# Supplementary material for: Transcriptomic analysis of immune response to bacterial lipopolysaccharide in zebra finch (Taeniopygia guttata)
Source: BMC Genomics. 2019 Aug 14;20:647. doi: 10.1186/s12864-019-6016-3 (PMC6693190; doi:10.1186/s12864-019-6016-3)
Supplement: Supplementary file 1 — Upregulated DEGs in hypothalamus. Raw DEG data for upregulated genes in hypothalamus. (XLSX 344 kb) [file 12864_2019_6016_MOESM1_ESM.xlsx]

## Sheet: LPS_Hyp_VS_Sal_Hyp_DEG_UP_P0.05
ENSEMBL GENE	ENSEMBL TRANSCRIPT	ENTREZ ID	GENE SYMBOL|DESCRIPTION	LOCUS	Gene Ontology	KEGG	Unipathway	Sal_Hyp	LPS_Hyp	log2FC(LPS_Hyp/Sal_Hyp)	p_value	q_value
ENSTGUG00000000021	ENSTGUT00000000019			chr28:138984-139264				486.365	2600.64	2.41876	5e-05	0.00169925
ENSTGUG00000000022	ENSTGUT00000000029	100224313	|C-terminal-binding protein 2-like	chr13:107876-115297	GO:0004616|phosphogluconate dehydrogenase (decarboxylating) activity|molecular_function///GO:0051287|NAD binding|molecular_function///GO:0016616|oxidoreductase activity, acting on the CH-OH group of donors, NAD or NADP as acceptor|molecular_function///GO:0008152|metabolic process|biological_process///GO:0055114|oxidation-reduction process|biological_process			11.3904	23.5319	1.0468	0.00685	0.0711026
ENSTGUG00000000073	ENSTGUT00000000078		SLC4A2|	chr2:285819-287719	GO:0098656|anion transmembrane transport|biological_process///GO:0005452|inorganic anion exchanger activity|molecular_function///GO:0016021|integral component of membrane|cellular_component///GO:0006820|anion transport|biological_process///GO:0016020|membrane|cellular_component///GO:0005925|focal adhesion|cellular_component			2.11904	6.30901	1.574	0.01195	0.102223
ENSTGUG00000000108	ENSTGUT00000000109			chr2:691208-692321				12.0044	27.4003	1.19062	0.01285	0.108038
ENSTGUG00000000109	ENSTGUT00000000110			chr2:692444-709462	GO:0008017|microtubule binding|molecular_function			3.51447	17.7827	2.3391	0.00055	0.0114074
ENSTGUG00000000110	ENSTGUT00000000111		MAP4|	chr2:717601-723120	GO:0005874|microtubule|cellular_component///GO:0008017|microtubule binding|molecular_function///GO:0015631|tubulin binding|molecular_function///GO:0005856|cytoskeleton|cellular_component///GO:0005737|cytoplasm|cellular_component///GO:0005886|plasma membrane|cellular_component///GO:0015630|microtubule cytoskeleton|cellular_component///GO:0005515|protein binding|molecular_function///GO:0044822|poly…			19.8138	115.172	2.53921	5e-05	0.00169925
ENSTGUG00000000117	ENSTGUT00000000121	100229134	|RNA binding motif protein 7	chr24:369946-371903	GO:0003676|nucleic acid binding|molecular_function///GO:0000166|nucleotide binding|molecular_function			1.19123	9.10308	2.93391	0.0003	0.00721727
ENSTGUG00000000128	ENSTGUT00000000140			chr24:372742-682102	GO:0005515|protein binding|molecular_function			44.3208	154.851	1.80482	5e-05	0.00169925
ENSTGUG00000000129	ENSTGUT00000000130			chr13:592707-631041				5.92447	13.0216	1.13615	0.02115	0.149615
ENSTGUG00000000141	ENSTGUT00000000144			chr24:790339-794308	GO:0031110|regulation of microtubule polymerization or depolymerization|biological_process			1.90567	5.82142	1.61108	0.0023	0.0320778
ENSTGUG00000000143	ENSTGUT00000000154	100224408	ZPR1|zinc finger protein 259	chr24:795232-798060	GO:0008270|zinc ion binding|molecular_function///GO:0005634|nucleus|cellular_component///GO:0005737|cytoplasm|cellular_component///GO:0005654|nucleoplasm|cellular_component///GO:0005730|nucleolus|cellular_component///GO:0005515|protein binding|molecular_function///GO:0010628|positive regulation of gene expression|biological_process///GO:0015030|Cajal body|cellular_component///GO:0031369|translati…			62.2089	119.691	0.944116	0.0035	0.044622
ENSTGUG00000000146	ENSTGUT00000000157	100226630	PIGG|phosphatidylinositol glycan anchor biosynthesis, class G	chrZ:3224584-3295789	GO:0003824|catalytic activity|molecular_function///GO:0008152|metabolic process|biological_process///GO:0016020|membrane|cellular_component///GO:0006506|GPI anchor biosynthetic process|biological_process///GO:0005783|endoplasmic reticulum|cellular_component///GO:0051267|CP2 mannose-ethanolamine phosphotransferase activity|molecular_function			31.5353	68.1379	1.11149	0.0005	0.0106243
ENSTGUG00000000150	ENSTGUT00000000160		KLHL18|	chr2:855524-871360	GO:0005515|protein binding|molecular_function			36.0852	83.4601	1.20968	0.0008	0.0150691
ENSTGUG00000000153	ENSTGUT00000000165		SIK3|	chr24:805234-877741	GO:0005515|protein binding|molecular_function///GO:0004713|protein tyrosine kinase activity|molecular_function///GO:0016772|transferase activity, transferring phosphorus-containing groups|molecular_function///GO:0006468|protein phosphorylation|biological_process///GO:0004672|protein kinase activity|molecular_function///GO:0005524|ATP binding|molecular_function///GO:0000166|nucleotide binding|mole…			2.70632	6.59653	1.28537	0.0046	0.053952
ENSTGUG00000000155	ENSTGUT00000000166		PIP5K1C|	chr28:857011-873615	GO:0046854|phosphatidylinositol phosphorylation|biological_process///GO:0046488|phosphatidylinositol metabolic process|biological_process///GO:0016307|phosphatidylinositol phosphate kinase activity|molecular_function///GO:0005515|protein binding|molecular_function			9.25415	34.4102	1.89466	5e-05	0.00169925
ENSTGUG00000000163	ENSTGUT00000000170		CACTIN|	chr28:882495-886313	GO:0005515|protein binding|molecular_function///GO:0005634|nucleus|cellular_component///GO:0005737|cytoplasm|cellular_component///GO:0005654|nucleoplasm|cellular_component///GO:0044822|poly(A) RNA binding|molecular_function///GO:0070062|extracellular exosome|cellular_component///GO:0071013|catalytic step 2 spliceosome|cellular_component///GO:0032088|negative regulation of NF-kappaB transcription …			16.6177	33.1018	0.994188	0.00355	0.0449547
ENSTGUG00000000164	ENSTGUT00000000175	100224614	SETD2|SET domain containing 2	chr2:915430-950540	GO:0005515|protein binding|molecular_function///GO:0034968|histone lysine methylation|biological_process///GO:0018024|histone-lysine N-methyltransferase activity|molecular_function///GO:0032259|methylation|biological_process///GO:0008168|methyltransferase activity|molecular_function///GO:0005694|chromosome|cellular_component///GO:0016740|transferase activity|molecular_function///GO:0006298|mismat…			1.12748	2.29677	1.02651	0.0221	0.153922
ENSTGUG00000000166	ENSTGUT00000000174	100228169	GNPDA1|glucosamine-6-phosphate deaminase 1	chr13:1063190-1068525	GO:0006044|N-acetylglucosamine metabolic process|biological_process///GO:0004342|glucosamine-6-phosphate deaminase activity|molecular_function///GO:0005737|cytoplasm|cellular_component///GO:0016787|hydrolase activity|molecular_function///GO:0005975|carbohydrate metabolic process|biological_process///GO:0005515|protein binding|molecular_function///GO:0070062|extracellular exosome|cellular_componen…			9.14359	21.0921	1.20587	0.01275	0.107357
ENSTGUG00000000170	ENSTGUT00000000181	100227608	|transmembrane protein 175-like	chrZ:3426353-3436306				19.6364	50.3358	1.35805	0.00035	0.00814237
ENSTGUG00000000171	ENSTGUT00000000179	100225291	RNF14|ring finger protein 14	chr13:1070790-1075830	GO:0005515|protein binding|molecular_function///GO:0008270|zinc ion binding|molecular_function///GO:0046872|metal ion binding|molecular_function///GO:0005634|nucleus|cellular_component///GO:0005737|cytoplasm|cellular_component///GO:0006355|regulation of transcription, DNA-templated|biological_process///GO:0016567|protein ubiquitination|biological_process///GO:0045893|positive regulation of transc…			11.7218	21.4224	0.869921	0.02035	0.145691
ENSTGUG00000000181	ENSTGUT00000000185		FZR1|	chr28:918719-927366	GO:0005515|protein binding|molecular_function///GO:0005654|nucleoplasm|cellular_component///GO:0031965|nuclear membrane|cellular_component///GO:0005680|anaphase-promoting complex|cellular_component///GO:0051488|activation of anaphase-promoting complex activity|biological_process///GO:0031145|anaphase-promoting complex-dependent proteasomal ubiquitin-dependent protein catabolic process|biological_…			14.994	25.1231	0.744629	0.0496	0.260903
ENSTGUG00000000211	ENSTGUT00000000222		ALS2CL|	chr2:1295740-1334547	GO:0042802|identical protein binding|molecular_function///GO:0007032|endosome organization|biological_process			1.29445	6.00639	2.21416	0.00025	0.00632455
ENSTGUG00000000218	ENSTGUT00000000229			chr13:1410953-1423682	GO:0032098|regulation of appetite|biological_process///GO:0007210|serotonin receptor signaling pathway|biological_process///GO:0004993|serotonin receptor activity|molecular_function///GO:0007268|synaptic transmission|biological_process///GO:0004930|G-protein coupled receptor activity|molecular_function///GO:0016021|integral component of membrane|cellular_component///GO:0004871|signal transducer a…			1.01127	9.45513	3.22493	0.0001	0.00316938
ENSTGUG00000000225	ENSTGUT00000000232		WNT9A|	chr2:1871850-1888001	GO:0016055|Wnt signaling pathway|biological_process///GO:0005578|proteinaceous extracellular matrix|cellular_component///GO:0005576|extracellular region|cellular_component///GO:0007275|multicellular organismal development|biological_process///GO:0005102|receptor binding|molecular_function///GO:0008285|negative regulation of cell proliferation|biological_process///GO:0007093|mitotic cell cycle che…			2.27957	7.53744	1.72531	0.0135	0.110859
ENSTGUG00000000243	ENSTGUT00000000255///ENSTGUT00000000256	100224246	|casein kinase 1, alpha 1	chr13:1602036-1627610	GO:0004713|protein tyrosine kinase activity|molecular_function///GO:0004674|protein serine/threonine kinase activity|molecular_function///GO:0016772|transferase activity, transferring phosphorus-containing groups|molecular_function///GO:0006468|protein phosphorylation|biological_process///GO:0004672|protein kinase activity|molecular_function///GO:0005524|ATP binding|molecular_function///GO:000016…			216.915	408.037	0.911569	0.00135	0.0220116
ENSTGUG00000000259	ENSTGUT00000000270		GRPEL2|	chr13:1668043-1673733	GO:0051087|chaperone binding|molecular_function///GO:0050790|regulation of catalytic activity|biological_process///GO:0042803|protein homodimerization activity|molecular_function///GO:0000774|adenyl-nucleotide exchange factor activity|molecular_function///GO:0006457|protein folding|biological_process///GO:0005739|mitochondrion|cellular_component///GO:0051082|unfolded protein binding|molecular_fun…			4.90026	12.4061	1.34012	0.0302	0.18962
ENSTGUG00000000262	ENSTGUT00000000271			chr28:1379780-1385125	GO:0008270|zinc ion binding|molecular_function///GO:0003677|DNA binding|molecular_function///GO:0046872|metal ion binding|molecular_function			7.73289	25.3364	1.71213	0.0023	0.0320778
ENSTGUG00000000265	ENSTGUT00000000280		KCMF1|	chrZ:3782384-3801379	GO:0008270|zinc ion binding|molecular_function///GO:0046872|metal ion binding|molecular_function			36.8456	89.3561	1.27807	5e-05	0.00169925
ENSTGUG00000000285	ENSTGUT00000000297		VIPR1|	chr2:2936265-2983596	GO:0004999|vasoactive intestinal polypeptide receptor activity|molecular_function///GO:0007166|cell surface receptor signaling pathway|biological_process///GO:0004888|transmembrane signaling receptor activity|molecular_function///GO:0004930|G-protein coupled receptor activity|molecular_function///GO:0016021|integral component of membrane|cellular_component///GO:0004871|signal transducer activity|…			0.634095	1.99677	1.6549	0.02985	0.18805
ENSTGUG00000000286	ENSTGUT00000000295			chr13:1827633-1828729				1.72637	7.86788	2.18823	0.00225	0.0316543
ENSTGUG00000000298	ENSTGUT00000000306		NEURL1B|	chr13:2099399-2106948	GO:0005515|protein binding|molecular_function///GO:0008270|zinc ion binding|molecular_function///GO:0046872|metal ion binding|molecular_function///GO:0070086|ubiquitin-dependent endocytosis|biological_process///GO:0005769|early endosome|cellular_component///GO:0016874|ligase activity|molecular_function			15.68	28.9747	0.885871	0.0149	0.11881
ENSTGUG00000000299	ENSTGUT00000000307		DUSP1|	chr13:2261863-2262969	GO:0035335|peptidyl-tyrosine dephosphorylation|biological_process///GO:0017017|MAP kinase tyrosine/serine/threonine phosphatase activity|molecular_function///GO:0016791|phosphatase activity|molecular_function///GO:0008138|protein tyrosine/serine/threonine phosphatase activity|molecular_function///GO:0006470|protein dephosphorylation|biological_process///GO:0004725|protein tyrosine phosphatase act…			5.1108	15.4186	1.59305	0.0051	0.0581245
ENSTGUG00000000311	ENSTGUT00000000320		AMH|	chr28:1692571-1694857	GO:0008406|gonad development|biological_process///GO:0005576|extracellular region|cellular_component///GO:0008083|growth factor activity|molecular_function///GO:0005102|receptor binding|molecular_function///GO:0010628|positive regulation of gene expression|biological_process///GO:0001880|Mullerian duct regression|biological_process			0.254675	1.90058	2.89971	0.01615	0.126104
ENSTGUG00000000323	ENSTGUT00000000332	100226171	LINGO3|leucine rich repeat and Ig domain containing 3	chr28:1734969-1736725	GO:0005515|protein binding|molecular_function			6.04863	15.4844	1.35613	0.00445	0.0527409
ENSTGUG00000000331	ENSTGUT00000000345			chr24:1655039-1682871	GO:0016757|transferase activity, transferring glycosyl groups|molecular_function///GO:0008152|metabolic process|biological_process			5.92344	14.2611	1.26758	0.0072	0.0730554
ENSTGUG00000000345	ENSTGUT00000000364	100223319	|kinesin family member 20A	chr13:3340344-3348942	GO:0007018|microtubule-based movement|biological_process///GO:0005871|kinesin complex|cellular_component///GO:0003777|microtubule motor activity|molecular_function///GO:0005874|microtubule|cellular_component///GO:0008017|microtubule binding|molecular_function///GO:0000910|cytokinesis|biological_process///GO:0005794|Golgi apparatus|cellular_component///GO:0008152|metabolic process|biological_proce…			0.869047	2.02976	1.2238	0.03525	0.209771
ENSTGUG00000000357	ENSTGUT00000000371		HINFP|	chr24:1880639-1888902	GO:0046872|metal ion binding|molecular_function///GO:0003676|nucleic acid binding|molecular_function///GO:0005634|nucleus|cellular_component///GO:0003677|DNA binding|molecular_function///GO:0005654|nucleoplasm|cellular_component///GO:0006355|regulation of transcription, DNA-templated|biological_process///GO:0003700|transcription factor activity, sequence-specific DNA binding|molecular_function///…			4.74453	11.7054	1.30284	0.01005	0.0912262
ENSTGUG00000000366	ENSTGUT00000000381	100225311	NLRX1|NLR family member X1	chr24:1904883-1908619	GO:0005515|protein binding|molecular_function///GO:0005739|mitochondrion|cellular_component///GO:0039536|negative regulation of RIG-I signaling pathway|biological_process///GO:0043124|negative regulation of I-kappaB kinase/NF-kappaB signaling|biological_process///GO:0050728|negative regulation of inflammatory response|biological_process///GO:0045824|negative regulation of innate immune response|b…			4.64282	9.28485	0.999877	0.02465	0.164377
ENSTGUG00000000372	ENSTGUT00000000385		PDZD3|	chr24:1909598-1911674	GO:0005515|protein binding|molecular_function///GO:0008022|protein C-terminus binding|molecular_function///GO:0005903|brush border|cellular_component///GO:0030251|guanylate cyclase inhibitor activity|molecular_function///GO:0031283|negative regulation of guanylate cyclase activity|biological_process///GO:0045177|apical part of cell|cellular_component///GO:0035003|subapical complex|cellular_compon…			2.63263	6.59113	1.32402	0.04125	0.231439
ENSTGUG00000000376	ENSTGUT00000000390		LMAN2|	chr13:3380646-3384425	GO:0016020|membrane|cellular_component///GO:0005615|extracellular space|cellular_component///GO:0031072|heat shock protein binding|molecular_function///GO:0005794|Golgi apparatus|cellular_component///GO:0030246|carbohydrate binding|molecular_function///GO:0005887|integral component of plasma membrane|cellular_component///GO:0006890|retrograde vesicle-mediated transport, Golgi to ER|biological_pro…			22.2212	96.4111	2.11726	5e-05	0.00169925
ENSTGUG00000000388	ENSTGUT00000000403		IFI30|	chr28:2197842-2198768	GO:0042590|antigen processing and presentation of exogenous peptide antigen via MHC class I|biological_process///GO:0019886|antigen processing and presentation of exogenous peptide antigen via MHC class II|biological_process///GO:0048147|negative regulation of fibroblast proliferation|biological_process///GO:0050821|protein stabilization|biological_process///GO:0005764|lysosome|cellular_component…			5.12388	19.0305	1.893	0.00425	0.0511223
ENSTGUG00000000403	ENSTGUT00000000423		MAST3|	chr28:2223328-2249343	GO:0005515|protein binding|molecular_function///GO:0004713|protein tyrosine kinase activity|molecular_function///GO:0004674|protein serine/threonine kinase activity|molecular_function///GO:0000287|magnesium ion binding|molecular_function///GO:0016772|transferase activity, transferring phosphorus-containing groups|molecular_function///GO:0006468|protein phosphorylation|biological_process///GO:0004…			4.75988	16.7873	1.81838	5e-05	0.00169925
ENSTGUG00000000414	ENSTGUT00000000429	100219935	ROR2|receptor tyrosine kinase-like orphan receptor 2	chrZ:6265543-6306809	GO:0005515|protein binding|molecular_function///GO:0018108|peptidyl-tyrosine phosphorylation|biological_process///GO:0007169|transmembrane receptor protein tyrosine kinase signaling pathway|biological_process///GO:0004714|transmembrane receptor protein tyrosine kinase activity|molecular_function///GO:0004713|protein tyrosine kinase activity|molecular_function///GO:0016021|integral component of me…			0.650724	1.87676	1.52812	0.00865	0.0830621
ENSTGUG00000000420	ENSTGUT00000000435	100223638	MYD88|myeloid differentiation primary response 88	chr2:5028872-5037666	GO:0005515|protein binding|molecular_function///GO:0070976|TIR domain binding|molecular_function///GO:0043123|positive regulation of I-kappaB kinase/NF-kappaB signaling|biological_process///GO:0002755|MyD88-dependent toll-like receptor signaling pathway|biological_process///GO:0002376|immune system process|biological_process///GO:0007165|signal transduction|biological_process///GO:0006954|inflamm…			0.261708	1.62764	2.63675	0.04315	0.238424
ENSTGUG00000000421	ENSTGUT00000000444		ARHGEF12|	chr24:2524377-2609602	GO:0005515|protein binding|molecular_function///GO:0035023|regulation of Rho protein signal transduction|biological_process///GO:0005089|Rho guanyl-nucleotide exchange factor activity|molecular_function///GO:0043547|positive regulation of GTPase activity|biological_process///GO:0005085|guanyl-nucleotide exchange factor activity|molecular_function///GO:0038032|termination of G-protein coupled rece…			9.60708	16.068	0.742016	0.02675	0.17396
ENSTGUG00000000423	ENSTGUT00000000442		OXSR1|	chr2:5098609-5146489	GO:0023014|signal transduction by protein phosphorylation|biological_process///GO:0004702|receptor signaling protein serine/threonine kinase activity|molecular_function///GO:0004713|protein tyrosine kinase activity|molecular_function///GO:0004674|protein serine/threonine kinase activity|molecular_function///GO:0035556|intracellular signal transduction|biological_process///GO:0016772|transferase a…			5.91785	14.7565	1.3182	0.00375	0.0467012
ENSTGUG00000000424	ENSTGUT00000000437		FAM193B|	chr13:3459671-3465519	GO:0005737|cytoplasm|cellular_component///GO:0005634|nucleus|cellular_component///GO:0005654|nucleoplasm|cellular_component///GO:0005515|protein binding|molecular_function			0.792667	3.33915	2.07469	0.00155	0.0241556
ENSTGUG00000000426	ENSTGUT00000000455	100228094	INSR|insulin receptor-like	chr28:2346704-2392066	GO:0005515|protein binding|molecular_function///GO:0046777|protein autophosphorylation|biological_process///GO:0043560|insulin receptor substrate binding|molecular_function///GO:0043548|phosphatidylinositol 3-kinase binding|molecular_function///GO:0007169|transmembrane receptor protein tyrosine kinase signaling pathway|biological_process///GO:0004714|transmembrane receptor protein tyrosine kinase…			3.1524	5.94892	0.916175	0.0188	0.138279
ENSTGUG00000000435	ENSTGUT00000000448		RAB24|	chr13:3474539-3475273	GO:0005776|autophagosome|cellular_component///GO:0005739|mitochondrion|cellular_component///GO:0005515|protein binding|molecular_function			192.034	406.568	1.08214	0.0378	0.218717
ENSTGUG00000000458	ENSTGUT00000000471		CSRNP1|	chr2:5583842-5586850	GO:0005515|protein binding|molecular_function///GO:0003700|transcription factor activity, sequence-specific DNA binding|molecular_function///GO:0005634|nucleus|cellular_component///GO:0006355|regulation of transcription, DNA-templated|biological_process///GO:0043565|sequence-specific DNA binding|molecular_function///GO:0045944|positive regulation of transcription from RNA polymerase II promoter|b…			2.53687	5.82867	1.20012	0.01775	0.132984
ENSTGUG00000000460	ENSTGUT00000000474	100230010	GORASP1|golgi reassembly stacking protein 1, 65kDa	chr2:5627470-5640453	GO:0005515|protein binding|molecular_function///GO:0007030|Golgi organization|biological_process///GO:0006487|protein N-linked glycosylation|biological_process///GO:0005794|Golgi apparatus|cellular_component///GO:0050774|negative regulation of dendrite morphogenesis|biological_process			32.0692	62.827	0.970195	0.00335	0.0430502
ENSTGUG00000000469	ENSTGUT00000000481		HAUS8|	chr28:2457040-2461129	GO:0005813|centrosome|cellular_component///GO:0051297|centrosome organization|biological_process///GO:0051225|spindle assembly|biological_process///GO:0070652|HAUS complex|cellular_component			12.3423	23.3688	0.920969	0.02445	0.163721
ENSTGUG00000000472	ENSTGUT00000000498	100217856	GART|trifunctional purine biosynthetic protein adenosine-3-like	chr1B:294722-321834	GO:0016742|hydroxymethyl-, formyl- and related transferase activity|molecular_function///GO:0009113|purine nucleobase biosynthetic process|biological_process///GO:0006189|'de novo' IMP biosynthetic process|biological_process///GO:0004644|phosphoribosylglycinamide formyltransferase activity|molecular_function///GO:0004641|phosphoribosylformylglycinamidine cyclo-ligase activity|molecular_function//…			5.35457	10.1516	0.922868	0.02195	0.153636
ENSTGUG00000000479	ENSTGUT00000000493	100231111	UBASH3B|ubiquitin associated and SH3 domain containing B	chr24:3335905-3441016	GO:0005515|protein binding|molecular_function///GO:0004725|protein tyrosine phosphatase activity|molecular_function///GO:0035335|peptidyl-tyrosine dephosphorylation|biological_process///GO:0045670|regulation of osteoclast differentiation|biological_process///GO:0009968|negative regulation of signal transduction|biological_process///GO:0006469|negative regulation of protein kinase activity|biologi…			25.3202	44.0087	0.797504	0.01855	0.137066
ENSTGUG00000000480	ENSTGUT00000000494		TMEM38A|	chr28:2572677-2575692	GO:0015672|monovalent inorganic cation transport|biological_process///GO:0005261|cation channel activity|molecular_function///GO:0098655|cation transmembrane transport|biological_process///GO:0070062|extracellular exosome|cellular_component///GO:0016020|membrane|cellular_component			5.2909	20.5901	1.96037	0.0004	0.00900838
ENSTGUG00000000516	ENSTGUT00000000530			chr13:3642110-3643664				30.4221	63.6538	1.06513	0.01155	0.100293
ENSTGUG00000000519	ENSTGUT00000000541	100226172	NCLN|nicalin	chr28:2708221-2717569	GO:0016485|protein processing|biological_process///GO:0009966|regulation of signal transduction|biological_process///GO:0016021|integral component of membrane|cellular_component///GO:0016020|membrane|cellular_component///GO:0005789|endoplasmic reticulum membrane|cellular_component///GO:0005515|protein binding|molecular_function///GO:0031648|protein destabilization|biological_process///GO:0043254|…			36.7797	75.4948	1.03747	0.00065	0.0129119
ENSTGUG00000000535	ENSTGUT00000000559	100218543	CLTB|clathrin, light chain B	chr13:3689834-3694849	GO:0030132|clathrin coat of coated pit|cellular_component///GO:0030130|clathrin coat of trans-Golgi network vesicle|cellular_component///GO:0006886|intracellular protein transport|biological_process///GO:0005198|structural molecule activity|molecular_function///GO:0016192|vesicle-mediated transport|biological_process///GO:0005737|cytoplasm|cellular_component///GO:0005886|plasma membrane|cellular_…			108.254	394.52	1.86568	5e-05	0.00169925
ENSTGUG00000000538	ENSTGUT00000000562	100218491	EXOG|endo/exonuclease (5'-3'), endonuclease G-like	chr2:6103350-6122516	GO:0046872|metal ion binding|molecular_function///GO:0003676|nucleic acid binding|molecular_function///GO:0016787|hydrolase activity|molecular_function///GO:0008152|metabolic process|biological_process///GO:0043234|protein complex|cellular_component			7.67884	26.2314	1.77233	0.0002	0.00536009
ENSTGUG00000000547	ENSTGUT00000000573		STIM1|	chr1B:731294-759488	GO:0005515|protein binding|molecular_function///GO:0051924|regulation of calcium ion transport|biological_process///GO:0032237|activation of store-operated calcium channel activity|biological_process///GO:0005246|calcium channel regulator activity|molecular_function///GO:0030176|integral component of endoplasmic reticulum membrane|cellular_component///GO:0005783|endoplasmic reticulum|cellular_com…			1.93016	5.98273	1.63208	0.00695	0.0715482
ENSTGUG00000000548	ENSTGUT00000000567	100228165	KIAA1191|KIAA1191 ortholog	chr13:3701364-3706684	GO:0005515|protein binding|molecular_function///GO:0005737|cytoplasm|cellular_component			45.6434	179.45	1.97511	5e-05	0.00169925
ENSTGUG00000000557	ENSTGUT00000000575	100225288	THOC3|THO complex 3	chr13:3717633-3720979	GO:0005515|protein binding|molecular_function///GO:0000445|THO complex part of transcription export complex|cellular_component///GO:0000781|chromosome, telomeric region|cellular_component///GO:0006406|mRNA export from nucleus|biological_process///GO:0000346|transcription export complex|cellular_component///GO:0046784|viral mRNA export from host cell nucleus|biological_process			18.0214	38.0036	1.07643	0.00425	0.0511223
ENSTGUG00000000573	ENSTGUT00000000610			chr28:2785268-2792347	GO:0005515|protein binding|molecular_function			0.422166	2.30367	2.44805	0.0392	0.22406
ENSTGUG00000000583	ENSTGUT00000000602		WDR86|	chr2:6718375-6734170	GO:0005515|protein binding|molecular_function			4.73058	18.3463	1.9554	5e-05	0.00169925
ENSTGUG00000000591	ENSTGUT00000000613	100231306	RRP8|ribosomal RNA processing 8, methyltransferase, homolog (yeast)	chr1B:965767-967701	GO:0032259|methylation|biological_process///GO:0008168|methyltransferase activity|molecular_function///GO:0008152|metabolic process|biological_process///GO:0005634|nucleus|cellular_component///GO:0005737|cytoplasm|cellular_component///GO:0005730|nucleolus|cellular_component///GO:0005886|plasma membrane|cellular_component///GO:0035064|methylated histone binding|molecular_function///GO:0005515|prot…			0.938357	3.25918	1.7963	0.03675	0.214733
ENSTGUG00000000593	ENSTGUT00000000629	100228980	EBF1|early B-cell factor 1	chr13:4019792-4289899	GO:0005515|protein binding|molecular_function///GO:0007275|multicellular organismal development|biological_process///GO:0046983|protein dimerization activity|molecular_function///GO:0006351|transcription, DNA-templated|biological_process///GO:0003677|DNA binding|molecular_function///GO:0046872|metal ion binding|molecular_function///GO:0006355|regulation of transcription, DNA-templated|biological_…			6.53956	14.2605	1.12475	0.01235	0.10485
ENSTGUG00000000602	ENSTGUT00000000628		TRIM3|	chr1B:976649-985149	GO:0005515|protein binding|molecular_function///GO:0008270|zinc ion binding|molecular_function///GO:0005622|intracellular|cellular_component///GO:0046872|metal ion binding|molecular_function///GO:0005737|cytoplasm|cellular_component///GO:0004842|ubiquitin-protein transferase activity|molecular_function///GO:0016567|protein ubiquitination|biological_process///GO:0061630|ubiquitin protein ligase ac…			1.82266	6.88696	1.91782	0.0006	0.0121759
ENSTGUG00000000606	ENSTGUT00000000640			chrZ:10196068-10274171	GO:0005515|protein binding|molecular_function///GO:0004713|protein tyrosine kinase activity|molecular_function///GO:0016773|phosphotransferase activity, alcohol group as acceptor|molecular_function///GO:0016772|transferase activity, transferring phosphorus-containing groups|molecular_function///GO:0006468|protein phosphorylation|biological_process///GO:0004672|protein kinase activity|molecular_fu…			37.1412	59.7926	0.686947	0.0355	0.210482
ENSTGUG00000000607	ENSTGUT00000000627	100217626	|sodium channel, voltage-gated, type III, beta subunit	chr24:5221803-5228770	GO:0005515|protein binding|molecular_function///GO:0017080|sodium channel regulator activity|molecular_function///GO:0001518|voltage-gated sodium channel complex|cellular_component///GO:0006814|sodium ion transport|biological_process			20.26	46.8079	1.20812	0.00135	0.0220116
ENSTGUG00000000610	ENSTGUT00000000637		TPP1|	chr1B:988243-991599	GO:0004252|serine-type endopeptidase activity|molecular_function///GO:0008236|serine-type peptidase activity|molecular_function///GO:0008233|peptidase activity|molecular_function///GO:0006508|proteolysis|biological_process///GO:0016787|hydrolase activity|molecular_function///GO:0007399|nervous system development|biological_process///GO:0005764|lysosome|cellular_component///GO:0045453|bone resorpt…			2.11368	6.63287	1.64988	0.01195	0.102223
ENSTGUG00000000611	ENSTGUT00000000633	100226122	CLINT1|clathrin interactor 1	chr13:4587920-4632462	GO:0005543|phospholipid binding|molecular_function///GO:0016192|vesicle-mediated transport|biological_process///GO:0005794|Golgi apparatus|cellular_component///GO:0005654|nucleoplasm|cellular_component///GO:0043231|intracellular membrane-bounded organelle|cellular_component///GO:0016020|membrane|cellular_component///GO:0030276|clathrin binding|molecular_function///GO:0005515|protein binding|molec…			25.6581	55.8071	1.12103	0.0009	0.0162736
ENSTGUG00000000625	ENSTGUT00000000644			chr1B:1055473-1059206				22.6926	70.5487	1.63639	0.0002	0.00536009
ENSTGUG00000000626	ENSTGUT00000000645	100223696	LCMT2|leucine carboxyl methyltransferase 2-like	chr1B:1060141-1078296	GO:0032259|methylation|biological_process///GO:0008168|methyltransferase activity|molecular_function///GO:0005515|protein binding|molecular_function			0.757728	2.66229	1.81292	0.0042	0.0507373
ENSTGUG00000000628	ENSTGUT00000000657		RNF126|	chr28:2921877-2929021	GO:0005515|protein binding|molecular_function///GO:0008270|zinc ion binding|molecular_function///GO:0005154|epidermal growth factor receptor binding|molecular_function///GO:0070534|protein K63-linked ubiquitination|biological_process///GO:0070936|protein K48-linked ubiquitination|biological_process///GO:0061630|ubiquitin protein ligase activity|molecular_function///GO:0046872|metal ion binding|mo…			7.8694	34.5612	2.13483	5e-05	0.00169925
ENSTGUG00000000630	ENSTGUT00000000655	100228503	ISCA1|iron-sulfur cluster assembly 1 homolog (S. cerevisiae)	chrZ:10713233-10718394	GO:0016226|iron-sulfur cluster assembly|biological_process///GO:0005198|structural molecule activity|molecular_function///GO:0051536|iron-sulfur cluster binding|molecular_function			222.186	429.81	0.951933	0.00165	0.0251241
ENSTGUG00000000635	ENSTGUT00000000665	100228173	|ARP3 actin-related protein 3 homolog B (yeast)	chr2:7389813-7421631	GO:0034314|Arp2/3 complex-mediated actin nucleation|biological_process///GO:0005885|Arp2/3 protein complex|cellular_component///GO:0007015|actin filament organization|biological_process///GO:0005524|ATP binding|molecular_function			88.6525	139.456	0.653573	0.022	0.1537
ENSTGUG00000000636	ENSTGUT00000000662	100225629	SLC30A5|zinc transporter 5-like	chrZ:10728272-10747503	GO:0008324|cation transmembrane transporter activity|molecular_function///GO:0006812|cation transport|biological_process///GO:0016021|integral component of membrane|cellular_component///GO:0055085|transmembrane transport|biological_process///GO:0005634|nucleus|cellular_component///GO:0005730|nucleolus|cellular_component///GO:0016020|membrane|cellular_component///GO:0005794|Golgi apparatus|cellula…			10.5755	26.1516	1.30618	0.00065	0.0129119
ENSTGUG00000000637	ENSTGUT00000000673	100220372	CYFIP2|cytoplasmic FMR1 interacting protein 2	chr13:4731707-4772830	GO:0005737|cytoplasm|cellular_component///GO:0016020|membrane|cellular_component///GO:0006915|apoptotic process|biological_process///GO:0048471|perinuclear region of cytoplasm|cellular_component///GO:0016337|single organismal cell-cell adhesion|biological_process///GO:0045202|synapse|cellular_component///GO:0005515|protein binding|molecular_function///GO:0070062|extracellular exosome|cellular_com…			10.0789	24.0891	1.25703	0.0192	0.140307
ENSTGUG00000000648	ENSTGUT00000000670	100228237	ACAD8|acyl-CoA dehydrogenase family, member 8	chr24:5692232-5699165	GO:0016627|oxidoreductase activity, acting on the CH-CH group of donors|molecular_function///GO:0003995|acyl-CoA dehydrogenase activity|molecular_function///GO:0050660|flavin adenine dinucleotide binding|molecular_function///GO:0008152|metabolic process|biological_process///GO:0055114|oxidation-reduction process|biological_process///GO:0016491|oxidoreductase activity|molecular_function			2.3969	5.49946	1.19812	0.02325	0.158603
ENSTGUG00000000649	ENSTGUT00000000669			chrZ:11150315-11151585	GO:0005739|mitochondrion|cellular_component			44.4883	113.386	1.34974	0.0005	0.0106243
ENSTGUG00000000652	ENSTGUT00000000675	100217520	PLPPR3|lipid phosphate phosphatase-related protein type 3-like	chr28:3017834-3020059	GO:0003824|catalytic activity|molecular_function///GO:0008152|metabolic process|biological_process///GO:0016020|membrane|cellular_component			0.661938	1.88685	1.51121	0.03835	0.221218
ENSTGUG00000000670	ENSTGUT00000000713		OPCML|	chr24:6274658-6299339	GO:0005515|protein binding|molecular_function///GO:0070062|extracellular exosome|cellular_component			49.3854	174.196	1.81856	5e-05	0.00169925
ENSTGUG00000000673	ENSTGUT00000000699		TMEM259|	chr28:3081293-3095019	GO:1904294|positive regulation of ERAD pathway|biological_process///GO:1901215|negative regulation of neuron death|biological_process///GO:0034976|response to endoplasmic reticulum stress|biological_process///GO:0005783|endoplasmic reticulum|cellular_component///GO:0005515|protein binding|molecular_function			1.07843	2.62392	1.2828	0.0389	0.223023
ENSTGUG00000000683	ENSTGUT00000000707	100190601	CETN3|centrin 3-like	chrZ:12833505-12844331	GO:0005509|calcium ion binding|molecular_function///GO:0005813|centrosome|cellular_component///GO:0008017|microtubule binding|molecular_function///GO:0031683|G-protein beta/gamma-subunit complex binding|molecular_function///GO:0005814|centriole|cellular_component///GO:0036064|ciliary basal body|cellular_component///GO:0032391|photoreceptor connecting cilium|cellular_component///GO:0035869|ciliary…			74.14	120.291	0.698207	0.0236	0.159831
ENSTGUG00000000687	ENSTGUT00000000710	100222497	MBLAC2|metallo-beta-lactamase domain containing 2	chrZ:12854571-12856903	GO:0070062|extracellular exosome|cellular_component			1.22663	5.34331	2.12303	0.00785	0.0773551
ENSTGUG00000000691	ENSTGUT00000000715		INSIG1|	chr2:8637700-8642035	GO:0008203|cholesterol metabolic process|biological_process///GO:0008202|steroid metabolic process|biological_process///GO:0016021|integral component of membrane|cellular_component///GO:0006629|lipid metabolic process|biological_process///GO:0016020|membrane|cellular_component///GO:0005783|endoplasmic reticulum|cellular_component///GO:0032933|SREBP signaling pathway|biological_process///GO:000551…			20.9223	48.7707	1.22097	0.00135	0.0220116
ENSTGUG00000000698	ENSTGUT00000000722		LMBR1|	chr2:9331254-9419385	GO:0042733|embryonic digit morphogenesis|biological_process			2.6887	6.04687	1.16928	0.0412	0.231389
ENSTGUG00000000705	ENSTGUT00000000733	100228281	ARRDC3|arrestin domain containing 3	chrZ:13217172-13228967	GO:0005886|plasma membrane|cellular_component///GO:0005768|endosome|cellular_component///GO:0005515|protein binding|molecular_function///GO:0051443|positive regulation of ubiquitin-protein transferase activity|biological_process///GO:0031699|beta-3 adrenergic receptor binding|molecular_function///GO:0043588|skin development|biological_process///GO:0001659|temperature homeostasis|biological_proces…			35.7271	65.5127	0.874755	0.007	0.0718009
ENSTGUG00000000708	ENSTGUT00000000739	100228118	UBE3C|ubiquitin protein ligase E3C	chr2:9513603-9585194	GO:0005515|protein binding|molecular_function///GO:0004842|ubiquitin-protein transferase activity|molecular_function///GO:0016874|ligase activity|molecular_function///GO:0000209|protein polyubiquitination|biological_process			3.46762	6.18971	0.835924	0.04285	0.237347
ENSTGUG00000000737	ENSTGUT00000000759			chr2:10173683-10194728				23.823	56.2947	1.24064	0.0045	0.0530549
ENSTGUG00000000738	ENSTGUT00000000767	100231942	NCAPG2|non-SMC condensin II complex, subunit G2	chr2:10485163-10525129	GO:0005488|binding|molecular_function///GO:0005634|nucleus|cellular_component///GO:0016020|membrane|cellular_component///GO:0035064|methylated histone binding|molecular_function///GO:0005515|protein binding|molecular_function			0.567425	1.32341	1.22176	0.0415	0.232379
ENSTGUG00000000760	ENSTGUT00000000785		ESAM|	chr24:7426448-7427215	GO:0005515|protein binding|molecular_function///GO:0070062|extracellular exosome|cellular_component///GO:0005886|plasma membrane|cellular_component///GO:0005912|adherens junction|cellular_component///GO:0007156|homophilic cell adhesion via plasma membrane adhesion molecules|biological_process///GO:0016337|single organismal cell-cell adhesion|biological_process///GO:0005923|bicellular tight juncti…			6.1854	17.4224	1.49401	0.0122	0.103889
ENSTGUG00000000773	ENSTGUT00000000804		RPUSD4|	chr24:7446210-7449486	GO:0009982|pseudouridine synthase activity|molecular_function///GO:0009451|RNA modification|biological_process///GO:0001522|pseudouridine synthesis|biological_process///GO:0003723|RNA binding|molecular_function///GO:0005515|protein binding|molecular_function///GO:0044822|poly(A) RNA binding|molecular_function///GO:0005739|mitochondrion|cellular_component			5.86982	16.7651	1.51408	0.00075	0.0143428
ENSTGUG00000000775	ENSTGUT00000000807		KDM4B|	chr28:3715885-3780146	GO:0005515|protein binding|molecular_function///GO:0008270|zinc ion binding|molecular_function///GO:0046872|metal ion binding|molecular_function///GO:0005634|nucleus|cellular_component///GO:0031618|nuclear pericentric heterochromatin|cellular_component///GO:0070544|histone H3-K36 demethylation|biological_process///GO:0032452|histone demethylase activity|molecular_function///GO:0032454|histone dem…			1.39804	3.68268	1.39735	0.0115	0.100119
ENSTGUG00000000778	ENSTGUT00000000805	100230084	|pseudouridylate synthase 3	chr24:7449930-7452916	GO:0009982|pseudouridine synthase activity|molecular_function///GO:0009451|RNA modification|biological_process///GO:0001522|pseudouridine synthesis|biological_process///GO:0016853|isomerase activity|molecular_function///GO:0008033|tRNA processing|biological_process///GO:0003723|RNA binding|molecular_function			2.05414	5.8712	1.51512	0.00405	0.0492415
ENSTGUG00000000781	ENSTGUT00000000812		UHRF1|	chr28:3795556-3805408	GO:0005515|protein binding|molecular_function///GO:0042393|histone binding|molecular_function///GO:0008270|zinc ion binding|molecular_function///GO:0046872|metal ion binding|molecular_function///GO:0044729|hemi-methylated DNA-binding|molecular_function///GO:0010390|histone monoubiquitination|biological_process///GO:0010216|maintenance of DNA methylation|biological_process///GO:0005720|nuclear het…			0.25094	1.6319	2.70114	0.0058	0.063659
ENSTGUG00000000788	ENSTGUT00000000818	100229991	GM2A|GM2 ganglioside activator	chr13:6591330-6592736	GO:0043085|positive regulation of catalytic activity|biological_process///GO:0006689|ganglioside catabolic process|biological_process///GO:0008047|enzyme activator activity|molecular_function///GO:0070062|extracellular exosome|cellular_component///GO:0004563|beta-N-acetylhexosaminidase activity|molecular_function///GO:0009313|oligosaccharide catabolic process|biological_process///GO:0050877|neuro…			11.4579	32.3988	1.4996	0.00615	0.0658979
ENSTGUG00000000807	ENSTGUT00000000835		PUM1|	chr23:1070268-1077310	GO:0016441|posttranscriptional gene silencing|biological_process///GO:0061157|mRNA destabilization|biological_process///GO:0008344|adult locomotory behavior|biological_process///GO:0048863|stem cell differentiation|biological_process///GO:0003730|mRNA 3'-UTR binding|molecular_function///GO:0007283|spermatogenesis|biological_process///GO:0005737|cytoplasm|cellular_component///GO:0051726|regulation…			9.83333	52.878	2.42692	0.00445	0.0527409
ENSTGUG00000000814	ENSTGUT00000000841		FOXRED1|	chr24:7573063-7578089	GO:0055114|oxidation-reduction process|biological_process///GO:0016491|oxidoreductase activity|molecular_function///GO:0005739|mitochondrion|cellular_component///GO:0005743|mitochondrial inner membrane|cellular_component///GO:0005747|mitochondrial respiratory chain complex I|cellular_component///GO:0032981|mitochondrial respiratory chain complex I assembly|biological_process			5.2893	22.8872	2.11339	5e-05	0.00169925
ENSTGUG00000000823	ENSTGUT00000000856		SCMH1|	chr23:1871784-1905871	GO:0005515|protein binding|molecular_function///GO:0006355|regulation of transcription, DNA-templated|biological_process///GO:0005634|nucleus|cellular_component///GO:0007283|spermatogenesis|biological_process///GO:0006338|chromatin remodeling|biological_process///GO:0009952|anterior/posterior pattern specification|biological_process///GO:0010369|chromocenter|cellular_component			6.08807	12.9855	1.09285	0.0193	0.140764
ENSTGUG00000000824	ENSTGUT00000000855	751773	ZFAND5|zinc finger, AN1-type domain 5	chrZ:16359416-16375078	GO:0008270|zinc ion binding|molecular_function///GO:0003677|DNA binding|molecular_function///GO:0046872|metal ion binding|molecular_function///GO:0005515|protein binding|molecular_function///GO:0010761|fibroblast migration|biological_process///GO:0060324|face development|biological_process///GO:0048745|smooth muscle tissue development|biological_process///GO:0003016|respiratory system process|bio…			48.773	83.8522	0.781766	0.00595	0.0645518
ENSTGUG00000000831	ENSTGUT00000000870	100231399	CTPS1|CTP synthase 1	chr23:1910872-1924538	GO:0044210|'de novo' CTP biosynthetic process|biological_process///GO:0006541|glutamine metabolic process|biological_process///GO:0006221|pyrimidine nucleotide biosynthetic process|biological_process///GO:0003883|CTP synthase activity|molecular_function///GO:0016874|ligase activity|molecular_function///GO:0016787|hydrolase activity|molecular_function///GO:0005524|ATP binding|molecular_function///…			4.45706	16.6082	1.89773	5e-05	0.00169925
ENSTGUG00000000840	ENSTGUT00000000874	100224400	ST3GAL4|ST3 beta-galactoside alpha-2,3-sialyltransferase 4	chr24:7640150-7643224	GO:0097503|sialylation|biological_process///GO:0030173|integral component of Golgi membrane|cellular_component///GO:0008373|sialyltransferase activity|molecular_function///GO:0016021|integral component of membrane|cellular_component///GO:0006486|protein glycosylation|biological_process///GO:0005794|Golgi apparatus|cellular_component///GO:0016757|transferase activity, transferring glycosyl groups|…			3.83962	8.82714	1.20098	0.01655	0.128075
ENSTGUG00000000843	ENSTGUT00000000871	100228532	CITED4|cbp/p300-interacting transactivator 3-like	chr23:2120207-2120822	GO:0006355|regulation of transcription, DNA-templated|biological_process///GO:0005634|nucleus|cellular_component///GO:0005737|cytoplasm|cellular_component///GO:0045893|positive regulation of transcription, DNA-templated|biological_process///GO:0003713|transcription coactivator activity|molecular_function///GO:0043627|response to estrogen|biological_process			0.866865	4.03224	2.2177	0.0156	0.122488
ENSTGUG00000000844	ENSTGUT00000000877	100223777	STX12|syntaxin-12-like	chr23:2141237-2151590	GO:0005515|protein binding|molecular_function///GO:0061025|membrane fusion|biological_process///GO:0005484|SNAP receptor activity|molecular_function///GO:0006886|intracellular protein transport|biological_process///GO:0016192|vesicle-mediated transport|biological_process///GO:0016020|membrane|cellular_component///GO:0031083|BLOC-1 complex|cellular_component///GO:0070062|extracellular exosome|cell…			80.3881	199.844	1.31382	5e-05	0.00169925
ENSTGUG00000000846	ENSTGUT00000000888		STRIP1|	chr26:63390-76052	GO:0005634|nucleus|cellular_component///GO:0005737|cytoplasm|cellular_component///GO:0030866|cortical actin cytoskeleton organization|biological_process///GO:0005515|protein binding|molecular_function///GO:0070062|extracellular exosome|cellular_component///GO:0022604|regulation of cell morphogenesis|biological_process			11.8227	30.94	1.38791	5e-05	0.00169925
ENSTGUG00000000847	ENSTGUT00000000879			chr24:7646306-7708065	GO:0005515|protein binding|molecular_function			10.6914	50.3155	2.23456	5e-05	0.00169925
ENSTGUG00000000852	ENSTGUT00000000919	100229947	PFKP|phosphofructokinase, platelet	chr2:12704355-12751411	GO:0006002|fructose 6-phosphate metabolic process|biological_process///GO:0003872|6-phosphofructokinase activity|molecular_function///GO:0046835|carbohydrate phosphorylation|biological_process///GO:0006096|glycolytic process|biological_process///GO:0016310|phosphorylation|biological_process///GO:0016301|kinase activity|molecular_function///GO:0016740|transferase activity|molecular_function///GO:0…			77.0074	143.065	0.893606	0.00175	0.0262221
ENSTGUG00000000854	ENSTGUT00000000882			chr24:7738584-7743481	GO:0005515|protein binding|molecular_function			42.31	200.32	2.24324	5e-05	0.00169925
ENSTGUG00000000866	ENSTGUT00000000900	100230445	|replication protein A2, 32kDa	chr23:2190517-2195101	GO:0006310|DNA recombination|biological_process///GO:0006260|DNA replication|biological_process///GO:0006281|DNA repair|biological_process///GO:0003677|DNA binding|molecular_function///GO:0005634|nucleus|cellular_component			29.6406	62.1853	1.069	0.00165	0.0251241
ENSTGUG00000000879	ENSTGUT00000000910	100224733	PTAFR|platelet-activating factor receptor-like	chr23:2248344-2249352	GO:0004992|platelet activating factor receptor activity|molecular_function///GO:0006935|chemotaxis|biological_process///GO:0004930|G-protein coupled receptor activity|molecular_function///GO:0016021|integral component of membrane|cellular_component///GO:0004871|signal transducer activity|molecular_function///GO:0007165|signal transduction|biological_process///GO:0007186|G-protein coupled receptor…			3.42349	7.0831	1.04891	0.0369	0.215275
ENSTGUG00000000902	ENSTGUT00000000937	100224073	KCNA3|potassium voltage-gated channel, shaker-related subfamily, member 3	chr26:312123-313323	GO:0071805|potassium ion transmembrane transport|biological_process///GO:0034765|regulation of ion transmembrane transport|biological_process///GO:0008076|voltage-gated potassium channel complex|cellular_component///GO:0005267|potassium channel activity|molecular_function///GO:0005249|voltage-gated potassium channel activity|molecular_function///GO:0005244|voltage-gated ion channel activity|molec…			1.44064	5.84513	2.02052	0.00275	0.0369824
ENSTGUG00000000925	ENSTGUT00000000959	100231774	STK38|serine/threonine kinase 38	chr26:445274-456169	GO:0004713|protein tyrosine kinase activity|molecular_function///GO:0004674|protein serine/threonine kinase activity|molecular_function///GO:0016772|transferase activity, transferring phosphorus-containing groups|molecular_function///GO:0006468|protein phosphorylation|biological_process///GO:0004672|protein kinase activity|molecular_function///GO:0016310|phosphorylation|biological_process///GO:00…			1.13387	5.67172	2.32253	0.0009	0.0162736
ENSTGUG00000000939	ENSTGUT00000000976		MTCH1|	chr26:538754-605113	GO:0016021|integral component of membrane|cellular_component///GO:0005739|mitochondrion|cellular_component///GO:0006810|transport|biological_process///GO:0016020|membrane|cellular_component///GO:0006919|activation of cysteine-type endopeptidase activity involved in apoptotic process|biological_process///GO:0043065|positive regulation of apoptotic process|biological_process///GO:0005515|protein bi…			14.673	31.313	1.0936	0.02125	0.149946
ENSTGUG00000000980	ENSTGUT00000001016		NUDC|	chr23:2644355-2785744	GO:0005737|cytoplasm|cellular_component///GO:0005515|protein binding|molecular_function			90.9516	257.001	1.4986	0.00025	0.00632455
ENSTGUG00000000982	ENSTGUT00000001015			chr13:7019073-7020015	GO:0070098|chemokine-mediated signaling pathway|biological_process///GO:0006935|chemotaxis|biological_process///GO:0004950|chemokine receptor activity|molecular_function///GO:0004983|neuropeptide Y receptor activity|molecular_function///GO:0004930|G-protein coupled receptor activity|molecular_function///GO:0016021|integral component of membrane|cellular_component///GO:0004871|signal transducer ac…			17.3919	30.837	0.826248	0.04975	0.261205
ENSTGUG00000000985	ENSTGUT00000001022	100229745	SLC25A46|solute carrier family 25, member 46	chrZ:20467978-20477538	GO:0016021|integral component of membrane|cellular_component///GO:0005741|mitochondrial outer membrane|cellular_component///GO:0005515|protein binding|molecular_function///GO:0090149|mitochondrial membrane fission|biological_process///GO:1990613|mitochondrial membrane fusion|biological_process///GO:0006810|transport|biological_process///GO:0016020|membrane|cellular_component///GO:0005739|mitochon…			7.94158	17.3892	1.13069	0.02075	0.147432
ENSTGUG00000000990	ENSTGUT00000001025	100218974	GPN2|GPN-loop GTPase 2	chr23:2644355-2785744				15.6062	54.792	1.81185	0.0379	0.218958
ENSTGUG00000000998	ENSTGUT00000001044	100228114	KIF5B|kinesin family member 5B	chr2:15658381-15698503	GO:0007018|microtubule-based movement|biological_process///GO:0005871|kinesin complex|cellular_component///GO:0003777|microtubule motor activity|molecular_function///GO:0005874|microtubule|cellular_component///GO:0008017|microtubule binding|molecular_function///GO:0008152|metabolic process|biological_process///GO:0005737|cytoplasm|cellular_component///GO:0016020|membrane|cellular_component///GO:0…			61.278	138.421	1.17562	0.00015	0.00425239
ENSTGUG00000000999	ENSTGUT00000001036		CAMK4|	chrZ:20693122-20739266	GO:0016772|transferase activity, transferring phosphorus-containing groups|molecular_function///GO:0006468|protein phosphorylation|biological_process///GO:0004672|protein kinase activity|molecular_function///GO:0005654|nucleoplasm|cellular_component///GO:0005730|nucleolus|cellular_component///GO:0045893|positive regulation of transcription, DNA-templated|biological_process///GO:0004683|calmodulin…			81.9476	228.548	1.47972	5e-05	0.00169925
ENSTGUG00000001000	ENSTGUT00000001037	100219439	PIAS4|protein inhibitor of activated STAT, 4	chr28:4538851-4554553	GO:0008270|zinc ion binding|molecular_function///GO:1902231|positive regulation of intrinsic apoptotic signaling pathway in response to DNA damage|biological_process///GO:0010804|negative regulation of tumor necrosis factor-mediated signaling pathway|biological_process///GO:1902174|positive regulation of keratinocyte apoptotic process|biological_process///GO:0061665|SUMO ligase activity|molecular…			2.83346	11.2267	1.9863	0.0003	0.00721727
ENSTGUG00000001011	ENSTGUT00000001052	100225227	|Rho GTPase activating protein 12	chr2:15739131-15806880	GO:0005515|protein binding|molecular_function///GO:0007165|signal transduction|biological_process			43.4707	73.8154	0.763876	0.01185	0.101753
ENSTGUG00000001023	ENSTGUT00000001059		MPV17L2|	chr28:4672241-4674346	GO:0016021|integral component of membrane|cellular_component///GO:0005743|mitochondrial inner membrane|cellular_component///GO:0005762|mitochondrial large ribosomal subunit|cellular_component///GO:0070131|positive regulation of mitochondrial translation|biological_process///GO:0061668|mitochondrial ribosome assembly|biological_process///GO:0005739|mitochondrion|cellular_component			0.599506	7.38744	3.62323	0.02565	0.16885
ENSTGUG00000001043	ENSTGUT00000001087	100231977	FKBP8|FK506 binding protein 8, 38kDa	chr28:4767161-4771356	GO:0005515|protein binding|molecular_function///GO:0006457|protein folding|biological_process///GO:0030510|regulation of BMP signaling pathway|biological_process///GO:0021904|dorsal/ventral neural tube patterning|biological_process///GO:0001708|cell fate specification|biological_process///GO:0030513|positive regulation of BMP signaling pathway|biological_process///GO:0009953|dorsal/ventral patter…			7.49264	14.4128	0.943806	0.04555	0.246731
ENSTGUG00000001050	ENSTGUT00000001092	100227633	ZNF593|zinc finger protein 593	chr23:3021397-3022683	GO:0008270|zinc ion binding|molecular_function///GO:0046872|metal ion binding|molecular_function///GO:0003676|nucleic acid binding|molecular_function///GO:0005634|nucleus|cellular_component///GO:0005730|nucleolus|cellular_component///GO:0005515|protein binding|molecular_function///GO:0098779|mitophagy in response to mitochondrial depolarization|biological_process			52.4011	167.565	1.67705	5e-05	0.00169925
ENSTGUG00000001067	ENSTGUT00000001108	100227217	CRTC1|CREB regulated transcription coactivator 1	chr28:4881930-4907826	GO:0032793|positive regulation of CREB transcription factor activity|biological_process///GO:0005737|cytoplasm|cellular_component///GO:0060081|membrane hyperpolarization|biological_process///GO:0043153|entrainment of circadian clock by photoperiod|biological_process///GO:0007613|memory|biological_process///GO:0045944|positive regulation of transcription from RNA polymerase II promoter|biological_…			8.04912	23.7503	1.56104	0.0005	0.0106243
ENSTGUG00000001072	ENSTGUT00000001119		DDX49|	chr28:4913156-4918049	GO:0044822|poly(A) RNA binding|molecular_function			1.50566	7.34427	2.28622	0.00085	0.0157222
ENSTGUG00000001075	ENSTGUT00000001122	100227624	MTFR1L|mitochondrial fission regulator 1-like	chr23:3076466-3081619	GO:0005515|protein binding|molecular_function			10.89	22.1906	1.02695	0.0095	0.0880037
ENSTGUG00000001082	ENSTGUT00000001124	100220427	|deoxycytidine kinase-like	chr13:7360475-7364663	GO:0009165|nucleotide biosynthetic process|biological_process///GO:0006139|nucleobase-containing compound metabolic process|biological_process///GO:0019206|nucleoside kinase activity|molecular_function///GO:0005524|ATP binding|molecular_function			2.68032	6.04897	1.17429	0.0422	0.235062
ENSTGUG00000001091	ENSTGUT00000001131	100221086	DYRK3|dual-specificity tyrosine-(Y)-phosphorylation regulated kinase 3	chr26:1167155-1168691	GO:0004713|protein tyrosine kinase activity|molecular_function///GO:0016772|transferase activity, transferring phosphorus-containing groups|molecular_function///GO:0006468|protein phosphorylation|biological_process///GO:0004672|protein kinase activity|molecular_function///GO:0030218|erythrocyte differentiation|biological_process///GO:0005515|protein binding|molecular_function///GO:0000287|magnesi…			8.18041	16.508	1.01292	0.02095	0.148479
ENSTGUG00000001095	ENSTGUT00000001137			chr28:4957694-4962607	GO:0016021|integral component of membrane|cellular_component///GO:0055085|transmembrane transport|biological_process///GO:0006810|transport|biological_process///GO:0016020|membrane|cellular_component			3.21279	7.39768	1.20324	0.04505	0.244845
ENSTGUG00000001134	ENSTGUT00000001182	100232622	GNAI3|guanine nucleotide binding protein (G protein), alpha inhibiting activity polypeptide 3	chr26:1405162-1438645	GO:0007188|adenylate cyclase-modulating G-protein coupled receptor signaling pathway|biological_process///GO:0031683|G-protein beta/gamma-subunit complex binding|molecular_function///GO:0019001|guanyl nucleotide binding|molecular_function///GO:0004871|signal transducer activity|molecular_function///GO:0007165|signal transduction|biological_process///GO:0007186|G-protein coupled receptor signaling…			137.285	244.984	0.835507	0.00425	0.0511223
ENSTGUG00000001141	ENSTGUT00000001184		GPR61|	chr26:1439860-1441015	GO:0004930|G-protein coupled receptor activity|molecular_function///GO:0016021|integral component of membrane|cellular_component///GO:0004871|signal transducer activity|molecular_function///GO:0007165|signal transduction|biological_process///GO:0007186|G-protein coupled receptor signaling pathway|biological_process///GO:0043235|receptor complex|cellular_component			8.06931	23.0151	1.51206	0.00095	0.0168801
ENSTGUG00000001150	ENSTGUT00000001198	100222383	RASGEF1C|RasGEF domain family, member 1C	chr13:7963586-7986602	GO:0043547|positive regulation of GTPase activity|biological_process///GO:0005085|guanyl-nucleotide exchange factor activity|molecular_function///GO:0007264|small GTPase mediated signal transduction|biological_process///GO:0005622|intracellular|cellular_component			5.85192	17.2767	1.56184	0.0003	0.00721727
ENSTGUG00000001173	ENSTGUT00000001221	100232010	TMSB10|thymosin beta-12-like	chr13:8296779-8299588	GO:0042989|sequestering of actin monomers|biological_process///GO:0003785|actin monomer binding|molecular_function///GO:0003779|actin binding|molecular_function///GO:0007015|actin filament organization|biological_process///GO:0030036|actin cytoskeleton organization|biological_process///GO:0005737|cytoplasm|cellular_component///GO:0005515|protein binding|molecular_function			101.066	173.335	0.778259	0.021	0.14874
ENSTGUG00000001181	ENSTGUT00000001228			chr2:19225493-19234281	GO:0033743|peptide-methionine (R)-S-oxide reductase activity|molecular_function///GO:0030091|protein repair|biological_process///GO:0016671|oxidoreductase activity, acting on a sulfur group of donors, disulfide as acceptor|molecular_function///GO:0006979|response to oxidative stress|biological_process///GO:0055114|oxidation-reduction process|biological_process			15.8653	68.931	2.11928	0.00015	0.00425239
ENSTGUG00000001184	ENSTGUT00000001231		RGMB|	chrZ:24677233-24795120	GO:0030509|BMP signaling pathway|biological_process///GO:0005793|endoplasmic reticulum-Golgi intermediate compartment|cellular_component///GO:0046658|anchored component of plasma membrane|cellular_component///GO:0007155|cell adhesion|biological_process///GO:0045893|positive regulation of transcription, DNA-templated|biological_process///GO:0042802|identical protein binding|molecular_function///GO…			28.6419	64.8456	1.17888	0.0154	0.121765
ENSTGUG00000001190	ENSTGUT00000001242	100227568	FUCA1|fucosidase, alpha-L- 1, tissue	chr23:3602781-3606937	GO:0006004|fucose metabolic process|biological_process///GO:0004560|alpha-L-fucosidase activity|molecular_function///GO:0005975|carbohydrate metabolic process|biological_process///GO:0070062|extracellular exosome|cellular_component///GO:0016139|glycoside catabolic process|biological_process			26.7206	51.5417	0.947789	0.009	0.085119
ENSTGUG00000001194	ENSTGUT00000001251	100226815	KLHL3|kelch-like family member 3	chr13:8455141-8490592	GO:0005515|protein binding|molecular_function///GO:0050801|ion homeostasis|biological_process///GO:0031463|Cul3-RING ubiquitin ligase complex|cellular_component///GO:0016567|protein ubiquitination|biological_process///GO:0005829|cytosol|cellular_component///GO:0042787|protein ubiquitination involved in ubiquitin-dependent protein catabolic process|biological_process///GO:0070294|renal sodium ion …			7.36172	21.5877	1.55209	0.0008	0.0150691
ENSTGUG00000001195	ENSTGUT00000001244		HMGCL|	chr23:3608843-3610283	GO:0046951|ketone body biosynthetic process|biological_process///GO:0004419|hydroxymethylglutaryl-CoA lyase activity|molecular_function///GO:0005739|mitochondrion|cellular_component///GO:0003824|catalytic activity|molecular_function///GO:0007005|mitochondrion organization|biological_process///GO:0005743|mitochondrial inner membrane|cellular_component///GO:0046872|metal ion binding|molecular_funct…			7.37827	37.75	2.35512	0.0003	0.00721727
ENSTGUG00000001198	ENSTGUT00000001248	100221749	LYPLA2|lysophospholipase II	chr23:3614446-3617990	GO:0016787|hydrolase activity|molecular_function///GO:0008152|metabolic process|biological_process///GO:0070062|extracellular exosome|cellular_component			9.34112	34.2411	1.87406	5e-05	0.00169925
ENSTGUG00000001199	ENSTGUT00000001250	100222982	SPAG6|sperm associated antigen 6	chr2:19545159-19578953	GO:0005488|binding|molecular_function///GO:0005515|protein binding|molecular_function///GO:0043248|proteasome assembly|biological_process///GO:0005634|nucleus|cellular_component///GO:0015630|microtubule cytoskeleton|cellular_component			12.5639	21.9272	0.803435	0.02625	0.171499
ENSTGUG00000001201	ENSTGUT00000001252	100190147	PITHD1|thioredoxin family Trp26-like	chr23:3619932-3621962	GO:0005634|nucleus|cellular_component			11.4111	25.6024	1.16583	0.01665	0.128673
ENSTGUG00000001204	ENSTGUT00000001254	100223935	|sparc/osteonectin, cwcv and kazal-like domains proteoglycan (testican) 1	chr13:8568947-8837824	GO:0005515|protein binding|molecular_function///GO:0005578|proteinaceous extracellular matrix|cellular_component///GO:0007165|signal transduction|biological_process///GO:0005509|calcium ion binding|molecular_function			31.5358	67.1424	1.09024	0.00335	0.0430502
ENSTGUG00000001208	ENSTGUT00000001256///ENSTGUT00000001257		COMMD3|	chr2:19600071-19602538	GO:0005515|protein binding|molecular_function			93.5183	234.039	1.32343	0.0002	0.00536009
ENSTGUG00000001212	ENSTGUT00000001263		PSMA5|	chr26:1714935-1722942	GO:0051603|proteolysis involved in cellular protein catabolic process|biological_process///GO:0005839|proteasome core complex|cellular_component///GO:0004298|threonine-type endopeptidase activity|molecular_function///GO:0005634|nucleus|cellular_component///GO:0005737|cytoplasm|cellular_component///GO:0005654|nucleoplasm|cellular_component///GO:0000502|proteasome complex|cellular_component///GO:00…			34.7207	109.324	1.65475	5e-05	0.00169925
ENSTGUG00000001213	ENSTGUT00000001266	100190233	PPT1|palmitoyl-protein thioesterase-like	chr23:3647280-3651065	GO:0098599|palmitoyl hydrolase activity|molecular_function///GO:0008474|palmitoyl-(protein) hydrolase activity|molecular_function///GO:0002084|protein depalmitoylation|biological_process///GO:0032429|regulation of phospholipase A2 activity|biological_process///GO:0007625|grooming behavior|biological_process///GO:0044265|cellular macromolecule catabolic process|biological_process///GO:0008306|asso…			100.406	173.993	0.793178	0.00605	0.0651978
ENSTGUG00000001218	ENSTGUT00000001273	100218914	CAP1|CAP, adenylate cyclase-associated protein 1 (yeast)	chr23:3652491-3658850	GO:0000902|cell morphogenesis|biological_process///GO:0007010|cytoskeleton organization|biological_process///GO:0003779|actin binding|molecular_function///GO:0030036|actin cytoskeleton organization|biological_process///GO:0005925|focal adhesion|cellular_component///GO:0070062|extracellular exosome|cellular_component///GO:0005737|cytoplasm|cellular_component///GO:0005515|protein binding|molecular_…			134.422	207.957	0.62951	0.03035	0.189924
ENSTGUG00000001220	ENSTGUT00000001269			chr2:20070214-20314945	GO:0008270|zinc ion binding|molecular_function			38.3943	91.0873	1.24636	0.00155	0.0241556
ENSTGUG00000001225	ENSTGUT00000001288		MFSD2A|	chr23:3668499-3676841	GO:1990379|lipid transport across blood brain barrier|biological_process///GO:0060856|establishment of blood-brain barrier|biological_process///GO:0045056|transcytosis|biological_process///GO:0015914|phospholipid transport|biological_process///GO:0005548|phospholipid transporter activity|molecular_function///GO:0015908|fatty acid transport|biological_process///GO:0015293|symporter activity|molecu…			2.0136	4.6522	1.20814	0.04295	0.237668
ENSTGUG00000001232	ENSTGUT00000001285	100219149	|F-box/LRR-repeat protein 3-like	chr13:9261507-9266116	GO:0005515|protein binding|molecular_function///GO:0043153|entrainment of circadian clock by photoperiod|biological_process///GO:0019005|SCF ubiquitin ligase complex|cellular_component///GO:0005829|cytosol|cellular_component///GO:0016567|protein ubiquitination|biological_process///GO:0005634|nucleus|cellular_component			16.9014	61.2082	1.85659	5e-05	0.00169925
ENSTGUG00000001238	ENSTGUT00000001291	100231326	SLC46A2|solute carrier family 46, member 2	chrZ:25405525-25409958	GO:0016021|integral component of membrane|cellular_component///GO:0055085|transmembrane transport|biological_process///GO:0048538|thymus development|biological_process///GO:0070233|negative regulation of T cell apoptotic process|biological_process///GO:0045580|regulation of T cell differentiation|biological_process///GO:0043029|T cell homeostasis|biological_process///GO:0009986|cell surface|cellu…			1.52904	3.62134	1.2439	0.02305	0.158003
ENSTGUG00000001242	ENSTGUT00000001297		TRIT1|	chr23:3692284-3701750	GO:0008033|tRNA processing|biological_process///GO:0016740|transferase activity|molecular_function///GO:0005524|ATP binding|molecular_function///GO:0000166|nucleotide binding|molecular_function///GO:0005739|mitochondrion|cellular_component			15.2867	30.2146	0.982972	0.0141	0.114043
ENSTGUG00000001243	ENSTGUT00000001296		SNX30|	chrZ:25417486-25462287	GO:0005515|protein binding|molecular_function///GO:0035091|phosphatidylinositol binding|molecular_function///GO:0005737|cytoplasm|cellular_component			1.62578	7.24664	2.15618	0.0008	0.0150691
ENSTGUG00000001249	ENSTGUT00000001309	100218923	|protein FAM49A-like	chr23:3705281-3708488				89.9687	138.784	0.62535	0.02895	0.184336
ENSTGUG00000001257	ENSTGUT00000001327	100220128	KDM5B|lysine (K)-specific demethylase 5B	chr26:2068180-2119739	GO:0005515|protein binding|molecular_function///GO:0016706|oxidoreductase activity, acting on paired donors, with incorporation or reduction of molecular oxygen, 2-oxoglutarate as one donor, and incorporation of one atom each of oxygen into both donors|molecular_function///GO:0008270|zinc ion binding|molecular_function///GO:0003677|DNA binding|molecular_function///GO:0046872|metal ion binding|mol…			3.82657	9.53013	1.31645	0.00015	0.00425239
ENSTGUG00000001261	ENSTGUT00000001312	100231395	HPCAL4|hippocalcin like 4	chr23:3712306-3713850	GO:0005246|calcium channel regulator activity|molecular_function///GO:0007165|signal transduction|biological_process///GO:0005509|calcium ion binding|molecular_function///GO:0046872|metal ion binding|molecular_function///GO:0005622|intracellular|cellular_component///GO:0005515|protein binding|molecular_function			216.453	497.346	1.2002	5e-05	0.00169925
ENSTGUG00000001268	ENSTGUT00000001319		CAMLG|	chr13:9880957-9884649	GO:0007173|epidermal growth factor receptor signaling pathway|biological_process///GO:0001881|receptor recycling|biological_process///GO:0005515|protein binding|molecular_function///GO:0016020|membrane|cellular_component///GO:0005783|endoplasmic reticulum|cellular_component			12.9431	60.994	2.23649	5e-05	0.00169925
ENSTGUG00000001284	ENSTGUT00000001335			chr13:9970785-10031176	GO:0005515|protein binding|molecular_function///GO:0008270|zinc ion binding|molecular_function///GO:0046872|metal ion binding|molecular_function			14.6486	35.0579	1.25897	0.0009	0.0162736
ENSTGUG00000001298	ENSTGUT00000001356	100226733	VIM|vimentin	chr2:21904423-21912867	GO:0005882|intermediate filament|cellular_component///GO:0005198|structural molecule activity|molecular_function///GO:0016192|vesicle-mediated transport|biological_process///GO:0005623|cell|cellular_component///GO:0005737|cytoplasm|cellular_component///GO:0005886|plasma membrane|cellular_component///GO:0005200|structural constituent of cytoskeleton|molecular_function///GO:0005856|cytoskeleton|cel…			279.712	590.7	1.07848	5e-05	0.00169925
ENSTGUG00000001302	ENSTGUT00000001352			chr13:10326508-10331048				9.05653	49.5361	2.45145	5e-05	0.00169925
ENSTGUG00000001303	ENSTGUT00000001354	100224896	|keratinocyte-associated transmembrane protein 2-like	chr13:10331490-10336382				16.6504	67.0481	2.00964	5e-05	0.00169925
ENSTGUG00000001305	ENSTGUT00000001359	100219147	FSTL4|follistatin-like 4	chr13:10580366-10781311	GO:0005515|protein binding|molecular_function///GO:0005509|calcium ion binding|molecular_function///GO:0031549|negative regulation of brain-derived neurotrophic factor receptor signaling pathway|biological_process///GO:0048670|regulation of collateral sprouting|biological_process///GO:0061000|negative regulation of dendritic spine development|biological_process///GO:0048671|negative regulation of…			6.03656	10.3042	0.771438	0.04435	0.24256
ENSTGUG00000001313	ENSTGUT00000001368	100227860	CSRP1|cysteine and glycine-rich protein 1	chr26:2486760-2494417	GO:0031252|cell leading edge|cellular_component///GO:0001725|stress fiber|cellular_component///GO:0005925|focal adhesion|cellular_component///GO:0008270|zinc ion binding|molecular_function///GO:0005515|protein binding|molecular_function///GO:0046872|metal ion binding|molecular_function///GO:0044822|poly(A) RNA binding|molecular_function///GO:0070062|extracellular exosome|cellular_component///GO:0…			11.7443	31.567	1.42646	0.0036	0.0452829
ENSTGUG00000001320	ENSTGUT00000001385	100223716	ALDH7A1|aldehyde dehydrogenase 7 family, member A1	chrZ:26847427-26865404	GO:0016620|oxidoreductase activity, acting on the aldehyde or oxo group of donors, NAD or NADP as acceptor|molecular_function///GO:0005739|mitochondrion|cellular_component///GO:0008152|metabolic process|biological_process///GO:0055114|oxidation-reduction process|biological_process///GO:0016491|oxidoreductase activity|molecular_function///GO:0005737|cytoplasm|cellular_component///GO:0005515|protei…			9.83927	27.031	1.45799	5e-05	0.00169925
ENSTGUG00000001354	ENSTGUT00000001417	100229756	TMEM183A|transmembrane protein 183-like	chr26:2713409-2726741	GO:0005515|protein binding|molecular_function			3.88727	10.6083	1.44836	0.00435	0.0518827
ENSTGUG00000001359	ENSTGUT00000001415			chrZ:28887687-28887786				0	66.8395	8.79228	0.01235	0.10485
ENSTGUG00000001374	ENSTGUT00000001430			chr23:4107439-4112157	GO:0005515|protein binding|molecular_function///GO:0046872|metal ion binding|molecular_function///GO:0003676|nucleic acid binding|molecular_function///GO:0005634|nucleus|cellular_component			1.09743	7.51458	2.77556	5e-05	0.00169925
ENSTGUG00000001375	ENSTGUT00000001431	100223856	IRF1|interferon regulatory factor 1	chr13:11402891-11407450	GO:0000975|regulatory region DNA binding|molecular_function///GO:0006351|transcription, DNA-templated|biological_process///GO:0003677|DNA binding|molecular_function///GO:0007050|cell cycle arrest|biological_process///GO:0006915|apoptotic process|biological_process///GO:0045944|positive regulation of transcription from RNA polymerase II promoter|biological_process///GO:0045892|negative regulation …			16.4937	129.665	2.9748	5e-05	0.00169925
ENSTGUG00000001381	ENSTGUT00000001437	100222054	ADORA1|adenosine A1 receptor	chr26:2801181-2832324	GO:0001973|adenosine receptor signaling pathway|biological_process///GO:0001609|G-protein coupled adenosine receptor activity|molecular_function///GO:0004930|G-protein coupled receptor activity|molecular_function///GO:0016021|integral component of membrane|cellular_component///GO:0004871|signal transducer activity|molecular_function///GO:0007165|signal transduction|biological_process///GO:0007186…			6.28074	24.3861	1.95705	5e-05	0.00169925
ENSTGUG00000001387	ENSTGUT00000001444			chr2:22963934-23003222				48.2242	84.2983	0.805747	0.01195	0.102223
ENSTGUG00000001388	ENSTGUT00000001446		DENND2D|	chr26:2849654-2859832	GO:0043547|positive regulation of GTPase activity|biological_process///GO:0005515|protein binding|molecular_function///GO:0017112|Rab guanyl-nucleotide exchange factor activity|molecular_function			1.16935	3.82847	1.71107	0.00585	0.0639589
ENSTGUG00000001389	ENSTGUT00000001445		TXLNA|	chr23:4155456-4161965	GO:0019905|syntaxin binding|molecular_function///GO:0005737|cytoplasm|cellular_component///GO:0016020|membrane|cellular_component///GO:0005515|protein binding|molecular_function///GO:0098779|mitophagy in response to mitochondrial depolarization|biological_process///GO:0042113|B cell activation|biological_process			5.51231	13.6774	1.31106	0.0104	0.0933518
ENSTGUG00000001393	ENSTGUT00000001449		TMEM234|	chr23:4171912-4172808	GO:0005515|protein binding|molecular_function			56.6867	236.44	2.06039	0.00465	0.0543689
ENSTGUG00000001394	ENSTGUT00000001461		SEPT8|	chr13:11517728-11540050	GO:0005525|GTP binding|molecular_function///GO:0000166|nucleotide binding|molecular_function///GO:0005515|protein binding|molecular_function///GO:0043209|myelin sheath|cellular_component			62.0941	136.914	1.14074	0.00015	0.00425239
ENSTGUG00000001402	ENSTGUT00000001457		LRIF1|	chr26:2928404-2929604	GO:0042974|retinoic acid receptor binding|molecular_function///GO:0006355|regulation of transcription, DNA-templated|biological_process///GO:0005634|nucleus|cellular_component///GO:0005815|microtubule organizing center|cellular_component///GO:0005515|protein binding|molecular_function///GO:0000781|chromosome, telomeric region|cellular_component			6.02237	11.8106	0.971684	0.024	0.161763
ENSTGUG00000001423	ENSTGUT00000001478	100230577	|STEAP family member 4	chr2:23212646-23216983	GO:0004455|ketol-acid reductoisomerase activity|molecular_function///GO:0008652|cellular amino acid biosynthetic process|biological_process///GO:0055114|oxidation-reduction process|biological_process			2.831	8.19992	1.5343	0.00355	0.0449547
ENSTGUG00000001426	ENSTGUT00000001493	100223127	KIAA1324|KIAA1324 ortholog	chr26:3061472-3074178	GO:0005764|lysosome|cellular_component///GO:0005887|integral component of plasma membrane|cellular_component///GO:0005802|trans-Golgi network|cellular_component///GO:0044822|poly(A) RNA binding|molecular_function///GO:0070062|extracellular exosome|cellular_component///GO:0009267|cellular response to starvation|biological_process///GO:0005770|late endosome|cellular_component///GO:2001240|negative …			15.916	26.7474	0.748926	0.0297	0.187524
ENSTGUG00000001433	ENSTGUT00000001489			chr2:24032056-24056306				36.7958	72.9665	0.987694	0.0033	0.042553
ENSTGUG00000001439	ENSTGUT00000001500	100221744	KDM1A|lysine (K)-specific demethylase 1A	chr23:4307383-4331326	GO:0005515|protein binding|molecular_function///GO:0034720|histone H3-K4 demethylation|biological_process///GO:0050660|flavin adenine dinucleotide binding|molecular_function///GO:0003677|DNA binding|molecular_function///GO:0055114|oxidation-reduction process|biological_process///GO:0016491|oxidoreductase activity|molecular_function///GO:0005634|nucleus|cellular_component///GO:0006357|regulation o…			3.26587	7.63106	1.22442	0.00785	0.0773551
ENSTGUG00000001453	ENSTGUT00000001520	100190686	UTP11L|UTP11-like U3 small nucleolar ribonucleoprotein-like	chr23:4636679-4642096	GO:0032040|small-subunit processome|cellular_component///GO:0006364|rRNA processing|biological_process///GO:0005737|cytoplasm|cellular_component///GO:0005615|extracellular space|cellular_component///GO:0007399|nervous system development|biological_process///GO:0005730|nucleolus|cellular_component///GO:0043065|positive regulation of apoptotic process|biological_process///GO:0005515|protein binding…			129.181	216.206	0.743012	0.0106	0.09477
ENSTGUG00000001462	ENSTGUT00000001521	100190221	ATP5F1|ATP synthase subunit b-like	chr26:3158272-3474330	GO:0000276|mitochondrial proton-transporting ATP synthase complex, coupling factor F(o)|cellular_component///GO:0015986|ATP synthesis coupled proton transport|biological_process///GO:0015078|hydrogen ion transmembrane transporter activity|molecular_function///GO:0043209|myelin sheath|cellular_component///GO:0005743|mitochondrial inner membrane|cellular_component///GO:0005739|mitochondrion|cellula…			68.4173	180.529	1.3998	0.0483	0.256094
ENSTGUG00000001470	ENSTGUT00000001529	100219074	CCNG1|cyclin G1	chr13:12687557-12691140	GO:0051726|regulation of cell cycle|biological_process///GO:0005515|protein binding|molecular_function			10.5148	51.0928	2.28071	5e-05	0.00169925
ENSTGUG00000001473	ENSTGUT00000001532	100190313///100231565	NUDCD2|nudC domain-containing protein 2-like///NUDCD2|NudC domain containing 2	chr13:12693878-12698239	GO:0005737|cytoplasm|cellular_component///GO:0005622|intracellular|cellular_component///GO:0015630|microtubule cytoskeleton|cellular_component///GO:0005515|protein binding|molecular_function///GO:0070062|extracellular exosome|cellular_component			7.26059	22.3431	1.62167	0.00055	0.0114074
ENSTGUG00000001478	ENSTGUT00000001545	100221948	PEX1|peroxisomal biogenesis factor 1	chr2:24946659-24970230	GO:0042623|ATPase activity, coupled|molecular_function///GO:0007031|peroxisome organization|biological_process///GO:0006625|protein targeting to peroxisome|biological_process///GO:0005778|peroxisomal membrane|cellular_component///GO:0005777|peroxisome|cellular_component///GO:0008152|metabolic process|biological_process///GO:0005524|ATP binding|molecular_function///GO:0005737|cytoplasm|cellular_co…			6.97465	13.7246	0.976573	0.0069	0.071359
ENSTGUG00000001479	ENSTGUT00000001541		MAT2B|	chr13:12723482-12729851	GO:0050662|coenzyme binding|molecular_function///GO:0048270|methionine adenosyltransferase regulator activity|molecular_function///GO:0048269|methionine adenosyltransferase complex|cellular_component///GO:0006556|S-adenosylmethionine biosynthetic process|biological_process///GO:0006694|steroid biosynthetic process|biological_process///GO:0003854|3-beta-hydroxy-delta5-steroid dehydrogenase activit…			80.421	190.303	1.24266	5e-05	0.00169925
ENSTGUG00000001513	ENSTGUT00000001577			chr4:564552-598379	GO:0004713|protein tyrosine kinase activity|molecular_function///GO:0016772|transferase activity, transferring phosphorus-containing groups|molecular_function///GO:0006468|protein phosphorylation|biological_process///GO:0004672|protein kinase activity|molecular_function///GO:0005524|ATP binding|molecular_function			4.59275	14.596	1.66814	0.00035	0.00814237
ENSTGUG00000001514	ENSTGUT00000001572			chr2:25377717-25432641	GO:0004948|calcitonin receptor activity|molecular_function///GO:0007166|cell surface receptor signaling pathway|biological_process///GO:0004888|transmembrane signaling receptor activity|molecular_function///GO:0004930|G-protein coupled receptor activity|molecular_function///GO:0016021|integral component of membrane|cellular_component///GO:0004871|signal transducer activity|molecular_function///GO…			8.28397	20.0519	1.27535	0.0015	0.0236376
ENSTGUG00000001517	ENSTGUT00000001575	100226809	GNGT1|guanine nucleotide binding protein (G protein), gamma 11	chr2:25653090-25656616	GO:0004871|signal transducer activity|molecular_function///GO:0007165|signal transduction|biological_process///GO:0007186|G-protein coupled receptor signaling pathway|biological_process///GO:0005834|heterotrimeric G-protein complex|cellular_component///GO:0005515|protein binding|molecular_function///GO:0016020|membrane|cellular_component///GO:0005886|plasma membrane|cellular_component///GO:000760…			7.40645	41.6588	2.49177	5e-05	0.00169925
ENSTGUG00000001551	ENSTGUT00000001614	100221398	AREG|amphiregulin-like	chr4:1216480-1221629	GO:0005515|protein binding|molecular_function///GO:0005615|extracellular space|cellular_component///GO:0007186|G-protein coupled receptor signaling pathway|biological_process///GO:0007173|epidermal growth factor receptor signaling pathway|biological_process///GO:0009986|cell surface|cellular_component///GO:0045740|positive regulation of DNA replication|biological_process///GO:0032355|response to …			2.03244	9.03883	2.15292	0.0072	0.0730554
ENSTGUG00000001558	ENSTGUT00000001625		SGCE|	chr2:26014914-26032839	GO:0016012|sarcoglycan complex|cellular_component///GO:0005509|calcium ion binding|molecular_function///GO:0016010|dystrophin-associated glycoprotein complex|cellular_component///GO:0016020|membrane|cellular_component///GO:0005794|Golgi apparatus|cellular_component///GO:0005886|plasma membrane|cellular_component///GO:0005515|protein binding|molecular_function///GO:0032590|dendrite membrane|cellul…			73.836	159.248	1.10888	0.00035	0.00814237
ENSTGUG00000001560	ENSTGUT00000001622		MEAF6|	chr23:4876378-4881923	GO:0005737|cytoplasm|cellular_component///GO:0005654|nucleoplasm|cellular_component///GO:0005730|nucleolus|cellular_component///GO:0005813|centrosome|cellular_component///GO:0005515|protein binding|molecular_function///GO:0070776|MOZ/MORF histone acetyltransferase complex|cellular_component///GO:0043981|histone H4-K5 acetylation|biological_process///GO:0043982|histone H4-K8 acetylation|biological…			69.6323	149.146	1.09889	0.00055	0.0114074
ENSTGUG00000001565	ENSTGUT00000001632	100218221	|adaptor-related protein complex 4, beta 1 subunit	chr26:3770884-3875366	GO:0005488|binding|molecular_function///GO:0030117|membrane coat|cellular_component///GO:0008565|protein transporter activity|molecular_function///GO:0030131|clathrin adaptor complex|cellular_component///GO:0006886|intracellular protein transport|biological_process///GO:0016192|vesicle-mediated transport|biological_process///GO:0015031|protein transport|biological_process///GO:0006810|transport|b…			5.12112	15.7226	1.6183	0.0212	0.149781
ENSTGUG00000001578	ENSTGUT00000001640	100225590	C18orf25|chromosome Z open reading frame, human C18orf25	chrZ:32718601-32746254	GO:0005515|protein binding|molecular_function			14.5543	28.0067	0.944328	0.0194	0.141402
ENSTGUG00000001589	ENSTGUT00000001681		DYNC1I1|	chr2:26328386-26517668	GO:0005515|protein binding|molecular_function///GO:0005868|cytoplasmic dynein complex|cellular_component///GO:0007018|microtubule-based movement|biological_process///GO:0005634|nucleus|cellular_component///GO:0005737|cytoplasm|cellular_component///GO:0000922|spindle pole|cellular_component///GO:0000776|kinetochore|cellular_component///GO:0055037|recycling endosome|cellular_component///GO:0031982|…			101.92	199.646	0.970015	0.00075	0.0143428
ENSTGUG00000001597	ENSTGUT00000001660	100223848	SLC35A4|solute carrier family 35, member A4	chr13:15739911-15740793	GO:1901679|nucleotide transmembrane transport|biological_process///GO:0015780|nucleotide-sugar transport|biological_process///GO:0005351|sugar:proton symporter activity|molecular_function///GO:0005338|nucleotide-sugar transmembrane transporter activity|molecular_function///GO:0016021|integral component of membrane|cellular_component///GO:0008643|carbohydrate transport|biological_process///GO:0000…			0.828505	3.49743	2.07771	0.0156	0.122488
ENSTGUG00000001602	ENSTGUT00000001664	100222820	|U7 snRNA-associated Sm-like protein LSm10-like	chr23:5293000-5293366				8.17983	25.6044	1.64625	0.0087	0.0834003
ENSTGUG00000001606	ENSTGUT00000001674	100224779	THRAP3|thyroid hormone receptor associated protein 3	chr23:5322602-5334563	GO:0008380|RNA splicing|biological_process///GO:0007623|circadian rhythm|biological_process///GO:0003713|transcription coactivator activity|molecular_function///GO:0016592|mediator complex|cellular_component///GO:0001046|core promoter sequence-specific DNA binding|molecular_function///GO:0005515|protein binding|molecular_function///GO:0005634|nucleus|cellular_component///GO:0005654|nucleoplasm|ce…			17.9754	47.0476	1.3881	5e-05	0.00169925
ENSTGUG00000001616	ENSTGUT00000001680	100232442	TRAPPC3|trafficking protein particle complex 3	chr23:5359899-5365167	GO:0030008|TRAPP complex|cellular_component///GO:0006888|ER to Golgi vesicle-mediated transport|biological_process///GO:0000139|Golgi membrane|cellular_component///GO:0005829|cytosol|cellular_component///GO:0005515|protein binding|molecular_function			187.124	307.038	0.714425	0.02025	0.145159
ENSTGUG00000001634	ENSTGUT00000001699		HBEGF|	chr13:16362184-16366170	GO:0005515|protein binding|molecular_function///GO:0035313|wound healing, spreading of epidermal cells|biological_process///GO:0048661|positive regulation of smooth muscle cell proliferation|biological_process///GO:0005154|epidermal growth factor receptor binding|molecular_function///GO:0051549|positive regulation of keratinocyte migration|biological_process///GO:0008016|regulation of heart contr…			0.536694	3.68467	2.77936	0.0049	0.0563001
ENSTGUG00000001642	ENSTGUT00000001705	100230602	DLX6|distal-less homeobox 6	chr2:26862168-26865657	GO:0043565|sequence-specific DNA binding|molecular_function///GO:0003677|DNA binding|molecular_function///GO:0060322|head development|biological_process///GO:0030326|embryonic limb morphogenesis|biological_process///GO:0030855|epithelial cell differentiation|biological_process///GO:0048646|anatomical structure formation involved in morphogenesis|biological_process///GO:0050679|positive regulation…			22.9182	62.5545	1.44862	0.0003	0.00721727
ENSTGUG00000001650	ENSTGUT00000001714	100227686	SDHAF3|ACN9 homolog (S. cerevisiae)	chr2:26907521-26938596	GO:0005739|mitochondrion|cellular_component			51.1495	108.344	1.08283	0.00185	0.0272501
ENSTGUG00000001674	ENSTGUT00000001746	100223344	NOL6|nucleolar protein family 6 (RNA-associated)	chrZ:37928256-37954429	GO:0005634|nucleus|cellular_component///GO:0005730|nucleolus|cellular_component///GO:0005739|mitochondrion|cellular_component///GO:0005515|protein binding|molecular_function///GO:0044822|poly(A) RNA binding|molecular_function///GO:0000794|condensed nuclear chromosome|cellular_component			7.05775	26.8015	1.92504	5e-05	0.00169925
ENSTGUG00000001683	ENSTGUT00000001754	100049550	UBE2R2|ubiquitin-conjugating enzyme E2R 2	chrZ:37976163-38027999	GO:0016874|ligase activity|molecular_function///GO:0004842|ubiquitin-protein transferase activity|molecular_function///GO:0005515|protein binding|molecular_function///GO:0061631|ubiquitin conjugating enzyme activity|molecular_function///GO:0006513|protein monoubiquitination|biological_process///GO:0070936|protein K48-linked ubiquitination|biological_process			12.1762	25.8654	1.08696	0.006	0.064907
ENSTGUG00000001685	ENSTGUT00000001756		NUP54|	chr4:1897474-1908086	GO:0005643|nuclear pore|cellular_component///GO:0005515|protein binding|molecular_function			9.84033	21.3771	1.11929	0.00155	0.0241556
ENSTGUG00000001695	ENSTGUT00000001763		SHROOM3|	chr4:1967671-2075558	GO:0005515|protein binding|molecular_function///GO:0002064|epithelial cell development|biological_process///GO:0001843|neural tube closure|biological_process///GO:0000902|cell morphogenesis|biological_process///GO:0003779|actin binding|molecular_function///GO:0051015|actin filament binding|molecular_function			0.679277	3.15226	2.21432	0.0001	0.00316938
ENSTGUG00000001714	ENSTGUT00000001798	100220086	PDCD6IP|programmed cell death 6 interacting protein	chr2:29556212-29584736	GO:0043209|myelin sheath|cellular_component///GO:0046983|protein dimerization activity|molecular_function///GO:0005829|cytosol|cellular_component///GO:0005515|protein binding|molecular_function///GO:0005737|cytoplasm|cellular_component///GO:0016020|membrane|cellular_component///GO:0005925|focal adhesion|cellular_component///GO:0070062|extracellular exosome|cellular_component///GO:0042803|protein …			49.5732	90.6962	0.87148	0.0016	0.0246286
ENSTGUG00000001718	ENSTGUT00000001787		FAM219A|	chrZ:38288786-38319011				28.4289	63.2368	1.1534	0.0098	0.089824
ENSTGUG00000001759	ENSTGUT00000001832	100223269	|glutathione reductase, mitochondrial-like	chr4:2413270-2417641	GO:0050661|NADP binding|molecular_function///GO:0016668|oxidoreductase activity, acting on a sulfur group of donors, NAD(P) as acceptor|molecular_function///GO:0006749|glutathione metabolic process|biological_process///GO:0004362|glutathione-disulfide reductase activity|molecular_function///GO:0050660|flavin adenine dinucleotide binding|molecular_function///GO:0045454|cell redox homeostasis|biolo…			2.42006	8.00017	1.72499	0.00105	0.0182545
ENSTGUG00000001760	ENSTGUT00000001842	100225249	VCP|valosin containing protein	chrZ:39144830-39162806	GO:0009378|four-way junction helicase activity|molecular_function///GO:0006310|DNA recombination|biological_process///GO:0016887|ATPase activity|molecular_function///GO:0006281|DNA repair|biological_process///GO:0016787|hydrolase activity|molecular_function///GO:0005634|nucleus|cellular_component///GO:0005737|cytoplasm|cellular_component///GO:0005654|nucleoplasm|cellular_component///GO:0006302|do…			35.5549	108.666	1.61178	5e-05	0.00169925
ENSTGUG00000001762	ENSTGUT00000001834	100190531	|phosphatase 2A lytic subunit-like	chr4:2417724-2421587	GO:0016311|dephosphorylation|biological_process///GO:0004721|phosphoprotein phosphatase activity|molecular_function///GO:0016787|hydrolase activity|molecular_function			72.1585	208.567	1.53127	5e-05	0.00169925
ENSTGUG00000001765	ENSTGUT00000001841		WRN|	chr4:2460276-2480226	GO:0043140|ATP-dependent 3'-5' DNA helicase activity|molecular_function///GO:0032508|DNA duplex unwinding|biological_process///GO:0008408|3'-5' exonuclease activity|molecular_function///GO:0006310|DNA recombination|biological_process///GO:0008026|ATP-dependent helicase activity|molecular_function///GO:0006260|DNA replication|biological_process///GO:0006139|nucleobase-containing compound metabolic…			3.09493	5.59205	0.853472	0.0373	0.21649
ENSTGUG00000001768	ENSTGUT00000001843	100225014	|UHRF1 binding protein 1	chr26:4336293-4348236				2.5883	8.32082	1.68472	0.0002	0.00536009
ENSTGUG00000001775	ENSTGUT00000001848	100231965	STOML2|stomatin (EPB72)-like 2	chrZ:39198085-39203452	GO:0016020|membrane|cellular_component///GO:1990046|stress-induced mitochondrial fusion|biological_process///GO:0042776|mitochondrial ATP synthesis coupled proton transport|biological_process///GO:0010876|lipid localization|biological_process///GO:0034982|mitochondrial protein processing|biological_process///GO:0035710|CD4-positive, alpha-beta T cell activation|biological_process///GO:0032623|int…			58.3659	98.492	0.754882	0.02125	0.149946
ENSTGUG00000001777	ENSTGUT00000001850	100222108	C6orf106|chromosome 26 open reading frame, human C6orf106	chr26:4370662-4404685				37.6011	63.4996	0.755974	0.04225	0.235062
ENSTGUG00000001782	ENSTGUT00000001858			chr26:4431662-4436074				295.179	816.538	1.46793	5e-05	0.00169925
ENSTGUG00000001787	ENSTGUT00000001862	100219468	RCHY1|ring finger and CHY zinc finger domain containing 1, E3 ubiquitin protein ligase	chr4:2557097-2559815	GO:0005515|protein binding|molecular_function///GO:0008270|zinc ion binding|molecular_function///GO:0046872|metal ion binding|molecular_function///GO:0005634|nucleus|cellular_component///GO:0005737|cytoplasm|cellular_component///GO:0005654|nucleoplasm|cellular_component///GO:0004842|ubiquitin-protein transferase activity|molecular_function///GO:0016567|protein ubiquitination|biological_process///…			66.0969	121.551	0.878906	0.00805	0.0788439
ENSTGUG00000001792	ENSTGUT00000001866	100231948	CDKL2|cyclin-dependent kinase-like 2-like	chr4:2561186-2573596	GO:0004713|protein tyrosine kinase activity|molecular_function///GO:0016772|transferase activity, transferring phosphorus-containing groups|molecular_function///GO:0006468|protein phosphorylation|biological_process///GO:0004672|protein kinase activity|molecular_function///GO:0005634|nucleus|cellular_component///GO:0005813|centrosome|cellular_component///GO:1903955|positive regulation of protein t…			21.6865	43.8181	1.01473	0.00195	0.0282437
ENSTGUG00000001796	ENSTGUT00000001869	100225300	|adaptor-related protein complex 1 associated regulatory protein	chr4:2575825-2586402				75.7711	134.285	0.825576	0.01515	0.120378
ENSTGUG00000001816	ENSTGUT00000001888	100229573	STK17A|serine/threonine kinase 17a	chr2:32609825-32631781	GO:0004713|protein tyrosine kinase activity|molecular_function///GO:0016772|transferase activity, transferring phosphorus-containing groups|molecular_function///GO:0006468|protein phosphorylation|biological_process///GO:0004672|protein kinase activity|molecular_function///GO:0005524|ATP binding|molecular_function///GO:0000166|nucleotide binding|molecular_function///GO:0005634|nucleus|cellular_com…			5.46765	16.7254	1.61304	0.0004	0.00900838
ENSTGUG00000001823	ENSTGUT00000001899		HINT2|	chrZ:39763398-39764097	GO:0003824|catalytic activity|molecular_function///GO:0008152|metabolic process|biological_process///GO:0005730|nucleolus|cellular_component///GO:0005739|mitochondrion|cellular_component			22.9734	71.6127	1.64025	0.0003	0.00721727
ENSTGUG00000001846	ENSTGUT00000001921			chr2:34165329-34200745	GO:0003824|catalytic activity|molecular_function///GO:0008152|metabolic process|biological_process			1.83017	5.7718	1.65704	0.04055	0.228648
ENSTGUG00000001847	ENSTGUT00000001928	100228992	|N-deacetylase/N-sulfotransferase (heparan glucosaminyl) 4	chr4:3415517-3470302	GO:0015016|[heparan sulfate]-glucosamine N-sulfotransferase activity|molecular_function///GO:0008146|sulfotransferase activity|molecular_function///GO:0016787|hydrolase activity|molecular_function///GO:0008152|metabolic process|biological_process			5.69038	10.0371	0.818744	0.044	0.241348
ENSTGUG00000001856	ENSTGUT00000001934	100229648	|N-deacetylase/N-sulfotransferase (heparan glucosaminyl) 3	chr4:4251352-4292632	GO:0015016|[heparan sulfate]-glucosamine N-sulfotransferase activity|molecular_function///GO:0008146|sulfotransferase activity|molecular_function///GO:0016787|hydrolase activity|molecular_function///GO:0008152|metabolic process|biological_process			7.80178	16.564	1.08618	0.00635	0.0674008
ENSTGUG00000001865	ENSTGUT00000001938		SPOP|	chr27:114073-116514	GO:0005515|protein binding|molecular_function///GO:0005634|nucleus|cellular_component///GO:0031625|ubiquitin protein ligase binding|molecular_function///GO:0031463|Cul3-RING ubiquitin ligase complex|cellular_component///GO:0043161|proteasome-mediated ubiquitin-dependent protein catabolic process|biological_process			35.4681	149.089	2.07158	0.0003	0.00721727
ENSTGUG00000001866	ENSTGUT00000001944		SLC35B1|	chr27:131285-150040	GO:0016021|integral component of membrane|cellular_component///GO:0055085|transmembrane transport|biological_process///GO:0016020|membrane|cellular_component			28.2986	58.6822	1.05219	0.0241	0.162244
ENSTGUG00000001873	ENSTGUT00000001951		KAT7|	chr27:131285-150040	GO:0004402|histone acetyltransferase activity|molecular_function///GO:0016747|transferase activity, transferring acyl groups other than amino-acyl groups|molecular_function///GO:0008270|zinc ion binding|molecular_function///GO:0005634|nucleus|cellular_component///GO:0005737|cytoplasm|cellular_component///GO:0005654|nucleoplasm|cellular_component///GO:0006260|DNA replication|biological_process///G…			8.3473	31.6961	1.92492	0.00195	0.0282437
ENSTGUG00000001874	ENSTGUT00000001952		STRIP2|	chr1A:75503-92609	GO:0005737|cytoplasm|cellular_component///GO:0008360|regulation of cell shape|biological_process///GO:0007010|cytoskeleton organization|biological_process///GO:0016477|cell migration|biological_process			1.93699	5.63293	1.54007	0.00315	0.0412314
ENSTGUG00000001893	ENSTGUT00000001965		MRPL17|	chrZ:40019558-40020423	GO:0006412|translation|biological_process///GO:0005622|intracellular|cellular_component///GO:0003735|structural constituent of ribosome|molecular_function///GO:0030529|intracellular ribonucleoprotein complex|cellular_component///GO:0005840|ribosome|cellular_component///GO:0019904|protein domain specific binding|molecular_function///GO:0005739|mitochondrion|cellular_component///GO:0005743|mitochon…			121.684	383.511	1.65612	5e-05	0.00169925
ENSTGUG00000001905	ENSTGUT00000001979	751990	GOLPH3|GPP34/GMX33-like protein	chrZ:40416335-40444164	GO:0005654|nucleoplasm|cellular_component///GO:0005739|mitochondrion|cellular_component///GO:0043231|intracellular membrane-bounded organelle|cellular_component///GO:0043066|negative regulation of apoptotic process|biological_process///GO:0005794|Golgi apparatus|cellular_component///GO:0005829|cytosol|cellular_component///GO:0016477|cell migration|biological_process///GO:0005802|trans-Golgi netwo…			9.68129	30.2777	1.64498	5e-05	0.00169925
ENSTGUG00000001908	ENSTGUT00000001984		MAPT|	chr27:235068-254053	GO:0005874|microtubule|cellular_component///GO:0008017|microtubule binding|molecular_function///GO:0015631|tubulin binding|molecular_function///GO:0005856|cytoskeleton|cellular_component///GO:0005737|cytoplasm|cellular_component///GO:0060632|regulation of microtubule-based movement|biological_process///GO:0032387|negative regulation of intracellular transport|biological_process///GO:0008088|axon …			15.8502	30.3286	0.936183	0.0258	0.169343
ENSTGUG00000001911	ENSTGUT00000001988		KANSL1|	chr27:258802-279819	GO:0000123|histone acetyltransferase complex|cellular_component///GO:0005634|nucleus|cellular_component///GO:0005515|protein binding|molecular_function///GO:0043984|histone H4-K16 acetylation|biological_process///GO:0071339|MLL1 complex|cellular_component///GO:0043981|histone H4-K5 acetylation|biological_process///GO:0043982|histone H4-K8 acetylation|biological_process///GO:0043995|histone acetyl…			1.56348	4.7554	1.60481	0.0058	0.0636589
ENSTGUG00000001915	ENSTGUT00000001995	100223686	CDC27|cell division cycle protein 27 homolog	chr27:339361-363384	GO:0005515|protein binding|molecular_function///GO:0005634|nucleus|cellular_component///GO:0005737|cytoplasm|cellular_component///GO:0005654|nucleoplasm|cellular_component///GO:0005813|centrosome|cellular_component///GO:0005680|anaphase-promoting complex|cellular_component///GO:0005876|spindle microtubule|cellular_component///GO:0019903|protein phosphatase binding|molecular_function///GO:0070979|…			27.4629	43.9789	0.679327	0.0206	0.147014
ENSTGUG00000001917	ENSTGUT00000001993	100218172	MAD2L1|MAD2 mitotic arrest deficient-like 1 (yeast)	chr4:4749026-4751057	GO:0007094|mitotic spindle assembly checkpoint|biological_process///GO:0005634|nucleus|cellular_component///GO:0043066|negative regulation of apoptotic process|biological_process///GO:0005829|cytosol|cellular_component///GO:0048471|perinuclear region of cytoplasm|cellular_component///GO:0005643|nuclear pore|cellular_component///GO:0005515|protein binding|molecular_function///GO:0007093|mitotic ce…			2.57906	7.18464	1.47807	0.0362	0.213176
ENSTGUG00000001931	ENSTGUT00000002008	100217897	DDX42|DEAD (Asp-Glu-Ala-Asp) box polypeptide 42	chr27:383541-396501	GO:0004386|helicase activity|molecular_function///GO:0003676|nucleic acid binding|molecular_function///GO:0016787|hydrolase activity|molecular_function///GO:0008152|metabolic process|biological_process///GO:0005634|nucleus|cellular_component///GO:0005737|cytoplasm|cellular_component///GO:0005654|nucleoplasm|cellular_component///GO:0016020|membrane|cellular_component///GO:0005515|protein binding|m…			20.7522	39.8036	0.939636	0.0038	0.0471158
ENSTGUG00000001950	ENSTGUT00000002024	100217501	AMACR|alpha-methylacyl-CoA racemase	chrZ:41059823-41079526	GO:0003824|catalytic activity|molecular_function///GO:0005737|cytoplasm|cellular_component///GO:0005739|mitochondrion|cellular_component///GO:0005102|receptor binding|molecular_function///GO:0005777|peroxisome|cellular_component///GO:0008206|bile acid metabolic process|biological_process///GO:0008111|alpha-methylacyl-CoA racemase activity|molecular_function			3.21032	9.53644	1.57073	0.007	0.0718009
ENSTGUG00000001961	ENSTGUT00000002045	101233096	BRIX1|BRX1, biogenesis of ribosomes, homolog (S. cerevisiae)	chrZ:41264640-41269086	GO:0005634|nucleus|cellular_component///GO:0005730|nucleolus|cellular_component///GO:0044822|poly(A) RNA binding|molecular_function			18.0341	65.6606	1.8643	5e-05	0.00169925
ENSTGUG00000001973	ENSTGUT00000002050	100217841	|angiotensin I converting enzyme (peptidyl-dipeptidase A) 1	chr27:539238-556211	GO:0008241|peptidyl-dipeptidase activity|molecular_function///GO:0004180|carboxypeptidase activity|molecular_function///GO:0008237|metallopeptidase activity|molecular_function///GO:0008233|peptidase activity|molecular_function///GO:0006508|proteolysis|biological_process///GO:0046872|metal ion binding|molecular_function///GO:0016787|hydrolase activity|molecular_function///GO:0016020|membrane|cellu…			1.4729	2.95316	1.0036	0.02415	0.162386
ENSTGUG00000001976	ENSTGUT00000002051	100230293	CYB561|cytochrome b561-like	chr27:565150-566960	GO:0022865|transmembrane electron transfer carrier|molecular_function///GO:0000293|ferric-chelate reductase activity|molecular_function///GO:0016021|integral component of membrane|cellular_component///GO:0022900|electron transport chain|biological_process///GO:0055085|transmembrane transport|biological_process///GO:0055114|oxidation-reduction process|biological_process///GO:0016020|membrane|cellu…			30.892	59.0373	0.934393	0.01345	0.110529
ENSTGUG00000002002	ENSTGUT00000002117	100225187	MAP4K3|mitogen-activated protein kinase kinase kinase kinase 3	chr3:21583-85563	GO:0004713|protein tyrosine kinase activity|molecular_function///GO:0016772|transferase activity, transferring phosphorus-containing groups|molecular_function///GO:0006468|protein phosphorylation|biological_process///GO:0004672|protein kinase activity|molecular_function///GO:0005515|protein binding|molecular_function///GO:0005524|ATP binding|molecular_function///GO:0000166|nucleotide binding|mole…			6.72987	12.816	0.929295	0.01295	0.108394
ENSTGUG00000002015	ENSTGUT00000002103	100231976	LMBRD2|LMBR1 domain containing 2	chrZ:41646445-41665840	GO:0016021|integral component of membrane|cellular_component///GO:0016020|membrane|cellular_component			20.6137	47.6233	1.20806	0.00015	0.00425239
ENSTGUG00000002020	ENSTGUT00000002099		RSG1|	chr21:85883-86615	GO:0005654|nucleoplasm|cellular_component///GO:0005515|protein binding|molecular_function			3.39799	15.1631	2.15781	0.04825	0.256094
ENSTGUG00000002038	ENSTGUT00000002118	100223875	SPRY1|sprouty homolog 1, antagonist of FGF signaling (Drosophila)	chr4:5729699-5730662	GO:0046580|negative regulation of Ras protein signal transduction|biological_process///GO:0001759|organ induction|biological_process///GO:0008285|negative regulation of cell proliferation|biological_process///GO:0070373|negative regulation of ERK1 and ERK2 cascade|biological_process///GO:0009966|regulation of signal transduction|biological_process///GO:0007275|multicellular organismal development…			7.826	34.9698	2.15976	5e-05	0.00169925
ENSTGUG00000002039	ENSTGUT00000002126		ZBTB17|	chr21:109798-116290	GO:0005515|protein binding|molecular_function///GO:0007398|ectoderm development|biological_process///GO:0001702|gastrulation with mouth forming second|biological_process///GO:0045893|positive regulation of transcription, DNA-templated|biological_process///GO:0003677|DNA binding|molecular_function///GO:0005634|nucleus|cellular_component///GO:0046872|metal ion binding|molecular_function///GO:000367…			3.28415	14.3069	2.12312	5e-05	0.00169925
ENSTGUG00000002043	ENSTGUT00000002138	100221971	VPS4B|vacuolar protein sorting 4 homolog B (S. cerevisiae)	chr2:41567282-41581179	GO:0009378|four-way junction helicase activity|molecular_function///GO:0003678|DNA helicase activity|molecular_function///GO:0006310|DNA recombination|biological_process///GO:0016887|ATPase activity|molecular_function///GO:0006281|DNA repair|biological_process///GO:0005524|ATP binding|molecular_function///GO:0000166|nucleotide binding|molecular_function///GO:0005634|nucleus|cellular_component///G…			9.77736	18.5029	0.920236	0.0232	0.15855
ENSTGUG00000002048	ENSTGUT00000002141	100221622	EPHA2|EPH receptor A2	chr21:123756-126328	GO:0009966|regulation of signal transduction|biological_process///GO:0018108|peptidyl-tyrosine phosphorylation|biological_process///GO:0004713|protein tyrosine kinase activity|molecular_function///GO:0004674|protein serine/threonine kinase activity|molecular_function///GO:0016772|transferase activity, transferring phosphorus-containing groups|molecular_function///GO:0006468|protein phosphorylatio…			0.756846	3.6416	2.2665	0.01175	0.101202
ENSTGUG00000002052	ENSTGUT00000002155	100218182	SFMBT2|Scm-like with four mbt domains 2	chr1A:3209574-3291334	GO:0005515|protein binding|molecular_function///GO:0043565|sequence-specific DNA binding|molecular_function///GO:0006355|regulation of transcription, DNA-templated|biological_process///GO:0005634|nucleus|cellular_component///GO:0005654|nucleoplasm|cellular_component///GO:0043231|intracellular membrane-bounded organelle|cellular_component///GO:0042393|histone binding|molecular_function///GO:001623…			4.68981	8.37774	0.837032	0.04995	0.261646
ENSTGUG00000002071	ENSTGUT00000002156	100225519	SLC25A34|solute carrier family 25, member 34	chr21:229350-231284	GO:0016021|integral component of membrane|cellular_component///GO:0005739|mitochondrion|cellular_component///GO:0006810|transport|biological_process///GO:0016020|membrane|cellular_component			1.65374	5.79664	1.80949	0.0041	0.0496888
ENSTGUG00000002085	ENSTGUT00000002186	100232145	|dolichyl-diphosphooligosaccharide--protein glycosyltransferase	chr21:286657-292177	GO:0018279|protein N-linked glycosylation via asparagine|biological_process///GO:0016021|integral component of membrane|cellular_component///GO:0005789|endoplasmic reticulum membrane|cellular_component///GO:0004579|dolichyl-diphosphooligosaccharide-protein glycotransferase activity|molecular_function///GO:0005783|endoplasmic reticulum|cellular_component///GO:0006486|protein glycosylation|biologic…			155.044	241.022	0.636483	0.02375	0.160511
ENSTGUG00000002102	ENSTGUT00000002188		PGRMC2|	chr4:7353768-7365484	GO:0016020|membrane|cellular_component			9.32646	18.8781	1.01731	0.02785	0.178947
ENSTGUG00000002107	ENSTGUT00000002192		SH2D5|	chr21:309158-310218	GO:0005515|protein binding|molecular_function			9.50481	37.5622	1.98255	0.0143	0.115083
ENSTGUG00000002111	ENSTGUT00000002219	100228811	ARHGEF6|Rac/Cdc42 guanine nucleotide exchange factor (GEF) 6	chr4A:109425-147264	GO:0005515|protein binding|molecular_function///GO:0035023|regulation of Rho protein signal transduction|biological_process///GO:0005089|Rho guanyl-nucleotide exchange factor activity|molecular_function///GO:0043547|positive regulation of GTPase activity|biological_process///GO:0005085|guanyl-nucleotide exchange factor activity|molecular_function///GO:0035556|intracellular signal transduction|bio…			12.0153	22.1093	0.87978	0.0155	0.122213
ENSTGUG00000002128	ENSTGUT00000002218	101233630	TAF3|TAF3 RNA polymerase II, TATA box binding protein (TBP)-associated factor, 140kDa	chr1A:3465800-3577079	GO:0005515|protein binding|molecular_function///GO:0046982|protein heterodimerization activity|molecular_function///GO:0008270|zinc ion binding|molecular_function///GO:0046872|metal ion binding|molecular_function///GO:0005634|nucleus|cellular_component///GO:0000122|negative regulation of transcription from RNA polymerase II promoter|biological_process///GO:0005669|transcription factor TFIID compl…			7.63776	25.0524	1.71373	5e-05	0.00169925
ENSTGUG00000002132	ENSTGUT00000002224		EIF4A3|	chr3:325674-330900	GO:0004386|helicase activity|molecular_function///GO:0003676|nucleic acid binding|molecular_function///GO:0016787|hydrolase activity|molecular_function///GO:0005524|ATP binding|molecular_function///GO:0000166|nucleotide binding|molecular_function///GO:0005737|cytoplasm|cellular_component///GO:0005654|nucleoplasm|cellular_component///GO:0016020|membrane|cellular_component///GO:0000184|nuclear-tran…			164.624	277.252	0.752025	0.00755	0.0754532
ENSTGUG00000002154	ENSTGUT00000002255	100223938	HELQ|helicase, POLQ-like	chr4:8027082-8040498	GO:0004386|helicase activity|molecular_function///GO:0003676|nucleic acid binding|molecular_function///GO:0016787|hydrolase activity|molecular_function///GO:0005524|ATP binding|molecular_function///GO:0000166|nucleotide binding|molecular_function///GO:0005654|nucleoplasm|cellular_component///GO:0005730|nucleolus|cellular_component///GO:0000724|double-strand break repair via homologous recombinati…			1.86843	5.01548	1.42457	0.0057	0.0631139
ENSTGUG00000002157	ENSTGUT00000002245	100220924	|ribosyldihydronicotinamide dehydrogenase [quinone]-like	chr2:43076886-43081609	GO:0016491|oxidoreductase activity|molecular_function			4.72445	12.6032	1.41557	0.04485	0.244266
ENSTGUG00000002161	ENSTGUT00000002253			chr3:343165-515818				18.6007	85.6035	2.20231	0.0064	0.0675502
ENSTGUG00000002164	ENSTGUT00000002251		FZD2|	chr27:1476006-1477680	GO:0005515|protein binding|molecular_function///GO:0042813|Wnt-activated receptor activity|molecular_function///GO:0016055|Wnt signaling pathway|biological_process///GO:0007166|cell surface receptor signaling pathway|biological_process///GO:0004888|transmembrane signaling receptor activity|molecular_function///GO:0016021|integral component of membrane|cellular_component///GO:0007275|multicellular…			0.921234	2.88564	1.64725	0.0071	0.0725628
ENSTGUG00000002166	ENSTGUT00000002266	100224275	MRPS5|mitochondrial ribosomal protein S5	chr3:672767-701845	GO:0006412|translation|biological_process///GO:0003735|structural constituent of ribosome|molecular_function///GO:0003723|RNA binding|molecular_function///GO:0005739|mitochondrion|cellular_component///GO:0030529|intracellular ribonucleoprotein complex|cellular_component///GO:0005840|ribosome|cellular_component///GO:0044822|poly(A) RNA binding|molecular_function			25.531	47.0372	0.881554	0.00865	0.0830621
ENSTGUG00000002187	ENSTGUT00000002291		FBXL20|	chr27:1654713-1668551	GO:0005515|protein binding|molecular_function///GO:0001662|behavioral fear response|biological_process			2.25	15.9234	2.82315	5e-05	0.00169925
ENSTGUG00000002193	ENSTGUT00000002280		PSMG4|	chr2:43199602-43199761				107.018	282.952	1.4027	0.0249	0.165457
ENSTGUG00000002196	ENSTGUT00000002285			chr4:8088750-8089782				49.9983	125.472	1.32741	0.0185	0.136786
ENSTGUG00000002203	ENSTGUT00000002296	100228136	|minichromosome maintenance complex component 8	chr3:881089-893940	GO:0015995|chlorophyll biosynthetic process|biological_process///GO:0015979|photosynthesis|biological_process///GO:0016851|magnesium chelatase activity|molecular_function///GO:0016887|ATPase activity|molecular_function///GO:0006260|DNA replication|biological_process///GO:0003677|DNA binding|molecular_function///GO:0005524|ATP binding|molecular_function///GO:0000166|nucleotide binding|molecular_fu…			3.13343	7.86957	1.32854	0.0059	0.0642565
ENSTGUG00000002211	ENSTGUT00000002298		ZMYND12|	chr21:581034-594607	GO:0005622|intracellular|cellular_component			2.16187	14.4185	2.73757	0.0022	0.031145
ENSTGUG00000002216	ENSTGUT00000002326		CAMK1D|	chr1A:5579266-5785811	GO:0004713|protein tyrosine kinase activity|molecular_function///GO:0016772|transferase activity, transferring phosphorus-containing groups|molecular_function///GO:0006468|protein phosphorylation|biological_process///GO:0004672|protein kinase activity|molecular_function///GO:0005634|nucleus|cellular_component///GO:0005737|cytoplasm|cellular_component///GO:0032793|positive regulation of CREB trans…			65.5041	99.0893	0.597144	0.0468	0.25145
ENSTGUG00000002224	ENSTGUT00000002312			chr21:665371-665818				4.00113	9.93646	1.31233	0.0499	0.261506
ENSTGUG00000002225	ENSTGUT00000002317	100225454	SRM|spermidine synthase	chr21:666232-670617	GO:0005515|protein binding|molecular_function///GO:0042803|protein homodimerization activity|molecular_function///GO:0008295|spermidine biosynthetic process|biological_process///GO:0004766|spermidine synthase activity|molecular_function			6.05759	13.673	1.17451	0.0492	0.259282
ENSTGUG00000002232	ENSTGUT00000002324		WDPCP|	chr3:1368884-1437015	GO:0005515|protein binding|molecular_function///GO:0007399|nervous system development|biological_process///GO:0042384|cilium assembly|biological_process///GO:0007224|smoothened signaling pathway|biological_process///GO:0060021|palate development|biological_process///GO:0048568|embryonic organ development|biological_process///GO:0043010|camera-type eye development|biological_process///GO:0001822|k…			1.28081	4.86645	1.92581	0.00035	0.00814237
ENSTGUG00000002234	ENSTGUT00000002323		PNMT|	chr27:1767800-1769900	GO:0032259|methylation|biological_process///GO:0008168|methyltransferase activity|molecular_function			0.53208	4.26512	3.00287	0.0171	0.130629
ENSTGUG00000002249	ENSTGUT00000002346	100230616	NUDT9|nudix (nucleoside diphosphate linked moiety X)-type motif 9	chr4:8267170-8274191	GO:0016787|hydrolase activity|molecular_function///GO:0047631|ADP-ribose diphosphatase activity|molecular_function///GO:0070062|extracellular exosome|cellular_component///GO:0005739|mitochondrion|cellular_component///GO:0046709|IDP catabolic process|biological_process///GO:0043262|adenosine-diphosphatase activity|molecular_function///GO:0046032|ADP catabolic process|biological_process			13.7134	58.1885	2.08515	5e-05	0.00169925
ENSTGUG00000002253	ENSTGUT00000002366	100232693	|cleavage stimulation factor, 3' pre-RNA, subunit 2, 64kDa	chr4A:863677-870665	GO:0003676|nucleic acid binding|molecular_function///GO:0000166|nucleotide binding|molecular_function			6.27682	38.901	2.6317	5e-05	0.00169925
ENSTGUG00000002256	ENSTGUT00000002349		C5orf51|	chrZ:43928147-43931632				10.5522	22.453	1.08936	0.0144	0.115641
ENSTGUG00000002261	ENSTGUT00000002352		PSMD3|	chr27:1859998-1863843	GO:0005634|nucleus|cellular_component///GO:0005737|cytoplasm|cellular_component///GO:0005654|nucleoplasm|cellular_component///GO:0016020|membrane|cellular_component///GO:0000502|proteasome complex|cellular_component///GO:0005515|protein binding|molecular_function///GO:0070062|extracellular exosome|cellular_component///GO:0022624|proteasome accessory complex|cellular_component///GO:0005838|proteas…			32.9927	133.105	2.01235	5e-05	0.00169925
ENSTGUG00000002265	ENSTGUT00000002358	100222341	GHR|growth hormone receptor	chrZ:44145033-44206233	GO:0005515|protein binding|molecular_function///GO:0004896|cytokine receptor activity|molecular_function///GO:0019221|cytokine-mediated signaling pathway|biological_process///GO:0016020|membrane|cellular_component			5.27137	12.3662	1.23015	0.00255	0.0347484
ENSTGUG00000002270	ENSTGUT00000002364	100231512	|phytanoyl-CoA 2-hydroxylase	chr1A:5908207-5916289				17.385	54.8188	1.65683	0.00015	0.00425239
ENSTGUG00000002271	ENSTGUT00000002374	100220749	MED24|mediator complex subunit 24	chr27:1870769-1885871	GO:0005634|nucleus|cellular_component///GO:0006357|regulation of transcription from RNA polymerase II promoter|biological_process///GO:0030521|androgen receptor signaling pathway|biological_process///GO:0004872|receptor activity|molecular_function///GO:0045893|positive regulation of transcription, DNA-templated|biological_process///GO:0001104|RNA polymerase II transcription cofactor activity|mole…			4.43156	15.663	1.82148	5e-05	0.00169925
ENSTGUG00000002287	ENSTGUT00000002393			chr4:8687560-8701937	GO:0005515|protein binding|molecular_function///GO:0051082|unfolded protein binding|molecular_function///GO:0005783|endoplasmic reticulum|cellular_component///GO:0006457|protein folding|biological_process///GO:0005509|calcium ion binding|molecular_function			12.7602	31.5088	1.30411	0.00045	0.00983983
ENSTGUG00000002295	ENSTGUT00000002398	100226334	DPP7|dipeptidyl-peptidase 7	chr17:27173-45387	GO:0008236|serine-type peptidase activity|molecular_function///GO:0006508|proteolysis|biological_process///GO:0043231|intracellular membrane-bounded organelle|cellular_component///GO:0005794|Golgi apparatus|cellular_component///GO:0070062|extracellular exosome|cellular_component///GO:0031982|vesicle|cellular_component			35.4744	93.6196	1.40003	5e-05	0.00169925
ENSTGUG00000002299	ENSTGUT00000002388		PAIP1|	chrZ:44367787-44376464	GO:0005488|binding|molecular_function///GO:0005515|protein binding|molecular_function///GO:0003723|RNA binding|molecular_function///GO:0045727|positive regulation of translation|biological_process///GO:0008494|translation activator activity|molecular_function			23.6644	49.9657	1.07822	0.00665	0.0696029
ENSTGUG00000002307	ENSTGUT00000002396	100232196	UBIAD1|UbiA prenyltransferase domain containing 1	chr21:763380-765695	GO:0004659|prenyltransferase activity|molecular_function///GO:0016021|integral component of membrane|cellular_component///GO:0005634|nucleus|cellular_component///GO:0005737|cytoplasm|cellular_component///GO:0016020|membrane|cellular_component///GO:0098869|cellular oxidant detoxification|biological_process///GO:0005783|endoplasmic reticulum|cellular_component///GO:0016209|antioxidant activity|mole…			1.81537	7.70172	2.08491	0.0009	0.0162736
ENSTGUG00000002316	ENSTGUT00000002410	100229770	TNMD|tenomodulin	chr4A:892672-901027	GO:0008061|chitin binding|molecular_function///GO:0001937|negative regulation of endothelial cell proliferation|biological_process///GO:0001886|endothelial cell morphogenesis|biological_process///GO:0016525|negative regulation of angiogenesis|biological_process///GO:0005515|protein binding|molecular_function			1.06263	4.52786	2.09119	0.0361	0.21292
ENSTGUG00000002319	ENSTGUT00000002418	100225787	SSR1|signal sequence receptor, alpha	chr2:44880732-44891057	GO:0005789|endoplasmic reticulum membrane|cellular_component///GO:0005783|endoplasmic reticulum|cellular_component///GO:0005515|protein binding|molecular_function			38.442	135.522	1.81777	5e-05	0.00169925
ENSTGUG00000002322	ENSTGUT00000002411	100220013	FAM107B|family with sequence similarity 107, member B	chr1A:6491071-6497460	GO:0007605|sensory perception of sound|biological_process			15.8141	35.0316	1.14745	0.02265	0.156593
ENSTGUG00000002323	ENSTGUT00000002416		PCDH19|	chr4A:924934-978028	GO:0007420|brain development|biological_process///GO:0007156|homophilic cell adhesion via plasma membrane adhesion molecules|biological_process///GO:0007155|cell adhesion|biological_process///GO:0005509|calcium ion binding|molecular_function///GO:0016020|membrane|cellular_component///GO:0005886|plasma membrane|cellular_component			0.546445	1.38375	1.34044	0.0305	0.190338
ENSTGUG00000002330	ENSTGUT00000002419		SAPCD2|	chr17:108871-119934	GO:0005634|nucleus|cellular_component///GO:0005737|cytoplasm|cellular_component///GO:0005730|nucleolus|cellular_component			2.96341	6.66121	1.16853	0.0407	0.229036
ENSTGUG00000002337	ENSTGUT00000002432		MRPS30|	chrZ:44766022-44769997	GO:0005739|mitochondrion|cellular_component///GO:0006412|translation|biological_process///GO:0003735|structural constituent of ribosome|molecular_function///GO:0005840|ribosome|cellular_component///GO:0044822|poly(A) RNA binding|molecular_function			19.2418	75.511	1.97244	5e-05	0.00169925
ENSTGUG00000002345	ENSTGUT00000002439		HCN1|	chrZ:44963582-45132627	GO:0030552|cAMP binding|molecular_function///GO:0035725|sodium ion transmembrane transport|biological_process///GO:0071805|potassium ion transmembrane transport|biological_process///GO:0005249|voltage-gated potassium channel activity|molecular_function///GO:0006813|potassium ion transport|biological_process///GO:0016021|integral component of membrane|cellular_component///GO:0005887|integral compo…			2.05962	13.5543	2.7183	5e-05	0.00169925
ENSTGUG00000002353	ENSTGUT00000002446			chr3:2639673-2695138	GO:0003677|DNA binding|molecular_function			70.2049	123.472	0.814537	0.01815	0.134905
ENSTGUG00000002369	ENSTGUT00000002464	100231969	PNO1|partner of NOB1 homolog (S. cerevisiae)	chr3:3507447-3513641	GO:0003723|RNA binding|molecular_function///GO:0003676|nucleic acid binding|molecular_function///GO:0005634|nucleus|cellular_component///GO:0005730|nucleolus|cellular_component///GO:0044822|poly(A) RNA binding|molecular_function			3.733	8.01415	1.10221	0.03605	0.212736
ENSTGUG00000002377	ENSTGUT00000002487	100218176	|KIAA1324-like ortholog	chr1A:6842998-6895425				15.5477	32.8416	1.07883	0.00185	0.0272501
ENSTGUG00000002386	ENSTGUT00000002476			chr27:2119438-2129384	GO:0005882|intermediate filament|cellular_component///GO:0005198|structural molecule activity|molecular_function			4.7136	12.7024	1.4302	0.0314	0.193917
ENSTGUG00000002387	ENSTGUT00000002478			chr3:3624184-3625821	GO:0005515|protein binding|molecular_function			15.24	42.0515	1.46429	0.0058	0.063659
ENSTGUG00000002392	ENSTGUT00000002481			chr27:2170835-2172519	GO:0005882|intermediate filament|cellular_component///GO:0005198|structural molecule activity|molecular_function			0.752724	2.69742	1.84139	0.048	0.255826
ENSTGUG00000002403	ENSTGUT00000002503		PCSK2|	chr3:3747732-3852767	GO:0004252|serine-type endopeptidase activity|molecular_function///GO:0008236|serine-type peptidase activity|molecular_function///GO:0008233|peptidase activity|molecular_function///GO:0006508|proteolysis|biological_process///GO:0034230|enkephalin processing|biological_process///GO:0016540|protein autoprocessing|biological_process///GO:0016486|peptide hormone processing|biological_process///GO:000…			132.366	248.809	0.910507	0.00115	0.019512
ENSTGUG00000002404	ENSTGUT00000002497		EIF1|	chr27:2224566-2225530	GO:0006413|translational initiation|biological_process///GO:0003743|translation initiation factor activity|molecular_function///GO:0005634|nucleus|cellular_component///GO:0005737|cytoplasm|cellular_component///GO:0006446|regulation of translational initiation|biological_process///GO:0044822|poly(A) RNA binding|molecular_function			1000.09	2379.73	1.25066	5e-05	0.00169925
ENSTGUG00000002414	ENSTGUT00000002512	100231230	TMEM106B|transmembrane protein 106B	chr2:46160640-46168540	GO:0043231|intracellular membrane-bounded organelle|cellular_component///GO:0005515|protein binding|molecular_function///GO:0070062|extracellular exosome|cellular_component///GO:0005765|lysosomal membrane|cellular_component///GO:0048813|dendrite morphogenesis|biological_process///GO:0032418|lysosome localization|biological_process			115.444	195.819	0.762332	0.0133	0.110018
ENSTGUG00000002416	ENSTGUT00000002509	100229005	PELO|pelota homolog (Drosophila)	chrZ:46296180-46366383	GO:0071025|RNA surveillance|biological_process///GO:0070966|nuclear-transcribed mRNA catabolic process, no-go decay|biological_process///GO:0070481|nuclear-transcribed mRNA catabolic process, non-stop decay|biological_process///GO:0004518|nuclease activity|molecular_function///GO:0090305|nucleic acid phosphodiester bond hydrolysis|biological_process///GO:0004519|endonuclease activity|molecular_fu…			7.71372	28.2287	1.87166	0.0109	0.0966101
ENSTGUG00000002417	ENSTGUT00000002507			chr17:250971-251094				1236.28	3103.26	1.32778	0.00325	0.0420043
ENSTGUG00000002424	ENSTGUT00000002517	100228369	|von Willebrand factor D and EGF domain-containing protein-like	chr2:46206395-46214597	GO:0005515|protein binding|molecular_function			13.7828	25.9891	0.915032	0.049	0.258591
ENSTGUG00000002439	ENSTGUT00000002580	100225491	|scinderin	chr2:46330400-46376504	GO:0051014|actin filament severing|biological_process///GO:0003779|actin binding|molecular_function///GO:0051015|actin filament binding|molecular_function///GO:0005509|calcium ion binding|molecular_function			8.68776	20.1354	1.21268	0.00115	0.019512
ENSTGUG00000002444	ENSTGUT00000002538///ENSTGUT00000002539	100218560	|NADH dehydrogenase (ubiquinone) complex I, assembly factor 5	chr3:5098517-5105394	GO:0032259|methylation|biological_process///GO:0008168|methyltransferase activity|molecular_function///GO:0008152|metabolic process|biological_process			21.2744	52.8442	1.31263	0.0013	0.0215388
ENSTGUG00000002457	ENSTGUT00000002548		MIIP|	chr21:1095212-1098215	GO:0005515|protein binding|molecular_function			1.23896	7.41178	2.58069	0.00145	0.0231405
ENSTGUG00000002467	ENSTGUT00000002562		PHPT1|	chr17:318369-319626	GO:0005829|cytosol|cellular_component///GO:0006470|protein dephosphorylation|biological_process///GO:0070062|extracellular exosome|cellular_component///GO:0044325|ion channel binding|molecular_function///GO:2000249|regulation of actin cytoskeleton reorganization|biological_process///GO:2000147|positive regulation of cell motility|biological_process///GO:2000984|negative regulation of ATP citrate …			81.0902	238.698	1.55759	5e-05	0.00169925
ENSTGUG00000002488	ENSTGUT00000002582	100225502	ARL4A|ADP-ribosylation factor-like 4A	chr2:46393372-46393975	GO:0007165|signal transduction|biological_process///GO:0006886|intracellular protein transport|biological_process///GO:0007264|small GTPase mediated signal transduction|biological_process///GO:0003924|GTPase activity|molecular_function///GO:0015031|protein transport|biological_process///GO:0005525|GTP binding|molecular_function///GO:0005622|intracellular|cellular_component///GO:0016020|membrane|c…			4.12847	10.9926	1.41285	0.0218	0.152871
ENSTGUG00000002499	ENSTGUT00000002603	100223075	HDX|highly divergent homeobox	chr4A:4645347-4672458	GO:0003677|DNA binding|molecular_function///GO:0005634|nucleus|cellular_component			2.38017	5.90359	1.31053	0.0076	0.0757516
ENSTGUG00000002500	ENSTGUT00000002605			chr17:666482-672812	GO:0005515|protein binding|molecular_function			0.423597	9.7531	4.52509	0.031	0.192394
ENSTGUG00000002516	ENSTGUT00000002624	100227527	DHX58|DEXH (Asp-Glu-X-His) box polypeptide 58	chr27:2388653-2631604	GO:0016817|hydrolase activity, acting on acid anhydrides|molecular_function///GO:0003677|DNA binding|molecular_function///GO:0045824|negative regulation of innate immune response|biological_process///GO:0032480|negative regulation of type I interferon production|biological_process///GO:0032481|positive regulation of type I interferon production|biological_process///GO:1900246|positive regulation …			0.270952	2.84033	3.38995	0.03305	0.200593
ENSTGUG00000002519	ENSTGUT00000002613	100219693	TMEM51|transmembrane protein 51	chr21:1716965-1719080	GO:0005515|protein binding|molecular_function			3.85246	14.7541	1.93727	0.0018	0.0268288
ENSTGUG00000002525	ENSTGUT00000002619	100219585	TMEM203|transmembrane protein 203	chr17:692191-692440	GO:0005783|endoplasmic reticulum|cellular_component///GO:0006874|cellular calcium ion homeostasis|biological_process///GO:0005515|protein binding|molecular_function///GO:0098792|xenophagy|biological_process///GO:0098779|mitophagy in response to mitochondrial depolarization|biological_process///GO:0002230|positive regulation of defense response to virus by host|biological_process///GO:0007283|sper…			28.8855	158.946	2.46012	5e-05	0.00169925
ENSTGUG00000002537	ENSTGUT00000002632			chr3:7237850-7239657				1.73211	9.0315	2.38244	0.00195	0.0282437
ENSTGUG00000002568	ENSTGUT00000002688	751779	GRIN1|glutamate receptor, ionotropic, N-methyl D-aspartate 1	chr17:733913-770483	GO:0005234|extracellular-glutamate-gated ion channel activity|molecular_function///GO:0004970|ionotropic glutamate receptor activity|molecular_function///GO:0045202|synapse|cellular_component///GO:0045211|postsynaptic membrane|cellular_component///GO:0030054|cell junction|cellular_component///GO:0016021|integral component of membrane|cellular_component///GO:0004872|receptor activity|molecular_fun…			21.5071	46.9675	1.12685	0.0009	0.0162736
ENSTGUG00000002609	ENSTGUT00000002723		PLK2|	chrZ:48505819-48510830	GO:0005515|protein binding|molecular_function///GO:0004713|protein tyrosine kinase activity|molecular_function///GO:0004674|protein serine/threonine kinase activity|molecular_function///GO:0016772|transferase activity, transferring phosphorus-containing groups|molecular_function///GO:0006468|protein phosphorylation|biological_process///GO:0004672|protein kinase activity|molecular_function///GO:00…			19.8619	80.6262	2.02125	5e-05	0.00169925
ENSTGUG00000002610	ENSTGUT00000002713			chr17:1275363-1278801	GO:0004655|porphobilinogen synthase activity|molecular_function///GO:0033014|tetrapyrrole biosynthetic process|biological_process///GO:0003824|catalytic activity|molecular_function///GO:0046872|metal ion binding|molecular_function			1.04519	2.9202	1.4823	0.03785	0.218782
ENSTGUG00000002614	ENSTGUT00000002724		TTC7A|	chr3:7946378-8119186	GO:0005515|protein binding|molecular_function///GO:0006879|cellular iron ion homeostasis|biological_process///GO:0030097|hemopoiesis|biological_process///GO:0005623|cell|cellular_component			8.54617	14.8798	0.800004	0.03295	0.200094
ENSTGUG00000002615	ENSTGUT00000002714	100228278	HDHD3|haloacid dehalogenase-like hydrolase domain containing 3	chr17:1279963-1280677	GO:0016787|hydrolase activity|molecular_function///GO:0008152|metabolic process|biological_process///GO:0005515|protein binding|molecular_function///GO:0005739|mitochondrion|cellular_component			1.56505	8.94705	2.5152	0.0007	0.0136882
ENSTGUG00000002618	ENSTGUT00000002722	100231247	TMEM184C|transmembrane protein 184C	chr4:11591727-11599691				13.8459	59.4132	2.10133	5e-05	0.00169925
ENSTGUG00000002623	ENSTGUT00000002735///ENSTGUT00000002737	100219639	PRPF4|PRP4 pre-mRNA processing factor 4 homolog (yeast)	chr17:1302987-1316581	GO:0005515|protein binding|molecular_function///GO:0008380|RNA splicing|biological_process///GO:0005654|nucleoplasm|cellular_component///GO:0016607|nuclear speck|cellular_component///GO:0015030|Cajal body|cellular_component///GO:0071001|U4/U6 snRNP|cellular_component///GO:0097525|spliceosomal snRNP complex|cellular_component			4.34913	17.079	1.97343	0.00155	0.0241556
ENSTGUG00000002631	ENSTGUT00000002731	100222989	SOCS5|suppressor of cytokine signaling 5	chr3:8239703-8241311	GO:0032436|positive regulation of proteasomal ubiquitin-dependent protein catabolic process|biological_process///GO:0007259|JAK-STAT cascade|biological_process///GO:0007173|epidermal growth factor receptor signaling pathway|biological_process///GO:0016567|protein ubiquitination|biological_process///GO:0035556|intracellular signal transduction|biological_process///GO:0005622|intracellular|cellular…			5.76061	17.641	1.61464	0.00045	0.00983983
ENSTGUG00000002638	ENSTGUT00000002738	100190078	CDC26|CDC26 subunit of anaphase promoting complex-like	chr17:1302987-1316581	GO:0031145|anaphase-promoting complex-dependent proteasomal ubiquitin-dependent protein catabolic process|biological_process///GO:0030071|regulation of mitotic metaphase/anaphase transition|biological_process///GO:0005680|anaphase-promoting complex|cellular_component///GO:0005515|protein binding|molecular_function///GO:0070979|protein K11-linked ubiquitination|biological_process			8.28304	83.0335	3.32546	0.01335	0.110269
ENSTGUG00000002654	ENSTGUT00000002761	100232529	DISP1|dispatched homolog 1 (Drosophila)	chr3:8588256-8625377	GO:0008158|hedgehog receptor activity|molecular_function///GO:0016021|integral component of membrane|cellular_component///GO:0005515|protein binding|molecular_function///GO:0016020|membrane|cellular_component///GO:0007224|smoothened signaling pathway|biological_process///GO:0007368|determination of left/right symmetry|biological_process///GO:0015833|peptide transport|biological_process///GO:00073…			1.71766	3.27952	0.933044	0.0356	0.210742
ENSTGUG00000002673	ENSTGUT00000002780	100227494	IGBP1|immunoglobulin (CD79A) binding protein 1	chr4A:5586493-5591489	GO:0009966|regulation of signal transduction|biological_process///GO:0000122|negative regulation of transcription from RNA polymerase II promoter|biological_process///GO:0005515|protein binding|molecular_function///GO:0043154|negative regulation of cysteine-type endopeptidase activity involved in apoptotic process|biological_process///GO:0008601|protein phosphatase type 2A regulator activity|mole…			15.7031	51.9094	1.72495	0.00015	0.00425239
ENSTGUG00000002699	ENSTGUT00000002804	100219590	MRPL41|mitochondrial ribosomal protein L41	chr17:1411162-1411570	GO:0003735|structural constituent of ribosome|molecular_function///GO:0006412|translation|biological_process///GO:0005739|mitochondrion|cellular_component///GO:0030529|intracellular ribonucleoprotein complex|cellular_component///GO:0005515|protein binding|molecular_function///GO:0044822|poly(A) RNA binding|molecular_function///GO:0005762|mitochondrial large ribosomal subunit|cellular_component			27.2701	179.024	2.71476	5e-05	0.00169925
ENSTGUG00000002706	ENSTGUT00000002833///ENSTGUT00000002838		STARD8|	chr4A:6287746-6296606	GO:0007165|signal transduction|biological_process///GO:0008289|lipid binding|molecular_function			1.02308	2.72982	1.41589	0.0238	0.160511
ENSTGUG00000002715	ENSTGUT00000002819	100221868	SMIM15|small integral membrane protein 15	chrZ:49455598-49455823				17.4691	70.3208	2.00914	0.0207	0.147355
ENSTGUG00000002716	ENSTGUT00000002835	100221027	ZSWIM6|zinc finger, SWIM-type containing 6	chrZ:49589977-49637849	GO:0008270|zinc ion binding|molecular_function///GO:2001222|regulation of neuron migration|biological_process///GO:0048812|neuron projection morphogenesis|biological_process			2.97856	6.25734	1.07094	0.01875	0.138092
ENSTGUG00000002741	ENSTGUT00000002848		CCDC27|	chr21:2570841-2572396				5.4198	11.8988	1.13451	0.0483	0.256094
ENSTGUG00000002749	ENSTGUT00000002863		DIMT1|	chrZ:49839345-49844381	GO:0031167|rRNA methylation|biological_process///GO:0008649|rRNA methyltransferase activity|molecular_function///GO:0000179|rRNA (adenine-N6,N6-)-dimethyltransferase activity|molecular_function///GO:0000154|rRNA modification|biological_process///GO:0006364|rRNA processing|biological_process///GO:0032259|methylation|biological_process///GO:0005634|nucleus|cellular_component///GO:0005737|cytoplasm|…			5.54727	10.8188	0.96369	0.03365	0.203251
ENSTGUG00000002763	ENSTGUT00000002875	100218700	|protein QNR-71-like	chr2:50892434-50908089				0.693272	2.22333	1.68123	0.0169	0.129716
ENSTGUG00000002780	ENSTGUT00000002886		COA3|	chr27:2643826-2644467	GO:0005739|mitochondrion|cellular_component///GO:0005515|protein binding|molecular_function///GO:0033617|mitochondrial respiratory chain complex IV assembly|biological_process///GO:0031305|integral component of mitochondrial inner membrane|cellular_component///GO:0070131|positive regulation of mitochondrial translation|biological_process			5.22562	27.517	2.39665	0.0005	0.0106243
ENSTGUG00000002784	ENSTGUT00000002903			chr27:2649878-2653832	GO:0043565|sequence-specific DNA binding|molecular_function///GO:0006914|autophagy|biological_process			34.9236	70.7307	1.01813	0.00145	0.0231405
ENSTGUG00000002789	ENSTGUT00000002902	100221964	|3'(2'), 5'-bisphosphate nucleotidase 1	chr3:9666838-9674575	GO:0046854|phosphatidylinositol phosphorylation|biological_process			32.7968	81.3003	1.3097	0.00035	0.00814237
ENSTGUG00000002812	ENSTGUT00000002920///ENSTGUT00000002922		SLC30A10|	chr3:9727196-9747915	GO:0008324|cation transmembrane transporter activity|molecular_function///GO:0098655|cation transmembrane transport|biological_process///GO:0006812|cation transport|biological_process///GO:0016021|integral component of membrane|cellular_component///GO:0055085|transmembrane transport|biological_process///GO:0006828|manganese ion transport|biological_process			1.8962	10.6299	2.48695	0.00025	0.00632455
ENSTGUG00000002813	ENSTGUT00000002928	100223454	|arrestin domain containing 1	chr17:1884105-1899785				13.1197	24.6926	0.91235	0.02555	0.168388
ENSTGUG00000002822	ENSTGUT00000002933			chr21:2740347-2994896				31.1107	55.5775	0.837091	0.0467	0.251032
ENSTGUG00000002824	ENSTGUT00000002941	100220598	|NAD kinase	chr21:2999132-3004857	GO:0019674|NAD metabolic process|biological_process///GO:0006741|NADP biosynthetic process|biological_process///GO:0003951|NAD+ kinase activity|molecular_function///GO:0016310|phosphorylation|biological_process///GO:0008152|metabolic process|biological_process			9.64642	19.3287	1.00268	0.0221	0.153922
ENSTGUG00000002832	ENSTGUT00000002944			chr21:3058800-3066028	GO:0005789|endoplasmic reticulum membrane|cellular_component///GO:0005783|endoplasmic reticulum|cellular_component			6.58305	19.6075	1.57457	0.0417	0.233383
ENSTGUG00000002837	ENSTGUT00000002955		AARSD1|	chr27:2697561-2701796	GO:0006419|alanyl-tRNA aminoacylation|biological_process///GO:0004813|alanine-tRNA ligase activity|molecular_function///GO:0043039|tRNA aminoacylation|biological_process///GO:0016876|ligase activity, forming aminoacyl-tRNA and related compounds|molecular_function///GO:0003676|nucleic acid binding|molecular_function///GO:0005634|nucleus|cellular_component///GO:0005515|protein binding|molecular_fun…			8.2361	19.3432	1.23179	0.0113	0.0988356
ENSTGUG00000002846	ENSTGUT00000002964	100228442	ZC3H12B|zinc finger CCCH-type containing 12B	chr4A:6817136-6822759	GO:0046872|metal ion binding|molecular_function			8.95211	15.0368	0.748203	0.04055	0.228649
ENSTGUG00000002852	ENSTGUT00000002973	100228731	GPATCH2|G patch domain containing 2	chr3:10671368-10788440	GO:0010923|negative regulation of phosphatase activity|biological_process			9.21877	16.856	0.870615	0.0314	0.193917
ENSTGUG00000002858	ENSTGUT00000002983	100218718	HNRNPD|heterogeneous nuclear ribonucleoprotein D (AU-rich element RNA binding protein 1, 37kDa)	chr4:13763174-13772721	GO:0003676|nucleic acid binding|molecular_function///GO:0000166|nucleotide binding|molecular_function///GO:0005654|nucleoplasm|cellular_component///GO:0003723|RNA binding|molecular_function///GO:0030529|intracellular ribonucleoprotein complex|cellular_component///GO:0005515|protein binding|molecular_function///GO:0044822|poly(A) RNA binding|molecular_function///GO:0070062|extracellular exosome|ce…			19.2888	34.8159	0.851979	0.02045	0.146221
ENSTGUG00000002863	ENSTGUT00000002976	100228450	FHL1|four and a half LIM domains 1	chr4A:6927545-6931214	GO:0008270|zinc ion binding|molecular_function///GO:0046872|metal ion binding|molecular_function///GO:0005634|nucleus|cellular_component///GO:0005737|cytoplasm|cellular_component///GO:0005886|plasma membrane|cellular_component///GO:0005925|focal adhesion|cellular_component///GO:0005515|protein binding|molecular_function///GO:0030308|negative regulation of cell growth|biological_process///GO:20001…			18.2352	34.7669	0.93099	0.0217	0.152264
ENSTGUG00000002864	ENSTGUT00000002981	100232566	SGTB|small glutamine-rich tetratricopeptide repeat (TPR)-containing, beta	chrZ:50940137-50958571	GO:0005515|protein binding|molecular_function			20.8065	56.1925	1.43334	0.00045	0.00983983
ENSTGUG00000002873	ENSTGUT00000002992		NBR1|	chr27:2784772-2807763	GO:0005515|protein binding|molecular_function///GO:0008270|zinc ion binding|molecular_function///GO:0005739|mitochondrion|cellular_component///GO:0016020|membrane|cellular_component///GO:0005829|cytosol|cellular_component///GO:0070062|extracellular exosome|cellular_component///GO:0043130|ubiquitin binding|molecular_function///GO:0051259|protein oligomerization|biological_process///GO:0016236|macr…			22.1339	43.9045	0.98811	0.001	0.017685
ENSTGUG00000002875	ENSTGUT00000002988	100221262///100226434	|transcription factor HES-5-like	chr21:3293289-3294046	GO:0043565|sequence-specific DNA binding|molecular_function///GO:0046983|protein dimerization activity|molecular_function///GO:0006351|transcription, DNA-templated|biological_process///GO:0003677|DNA binding|molecular_function///GO:0006355|regulation of transcription, DNA-templated|biological_process///GO:0005634|nucleus|cellular_component			15.9093	86.6748	2.44574	5e-05	0.00169925
ENSTGUG00000002877	ENSTGUT00000002990			chr21:3303981-3304929	GO:0046983|protein dimerization activity|molecular_function///GO:0006351|transcription, DNA-templated|biological_process///GO:0003677|DNA binding|molecular_function///GO:0006355|regulation of transcription, DNA-templated|biological_process///GO:0005634|nucleus|cellular_component			2.95006	9.07976	1.62191	0.03365	0.203251
ENSTGUG00000002882	ENSTGUT00000002995		SOX9|	chr18:681502-682959	GO:0000981|RNA polymerase II transcription factor activity, sequence-specific DNA binding|molecular_function///GO:0006366|transcription from RNA polymerase II promoter|biological_process///GO:0006355|regulation of transcription, DNA-templated|biological_process///GO:0005634|nucleus|cellular_component///GO:0005654|nucleoplasm|cellular_component///GO:0003700|transcription factor activity, sequence-…			16.3218	67.1985	2.04163	5e-05	0.00169925
ENSTGUG00000002885	ENSTGUT00000002998///ENSTGUT00000002999		SLC39A11|	chr18:790421-881353	GO:0046873|metal ion transmembrane transporter activity|molecular_function///GO:0030001|metal ion transport|biological_process///GO:0055085|transmembrane transport|biological_process///GO:0016020|membrane|cellular_component///GO:0005737|cytoplasm|cellular_component///GO:0005634|nucleus|cellular_component///GO:0005794|Golgi apparatus|cellular_component///GO:0005886|plasma membrane|cellular_compone…			7.26857	25.2019	1.79379	0.00115	0.019512
ENSTGUG00000002889	ENSTGUT00000003009		SKAP2|	chr2:52350266-52398608	GO:0005515|protein binding|molecular_function///GO:0005737|cytoplasm|cellular_component///GO:0005654|nucleoplasm|cellular_component///GO:0005886|plasma membrane|cellular_component///GO:0008285|negative regulation of cell proliferation|biological_process			3.55207	15.1528	2.09285	0.0016	0.0246286
ENSTGUG00000002946	ENSTGUT00000003060		DUSP3|	chr27:2909562-2911283	GO:0016791|phosphatase activity|molecular_function///GO:0008138|protein tyrosine/serine/threonine phosphatase activity|molecular_function///GO:0006470|protein dephosphorylation|biological_process///GO:0004725|protein tyrosine phosphatase activity|molecular_function///GO:0016311|dephosphorylation|biological_process///GO:0016787|hydrolase activity|molecular_function///GO:0005634|nucleus|cellular_co…			129.285	229.96	0.830829	0.0068	0.0707137
ENSTGUG00000002963	ENSTGUT00000003077			chr4:16279296-16285280				1.2278	3.49754	1.51027	0.04185	0.233759
ENSTGUG00000002968	ENSTGUT00000003086	100227909	ENTHD2|ENTH domain containing 2	chr18:1101682-1104559				0.489596	2.17629	2.15221	0.01135	0.0991192
ENSTGUG00000002972	ENSTGUT00000003099///ENSTGUT00000003101///ENSTGUT00000003103	100225016	CEP131|5-azacytidine induced 1	chr18:1108935-1117989	GO:0035735|intraciliary transport involved in cilium morphogenesis|biological_process///GO:0005929|cilium|cellular_component///GO:0005634|nucleus|cellular_component///GO:0031965|nuclear membrane|cellular_component///GO:0005813|centrosome|cellular_component///GO:0043231|intracellular membrane-bounded organelle|cellular_component///GO:0005815|microtubule organizing center|cellular_component///GO:00…			7.21974	14.8174	1.03728	0.01005	0.0912262
ENSTGUG00000002982	ENSTGUT00000003143	100223949	PIK3R1|phosphoinositide-3-kinase, regulatory subunit 1 (alpha)	chrZ:51903829-51955843	GO:0005515|protein binding|molecular_function///GO:0043551|regulation of phosphatidylinositol 3-kinase activity|biological_process///GO:0035014|phosphatidylinositol 3-kinase regulator activity|molecular_function///GO:0005942|phosphatidylinositol 3-kinase complex|cellular_component///GO:0007165|signal transduction|biological_process///GO:0003924|GTPase activity|molecular_function///GO:0005525|GTP …			67.2319	138.241	1.03996	0.00135	0.0220116
ENSTGUG00000002986	ENSTGUT00000003139		BAIAP2|	chr18:1135854-1164602	GO:0032956|regulation of actin cytoskeleton organization|biological_process///GO:0008093|cytoskeletal adaptor activity|molecular_function///GO:0007009|plasma membrane organization|biological_process///GO:0005737|cytoplasm|cellular_component///GO:0005886|plasma membrane|cellular_component///GO:0005829|cytosol|cellular_component///GO:0015629|actin cytoskeleton|cellular_component///GO:0005515|protei…			15.632	105.305	2.752	5e-05	0.00169925
ENSTGUG00000002998	ENSTGUT00000003120	100190043	DAD1|defender against cell death 1-like	chr27:2972174-2974238	GO:0016021|integral component of membrane|cellular_component///GO:0008250|oligosaccharyltransferase complex|cellular_component///GO:0005789|endoplasmic reticulum membrane|cellular_component///GO:0004579|dolichyl-diphosphooligosaccharide-protein glycotransferase activity|molecular_function///GO:0005783|endoplasmic reticulum|cellular_component///GO:0006486|protein glycosylation|biological_process//…			429.537	897.319	1.06284	0.00025	0.00632455
ENSTGUG00000003020	ENSTGUT00000003144		PIP4K2B|	chr27:3108364-3118066	GO:0046854|phosphatidylinositol phosphorylation|biological_process///GO:0046488|phosphatidylinositol metabolic process|biological_process///GO:0016307|phosphatidylinositol phosphate kinase activity|molecular_function///GO:0005654|nucleoplasm|cellular_component///GO:0005515|protein binding|molecular_function///GO:0010506|regulation of autophagy|biological_process///GO:0005776|autophagosome|cellula…			21.4305	71.8332	1.74498	0.00035	0.00814237
ENSTGUG00000003023	ENSTGUT00000003145		PSMB3|	chr27:3130163-3130352	GO:0051603|proteolysis involved in cellular protein catabolic process|biological_process///GO:0005839|proteasome core complex|cellular_component///GO:0004298|threonine-type endopeptidase activity|molecular_function///GO:0005634|nucleus|cellular_component///GO:0005737|cytoplasm|cellular_component///GO:0005654|nucleoplasm|cellular_component///GO:0005739|mitochondrion|cellular_component///GO:0005794…			597.261	1649.98	1.46601	0.0001	0.00316938
ENSTGUG00000003049	ENSTGUT00000003171		BATF3|	chr3:12953005-12955693	GO:0043565|sequence-specific DNA binding|molecular_function///GO:0006357|regulation of transcription from RNA polymerase II promoter|biological_process///GO:0003677|DNA binding|molecular_function///GO:0000122|negative regulation of transcription from RNA polymerase II promoter|biological_process///GO:0000978|RNA polymerase II core promoter proximal region sequence-specific DNA binding|molecular_f…			2.30558	17.7623	2.94561	0.0311	0.192803
ENSTGUG00000003050	ENSTGUT00000003175	100226782	ATF3|activating transcription factor 3	chr3:12987639-12991192	GO:0043565|sequence-specific DNA binding|molecular_function///GO:0006357|regulation of transcription from RNA polymerase II promoter|biological_process///GO:0003677|DNA binding|molecular_function///GO:0006094|gluconeogenesis|biological_process///GO:0034198|cellular response to amino acid starvation|biological_process///GO:0070373|negative regulation of ERK1 and ERK2 cascade|biological_process///G…			6.73771	31.7923	2.23835	0.0004	0.00900838
ENSTGUG00000003054	ENSTGUT00000003178		NENF|	chr3:13070234-13073173	GO:0005634|nucleus|cellular_component///GO:0005654|nucleoplasm|cellular_component///GO:0008083|growth factor activity|molecular_function///GO:0005615|extracellular space|cellular_component///GO:0043410|positive regulation of MAPK cascade|biological_process///GO:0032099|negative regulation of appetite|biological_process			10.6891	51.1292	2.258	5e-05	0.00169925
ENSTGUG00000003061	ENSTGUT00000003190	100226166	TBL2|transducin (beta)-like 2	chr19:90408-95881	GO:0005515|protein binding|molecular_function///GO:0030968|endoplasmic reticulum unfolded protein response|biological_process///GO:0005783|endoplasmic reticulum|cellular_component///GO:0044822|poly(A) RNA binding|molecular_function///GO:0019901|protein kinase binding|molecular_function///GO:0031369|translation initiation factor binding|molecular_function///GO:0071456|cellular response to hypoxia|…			34.4837	66.8251	0.954476	0.0041	0.0496888
ENSTGUG00000003063	ENSTGUT00000003228	100218071	PPP2R5A|protein phosphatase 2, regulatory subunit B', alpha	chr3:13096160-13135736	GO:0005488|binding|molecular_function///GO:0000159|protein phosphatase type 2A complex|cellular_component///GO:0007165|signal transduction|biological_process///GO:0034047|regulation of protein phosphatase type 2A activity|biological_process///GO:0008601|protein phosphatase type 2A regulator activity|molecular_function///GO:0031430|M band|cellular_component///GO:0030018|Z disc|cellular_component//…			45.1104	76.7947	0.767548	0.0116	0.100293
ENSTGUG00000003065	ENSTGUT00000003204	751582	SNCA|synuclein, alpha (non A4 component of amyloid precursor)	chr4:16654938-16728809	GO:0014059|regulation of dopamine secretion|biological_process///GO:0005737|cytoplasm|cellular_component///GO:0005509|calcium ion binding|molecular_function///GO:0005634|nucleus|cellular_component///GO:0005615|extracellular space|cellular_component///GO:0008270|zinc ion binding|molecular_function///GO:0006919|activation of cysteine-type endopeptidase activity involved in apoptotic process|biologi…			454.92	1154.64	1.34376	5e-05	0.00169925
ENSTGUG00000003068	ENSTGUT00000003221		PRKAR2B|	chr1A:13537060-13609963	GO:0008603|cAMP-dependent protein kinase regulator activity|molecular_function///GO:0005952|cAMP-dependent protein kinase complex|cellular_component///GO:0001932|regulation of protein phosphorylation|biological_process///GO:0005737|cytoplasm|cellular_component///GO:0005886|plasma membrane|cellular_component///GO:0005813|centrosome|cellular_component///GO:0031625|ubiquitin protein ligase binding|m…			21.3537	53.3867	1.32199	0.00135	0.0220116
ENSTGUG00000003074	ENSTGUT00000003238		FAM129B|	chr17:2448727-2480084	GO:0005634|nucleus|cellular_component///GO:0005737|cytoplasm|cellular_component///GO:0005654|nucleoplasm|cellular_component///GO:0005730|nucleolus|cellular_component///GO:0005886|plasma membrane|cellular_component///GO:0043066|negative regulation of apoptotic process|biological_process///GO:0005829|cytosol|cellular_component///GO:0015629|actin cytoskeleton|cellular_component///GO:0005912|adherens…			1.53987	3.41532	1.14921	0.0241	0.162244
ENSTGUG00000003088	ENSTGUT00000003213			chr4:16923551-17011015				2.84916	11.5051	2.01366	5e-05	0.00169925
ENSTGUG00000003089	ENSTGUT00000003226	100230664	SGSH|N-sulfoglucosamine sulfohydrolase	chr18:1370882-1373370	GO:0008484|sulfuric ester hydrolase activity|molecular_function///GO:0003824|catalytic activity|molecular_function///GO:0005515|protein binding|molecular_function///GO:0008152|metabolic process|biological_process///GO:0070062|extracellular exosome|cellular_component			2.41537	8.53139	1.82054	0.00245	0.0336703
ENSTGUG00000003093	ENSTGUT00000003217			chr4:17097295-17238248				3.75081	12.8434	1.77576	0.02225	0.154681
ENSTGUG00000003110	ENSTGUT00000003239	100227169	NSUN5|NOP2/Sun domain family, member 5	chr19:232824-235658	GO:0032259|methylation|biological_process///GO:0008168|methyltransferase activity|molecular_function///GO:0005634|nucleus|cellular_component///GO:0005730|nucleolus|cellular_component///GO:0044822|poly(A) RNA binding|molecular_function			10.0026	38.7878	1.95523	5e-05	0.00169925
ENSTGUG00000003114	ENSTGUT00000003251	100230169	CCNL2|cyclin-L1-like	chr21:4192975-4201904	GO:0019901|protein kinase binding|molecular_function///GO:0000079|regulation of cyclin-dependent protein serine/threonine kinase activity|biological_process///GO:0005515|protein binding|molecular_function///GO:0006355|regulation of transcription, DNA-templated|biological_process///GO:0005634|nucleus|cellular_component///GO:0005654|nucleoplasm|cellular_component///GO:0043231|intracellular membrane…			2.59722	11.8787	2.19334	0.0006	0.0121759
ENSTGUG00000003115	ENSTGUT00000003248	100220675	GALNT15|UDP-N-acetyl-alpha-D-galactosamine:polypeptide N-acetylgalactosaminyltransferase 15	chr2:54332662-54358579	GO:0016021|integral component of membrane|cellular_component///GO:0030246|carbohydrate binding|molecular_function///GO:0006486|protein glycosylation|biological_process///GO:0005794|Golgi apparatus|cellular_component///GO:0000139|Golgi membrane|cellular_component///GO:0016757|transferase activity, transferring glycosyl groups|molecular_function///GO:0016740|transferase activity|molecular_function/…			9.42701	28.2676	1.58428	5e-05	0.00169925
ENSTGUG00000003127	ENSTGUT00000003264		SMARCAD1|	chr4:18442133-18463341	GO:0005515|protein binding|molecular_function///GO:0003677|DNA binding|molecular_function///GO:0000792|heterochromatin|cellular_component///GO:0005634|nucleus|cellular_component///GO:0016787|hydrolase activity|molecular_function///GO:0005524|ATP binding|molecular_function///GO:0005654|nucleoplasm|cellular_component///GO:0043044|ATP-dependent chromatin remodeling|biological_process///GO:0051304|ch…			3.17482	7.79414	1.29572	0.00505	0.0576712
ENSTGUG00000003133	ENSTGUT00000003295	100231255	SLC26A4|solute carrier family 26, member 4	chr1A:13854806-13875035	GO:1902358|sulfate transmembrane transport|biological_process///GO:0015116|sulfate transmembrane transporter activity|molecular_function///GO:0008272|sulfate transport|biological_process///GO:0008271|secondary active sulfate transmembrane transporter activity|molecular_function///GO:0098656|anion transmembrane transport|biological_process///GO:0016021|integral component of membrane|cellular_compo…			4.36843	9.2892	1.08844	0.0124	0.105116
ENSTGUG00000003139	ENSTGUT00000003265	100223609	|raftlin, lipid raft linker 1	chr2:54403377-54486710				3.04681	7.33049	1.26661	0.00995	0.09061
ENSTGUG00000003140	ENSTGUT00000003298	100231182	|dishevelled, dsh homolog 1 (Drosophila)	chr21:4281895-4316411	GO:0005515|protein binding|molecular_function///GO:0016055|Wnt signaling pathway|biological_process///GO:0035556|intracellular signal transduction|biological_process///GO:0005622|intracellular|cellular_component			1.3093	3.87311	1.5647	0.00715	0.0729416
ENSTGUG00000003149	ENSTGUT00000003278	100222038	CBX4|chromobox homolog 4	chr18:1442103-1445251	GO:0016604|nuclear body|cellular_component///GO:0051219|phosphoprotein binding|molecular_function///GO:0016925|protein sumoylation|biological_process///GO:0032183|SUMO binding|molecular_function///GO:0003727|single-stranded RNA binding|molecular_function///GO:0035064|methylated histone binding|molecular_function///GO:0044212|transcription regulatory region DNA binding|molecular_function///GO:0000…			5.41501	36.1543	2.73913	5e-05	0.00169925
ENSTGUG00000003163	ENSTGUT00000003323	100220063	|ubiquilin 1	chrZ:52776989-52803316	GO:0005488|binding|molecular_function///GO:0005515|protein binding|molecular_function///GO:0043161|proteasome-mediated ubiquitin-dependent protein catabolic process|biological_process///GO:0031396|regulation of protein ubiquitination|biological_process///GO:0003684|damaged DNA binding|molecular_function///GO:0006289|nucleotide-excision repair|biological_process			11.401	35.064	1.62083	5e-05	0.00169925
ENSTGUG00000003188	ENSTGUT00000003317		ASB1|	chr7:1414812-1420139	GO:0005515|protein binding|molecular_function///GO:0035556|intracellular signal transduction|biological_process///GO:0005622|intracellular|cellular_component///GO:0030539|male genitalia development|biological_process			9.39692	21.5619	1.19822	0.0106	0.09477
ENSTGUG00000003190	ENSTGUT00000003318	100231136	TNFSF15|tumor necrosis factor (ligand) superfamily, member 15	chr17:2666412-2681954	GO:0005515|protein binding|molecular_function///GO:0005164|tumor necrosis factor receptor binding|molecular_function///GO:0005125|cytokine activity|molecular_function///GO:0016021|integral component of membrane|cellular_component///GO:0007165|signal transduction|biological_process///GO:0005615|extracellular space|cellular_component///GO:0005576|extracellular region|cellular_component///GO:0006915…			2.34162	7.27185	1.63482	0.0255	0.168255
ENSTGUG00000003200	ENSTGUT00000003385		TNC|	chr17:2775322-2822825	GO:0005515|protein binding|molecular_function///GO:0060739|mesenchymal-epithelial cell signaling involved in prostate gland development|biological_process///GO:0014012|peripheral nervous system axon regeneration|biological_process///GO:0060740|prostate gland epithelium morphogenesis|biological_process///GO:0005614|interstitial matrix|cellular_component///GO:0007528|neuromuscular junction developm…			1.7181	3.82855	1.15598	0.0116	0.100293
ENSTGUG00000003201	ENSTGUT00000003332	100218464	|c-C motif chemokine 4 homolog	chr19:319721-320915	GO:0060326|cell chemotaxis|biological_process///GO:0006935|chemotaxis|biological_process///GO:0005125|cytokine activity|molecular_function///GO:0005615|extracellular space|cellular_component///GO:0005576|extracellular region|cellular_component///GO:0008009|chemokine activity|molecular_function///GO:0006955|immune response|biological_process			1.53344	295.896	7.59218	0.0401	0.227247
ENSTGUG00000003206	ENSTGUT00000003366	100228371	UNC5C|unc-5 homolog C (C. elegans)	chr4:19035186-19126466	GO:0005515|protein binding|molecular_function///GO:0007165|signal transduction|biological_process///GO:0038007|netrin-activated signaling pathway|biological_process///GO:0033564|anterior/posterior axon guidance|biological_process///GO:0005042|netrin receptor activity|molecular_function///GO:0043065|positive regulation of apoptotic process|biological_process///GO:0007420|brain development|biologic…			3.16033	6.77226	1.09956	0.0082	0.0800351
ENSTGUG00000003209	ENSTGUT00000003334		CCL5|	chr19:337335-339014	GO:0031730|CCR5 chemokine receptor binding|molecular_function///GO:0031729|CCR4 chemokine receptor binding|molecular_function///GO:0031726|CCR1 chemokine receptor binding|molecular_function///GO:0009615|response to virus|biological_process///GO:0070098|chemokine-mediated signaling pathway|biological_process///GO:0006935|chemotaxis|biological_process///GO:0005125|cytokine activity|molecular_functi…			3.91859	20.8666	2.41279	0.00015	0.00425239
ENSTGUG00000003214	ENSTGUT00000003341		PUSL1|	chr21:4352634-4377090	GO:0009982|pseudouridine synthase activity|molecular_function///GO:0009451|RNA modification|biological_process///GO:0001522|pseudouridine synthesis|biological_process///GO:0016853|isomerase activity|molecular_function///GO:0008033|tRNA processing|biological_process///GO:0003723|RNA binding|molecular_function///GO:0043231|intracellular membrane-bounded organelle|cellular_component			4.9487	15.478	1.6451	0.0055	0.0614421
ENSTGUG00000003236	ENSTGUT00000003373	100230163	RAB5A|RAB5A, member RAS oncogene family	chr2:55908397-55918209	GO:0007165|signal transduction|biological_process///GO:0006913|nucleocytoplasmic transport|biological_process///GO:0006886|intracellular protein transport|biological_process///GO:0007264|small GTPase mediated signal transduction|biological_process///GO:0003924|GTPase activity|molecular_function///GO:0015031|protein transport|biological_process///GO:0005525|GTP binding|molecular_function///GO:0005…			55.1383	95.465	0.791918	0.0175	0.132252
ENSTGUG00000003256	ENSTGUT00000003384		ATP6V0C|	chr14:460903-463004	GO:0016021|integral component of membrane|cellular_component///GO:0033179|proton-transporting V-type ATPase, V0 domain|cellular_component///GO:0033177|proton-transporting two-sector ATPase complex, proton-transporting domain|cellular_component///GO:0015991|ATP hydrolysis coupled proton transport|biological_process///GO:0015078|hydrogen ion transmembrane transporter activity|molecular_function///G…			589.511	1330.44	1.17431	0.00125	0.0209565
ENSTGUG00000003278	ENSTGUT00000003413	100221715///100224421	|protein FAM199X-like	chr4A:9165622-9170768				3.7026	9.72655	1.39339	0.00995	0.09061
ENSTGUG00000003280	ENSTGUT00000003428		SAMHD1|	chr20:739546-764063	GO:0005634|nucleus|cellular_component///GO:0008270|zinc ion binding|molecular_function///GO:0003676|nucleic acid binding|molecular_function///GO:0005654|nucleoplasm|cellular_component///GO:0003723|RNA binding|molecular_function///GO:0005886|plasma membrane|cellular_component///GO:0051607|defense response to virus|biological_process///GO:0005515|protein binding|molecular_function///GO:0051289|prot…			1.55212	4.48971	1.53238	0.00435	0.0518827
ENSTGUG00000003289	ENSTGUT00000003426	100230814	|DNA fragmentation factor, 45kDa, alpha polypeptide	chr21:4810603-4813891	GO:0006915|apoptotic process|biological_process///GO:0005622|intracellular|cellular_component			1.74356	5.21924	1.58181	0.01355	0.111108
ENSTGUG00000003310	ENSTGUT00000003464	100221339	PIGU|phosphatidylinositol glycan anchor biosynthesis, class U	chr20:775964-793645	GO:0006506|GPI anchor biosynthetic process|biological_process///GO:0016021|integral component of membrane|cellular_component///GO:0005886|plasma membrane|cellular_component///GO:0016020|membrane|cellular_component///GO:0003923|GPI-anchor transamidase activity|molecular_function///GO:0016255|attachment of GPI anchor to protein|biological_process///GO:0042765|GPI-anchor transamidase complex|cellula…			19.36	34.7202	0.842695	0.0225	0.155843
ENSTGUG00000003313	ENSTGUT00000003444		PGRMC1|	chr4A:9305792-9309552	GO:0005730|nucleolus|cellular_component///GO:0016020|membrane|cellular_component///GO:0005783|endoplasmic reticulum|cellular_component///GO:0005515|protein binding|molecular_function///GO:0070062|extracellular exosome|cellular_component			36.6905	90.8512	1.3081	0.0228	0.157053
ENSTGUG00000003314	ENSTGUT00000003486		MTMR4|	chr19:566989-589948	GO:0004722|protein serine/threonine phosphatase activity|molecular_function///GO:0035335|peptidyl-tyrosine dephosphorylation|biological_process///GO:0016791|phosphatase activity|molecular_function///GO:0006470|protein dephosphorylation|biological_process///GO:0004725|protein tyrosine phosphatase activity|molecular_function///GO:0016311|dephosphorylation|biological_process///GO:0007179|transformin…			15.6009	29.7034	0.929001	0.00325	0.0420043
ENSTGUG00000003319	ENSTGUT00000003476	100225989	PGS1|phosphatidylglycerophosphate synthase 1	chr18:1647568-1662393	GO:0016780|phosphotransferase activity, for other substituted phosphate groups|molecular_function///GO:0008654|phospholipid biosynthetic process|biological_process///GO:0003824|catalytic activity|molecular_function///GO:0005783|endoplasmic reticulum|cellular_component///GO:0005739|mitochondrion|cellular_component			7.56824	15.9219	1.07298	0.0072	0.0730554
ENSTGUG00000003332	ENSTGUT00000003553		IREB2|	chr10:539149-559202	GO:0030371|translation repressor activity|molecular_function///GO:0030350|iron-responsive element binding|molecular_function///GO:0017148|negative regulation of translation|biological_process///GO:0006879|cellular iron ion homeostasis|biological_process///GO:0006826|iron ion transport|biological_process///GO:0005737|cytoplasm|cellular_component///GO:0008152|metabolic process|biological_process///…			22.9173	45.4914	0.989159	0.0017	0.0257119
ENSTGUG00000003335	ENSTGUT00000003479	100218788	NR1D2|nuclear receptor subfamily 1, group D, member 2	chr2:57376028-57391261	GO:0043401|steroid hormone mediated signaling pathway|biological_process///GO:0003707|steroid hormone receptor activity|molecular_function///GO:0043565|sequence-specific DNA binding|molecular_function///GO:0008270|zinc ion binding|molecular_function///GO:0006351|transcription, DNA-templated|biological_process///GO:0003677|DNA binding|molecular_function///GO:0046872|metal ion binding|molecular_fun…			11.4096	21.645	0.92379	0.02825	0.181002
ENSTGUG00000003345	ENSTGUT00000003480	100227853	SOCS3|suppressor of cytokine signaling 3	chr18:1664630-1665260	GO:0007259|JAK-STAT cascade|biological_process///GO:0043066|negative regulation of apoptotic process|biological_process///GO:0016567|protein ubiquitination|biological_process///GO:0035556|intracellular signal transduction|biological_process///GO:0005622|intracellular|cellular_component///GO:0045597|positive regulation of cell differentiation|biological_process///GO:0050728|negative regulation of …			4.06934	44.8458	3.4621	5e-05	0.00169925
ENSTGUG00000003351	ENSTGUT00000003495		AFMID|	chr18:1681648-1683953	GO:0019441|tryptophan catabolic process to kynurenine|biological_process///GO:0004061|arylformamidase activity|molecular_function///GO:0005737|cytoplasm|cellular_component///GO:0016787|hydrolase activity|molecular_function///GO:0008152|metabolic process|biological_process			3.30897	11.6902	1.82084	0.00385	0.0475269
ENSTGUG00000003368	ENSTGUT00000003515	100227014	IL1B|interleukin-1 beta-like	chr22:49463-50736	GO:0005149|interleukin-1 receptor binding|molecular_function///GO:0005125|cytokine activity|molecular_function///GO:0005615|extracellular space|cellular_component///GO:0006955|immune response|biological_process///GO:0006954|inflammatory response|biological_process///GO:0005576|extracellular region|cellular_component///GO:0019221|cytokine-mediated signaling pathway|biological_process///GO:0051092|…			0.360768	12.6547	5.13245	0.0045	0.0530549
ENSTGUG00000003376	ENSTGUT00000003524			chr17:4950894-5001669				4.77359	9.49689	0.992381	0.0217	0.152264
ENSTGUG00000003404	ENSTGUT00000003538		FAM195A|	chr14:1162799-1164263	GO:0005515|protein binding|molecular_function			17.8641	44.5609	1.31872	0.0091	0.0854915
ENSTGUG00000003408	ENSTGUT00000003550		RAB40C|	chr14:1176453-1216615	GO:0007165|signal transduction|biological_process///GO:0007264|small GTPase mediated signal transduction|biological_process///GO:0015031|protein transport|biological_process///GO:0005525|GTP binding|molecular_function///GO:0005622|intracellular|cellular_component///GO:0016020|membrane|cellular_component///GO:0000166|nucleotide binding|molecular_function			18.0735	51.5813	1.51297	0.00045	0.00983983
ENSTGUG00000003409	ENSTGUT00000003542		ARL16|	chr18:1698671-1699108	GO:0005525|GTP binding|molecular_function///GO:0005515|protein binding|molecular_function///GO:0000166|nucleotide binding|molecular_function			43.2267	151.371	1.80809	0.0001	0.00316938
ENSTGUG00000003414	ENSTGUT00000003565	100230245	GNAQ|guanine nucleotide binding protein (G protein), q polypeptide	chrZ:54689550-54800225	GO:0031683|G-protein beta/gamma-subunit complex binding|molecular_function///GO:0019001|guanyl nucleotide binding|molecular_function///GO:0001664|G-protein coupled receptor binding|molecular_function///GO:0004871|signal transducer activity|molecular_function///GO:0007165|signal transduction|biological_process///GO:0007186|G-protein coupled receptor signaling pathway|biological_process///GO:000392…			36.6701	61.1327	0.737343	0.03395	0.204625
ENSTGUG00000003415	ENSTGUT00000003562	100224513	SLC2A13|solute carrier family 2 (facilitated glucose transporter), member 13	chr1A:14221057-14357627	GO:0022891|substrate-specific transmembrane transporter activity|molecular_function///GO:0022857|transmembrane transporter activity|molecular_function///GO:0016021|integral component of membrane|cellular_component///GO:0005215|transporter activity|molecular_function///GO:0055085|transmembrane transport|biological_process///GO:0006810|transport|biological_process///GO:0016020|membrane|cellular_com…			7.55139	16.2664	1.10708	0.0142	0.114524
ENSTGUG00000003417	ENSTGUT00000003552			chr14:1219376-1220137	GO:0047372|acylglycerol lipase activity|molecular_function///GO:0008152|metabolic process|biological_process			8.54454	32.0147	1.90566	0.01345	0.110529
ENSTGUG00000003429	ENSTGUT00000003590	100221578	|ATP-binding cassette, sub-family D (ALD), member 2	chr1A:14398419-14433497	GO:0042626|ATPase activity, coupled to transmembrane movement of substances|molecular_function///GO:0016887|ATPase activity|molecular_function///GO:0016021|integral component of membrane|cellular_component///GO:0055085|transmembrane transport|biological_process///GO:0008152|metabolic process|biological_process///GO:0006810|transport|biological_process///GO:0005524|ATP binding|molecular_function//…			9.3111	22.5519	1.27623	0.00195	0.0282437
ENSTGUG00000003443	ENSTGUT00000003599	100223607	|asparagine-linked glycosylation 1, beta-1,4-mannosyltransferase homolog (S. cerevisiae)	chr14:1419040-1426825	GO:0009058|biosynthetic process|biological_process///GO:0016757|transferase activity, transferring glycosyl groups|molecular_function///GO:0008152|metabolic process|biological_process			6.44319	12.6132	0.969091	0.02295	0.157701
ENSTGUG00000003449	ENSTGUT00000003596	100221387	|ATP synthase lipid-binding protein, mitochondrial-like	chr27:4277731-4573559	GO:0016021|integral component of membrane|cellular_component///GO:0045263|proton-transporting ATP synthase complex, coupling factor F(o)|cellular_component///GO:0033177|proton-transporting two-sector ATPase complex, proton-transporting domain|cellular_component///GO:0015991|ATP hydrolysis coupled proton transport|biological_process///GO:0015986|ATP synthesis coupled proton transport|biological_pr…			470.813	1687.53	1.84168	0.0137	0.112175
ENSTGUG00000003456	ENSTGUT00000003608			chr19:959607-1385602	GO:0005509|calcium ion binding|molecular_function///GO:0046872|metal ion binding|molecular_function			19.9303	59.0564	1.56713	0.043	0.237828
ENSTGUG00000003464	ENSTGUT00000003620		CAMK2B|	chr22:112125-120186	GO:0016772|transferase activity, transferring phosphorus-containing groups|molecular_function///GO:0006468|protein phosphorylation|biological_process///GO:0004672|protein kinase activity|molecular_function///GO:0005515|protein binding|molecular_function///GO:0042803|protein homodimerization activity|molecular_function///GO:0046777|protein autophosphorylation|biological_process///GO:0005524|ATP bi…			505.702	929.155	0.877632	0.00885	0.0841944
ENSTGUG00000003466	ENSTGUT00000003621	100221909	PTGS2|prostaglandin-endoperoxide synthase 2 (prostaglandin G/H synthase and cyclooxygenase)	chr8:2053808-2058410	GO:0019371|cyclooxygenase pathway|biological_process///GO:0004666|prostaglandin-endoperoxide synthase activity|molecular_function///GO:0001516|prostaglandin biosynthetic process|biological_process///GO:0008217|regulation of blood pressure|biological_process///GO:0006979|response to oxidative stress|biological_process///GO:0004601|peroxidase activity|molecular_function///GO:0006954|inflammatory re…			0.538423	2.90239	2.43043	0.00085	0.0157222
ENSTGUG00000003476	ENSTGUT00000003634	100232178	SEC14L5|SEC14-like 5 (S. cerevisiae)	chr14:1459510-1500130	GO:0016021|integral component of membrane|cellular_component///GO:0005622|intracellular|cellular_component///GO:0005215|transporter activity|molecular_function///GO:0006810|transport|biological_process			8.06412	20.5731	1.35117	0.00485	0.0559535
ENSTGUG00000003481	ENSTGUT00000003635		MEF2D|	chr25:105755-142123	GO:0046983|protein dimerization activity|molecular_function///GO:0006351|transcription, DNA-templated|biological_process///GO:0003677|DNA binding|molecular_function///GO:0001958|endochondral ossification|biological_process///GO:0042826|histone deacetylase binding|molecular_function///GO:0019899|enzyme binding|molecular_function///GO:0002062|chondrocyte differentiation|biological_process///GO:0035…			11.7091	32.2179	1.46023	0.0004	0.00900838
ENSTGUG00000003482	ENSTGUT00000003622	100190337	LAMTOR3|late endosomal/lysosomal adaptor, MAPK and MTOR activator 3	chr4:20592925-20597859	GO:0032006|regulation of TOR signaling|biological_process///GO:0043547|positive regulation of GTPase activity|biological_process///GO:0032947|protein complex scaffold|molecular_function///GO:0005085|guanyl-nucleotide exchange factor activity|molecular_function///GO:0005925|focal adhesion|cellular_component///GO:0005515|protein binding|molecular_function///GO:0071986|Ragulator complex|cellular_com…			72.4848	224.74	1.63251	5e-05	0.00169925
ENSTGUG00000003485	ENSTGUT00000003648		UBE2Q2|	chr10:721734-750788	GO:0004842|ubiquitin-protein transferase activity|molecular_function///GO:0070936|protein K48-linked ubiquitination|biological_process			41.534	76.6329	0.883671	0.01155	0.100293
ENSTGUG00000003489	ENSTGUT00000003693		HERC4|	chr6:1305518-1332160	GO:0004842|ubiquitin-protein transferase activity|molecular_function///GO:0016567|protein ubiquitination|biological_process///GO:0016874|ligase activity|molecular_function///GO:0008152|metabolic process|biological_process///GO:0007283|spermatogenesis|biological_process			6.0725	15.2058	1.32426	0.0004	0.00900838
ENSTGUG00000003514	ENSTGUT00000003667	100231844	FBXO22|F-box protein 22	chr10:751856-757251	GO:0005515|protein binding|molecular_function///GO:0048742|regulation of skeletal muscle fiber development|biological_process///GO:2000060|positive regulation of protein ubiquitination involved in ubiquitin-dependent protein catabolic process|biological_process///GO:0010830|regulation of myotube differentiation|biological_process///GO:0009267|cellular response to starvation|biological_process///G…			6.82276	22.413	1.71591	0.00045	0.00983983
ENSTGUG00000003526	ENSTGUT00000003670		NAIF1|	chr17:5319688-5321465	GO:0006915|apoptotic process|biological_process///GO:0005634|nucleus|cellular_component///GO:0005654|nucleoplasm|cellular_component///GO:0005739|mitochondrion|cellular_component///GO:0005886|plasma membrane|cellular_component///GO:0005515|protein binding|molecular_function///GO:0030308|negative regulation of cell growth|biological_process///GO:1902108|regulation of mitochondrial membrane permeabi…			5.64683	24.1681	2.09759	0.00015	0.00425239
ENSTGUG00000003527	ENSTGUT00000003715		PPP3CA|	chr4:20911402-20959859	GO:0004721|phosphoprotein phosphatase activity|molecular_function///GO:0016787|hydrolase activity|molecular_function///GO:0005737|cytoplasm|cellular_component///GO:0005654|nucleoplasm|cellular_component///GO:0046983|protein dimerization activity|molecular_function///GO:0045944|positive regulation of transcription from RNA polymerase II promoter|biological_process///GO:0006470|protein dephosphoryl…			19.7212	51.406	1.38219	0.0019	0.0277331
ENSTGUG00000003531	ENSTGUT00000003684	100223195	TMEM266|chromosome 10 open reading frame, human C15orf27	chr10:816324-871882	GO:0034765|regulation of ion transmembrane transport|biological_process///GO:0005244|voltage-gated ion channel activity|molecular_function///GO:0016021|integral component of membrane|cellular_component///GO:0055085|transmembrane transport|biological_process///GO:0034220|ion transmembrane transport|biological_process///GO:0005216|ion channel activity|molecular_function///GO:0006811|ion transport|b…			1.68762	3.82663	1.18108	0.04205	0.234528
ENSTGUG00000003541	ENSTGUT00000003690		WBSCR22|	chr19:3048309-3053056	GO:0032259|methylation|biological_process///GO:0008168|methyltransferase activity|molecular_function///GO:0008152|metabolic process|biological_process///GO:0044822|poly(A) RNA binding|molecular_function			32.1143	63.594	0.985677	0.00355	0.0449547
ENSTGUG00000003581	ENSTGUT00000003721			chr4:21285599-21298393				3.59014	10.7058	1.57628	0.03235	0.19762
ENSTGUG00000003585	ENSTGUT00000003732	100217712	SLC39A8|solute carrier family 39 (zinc transporter), member 8	chr4:21339211-21355290	GO:0046873|metal ion transmembrane transporter activity|molecular_function///GO:0030001|metal ion transport|biological_process///GO:0070574|cadmium ion transmembrane transport|biological_process///GO:0005886|plasma membrane|cellular_component///GO:0055085|transmembrane transport|biological_process///GO:0031090|organelle membrane|cellular_component///GO:0006829|zinc II ion transport|biological_pro…			6.70517	14.0765	1.06995	0.0422	0.235062
ENSTGUG00000003595	ENSTGUT00000003769	100221542	NFKB1|nuclear factor of kappa light polypeptide gene enhancer in B-cells 1	chr4:21412362-21459603	GO:0005515|protein binding|molecular_function///GO:0007165|signal transduction|biological_process///GO:0006357|regulation of transcription from RNA polymerase II promoter|biological_process///GO:0005737|cytoplasm|cellular_component///GO:0006355|regulation of transcription, DNA-templated|biological_process///GO:0005634|nucleus|cellular_component///GO:0003700|transcription factor activity, sequence…			2.72153	8.4431	1.63336	0.00035	0.00814237
ENSTGUG00000003607	ENSTGUT00000003757		PRG4|	chr8:2201408-2217092	GO:0030247|polysaccharide binding|molecular_function///GO:0005044|scavenger receptor activity|molecular_function///GO:0006898|receptor-mediated endocytosis|biological_process///GO:0006955|immune response|biological_process			2.13067	5.44434	1.35345	0.03415	0.205173
ENSTGUG00000003632	ENSTGUT00000003794	100225468	|STT3, subunit of the oligosaccharyltransferase complex, homolog B (S. cerevisiae)	chr2:60468668-60495621	GO:0004576|oligosaccharyl transferase activity|molecular_function///GO:0006486|protein glycosylation|biological_process///GO:0016020|membrane|cellular_component			13.3013	48.3596	1.86224	5e-05	0.00169925
ENSTGUG00000003638	ENSTGUT00000003859		GTF2IRD1|	chr19:3184003-3233788	GO:0005737|cytoplasm|cellular_component///GO:0005654|nucleoplasm|cellular_component///GO:0014886|transition between slow and fast fiber|biological_process///GO:0005634|nucleus|cellular_component///GO:0003700|transcription factor activity, sequence-specific DNA binding|molecular_function			2.49404	6.33958	1.3459	0.00435	0.0518827
ENSTGUG00000003639	ENSTGUT00000003800	100221265	RCN2|reticulocalbin 2, EF-hand calcium binding domain	chr10:921211-1081554	GO:0005509|calcium ion binding|molecular_function///GO:0005515|protein binding|molecular_function///GO:0005730|nucleolus|cellular_component///GO:0005783|endoplasmic reticulum|cellular_component			109.174	233.041	1.09395	0.00205	0.0294652
ENSTGUG00000003644	ENSTGUT00000003813	100224926	UBQLN4|ubiquilin 4	chr25:230241-238879	GO:0005488|binding|molecular_function///GO:0005515|protein binding|molecular_function///GO:0043161|proteasome-mediated ubiquitin-dependent protein catabolic process|biological_process///GO:0003684|damaged DNA binding|molecular_function///GO:0006289|nucleotide-excision repair|biological_process///GO:0005634|nucleus|cellular_component///GO:0005737|cytoplasm|cellular_component///GO:0042802|identical…			27.7422	57.1947	1.0438	0.0006	0.0121759
ENSTGUG00000003657	ENSTGUT00000003807	100223059	DCXR|D-erythrulose reductase-like	chr18:1866839-1870127	GO:0008152|metabolic process|biological_process///GO:0016491|oxidoreductase activity|molecular_function///GO:0005634|nucleus|cellular_component///GO:0055114|oxidation-reduction process|biological_process///GO:0070062|extracellular exosome|cellular_component///GO:0006006|glucose metabolic process|biological_process///GO:0005881|cytoplasmic microtubule|cellular_component///GO:0051289|protein homote…			34.8493	87.5395	1.32881	0.00015	0.00425239
ENSTGUG00000003681	ENSTGUT00000003840///ENSTGUT00000003843		CFAP70|	chr14:1756723-1770544	GO:0005515|protein binding|molecular_function///GO:0070062|extracellular exosome|cellular_component			4.12336	8.58296	1.05766	0.03165	0.194821
ENSTGUG00000003685	ENSTGUT00000003831	100230882	PEAK1|pseudopodium-enriched atypical kinase 1-like	chr10:1189720-1220067	GO:0016772|transferase activity, transferring phosphorus-containing groups|molecular_function///GO:0006468|protein phosphorylation|biological_process///GO:0004672|protein kinase activity|molecular_function///GO:0005524|ATP binding|molecular_function///GO:0005737|cytoplasm|cellular_component///GO:0005654|nucleoplasm|cellular_component///GO:0005886|plasma membrane|cellular_component///GO:0018108|pe…			6.78872	13.1586	0.954793	0.0069	0.071359
ENSTGUG00000003696	ENSTGUT00000003849		COQ4|	chr17:5494004-5498773	GO:0006744|ubiquinone biosynthetic process|biological_process///GO:0005743|mitochondrial inner membrane|cellular_component///GO:0005739|mitochondrion|cellular_component///GO:0016020|membrane|cellular_component			1.56212	3.86354	1.30642	0.0482	0.256094
ENSTGUG00000003700	ENSTGUT00000003864	100229753	DUS1L|dihydrouridine synthase 1-like (S. cerevisiae)	chr18:1896037-1911149	GO:0017150|tRNA dihydrouridine synthase activity|molecular_function///GO:0002943|tRNA dihydrouridine synthesis|biological_process///GO:0050660|flavin adenine dinucleotide binding|molecular_function///GO:0008033|tRNA processing|biological_process///GO:0003824|catalytic activity|molecular_function///GO:0055114|oxidation-reduction process|biological_process			4.59113	11.0623	1.26872	0.00415	0.0502408
ENSTGUG00000003701	ENSTGUT00000003850			chr14:1792776-1793808	GO:0016021|integral component of membrane|cellular_component///GO:0016020|membrane|cellular_component			2.42293	14.6511	2.59619	0.0003	0.00721727
ENSTGUG00000003705	ENSTGUT00000003896		SEPT12|	chr14:1794682-1797655	GO:0003924|GTPase activity|molecular_function///GO:0005525|GTP binding|molecular_function///GO:0030496|midbody|cellular_component///GO:0048471|perinuclear region of cytoplasm|cellular_component///GO:0015630|microtubule cytoskeleton|cellular_component///GO:0005515|protein binding|molecular_function///GO:0042803|protein homodimerization activity|molecular_function///GO:0005819|spindle|cellular_comp…			67.3394	196.497	1.54498	5e-05	0.00169925
ENSTGUG00000003720	ENSTGUT00000003869	100223198	SNX33|sorting nexin 33	chr10:1712736-1715860	GO:0005515|protein binding|molecular_function///GO:0031410|cytoplasmic vesicle|cellular_component///GO:0000281|mitotic cytokinesis|biological_process///GO:0006897|endocytosis|biological_process///GO:0007067|mitotic nuclear division|biological_process///GO:0030659|cytoplasmic vesicle membrane|cellular_component///GO:0006886|intracellular protein transport|biological_process///GO:0035091|phosphatid…			4.85087	10.2932	1.08537	0.0127	0.107096
ENSTGUG00000003738	ENSTGUT00000003906		PTPN9|	chr10:1731591-1736380	GO:0035335|peptidyl-tyrosine dephosphorylation|biological_process///GO:0016791|phosphatase activity|molecular_function///GO:0006470|protein dephosphorylation|biological_process///GO:0004725|protein tyrosine phosphatase activity|molecular_function///GO:0016311|dephosphorylation|biological_process///GO:0016787|hydrolase activity|molecular_function///GO:0005737|cytoplasm|cellular_component///GO:0005…			7.82744	23.2628	1.57141	0.00025	0.00632455
ENSTGUG00000003739	ENSTGUT00000003890	100219096	CHMP4B|charged multivesicular body protein 4B	chr20:2511113-2516316	GO:0007034|vacuolar transport|biological_process///GO:0005634|nucleus|cellular_component///GO:0005737|cytoplasm|cellular_component///GO:0051260|protein homooligomerization|biological_process///GO:0030117|membrane coat|cellular_component///GO:0030496|midbody|cellular_component///GO:0005768|endosome|cellular_component///GO:0005515|protein binding|molecular_function///GO:0042802|identical protein bi…			88.0761	273.834	1.63648	5e-05	0.00169925
ENSTGUG00000003757	ENSTGUT00000003905		SLC48A1|	chrLGE22:475411-476270	GO:0015886|heme transport|biological_process///GO:0015232|heme transporter activity|molecular_function///GO:0005515|protein binding|molecular_function			44.8037	165.351	1.88384	0.00055	0.0114074
ENSTGUG00000003767	ENSTGUT00000003919		NECAB3|	chr20:2576092-2607252	GO:0005509|calcium ion binding|molecular_function///GO:0005737|cytoplasm|cellular_component///GO:0005789|endoplasmic reticulum membrane|cellular_component///GO:0005515|protein binding|molecular_function///GO:0019538|protein metabolic process|biological_process///GO:0000137|Golgi cis cisterna|cellular_component///GO:0042984|regulation of amyloid precursor protein biosynthetic process|biological_pr…			8.41216	27.253	1.69587	0.0002	0.00536009
ENSTGUG00000003768	ENSTGUT00000003973		DNM1|	chr17:5532236-5572254	GO:0072583|clathrin-mediated endocytosis|biological_process///GO:0003924|GTPase activity|molecular_function///GO:0005525|GTP binding|molecular_function///GO:0051932|synaptic transmission, GABAergic|biological_process///GO:0001917|photoreceptor inner segment|cellular_component///GO:0043209|myelin sheath|cellular_component///GO:0008344|adult locomotory behavior|biological_process///GO:1901998|toxin…			184.4	305.236	0.727088	0.01015	0.0917648
ENSTGUG00000003772	ENSTGUT00000003927		DECR2|	chr14:1901449-1911660	GO:0008152|metabolic process|biological_process///GO:0055114|oxidation-reduction process|biological_process///GO:0016491|oxidoreductase activity|molecular_function///GO:0005102|receptor binding|molecular_function///GO:0006636|unsaturated fatty acid biosynthetic process|biological_process///GO:0008670|2,4-dienoyl-CoA reductase (NADPH) activity|molecular_function///GO:0019166|trans-2-enoyl-CoA redu…			90.4456	156.343	0.789594	0.00655	0.0688757
ENSTGUG00000003776	ENSTGUT00000003950	100227817	CBFA2T2|core-binding factor, runt domain, alpha subunit 2; translocated to, 2	chr20:2610730-2625574	GO:0005634|nucleus|cellular_component///GO:0003714|transcription corepressor activity|molecular_function///GO:0045892|negative regulation of transcription, DNA-templated|biological_process///GO:0005515|protein binding|molecular_function///GO:0010976|positive regulation of neuron projection development|biological_process///GO:0006355|regulation of transcription, DNA-templated|biological_process///…			2.60235	8.48775	1.70557	0.00095	0.0168801
ENSTGUG00000003787	ENSTGUT00000003953	100224278	WBSCR16|Williams-Beuren syndrome chromosomal region 16 protein homolog	chr19:3369885-3384236	GO:0044822|poly(A) RNA binding|molecular_function///GO:0005739|mitochondrion|cellular_component			5.16964	25.7966	2.31905	5e-05	0.00169925
ENSTGUG00000003801	ENSTGUT00000003962		ANKS3|	chr14:2099602-2107738	GO:0005515|protein binding|molecular_function			6.04908	11.8977	0.9759	0.0207	0.147355
ENSTGUG00000003805	ENSTGUT00000003955	100224787	SNTA1|syntrophin, alpha 1	chr20:2701933-2712651	GO:0005515|protein binding|molecular_function///GO:0005622|intracellular|cellular_component///GO:0044325|ion channel binding|molecular_function///GO:0043234|protein complex|cellular_component///GO:0017080|sodium channel regulator activity|molecular_function///GO:0051117|ATPase binding|molecular_function///GO:0002027|regulation of heart rate|biological_process///GO:0050998|nitric-oxide synthase bi…			1.23236	4.03237	1.7102	0.00595	0.0645518
ENSTGUG00000003813	ENSTGUT00000003966	100229646	EDEM2|ER degradation enhancer, mannosidase alpha-like 2	chr20:3135096-3143233	GO:0004571|mannosyl-oligosaccharide 1,2-alpha-mannosidase activity|molecular_function///GO:0005509|calcium ion binding|molecular_function///GO:0016798|hydrolase activity, acting on glycosyl bonds|molecular_function///GO:1904154|positive regulation of retrograde protein transport, ER to cytosol|biological_process///GO:0001948|glycoprotein binding|molecular_function///GO:0016787|hydrolase activity|…			3.96909	11.1364	1.4884	0.00135	0.0220116
ENSTGUG00000003814	ENSTGUT00000003977	100229229	ABHD5|abhydrolase domain containing 5	chr2:61248173-61259472	GO:0005634|nucleus|cellular_component///GO:0005737|cytoplasm|cellular_component///GO:0043231|intracellular membrane-bounded organelle|cellular_component///GO:0005811|lipid particle|cellular_component///GO:0006654|phosphatidic acid biosynthetic process|biological_process///GO:0010898|positive regulation of triglyceride catabolic process|biological_process///GO:0010891|negative regulation of seques…			6.21142	20.4141	1.71657	0.00105	0.0182545
ENSTGUG00000003820	ENSTGUT00000004028	100226835	|short transient receptor potential channel 4-associated protein-like	chr20:3147401-3181432	GO:0005488|binding|molecular_function			6.79905	18.8301	1.46964	0.00055	0.0114074
ENSTGUG00000003821	ENSTGUT00000003971	100222996	TSEN15|tRNA splicing endonuclease 15 homolog (S. cerevisiae)	chr8:2901356-2912480	GO:0006388|tRNA splicing, via endonucleolytic cleavage and ligation|biological_process///GO:0000213|tRNA-intron endonuclease activity|molecular_function///GO:0090502|RNA phosphodiester bond hydrolysis, endonucleolytic|biological_process///GO:0090501|RNA phosphodiester bond hydrolysis|biological_process			43.3784	93.1308	1.10228	0.00235	0.0326138
ENSTGUG00000003831	ENSTGUT00000004004		AAK1|	chr22:296598-322443	GO:0016772|transferase activity, transferring phosphorus-containing groups|molecular_function///GO:0006468|protein phosphorylation|biological_process///GO:0004672|protein kinase activity|molecular_function///GO:0005515|protein binding|molecular_function///GO:0045747|positive regulation of Notch signaling pathway|biological_process///GO:0050821|protein stabilization|biological_process///GO:0005112…			3.43999	6.19756	0.849297	0.03625	0.213248
ENSTGUG00000003846	ENSTGUT00000004041	751780	SCAMP1|secretory carrier membrane protein 1	chrZ:56293324-56333199	GO:0016021|integral component of membrane|cellular_component///GO:0015031|protein transport|biological_process///GO:0042589|zymogen granule membrane|cellular_component///GO:0030672|synaptic vesicle membrane|cellular_component///GO:0045202|synapse|cellular_component///GO:0006887|exocytosis|biological_process///GO:0005515|protein binding|molecular_function///GO:0005654|nucleoplasm|cellular_componen…			30.2773	59.6225	0.977621	0.0007	0.0136882
ENSTGUG00000003849	ENSTGUT00000003997	100190124	C9orf16|chromosome 9 open reading frame 16	chr17:5622734-5625915	GO:0005515|protein binding|molecular_function			216.508	362.069	0.741845	0.0086	0.0827228
ENSTGUG00000003864	ENSTGUT00000004013		SIX3|	chr3:17137553-17138321	GO:0003677|DNA binding|molecular_function///GO:0005634|nucleus|cellular_component///GO:1902742|apoptotic process involved in development|biological_process///GO:1901987|regulation of cell cycle phase transition|biological_process///GO:0097402|neuroblast migration|biological_process///GO:0061074|regulation of neural retina development|biological_process///GO:0014016|neuroblast differentiation|biol…			1.489	4.92497	1.72577	0.0107	0.0951364
ENSTGUG00000003868	ENSTGUT00000004031		KIF1BP|	chr6:1700242-1711359	GO:0005515|protein binding|molecular_function///GO:0005739|mitochondrion|cellular_component///GO:0019894|kinesin binding|molecular_function///GO:0006839|mitochondrial transport|biological_process			42.4014	149.67	1.8196	5e-05	0.00169925
ENSTGUG00000003872	ENSTGUT00000004025	100231672	MREG|melanoregulin-like	chr7:3447781-3461060	GO:0048066|developmental pigmentation|biological_process///GO:0032402|melanosome transport|biological_process///GO:0042470|melanosome|cellular_component///GO:0043473|pigmentation|biological_process///GO:0030318|melanocyte differentiation|biological_process///GO:0005515|protein binding|molecular_function///GO:0043234|protein complex|cellular_component			0.385215	3.51552	3.19	0.02495	0.165595
ENSTGUG00000003876	ENSTGUT00000004055		IQSEC1|	chr12:1507675-1567923	GO:0005515|protein binding|molecular_function///GO:0032012|regulation of ARF protein signal transduction|biological_process///GO:0005086|ARF guanyl-nucleotide exchange factor activity|molecular_function///GO:0043547|positive regulation of GTPase activity|biological_process			21.8768	37.231	0.767099	0.01585	0.124019
ENSTGUG00000003889	ENSTGUT00000004037			chr18:1967663-1972243				7.96156	20.1738	1.34136	0.04235	0.235387
ENSTGUG00000003897	ENSTGUT00000004060		PIM3|	chr1A:18426715-18430551	GO:0043066|negative regulation of apoptotic process|biological_process///GO:0004713|protein tyrosine kinase activity|molecular_function///GO:0004674|protein serine/threonine kinase activity|molecular_function///GO:0016772|transferase activity, transferring phosphorus-containing groups|molecular_function///GO:0006468|protein phosphorylation|biological_process///GO:0004672|protein kinase activity|m…			43.6581	80.0897	0.875369	0.00585	0.0639589
ENSTGUG00000003898	ENSTGUT00000004050			chr10:1893729-1895966	GO:0005743|mitochondrial inner membrane|cellular_component///GO:1902600|hydrogen ion transmembrane transport|biological_process///GO:0004129|cytochrome-c oxidase activity|molecular_function			53.3492	189.323	1.82731	5e-05	0.00169925
ENSTGUG00000003903	ENSTGUT00000004053			chr10:1899426-1901701	GO:0005743|mitochondrial inner membrane|cellular_component///GO:1902600|hydrogen ion transmembrane transport|biological_process///GO:0004129|cytochrome-c oxidase activity|molecular_function			15.326	88.7505	2.53377	5e-05	0.00169925
ENSTGUG00000003909	ENSTGUT00000004116		ACAD9|	chr12:1584000-1596679	GO:0016627|oxidoreductase activity, acting on the CH-CH group of donors|molecular_function///GO:0003995|acyl-CoA dehydrogenase activity|molecular_function///GO:0050660|flavin adenine dinucleotide binding|molecular_function///GO:0008152|metabolic process|biological_process///GO:0055114|oxidation-reduction process|biological_process///GO:0016491|oxidoreductase activity|molecular_function///GO:00056…			6.43563	13.6336	1.08301	0.0103	0.0927493
ENSTGUG00000003923	ENSTGUT00000004076///ENSTGUT00000004083		MYBBP1A|	chr19:3733533-3785327	GO:0003887|DNA-directed DNA polymerase activity|molecular_function///GO:0071897|DNA biosynthetic process|biological_process///GO:0006351|transcription, DNA-templated|biological_process///GO:0003677|DNA binding|molecular_function///GO:0005488|binding|molecular_function///GO:0005634|nucleus|cellular_component///GO:0005730|nucleolus|cellular_component///GO:0043231|intracellular membrane-bounded orga…			5.75607	14.126	1.29519	0.00595	0.0645518
ENSTGUG00000003925	ENSTGUT00000004077			chr7:3636979-3669797	GO:0003950|NAD+ ADP-ribosyltransferase activity|molecular_function///GO:0003723|RNA binding|molecular_function///GO:0005515|protein binding|molecular_function///GO:0008152|metabolic process|biological_process			1.12646	2.6069	1.21054	0.01915	0.140032
ENSTGUG00000003933	ENSTGUT00000004131	100220014	EPAS1|endothelial PAS domain protein 1	chr3:17890074-17964436	GO:0005515|protein binding|molecular_function///GO:0004871|signal transducer activity|molecular_function///GO:0007165|signal transduction|biological_process///GO:0005667|transcription factor complex|cellular_component///GO:0046983|protein dimerization activity|molecular_function///GO:0006351|transcription, DNA-templated|biological_process///GO:0003677|DNA binding|molecular_function///GO:0005737|c…			80.0077	192.742	1.26846	0.0003	0.00721727
ENSTGUG00000003936	ENSTGUT00000004103		SPNS2|	chr19:3796686-3843288	GO:0022857|transmembrane transporter activity|molecular_function///GO:0016021|integral component of membrane|cellular_component///GO:0005215|transporter activity|molecular_function///GO:0055085|transmembrane transport|biological_process///GO:0006810|transport|biological_process///GO:0016020|membrane|cellular_component///GO:0048073|regulation of eye pigmentation|biological_process///GO:0046624|sph…			1.04468	2.77257	1.40816	0.03475	0.207452
ENSTGUG00000003973	ENSTGUT00000004130	100218415	CPLX3|complexin 3	chr10:1938429-1940832	GO:0019905|syntaxin binding|molecular_function///GO:0006836|neurotransmitter transport|biological_process///GO:0005326|neurotransmitter transporter activity|molecular_function///GO:0046928|regulation of neurotransmitter secretion|biological_process///GO:0016079|synaptic vesicle exocytosis|biological_process///GO:0045202|synapse|cellular_component///GO:0000149|SNARE binding|molecular_function///GO…			1.4825	30.2239	4.34958	5e-05	0.00169925
ENSTGUG00000003979	ENSTGUT00000004143	100227772	PIGF|phosphatidylinositol glycan anchor biosynthesis, class F	chr3:18082823-18101419	GO:0006506|GPI anchor biosynthetic process|biological_process///GO:0016021|integral component of membrane|cellular_component///GO:0005789|endoplasmic reticulum membrane|cellular_component			18.7624	37.8373	1.01196	0.01045	0.093726
ENSTGUG00000004001	ENSTGUT00000004160	100219255	CNBP|CCHC-type zinc finger, nucleic acid binding protein	chr12:1722227-1733267	GO:0008270|zinc ion binding|molecular_function///GO:0046872|metal ion binding|molecular_function///GO:0003676|nucleic acid binding|molecular_function///GO:0005515|protein binding|molecular_function///GO:0044822|poly(A) RNA binding|molecular_function///GO:0005634|nucleus|cellular_component///GO:0045944|positive regulation of transcription from RNA polymerase II promoter|biological_process///GO:000…			462.279	818.205	0.823698	0.00405	0.0492415
ENSTGUG00000004012	ENSTGUT00000004172		CLK3|	chr10:2016203-2017480	GO:0016772|transferase activity, transferring phosphorus-containing groups|molecular_function///GO:0006468|protein phosphorylation|biological_process///GO:0004672|protein kinase activity|molecular_function///GO:0005524|ATP binding|molecular_function///GO:0005634|nucleus|cellular_component///GO:0005654|nucleoplasm|cellular_component///GO:0016020|membrane|cellular_component///GO:0043484|regulation …			3.56475	13.0409	1.87117	0.0157	0.123102
ENSTGUG00000004015	ENSTGUT00000004180	100220966	FBXO28|F-box protein 28	chr3:18212036-18224545	GO:0005515|protein binding|molecular_function			5.39922	23.5218	2.12318	5e-05	0.00169925
ENSTGUG00000004019	ENSTGUT00000004193			chr8:3269464-3275831				6.87416	17.3507	1.33574	0.00735	0.0738469
ENSTGUG00000004034	ENSTGUT00000004201	100221263	|ubiquitin-like 7 (bone marrow stromal cell-derived)	chr10:2076288-2078998	GO:0005515|protein binding|molecular_function			26.7132	97.0233	1.86078	5e-05	0.00169925
ENSTGUG00000004038	ENSTGUT00000004203			chr8:3275834-3294565	GO:0004386|helicase activity|molecular_function///GO:0016787|hydrolase activity|molecular_function///GO:0008152|metabolic process|biological_process///GO:0005524|ATP binding|molecular_function///GO:0000166|nucleotide binding|molecular_function			8.3304	18.5354	1.15383	0.0033	0.042553
ENSTGUG00000004041	ENSTGUT00000004219	100224431	WDR34|WD repeat domain 34	chr17:5721810-5728382	GO:0005515|protein binding|molecular_function///GO:0005737|cytoplasm|cellular_component			10.4991	23.1348	1.1398	0.00675	0.0704535
ENSTGUG00000004042	ENSTGUT00000004324		ATP2A3|	chr19:4220439-4243861	GO:0033017|sarcoplasmic reticulum membrane|cellular_component///GO:0005388|calcium-transporting ATPase activity|molecular_function///GO:0070588|calcium ion transmembrane transport|biological_process///GO:0006816|calcium ion transport|biological_process///GO:0016021|integral component of membrane|cellular_component///GO:0005783|endoplasmic reticulum|cellular_component///GO:0005515|protein binding|…			7.161	31.6982	2.14617	5e-05	0.00169925
ENSTGUG00000004045	ENSTGUT00000004204		SEMA7A|	chr10:2102219-2102789	GO:0005515|protein binding|molecular_function///GO:0016020|membrane|cellular_component///GO:0007229|integrin-mediated signaling pathway|biological_process///GO:0045773|positive regulation of axon extension|biological_process///GO:0070374|positive regulation of ERK1 and ERK2 cascade|biological_process///GO:0001649|osteoblast differentiation|biological_process///GO:0009897|external side of plasma m…			45.5582	93.4308	1.03619	0.0316	0.194726
ENSTGUG00000004054	ENSTGUT00000004232	100224500	CRHBP|corticotropin releasing hormone binding protein	chrZ:56938914-56947642	GO:0051424|corticotropin-releasing hormone binding|molecular_function///GO:0002125|maternal aggressive behavior|biological_process///GO:2000310|regulation of N-methyl-D-aspartate selective glutamate receptor activity|biological_process///GO:0001963|synaptic transmission, dopaminergic|biological_process///GO:0071392|cellular response to estradiol stimulus|biological_process///GO:0071320|cellular r…			210.439	357.566	0.764806	0.00545	0.0610043
ENSTGUG00000004060	ENSTGUT00000004220		TNFRSF4|	chr21:5905337-5908600	GO:0005515|protein binding|molecular_function			2.06772	24.1186	3.54403	0.0029	0.0385857
ENSTGUG00000004062	ENSTGUT00000004275	100222654	ITGB5|integrin, beta 5	chr7:4061746-4116095	GO:0008305|integrin complex|cellular_component///GO:0016021|integral component of membrane|cellular_component///GO:0007229|integrin-mediated signaling pathway|biological_process///GO:0004872|receptor activity|molecular_function///GO:0007155|cell adhesion|biological_process///GO:0007160|cell-matrix adhesion|biological_process///GO:0090136|epithelial cell-cell adhesion|biological_process///GO:00059…			5.87334	12.9613	1.14195	0.00905	0.0853059
ENSTGUG00000004064	ENSTGUT00000004229		SDF4|	chr21:5910785-5917545	GO:0005509|calcium ion binding|molecular_function///GO:0016020|membrane|cellular_component///GO:0005794|Golgi apparatus|cellular_component///GO:0005515|protein binding|molecular_function///GO:0070062|extracellular exosome|cellular_component///GO:0005796|Golgi lumen|cellular_component///GO:0045444|fat cell differentiation|biological_process///GO:0005770|late endosome|cellular_component			31.4052	98.9953	1.65636	5e-05	0.00169925
ENSTGUG00000004065	ENSTGUT00000004223	100222627	OSTC|oligosaccharyltransferase complex subunit	chr4:23511500-23515514	GO:0005515|protein binding|molecular_function///GO:0008250|oligosaccharyltransferase complex|cellular_component			63.7943	146.422	1.19864	0.00015	0.00425239
ENSTGUG00000004070	ENSTGUT00000004239		CNIH3|	chr3:18376605-18399483	GO:0035556|intracellular signal transduction|biological_process///GO:0005622|intracellular|cellular_component///GO:2000311|regulation of alpha-amino-3-hydroxy-5-methyl-4-isoxazole propionate selective glutamate receptor activity|biological_process///GO:0016020|membrane|cellular_component			11.6246	28.7551	1.30663	0.0096	0.088639
ENSTGUG00000004075	ENSTGUT00000004244	100219796	PSMD10|proteasome (prosome, macropain) 26S subunit, non-ATPase, 10	chr4A:11857208-12091999	GO:0005515|protein binding|molecular_function///GO:0005634|nucleus|cellular_component///GO:0005737|cytoplasm|cellular_component///GO:0043066|negative regulation of apoptotic process|biological_process///GO:0000122|negative regulation of transcription from RNA polymerase II promoter|biological_process///GO:0008134|transcription factor binding|molecular_function///GO:0000502|proteasome complex|cell…			88.6154	187.668	1.08255	0.0064	0.0675502
ENSTGUG00000004083	ENSTGUT00000004253	100221936	LBR|lamin B receptor	chr3:18454043-18465569	GO:0016628|oxidoreductase activity, acting on the CH-CH group of donors, NAD or NADP as acceptor|molecular_function///GO:0055114|oxidation-reduction process|biological_process///GO:0016021|integral component of membrane|cellular_component///GO:0031965|nuclear membrane|cellular_component///GO:0016020|membrane|cellular_component///GO:0005515|protein binding|molecular_function///GO:0044822|poly(A) R…			25.5541	63.4701	1.31252	5e-05	0.00169925
ENSTGUG00000004086	ENSTGUT00000004247	100222187	UBE2J2|ubiquitin-conjugating enzyme E2, J2	chr21:5946081-5949462	GO:0031625|ubiquitin protein ligase binding|molecular_function///GO:0030433|ER-associated ubiquitin-dependent protein catabolic process|biological_process///GO:0000151|ubiquitin ligase complex|cellular_component///GO:0061631|ubiquitin conjugating enzyme activity|molecular_function///GO:1903955|positive regulation of protein targeting to mitochondrion|biological_process			3.22793	16.4791	2.35196	5e-05	0.00169925
ENSTGUG00000004087	ENSTGUT00000004266	100218282	PRKAR1A|protein kinase, cAMP-dependent, regulatory, type I, alpha	chr18:2200316-2211579	GO:0008603|cAMP-dependent protein kinase regulator activity|molecular_function///GO:0005952|cAMP-dependent protein kinase complex|cellular_component///GO:0001932|regulation of protein phosphorylation|biological_process///GO:0060038|cardiac muscle cell proliferation|biological_process///GO:0001707|mesoderm formation|biological_process///GO:0031594|neuromuscular junction|cellular_component///GO:000…			185.347	307.608	0.730863	0.00875	0.0835955
ENSTGUG00000004094	ENSTGUT00000004257		NPTN|	chr10:2161903-2182687	GO:0005515|protein binding|molecular_function///GO:0009986|cell surface|cellular_component			54.3803	363.848	2.74218	5e-05	0.00169925
ENSTGUG00000004096	ENSTGUT00000004265	100225162	EMC8|ER membrane protein complex subunit 8	chr11:5090-19354	GO:0005737|cytoplasm|cellular_component///GO:0016020|membrane|cellular_component///GO:0072546|ER membrane protein complex|cellular_component///GO:0005739|mitochondrion|cellular_component			96.6284	151.753	0.65121	0.0336	0.203167
ENSTGUG00000004107	ENSTGUT00000004274			chr22:666636-672780	GO:0007165|signal transduction|biological_process			5.76727	17.0108	1.5605	0.0008	0.0150691
ENSTGUG00000004118	ENSTGUT00000004278	100231829	PRNP|prion protein	chr22:681058-681868	GO:0005886|plasma membrane|cellular_component///GO:0008017|microtubule binding|molecular_function///GO:0005507|copper ion binding|molecular_function///GO:0015631|tubulin binding|molecular_function///GO:0005515|protein binding|molecular_function///GO:0042802|identical protein binding|molecular_function///GO:0070062|extracellular exosome|cellular_component///GO:0009986|cell surface|cellular_compone…			13.6959	73.1195	2.41652	5e-05	0.00169925
ENSTGUG00000004119	ENSTGUT00000004297	100229392	UMPS|uridine monophosphate synthetase	chr7:4130130-4135518	GO:0044205|'de novo' UMP biosynthetic process|biological_process///GO:0006207|'de novo' pyrimidine nucleobase biosynthetic process|biological_process///GO:0004590|orotidine-5'-phosphate decarboxylase activity|molecular_function///GO:0004588|orotate phosphoribosyltransferase activity|molecular_function///GO:0006221|pyrimidine nucleotide biosynthetic process|biological_process///GO:0009116|nucleosi…			7.26794	18.6824	1.36206	0.00105	0.0182545
ENSTGUG00000004131	ENSTGUT00000004296		STAMBP|	chr22:715308-726052	GO:0005515|protein binding|molecular_function///GO:0005737|cytoplasm|cellular_component///GO:0005654|nucleoplasm|cellular_component///GO:0005886|plasma membrane|cellular_component///GO:0016579|protein deubiquitination|biological_process///GO:0004843|ubiquitin-specific protease activity|molecular_function///GO:0000281|mitotic cytokinesis|biological_process///GO:0019904|protein domain specific bind…			2.08111	14.9945	2.84901	0.0001	0.00316938
ENSTGUG00000004132	ENSTGUT00000004338	100227379	NEO1|neogenin 1	chr10:2356483-2475346	GO:0005515|protein binding|molecular_function///GO:0016021|integral component of membrane|cellular_component///GO:0005654|nucleoplasm|cellular_component///GO:0005886|plasma membrane|cellular_component///GO:0005794|Golgi apparatus|cellular_component///GO:0039706|co-receptor binding|molecular_function///GO:0055072|iron ion homeostasis|biological_process///GO:0098797|plasma membrane protein complex|…			1.43307	3.81481	1.4125	0.00635	0.0674008
ENSTGUG00000004135	ENSTGUT00000004298	100229231	CHST3|carbohydrate sulfotransferase 3-like	chr6:2166511-2168025	GO:0008146|sulfotransferase activity|molecular_function///GO:0000139|Golgi membrane|cellular_component///GO:0016740|transferase activity|molecular_function///GO:0005975|carbohydrate metabolic process|biological_process///GO:0098792|xenophagy|biological_process///GO:0098779|mitophagy in response to mitochondrial depolarization|biological_process///GO:0030206|chondroitin sulfate biosynthetic proces…			0.746323	3.05362	2.03265	0.00235	0.0326138
ENSTGUG00000004137	ENSTGUT00000004306	100226876	SLC16A6|solute carrier family 16, member 6 (monocarboxylic acid transporter 7)	chr18:2271734-2275999	GO:0022857|transmembrane transporter activity|molecular_function///GO:0016021|integral component of membrane|cellular_component///GO:0055085|transmembrane transport|biological_process			4.26211	16.8699	1.98481	5e-05	0.00169925
ENSTGUG00000004138	ENSTGUT00000004308	751978	ACTBL2|beta-actin	chr22:733417-735508	GO:0005615|extracellular space|cellular_component///GO:0070062|extracellular exosome|cellular_component///GO:0005524|ATP binding|molecular_function///GO:0000166|nucleotide binding|molecular_function			374.762	1337.09	1.83505	5e-05	0.00169925
ENSTGUG00000004142	ENSTGUT00000004303		BCDIN3D|	chrLGE22:611534-787078	GO:0008168|methyltransferase activity|molecular_function///GO:0005634|nucleus|cellular_component///GO:0005737|cytoplasm|cellular_component///GO:0001510|RNA methylation|biological_process///GO:0008173|RNA methyltransferase activity|molecular_function///GO:0008171|O-methyltransferase activity|molecular_function///GO:0005515|protein binding|molecular_function///GO:0010586|miRNA metabolic process|bio…			7.395	30.1628	2.02815	0.0024	0.0331042
ENSTGUG00000004145	ENSTGUT00000004339		ATG7|	chr12:2418718-2449906	GO:0008641|small protein activating enzyme activity|molecular_function///GO:0006914|autophagy|biological_process///GO:0005737|cytoplasm|cellular_component///GO:0008134|transcription factor binding|molecular_function///GO:0043065|positive regulation of apoptotic process|biological_process///GO:0051607|defense response to virus|biological_process///GO:0005515|protein binding|molecular_function///GO…			7.31156	22.9308	1.64903	0.0001	0.00316938
ENSTGUG00000004158	ENSTGUT00000004320		NUDT16L1|	chr14:2642016-2824534	GO:0016787|hydrolase activity|molecular_function///GO:0008152|metabolic process|biological_process///GO:0005515|protein binding|molecular_function///GO:0044822|poly(A) RNA binding|molecular_function///GO:0030515|snoRNA binding|molecular_function			20.4001	91.9358	2.17205	0.02425	0.162768
ENSTGUG00000004182	ENSTGUT00000004385	100225982	SLC6A1|solute carrier family 6 (neurotransmitter transporter, GABA), member 1	chr12:2559785-2577924	GO:0015812|gamma-aminobutyric acid transport|biological_process///GO:0005332|gamma-aminobutyric acid:sodium symporter activity|molecular_function///GO:0005328|neurotransmitter:sodium symporter activity|molecular_function///GO:0015293|symporter activity|molecular_function///GO:0016021|integral component of membrane|cellular_component///GO:0005887|integral component of plasma membrane|cellular_comp…			142.894	440.112	1.62293	5e-05	0.00169925
ENSTGUG00000004191	ENSTGUT00000004381		CAMKK1|	chr19:4319626-4380701	GO:0004713|protein tyrosine kinase activity|molecular_function///GO:0004674|protein serine/threonine kinase activity|molecular_function///GO:0016772|transferase activity, transferring phosphorus-containing groups|molecular_function///GO:0006468|protein phosphorylation|biological_process///GO:0004672|protein kinase activity|molecular_function///GO:0016310|phosphorylation|biological_process///GO:00…			2.25168	7.69406	1.77274	0.0011	0.0189197
ENSTGUG00000004203	ENSTGUT00000004369		SDE2|	chr3:18728479-18733375				12.6327	25.2309	0.998025	0.015	0.119271
ENSTGUG00000004205	ENSTGUT00000004372	100226988	FLAD1|FAD1 flavin adenine dinucleotide synthetase homolog (S. cerevisiae)	chr25:549184-552040	GO:0006747|FAD biosynthetic process|biological_process///GO:0003919|FMN adenylyltransferase activity|molecular_function///GO:0003824|catalytic activity|molecular_function///GO:0008152|metabolic process|biological_process///GO:0005737|cytoplasm|cellular_component///GO:0005886|plasma membrane|cellular_component///GO:0005515|protein binding|molecular_function			9.5584	20.77	1.11966	0.0053	0.0597999
ENSTGUG00000004211	ENSTGUT00000004414		CLCN7|	chr14:2642016-2824534	GO:0005247|voltage-gated chloride channel activity|molecular_function///GO:1903959|regulation of anion transmembrane transport|biological_process///GO:0055085|transmembrane transport|biological_process///GO:0006821|chloride transport|biological_process///GO:0034220|ion transmembrane transport|biological_process///GO:0005216|ion channel activity|molecular_function///GO:0016020|membrane|cellular_co…			23.1917	63.2166	1.44669	0.04475	0.244156
ENSTGUG00000004217	ENSTGUT00000004412	100231833	USP10|ubiquitin specific peptidase 10	chr11:843973-870894	GO:0030330|DNA damage response, signal transduction by p53 class mediator|biological_process///GO:0016579|protein deubiquitination|biological_process///GO:0008234|cysteine-type peptidase activity|molecular_function///GO:0004843|ubiquitin-specific protease activity|molecular_function///GO:0036459|ubiquitinyl hydrolase activity|molecular_function///GO:0008233|peptidase activity|molecular_function//…			13.6738	45.2376	1.72611	5e-05	0.00169925
ENSTGUG00000004226	ENSTGUT00000004404		DHX33|	chr19:4401586-4411753	GO:0008026|ATP-dependent helicase activity|molecular_function///GO:0004386|helicase activity|molecular_function///GO:0003676|nucleic acid binding|molecular_function///GO:0016787|hydrolase activity|molecular_function///GO:0008152|metabolic process|biological_process///GO:0005654|nucleoplasm|cellular_component///GO:0005730|nucleolus|cellular_component///GO:0044822|poly(A) RNA binding|molecular_func…			1.08239	4.19717	1.9552	0.0019	0.0277331
ENSTGUG00000004240	ENSTGUT00000004405	100231220	ELOVL6|ELOVL fatty acid elongase 6	chr4:24219655-24243853	GO:0006631|fatty acid metabolic process|biological_process///GO:0016021|integral component of membrane|cellular_component///GO:0006629|lipid metabolic process|biological_process///GO:0006633|fatty acid biosynthetic process|biological_process///GO:0016740|transferase activity|molecular_function///GO:0005783|endoplasmic reticulum|cellular_component///GO:0005515|protein binding|molecular_function///…			35.8668	71.0021	0.985214	0.0156	0.122488
ENSTGUG00000004250	ENSTGUT00000004422	100228903	KLHL36|kelch-like 36 (Drosophila)	chr11:896048-908648	GO:0005515|protein binding|molecular_function			14.8517	38.6697	1.38058	0.00035	0.00814237
ENSTGUG00000004252	ENSTGUT00000004433	100227805	GSS|glutathione synthetase	chr20:3241766-3249873	GO:0004363|glutathione synthase activity|molecular_function///GO:0016874|ligase activity|molecular_function///GO:0006750|glutathione biosynthetic process|biological_process///GO:0046872|metal ion binding|molecular_function///GO:0005524|ATP binding|molecular_function///GO:0000287|magnesium ion binding|molecular_function///GO:0005515|protein binding|molecular_function///GO:0070062|extracellular exo…			1.30909	5.0818	1.95677	0.00585	0.0639589
ENSTGUG00000004255	ENSTGUT00000004431			chr1A:21328686-21346548	GO:0031683|G-protein beta/gamma-subunit complex binding|molecular_function///GO:0019001|guanyl nucleotide binding|molecular_function///GO:0004871|signal transducer activity|molecular_function///GO:0007186|G-protein coupled receptor signaling pathway|biological_process///GO:0006886|intracellular protein transport|biological_process///GO:0007264|small GTPase mediated signal transduction|biological_…			21.9425	57.6929	1.39467	0.0019	0.0277331
ENSTGUG00000004259	ENSTGUT00000004427	100224276	RPAIN|RPA interacting protein	chr19:4416205-4423531				24.4258	60.1195	1.29943	0.0244	0.163483
ENSTGUG00000004264	ENSTGUT00000004430	100221205	TLDC1|KIAA1609 ortholog	chr11:986266-997703	GO:0005515|protein binding|molecular_function///GO:0005765|lysosomal membrane|cellular_component			9.51947	17.4062	0.870651	0.01955	0.142036
ENSTGUG00000004265	ENSTGUT00000004495	100227380	|unc-5 homolog B (C. elegans)	chr6:2454244-2468103	GO:0005515|protein binding|molecular_function///GO:0007165|signal transduction|biological_process			3.57345	11.0038	1.62262	5e-05	0.00169925
ENSTGUG00000004281	ENSTGUT00000004457	100223714	HACD2|protein tyrosine phosphatase-like (proline instead of catalytic arginine), member b	chr7:4889914-4906920	GO:0005783|endoplasmic reticulum|cellular_component///GO:0005515|protein binding|molecular_function///GO:0042761|very long-chain fatty acid biosynthetic process|biological_process///GO:0018812|3-hydroxyacyl-CoA dehydratase activity|molecular_function///GO:0019899|enzyme binding|molecular_function///GO:0030148|sphingolipid biosynthetic process|biological_process///GO:0030497|fatty acid elongation|…			17.4747	53.8479	1.62362	0.0001	0.00316938
ENSTGUG00000004300	ENSTGUT00000004487	100223846	|crumbs homolog 1 (Drosophila)	chr8:4494805-4561818	GO:0005515|protein binding|molecular_function///GO:0005509|calcium ion binding|molecular_function			2.04644	4.2521	1.05506	0.01845	0.136685
ENSTGUG00000004306	ENSTGUT00000004519	100230982	|rabaptin, RAB GTPase binding effector protein 1	chr19:4441496-4471683	GO:0006897|endocytosis|biological_process///GO:0005096|GTPase activator activity|molecular_function///GO:0043547|positive regulation of GTPase activity|biological_process///GO:0005768|endosome|cellular_component///GO:0008083|growth factor activity|molecular_function///GO:0009116|nucleoside metabolic process|biological_process///GO:0003824|catalytic activity|molecular_function			31.1133	55.4	0.832356	0.00775	0.076907
ENSTGUG00000004308	ENSTGUT00000004481	100220109	C1orf95|chromosome 3 open reading frame, human C1orf95	chr3:18946509-18988367				7.35162	21.2711	1.53276	0.0082	0.0800351
ENSTGUG00000004340	ENSTGUT00000004516	100225098	ATP6AP1|V-type proton ATPase subunit S1-like	chr1A:21609470-21659024	GO:0033180|proton-transporting V-type ATPase, V1 domain|cellular_component///GO:0046933|proton-transporting ATP synthase activity, rotational mechanism|molecular_function///GO:0046961|proton-transporting ATPase activity, rotational mechanism|molecular_function///GO:0015991|ATP hydrolysis coupled proton transport|biological_process///GO:0070062|extracellular exosome|cellular_component///GO:0051656…			17.2553	52.5492	1.60663	5e-05	0.00169925
ENSTGUG00000004351	ENSTGUT00000004522		MRPL28|	chr14:2948384-2951424	GO:0003735|structural constituent of ribosome|molecular_function///GO:0005737|cytoplasm|cellular_component///GO:0005739|mitochondrion|cellular_component///GO:0005515|protein binding|molecular_function///GO:0044822|poly(A) RNA binding|molecular_function///GO:0005761|mitochondrial ribosome|cellular_component			21.6422	110.074	2.34656	5e-05	0.00169925
ENSTGUG00000004367	ENSTGUT00000004536		GNRH1|	chr22:1740850-1741809	GO:0005183|gonadotropin hormone-releasing hormone activity|molecular_function///GO:0005576|extracellular region|cellular_component///GO:0005179|hormone activity|molecular_function///GO:0032496|response to lipopolysaccharide|biological_process///GO:0007275|multicellular organismal development|biological_process///GO:0010468|regulation of gene expression|biological_process///GO:0045471|response to …			72.5034	172.012	1.24639	0.04905	0.258734
ENSTGUG00000004375	ENSTGUT00000004552	100225023	CACNG5|calcium channel, voltage-dependent, gamma subunit 5	chr18:2891587-2894800	GO:0070588|calcium ion transmembrane transport|biological_process///GO:0006816|calcium ion transport|biological_process///GO:0005262|calcium channel activity|molecular_function///GO:0034765|regulation of ion transmembrane transport|biological_process///GO:0005244|voltage-gated ion channel activity|molecular_function///GO:0016021|integral component of membrane|cellular_component///GO:0006811|ion t…			14.2511	26.7043	0.905996	0.0334	0.202174
ENSTGUG00000004398	ENSTGUT00000004598	100228363	ACAD11|acyl-CoA dehydrogenase family, member 11	chr2:62796603-62836372	GO:0016627|oxidoreductase activity, acting on the CH-CH group of donors|molecular_function///GO:0003995|acyl-CoA dehydrogenase activity|molecular_function///GO:0050660|flavin adenine dinucleotide binding|molecular_function///GO:0016772|transferase activity, transferring phosphorus-containing groups|molecular_function///GO:0008152|metabolic process|biological_process///GO:0055114|oxidation-reducti…			1.45863	4.99533	1.77596	0.00135	0.0220116
ENSTGUG00000004416	ENSTGUT00000004585		GRAMD2|	chr10:2841669-2846888				9.58219	26.5479	1.47017	0.00085	0.0157222
ENSTGUG00000004419	ENSTGUT00000004605	100227775	NR5A2|nuclear receptor subfamily 5, group A, member 2	chr8:5439642-5530285	GO:0043401|steroid hormone mediated signaling pathway|biological_process///GO:0003707|steroid hormone receptor activity|molecular_function///GO:0043565|sequence-specific DNA binding|molecular_function///GO:0008270|zinc ion binding|molecular_function///GO:0006351|transcription, DNA-templated|biological_process///GO:0003677|DNA binding|molecular_function///GO:0061113|pancreas morphogenesis|biologic…			0.367394	1.60101	2.12358	0.00925	0.0865404
ENSTGUG00000004426	ENSTGUT00000004619			chr20:4446781-4458640	GO:0003682|chromatin binding|molecular_function///GO:0007049|cell cycle|biological_process///GO:0003677|DNA binding|molecular_function///GO:0006355|regulation of transcription, DNA-templated|biological_process///GO:0003700|transcription factor activity, sequence-specific DNA binding|molecular_function			0.525339	1.60881	1.61468	0.0133	0.110018
ENSTGUG00000004429	ENSTGUT00000004676	100230264	RHBDF1|rhomboid 5 homolog 1 (Drosophila)	chr14:3088543-3109600	GO:0016021|integral component of membrane|cellular_component///GO:0004252|serine-type endopeptidase activity|molecular_function///GO:0006508|proteolysis|biological_process///GO:0000139|Golgi membrane|cellular_component///GO:0005789|endoplasmic reticulum membrane|cellular_component///GO:0016477|cell migration|biological_process///GO:0008283|cell proliferation|biological_process///GO:0042058|regula…			5.95609	12.5948	1.08039	0.0078	0.0770643
ENSTGUG00000004432	ENSTGUT00000004628	100225496	|ubiquitin-like modifier activating enzyme 5	chr2:62836636-62843847	GO:0008641|small protein activating enzyme activity|molecular_function///GO:0008152|metabolic process|biological_process			20.0373	51.8299	1.3711	0.00105	0.0182545
ENSTGUG00000004439	ENSTGUT00000004620	101232958	SH2B2|SH2B adaptor protein 2	chr19:5224756-5236225	GO:0035591|signaling adaptor activity|molecular_function///GO:0004871|signal transducer activity|molecular_function///GO:0007165|signal transduction|biological_process///GO:0035556|intracellular signal transduction|biological_process///GO:0050851|antigen receptor-mediated signaling pathway|biological_process///GO:0019222|regulation of metabolic process|biological_process///GO:0001922|B-1 B cell h…			1.60204	11.6466	2.86192	5e-05	0.00169925
ENSTGUG00000004451	ENSTGUT00000004629	100217655	TOR1B|torsin family 1, member B (torsin B)	chr17:6239304-6242497	GO:0051085|chaperone mediated protein folding requiring cofactor|biological_process///GO:0007029|endoplasmic reticulum organization|biological_process///GO:0005783|endoplasmic reticulum|cellular_component///GO:0005524|ATP binding|molecular_function///GO:0016887|ATPase activity|molecular_function///GO:0051260|protein homooligomerization|biological_process///GO:0005515|protein binding|molecular_fun…			11.1556	29.2014	1.38827	0.00045	0.00983983
ENSTGUG00000004454	ENSTGUT00000004648	100229653	|intraflagellar transport 52 homolog (Chlamydomonas)	chr20:4464553-4473522				15.0586	26.1026	0.793602	0.03245	0.198017
ENSTGUG00000004455	ENSTGUT00000004632	100190717	PRKRIP1|adaptor protein with pleckstrin and src2 domains-like	chr19:5243204-5251691	GO:0005515|protein binding|molecular_function///GO:0070062|extracellular exosome|cellular_component///GO:0003014|renal system process|biological_process///GO:0042326|negative regulation of phosphorylation|biological_process///GO:0006469|negative regulation of protein kinase activity|biological_process///GO:0004860|protein kinase inhibitor activity|molecular_function///GO:1904030|negative regulati…			30.5427	68.9215	1.17413	0.0007	0.0136882
ENSTGUG00000004461	ENSTGUT00000004635		NIFK|	chr7:5960522-5964456	GO:0003676|nucleic acid binding|molecular_function///GO:0005737|cytoplasm|cellular_component///GO:0005654|nucleoplasm|cellular_component///GO:0003723|RNA binding|molecular_function///GO:0005730|nucleolus|cellular_component///GO:0005515|protein binding|molecular_function///GO:0044822|poly(A) RNA binding|molecular_function///GO:0010923|negative regulation of phosphatase activity|biological_process/…			18.2371	63.4293	1.79827	0.0002	0.00536009
ENSTGUG00000004463	ENSTGUT00000004653		TOR1A|	chr17:6246900-6250138	GO:0072321|chaperone-mediated protein transport|biological_process///GO:0061077|chaperone-mediated protein folding|biological_process///GO:0048489|synaptic vesicle transport|biological_process///GO:0045104|intermediate filament cytoskeleton organization|biological_process///GO:0006998|nuclear envelope organization|biological_process///GO:0005788|endoplasmic reticulum lumen|cellular_component///GO…			7.48048	16.7407	1.16215	0.011	0.0969633
ENSTGUG00000004464	ENSTGUT00000004664		NEFL|	chr22:1891978-1899862	GO:0005883|neurofilament|cellular_component///GO:0005882|intermediate filament|cellular_component///GO:0005198|structural molecule activity|molecular_function///GO:0005200|structural constituent of cytoskeleton|molecular_function///GO:0008022|protein C-terminus binding|molecular_function///GO:0005515|protein binding|molecular_function///GO:0042802|identical protein binding|molecular_function///GO…			128.129	294.56	1.20096	5e-05	0.00169925
ENSTGUG00000004471	ENSTGUT00000004641	100223585	DDIT4|DNA-damage-inducible transcript 4	chr6:3141162-3142482	GO:0009968|negative regulation of signal transduction|biological_process///GO:0005737|cytoplasm|cellular_component///GO:0005622|intracellular|cellular_component///GO:0001666|response to hypoxia|biological_process///GO:0032007|negative regulation of TOR signaling|biological_process///GO:0043241|protein complex disassembly|biological_process///GO:0045820|negative regulation of glycolytic process|bi…			4.59664	15.2109	1.72645	0.00155	0.0241556
ENSTGUG00000004487	ENSTGUT00000004656///ENSTGUT00000004657	100222521	|C-type lectin domain family 2 member D-like	chr6:3175114-3314084				106.782	345.19	1.69272	0.0388	0.222789
ENSTGUG00000004495	ENSTGUT00000004681	100228960	GAN|gigaxonin	chr11:2452687-2481064	GO:0005515|protein binding|molecular_function///GO:0007010|cytoskeleton organization|biological_process///GO:0005737|cytoplasm|cellular_component///GO:0016567|protein ubiquitination|biological_process///GO:0031463|Cul3-RING ubiquitin ligase complex|cellular_component			1.83756	3.92893	1.09634	0.0452	0.245542
ENSTGUG00000004499	ENSTGUT00000004673///ENSTGUT00000004679	100226812	|WD repeat domain 47	chr8:5805277-5843939	GO:0005515|protein binding|molecular_function			6.89135	17.4059	1.33672	0.047	0.252284
ENSTGUG00000004504	ENSTGUT00000004712		GTF3C1|	chr14:3113183-3152160	GO:0005634|nucleus|cellular_component///GO:0005730|nucleolus|cellular_component///GO:0016020|membrane|cellular_component///GO:0005515|protein binding|molecular_function///GO:0000127|transcription factor TFIIIC complex|cellular_component///GO:0030529|intracellular ribonucleoprotein complex|cellular_component			2.98426	5.8802	0.978489	0.0097	0.0891247
ENSTGUG00000004513	ENSTGUT00000004696			chr19:5297544-5299224	GO:0043087|regulation of GTPase activity|biological_process///GO:0007165|signal transduction|biological_process			0.62807	2.37058	1.91624	0.03175	0.19533
ENSTGUG00000004521	ENSTGUT00000004709	100218074	GPSM2|G-protein signaling modulator 2	chr8:5844148-5859960	GO:0005515|protein binding|molecular_function///GO:0042802|identical protein binding|molecular_function///GO:0030695|GTPase regulator activity|molecular_function///GO:0050790|regulation of catalytic activity|biological_process///GO:0005737|cytoplasm|cellular_component///GO:0005938|cell cortex|cellular_component///GO:0005092|GDP-dissociation inhibitor activity|molecular_function///GO:0045177|apica…			6.28649	12.408	0.980942	0.0162	0.12632
ENSTGUG00000004544	ENSTGUT00000004762	100230711	|protein kinase C delta type-like	chr12:3635144-3660832	GO:0005515|protein binding|molecular_function///GO:0004697|protein kinase C activity|molecular_function///GO:0004713|protein tyrosine kinase activity|molecular_function///GO:0004674|protein serine/threonine kinase activity|molecular_function///GO:0048471|perinuclear region of cytoplasm|cellular_component///GO:0005783|endoplasmic reticulum|cellular_component///GO:0006915|apoptotic process|biologic…			91.7766	160.573	0.807034	0.01205	0.102767
ENSTGUG00000004545	ENSTGUT00000004741	100227304	FNBP1|formin binding protein 1	chr17:6283188-6374389	GO:0005515|protein binding|molecular_function///GO:0006897|endocytosis|biological_process///GO:0007165|signal transduction|biological_process///GO:0042802|identical protein binding|molecular_function			19.1385	31.7042	0.728196	0.0227	0.156651
ENSTGUG00000004556	ENSTGUT00000004816			chr22:2354569-2411682	GO:0005515|protein binding|molecular_function///GO:0007165|signal transduction|biological_process			2.95415	12.0026	2.02253	5e-05	0.00169925
ENSTGUG00000004566	ENSTGUT00000004745		SRRM3|	chr19:5409752-5416644				1.4427	4.16746	1.53039	0.0483	0.256094
ENSTGUG00000004569	ENSTGUT00000004775	100230714	SMURF2|SMAD specific E3 ubiquitin protein ligase 2	chr18:3308291-3365964	GO:0005515|protein binding|molecular_function///GO:0004842|ubiquitin-protein transferase activity|molecular_function///GO:0016567|protein ubiquitination|biological_process///GO:0016874|ligase activity|molecular_function///GO:0006511|ubiquitin-dependent protein catabolic process|biological_process///GO:0030512|negative regulation of transforming growth factor beta receptor signaling pathway|biolog…			4.40215	8.26407	0.908645	0.0237	0.160412
ENSTGUG00000004571	ENSTGUT00000004786///ENSTGUT00000004791	100190484	MDH2|malate dehydrogenase mitochondrial-like	chr19:5425449-5434358	GO:0030060|L-malate dehydrogenase activity|molecular_function///GO:0019752|carboxylic acid metabolic process|biological_process///GO:0016615|malate dehydrogenase activity|molecular_function///GO:0006108|malate metabolic process|biological_process///GO:0006099|tricarboxylic acid cycle|biological_process///GO:0016616|oxidoreductase activity, acting on the CH-OH group of donors, NAD or NADP as accep…			153.256	401.776	1.39045	5e-05	0.00169925
ENSTGUG00000004572	ENSTGUT00000004771	100229681	EHD3|EH-domain containing 3	chr3:19497195-19525904	GO:0005515|protein binding|molecular_function///GO:0032456|endocytic recycling|biological_process///GO:0005509|calcium ion binding|molecular_function///GO:0005525|GTP binding|molecular_function///GO:0051260|protein homooligomerization|biological_process///GO:0005925|focal adhesion|cellular_component///GO:0042384|cilium assembly|biological_process///GO:0055038|recycling endosome membrane|cellular_…			31.9758	129.521	2.01813	5e-05	0.00169925
ENSTGUG00000004575	ENSTGUT00000004753	100227018	ATMIN|ATM interactor	chr11:2578239-2587915	GO:0046872|metal ion binding|molecular_function///GO:0005634|nucleus|cellular_component///GO:0045893|positive regulation of transcription, DNA-templated|biological_process///GO:0005515|protein binding|molecular_function///GO:0045502|dynein binding|molecular_function///GO:0060271|cilium morphogenesis|biological_process///GO:0044212|transcription regulatory region DNA binding|molecular_function			10.6907	20.4516	0.935853	0.01065	0.0948413
ENSTGUG00000004594	ENSTGUT00000004772		PRPF38B|	chr8:5936617-5944391	GO:0044822|poly(A) RNA binding|molecular_function			4.81576	12.0745	1.32612	0.0063	0.0670593
ENSTGUG00000004609	ENSTGUT00000004803	100189965	NCS1|frequenin-like	chr17:6431561-6448898	GO:0005509|calcium ion binding|molecular_function///GO:0046872|metal ion binding|molecular_function///GO:0005737|cytoplasm|cellular_component///GO:0005886|plasma membrane|cellular_component///GO:0043231|intracellular membrane-bounded organelle|cellular_component///GO:0005515|protein binding|molecular_function///GO:0070062|extracellular exosome|cellular_component///GO:0030424|axon|cellular_compone…			35.5427	123.137	1.79264	5e-05	0.00169925
ENSTGUG00000004613	ENSTGUT00000004817	100221204	|family with sequence similarity 3, member C	chr1A:22496399-22507347				100.011	150.164	0.586385	0.04575	0.247339
ENSTGUG00000004626	ENSTGUT00000004802	100218468	SVIP|small VCP/p97-interacting protein	chr5:789047-794159	GO:0031225|anchored component of membrane|cellular_component///GO:0005789|endoplasmic reticulum membrane|cellular_component///GO:0005515|protein binding|molecular_function///GO:0070062|extracellular exosome|cellular_component///GO:0010508|positive regulation of autophagy|biological_process///GO:0031333|negative regulation of protein complex assembly|biological_process///GO:0051117|ATPase binding|…			72.6248	142.399	0.971407	0.00285	0.0381002
ENSTGUG00000004631	ENSTGUT00000004807		SNX1|	chr10:3175790-3177234	GO:0030904|retromer complex|cellular_component///GO:0006886|intracellular protein transport|biological_process///GO:0042147|retrograde transport, endosome to Golgi|biological_process///GO:0035091|phosphatidylinositol binding|molecular_function///GO:0005737|cytoplasm|cellular_component///GO:0043231|intracellular membrane-bounded organelle|cellular_component///GO:0016020|membrane|cellular_component…			11.0158	29.4299	1.4177	0.0027	0.0364403
ENSTGUG00000004638	ENSTGUT00000004849		CSNK1G1|	chr10:3185671-3238918	GO:0004674|protein serine/threonine kinase activity|molecular_function///GO:0016772|transferase activity, transferring phosphorus-containing groups|molecular_function///GO:0006468|protein phosphorylation|biological_process///GO:0004672|protein kinase activity|molecular_function///GO:0005515|protein binding|molecular_function///GO:0018105|peptidyl-serine phosphorylation|biological_process///GO:000…			15.8535	52.0414	1.71486	5e-05	0.00169925
ENSTGUG00000004644	ENSTGUT00000004833		ERLIN2|	chr22:2683040-2690198	GO:0005737|cytoplasm|cellular_component///GO:0005886|plasma membrane|cellular_component///GO:0031625|ubiquitin protein ligase binding|molecular_function///GO:0030433|ER-associated ubiquitin-dependent protein catabolic process|biological_process///GO:0005789|endoplasmic reticulum membrane|cellular_component///GO:0005783|endoplasmic reticulum|cellular_component///GO:0032933|SREBP signaling pathway|…			14.9266	45.1805	1.59782	0.0005	0.0106243
ENSTGUG00000004645	ENSTGUT00000004826	100228780	HYAL2|hyaluronoglucosaminidase 2	chr12:3734163-3736246	GO:0004415|hyalurononglucosaminidase activity|molecular_function///GO:0003824|catalytic activity|molecular_function///GO:0016798|hydrolase activity, acting on glycosyl bonds|molecular_function///GO:2001238|positive regulation of extrinsic apoptotic signaling pathway|biological_process///GO:0060586|multicellular organismal iron ion homeostasis|biological_process///GO:0050431|transforming growth fa…			2.02967	5.25078	1.37128	0.022	0.1537
ENSTGUG00000004658	ENSTGUT00000004848	100220343	PROSC|proline synthetase co-transcribed homolog (bacterial)	chr22:2695465-2699791	GO:0005622|intracellular|cellular_component///GO:0070062|extracellular exosome|cellular_component///GO:0005739|mitochondrion|cellular_component			8.27592	27.0976	1.71117	0.00045	0.00983983
ENSTGUG00000004661	ENSTGUT00000004862	100223033	ZMYND10|zinc finger, MYND-type containing 10	chr12:3745681-3755625	GO:0005737|cytoplasm|cellular_component///GO:0005515|protein binding|molecular_function///GO:0036158|outer dynein arm assembly|biological_process///GO:0044458|motile cilium assembly|biological_process///GO:0036159|inner dynein arm assembly|biological_process			13.129	25.5029	0.957905	0.0155	0.122213
ENSTGUG00000004665	ENSTGUT00000004846	100220677	CARHSP1|calcium regulated heat stable protein 1, 24kDa	chr14:5313851-5330175	GO:0003677|DNA binding|molecular_function///GO:0043186|P granule|cellular_component///GO:0000177|cytoplasmic exosome (RNase complex)|cellular_component///GO:0043488|regulation of mRNA stability|biological_process///GO:0005829|cytosol|cellular_component///GO:0005515|protein binding|molecular_function///GO:0003676|nucleic acid binding|molecular_function///GO:0070062|extracellular exosome|cellular_c…			24.2463	145.792	2.58807	5e-05	0.00169925
ENSTGUG00000004668	ENSTGUT00000004857	100220256	TSPAN12|tetraspanin 12	chr1A:22748608-22788513	GO:0016021|integral component of membrane|cellular_component///GO:0005515|protein binding|molecular_function///GO:0016020|membrane|cellular_component///GO:0005887|integral component of plasma membrane|cellular_component///GO:0007166|cell surface receptor signaling pathway|biological_process///GO:0045765|regulation of angiogenesis|biological_process///GO:0010842|retina layer formation|biological_p…			8.06668	18.2827	1.18043	0.01065	0.0948413
ENSTGUG00000004678	ENSTGUT00000004867	100231299	|iduronate 2-sulfatase	chr4A:13473243-13579683	GO:0008484|sulfuric ester hydrolase activity|molecular_function///GO:0003824|catalytic activity|molecular_function///GO:0008152|metabolic process|biological_process///GO:0005515|protein binding|molecular_function			4.54977	14.546	1.67676	0.0002	0.00536009
ENSTGUG00000004688	ENSTGUT00000004872	100225005	|cytochrome b561 domain-containing protein 2-like	chr12:3759402-3761210	GO:0016021|integral component of membrane|cellular_component///GO:0055114|oxidation-reduction process|biological_process///GO:0016020|membrane|cellular_component			3.97341	16.6545	2.06747	0.00115	0.019512
ENSTGUG00000004703	ENSTGUT00000004887			chr12:3767438-3771591				3.67028	10.0818	1.45779	0.0062	0.0661822
ENSTGUG00000004707	ENSTGUT00000004929	100227683	|syntaxin 2	chr15:430569-437419	GO:0005515|protein binding|molecular_function///GO:0030154|cell differentiation|biological_process///GO:0007340|acrosome reaction|biological_process///GO:0061025|membrane fusion|biological_process///GO:0005484|SNAP receptor activity|molecular_function///GO:0016021|integral component of membrane|cellular_component///GO:0006886|intracellular protein transport|biological_process///GO:0016192|vesicle…			6.32605	21.3754	1.75658	0.00165	0.0251241
ENSTGUG00000004708	ENSTGUT00000004910		LGR4|	chr5:1189182-1199250	GO:0005515|protein binding|molecular_function///GO:0016500|protein-hormone receptor activity|molecular_function///GO:0004930|G-protein coupled receptor activity|molecular_function///GO:0016021|integral component of membrane|cellular_component///GO:0007186|G-protein coupled receptor signaling pathway|biological_process///GO:2001013|epithelial cell proliferation involved in renal tubule morphogenes…			5.09174	10.362	1.02507	0.0172	0.130773
ENSTGUG00000004712	ENSTGUT00000004898	100224503	OAZ2|ornithine decarboxylase antizyme 2	chr10:3392269-3401576	GO:0008073|ornithine decarboxylase inhibitor activity|molecular_function///GO:0006595|polyamine metabolic process|biological_process///GO:0004857|enzyme inhibitor activity|molecular_function///GO:0043086|negative regulation of catalytic activity|biological_process///GO:0005829|cytosol|cellular_component///GO:1902268|negative regulation of polyamine transmembrane transport|biological_process///GO:…			73.3799	175.936	1.26159	5e-05	0.00169925
ENSTGUG00000004718	ENSTGUT00000004901		HEMK1|	chr12:4162340-4185084	GO:0008176|tRNA (guanine-N7-)-methyltransferase activity|molecular_function///GO:0008276|protein methyltransferase activity|molecular_function///GO:0031167|rRNA methylation|biological_process///GO:0006479|protein methylation|biological_process///GO:0006400|tRNA modification|biological_process///GO:0032259|methylation|biological_process///GO:0008168|methyltransferase activity|molecular_function///…			1.34821	4.26354	1.66101	0.01255	0.106148
ENSTGUG00000004721	ENSTGUT00000004906		EIF4EBP1|	chr22:2764659-2768005	GO:0045947|negative regulation of translational initiation|biological_process///GO:0008190|eukaryotic initiation factor 4E binding|molecular_function///GO:0002192|IRES-dependent translational initiation|biological_process///GO:0008286|insulin receptor signaling pathway|biological_process///GO:0005737|cytoplasm|cellular_component///GO:0005654|nucleoplasm|cellular_component///GO:0005829|cytosol|cel…			13.8959	105.785	2.92841	5e-05	0.00169925
ENSTGUG00000004724	ENSTGUT00000004905	100222098	CISH|cytokine inducible SH2-containing protein	chr12:4241292-4242494	GO:0035556|intracellular signal transduction|biological_process///GO:0005622|intracellular|cellular_component///GO:0005515|protein binding|molecular_function///GO:0005886|plasma membrane|cellular_component///GO:0007205|protein kinase C-activating G-protein coupled receptor signaling pathway|biological_process			25.4365	58.5656	1.20315	0.0019	0.0277331
ENSTGUG00000004725	ENSTGUT00000004913///ENSTGUT00000004916			chr3:19772353-19779565	GO:0005488|binding|molecular_function			0.566125	1.60444	1.50288	0.0479	0.255776
ENSTGUG00000004727	ENSTGUT00000004926	100225544	MRAS|ras-related protein M-Ras-like	chr7:7083868-7125584	GO:0007165|signal transduction|biological_process///GO:0006913|nucleocytoplasmic transport|biological_process///GO:0006886|intracellular protein transport|biological_process///GO:0007264|small GTPase mediated signal transduction|biological_process///GO:0003924|GTPase activity|molecular_function///GO:0015031|protein transport|biological_process///GO:0005525|GTP binding|molecular_function///GO:0005…			26.388	57.6736	1.12803	0.0017	0.0257119
ENSTGUG00000004742	ENSTGUT00000004927		C16orf72|	chr14:5508112-5521182	GO:0005515|protein binding|molecular_function			19.7456	95.4297	2.27291	5e-05	0.00169925
ENSTGUG00000004759	ENSTGUT00000004943		CFAP20|	chr11:4142728-4145747	GO:0005654|nucleoplasm|cellular_component///GO:0005814|centriole|cellular_component///GO:0060271|cilium morphogenesis|biological_process///GO:0036064|ciliary basal body|cellular_component///GO:0044822|poly(A) RNA binding|molecular_function///GO:0070062|extracellular exosome|cellular_component///GO:0005929|cilium|cellular_component///GO:0018095|protein polyglutamylation|biological_process///GO:200…			132.021	220.843	0.742248	0.0235	0.159345
ENSTGUG00000004760	ENSTGUT00000004982	100226457	DOPEY2|dopey family member 2	chr1:657663-709510	GO:0070062|extracellular exosome|cellular_component///GO:0050890|cognition|biological_process			10.0846	16.2723	0.690268	0.02885	0.18401
ENSTGUG00000004769	ENSTGUT00000004954		FIBCD1|	chr17:6707839-6710620	GO:0016020|membrane|cellular_component///GO:0005515|protein binding|molecular_function///GO:0008061|chitin binding|molecular_function			1.88333	5.57695	1.56619	0.01105	0.0972521
ENSTGUG00000004784	ENSTGUT00000004967		CDC42SE1|	chr25:1255939-1258827				2.64082	7.29274	1.46548	0.0228	0.157053
ENSTGUG00000004786	ENSTGUT00000004994	100217813	CTNNB1|catenin (cadherin-associated protein), beta 1, 88kDa	chr2:64381472-64389067	GO:0005488|binding|molecular_function///GO:0005515|protein binding|molecular_function///GO:0034333|adherens junction assembly|biological_process///GO:0004871|signal transducer activity|molecular_function///GO:0005634|nucleus|cellular_component///GO:0005737|cytoplasm|cellular_component///GO:0005886|plasma membrane|cellular_component///GO:0005813|centrosome|cellular_component///GO:0008022|protein C…			203.349	298.999	0.556181	0.0404	0.228259
ENSTGUG00000004788	ENSTGUT00000004968			chr18:3561727-3564529	GO:0006457|protein folding|biological_process///GO:0015031|protein transport|biological_process			2.46089	6.49334	1.39978	0.0069	0.071359
ENSTGUG00000004819	ENSTGUT00000005015		C17orf75|	chr18:3594427-3599226				15.3612	59.667	1.95764	5e-05	0.00169925
ENSTGUG00000004843	ENSTGUT00000005058		KIFC3|	chr11:4232499-4240644	GO:0007018|microtubule-based movement|biological_process///GO:0005871|kinesin complex|cellular_component///GO:0003777|microtubule motor activity|molecular_function///GO:0005874|microtubule|cellular_component///GO:0008017|microtubule binding|molecular_function///GO:0008152|metabolic process|biological_process///GO:0005813|centrosome|cellular_component///GO:0090136|epithelial cell-cell adhesion|bio…			9.13291	22.7162	1.31457	0.00015	0.00425239
ENSTGUG00000004845	ENSTGUT00000005032		MANF|	chr12:4546488-4548678				43.5818	117.734	1.43374	0.00085	0.0157222
ENSTGUG00000004852	ENSTGUT00000005044	100226026	PAOX|polyamine oxidase (exo-N4-amino)	chr6:3433903-3435801	GO:0055114|oxidation-reduction process|biological_process///GO:0016491|oxidoreductase activity|molecular_function///GO:0005102|receptor binding|molecular_function///GO:0009447|putrescine catabolic process|biological_process///GO:0006598|polyamine catabolic process|biological_process///GO:0009446|putrescine biosynthetic process|biological_process///GO:0046203|spermidine catabolic process|biologica…			3.63645	9.29479	1.35389	0.0099	0.09052
ENSTGUG00000004867	ENSTGUT00000005054	100228306	SOCS1|suppressor of cytokine signaling 1	chr14:6436110-6436731	GO:0060334|regulation of interferon-gamma-mediated signaling pathway|biological_process///GO:0046426|negative regulation of JAK-STAT cascade|biological_process///GO:0016567|protein ubiquitination|biological_process///GO:0035556|intracellular signal transduction|biological_process///GO:0005737|cytoplasm|cellular_component///GO:0042518|negative regulation of tyrosine phosphorylation of Stat3 protei…			0.41021	6.98074	4.08895	0.0141	0.114043
ENSTGUG00000004875	ENSTGUT00000005066///ENSTGUT00000005071			chrZ:63362563-63484013	GO:1900113|negative regulation of histone H3-K9 trimethylation|biological_process///GO:0033169|histone H3-K9 demethylation|biological_process///GO:0032452|histone demethylase activity|molecular_function///GO:2000736|regulation of stem cell differentiation|biological_process///GO:0005721|pericentric heterochromatin|cellular_component///GO:2000036|regulation of stem cell population maintenance|biol…			8.18647	16.0669	0.972774	0.03185	0.195625
ENSTGUG00000004876	ENSTGUT00000005093	100224183	KATNB1|katanin p80 (WD repeat containing) subunit B 1	chr11:4244210-4261482	GO:0005515|protein binding|molecular_function///GO:0008352|katanin complex|cellular_component///GO:0000922|spindle pole|cellular_component///GO:0051013|microtubule severing|biological_process///GO:0005874|microtubule|cellular_component///GO:0007067|mitotic nuclear division|biological_process///GO:0008017|microtubule binding|molecular_function///GO:0005819|spindle|cellular_component///GO:0005815|m…			3.84774	10.3461	1.42701	0.00215	0.0305522
ENSTGUG00000004892	ENSTGUT00000005113	100221023	RPN2|ribophorin II	chr20:6088659-6130880	GO:0005488|binding|molecular_function///GO:0006487|protein N-linked glycosylation|biological_process///GO:0016021|integral component of membrane|cellular_component///GO:0008250|oligosaccharyltransferase complex|cellular_component///GO:0005634|nucleus|cellular_component///GO:0016020|membrane|cellular_component///GO:0005783|endoplasmic reticulum|cellular_component			16.31	89.3842	2.45426	5e-05	0.00169925
ENSTGUG00000004903	ENSTGUT00000005123		PRRC2B|	chr17:6861635-6903703	GO:0005515|protein binding|molecular_function///GO:0044822|poly(A) RNA binding|molecular_function			15.5115	24.6328	0.667242	0.0258	0.169343
ENSTGUG00000004932	ENSTGUT00000005188			chr19:5695756-5708589	GO:0051103|DNA ligation involved in DNA repair|biological_process///GO:0003910|DNA ligase (ATP) activity|molecular_function///GO:0003909|DNA ligase activity|molecular_function///GO:0071897|DNA biosynthetic process|biological_process///GO:0006310|DNA recombination|biological_process///GO:0006974|cellular response to DNA damage stimulus|biological_process///GO:0006260|DNA replication|biological_pro…			2.43111	6.03119	1.31083	0.0052	0.0589072
ENSTGUG00000004941	ENSTGUT00000005159		UHRF2|	chrZ:63566665-63641295	GO:0005515|protein binding|molecular_function///GO:0042393|histone binding|molecular_function///GO:0008270|zinc ion binding|molecular_function///GO:0046872|metal ion binding|molecular_function///GO:0005634|nucleus|cellular_component///GO:0005654|nucleoplasm|cellular_component///GO:0006511|ubiquitin-dependent protein catabolic process|biological_process///GO:0004842|ubiquitin-protein transferase a…			4.19329	13.5948	1.6969	0.0003	0.00721727
ENSTGUG00000004951	ENSTGUT00000005140		PRRG4|	chr5:3454144-3462999	GO:0005576|extracellular region|cellular_component///GO:0005509|calcium ion binding|molecular_function			1.16491	4.13582	1.82795	0.01345	0.110529
ENSTGUG00000004953	ENSTGUT00000005174			chr15:1784339-1802443	GO:0004386|helicase activity|molecular_function///GO:0003676|nucleic acid binding|molecular_function///GO:0016787|hydrolase activity|molecular_function///GO:0008152|metabolic process|biological_process///GO:0005524|ATP binding|molecular_function///GO:0000166|nucleotide binding|molecular_function			1.08389	2.26138	1.06098	0.04825	0.256094
ENSTGUG00000004957	ENSTGUT00000005146///ENSTGUT00000005154			chr10:3673030-3719915				417.893	894.644	1.09818	0.0328	0.199505
ENSTGUG00000004962	ENSTGUT00000005205	100224138	ASZ1|ankyrin repeat, SAM and basic leucine zipper domain containing 1	chr1A:24072219-24107820	GO:0005515|protein binding|molecular_function///GO:0005737|cytoplasm|cellular_component///GO:0007283|spermatogenesis|biological_process///GO:0043046|DNA methylation involved in gamete generation|biological_process///GO:0007140|male meiosis|biological_process///GO:0034587|piRNA metabolic process|biological_process///GO:0071546|pi-body|cellular_component			5.99456	20.0414	1.74126	0.00125	0.0209565
ENSTGUG00000004985	ENSTGUT00000005200///ENSTGUT00000005204		ABHD12|	chr3:20013861-20051363	GO:0047372|acylglycerol lipase activity|molecular_function///GO:0016787|hydrolase activity|molecular_function///GO:0008152|metabolic process|biological_process///GO:0046464|acylglycerol catabolic process|biological_process///GO:0016021|integral component of membrane|cellular_component///GO:0007628|adult walking behavior|biological_process///GO:0032281|AMPA glutamate receptor complex|cellular_comp…			47.1551	92.8224	0.97706	0.0047	0.0546702
ENSTGUG00000005004	ENSTGUT00000005194	100224921	DBNDD2|dysbindin-like	chr20:6224704-6226777	GO:0005737|cytoplasm|cellular_component///GO:0005515|protein binding|molecular_function///GO:0006469|negative regulation of protein kinase activity|biological_process			36.9678	76.4632	1.0485	0.0046	0.053952
ENSTGUG00000005008	ENSTGUT00000005201	100232325	PECR|peroxisomal trans-2-enoyl-CoA reductase	chr7:8947757-8964359	GO:0008152|metabolic process|biological_process///GO:0016491|oxidoreductase activity|molecular_function///GO:0043231|intracellular membrane-bounded organelle|cellular_component///GO:0055114|oxidation-reduction process|biological_process///GO:0005102|receptor binding|molecular_function///GO:0005777|peroxisome|cellular_component///GO:0033306|phytol metabolic process|biological_process///GO:0019166|…			2.27956	5.52648	1.27761	0.03625	0.213248
ENSTGUG00000005018	ENSTGUT00000005226	100218408	COQ9|coenzyme Q9 homolog (S. cerevisiae)	chr11:4334048-4340811	GO:0006744|ubiquinone biosynthetic process|biological_process///GO:0003677|DNA binding|molecular_function///GO:0006120|mitochondrial electron transport, NADH to ubiquinone|biological_process///GO:0005739|mitochondrion|cellular_component///GO:0008289|lipid binding|molecular_function///GO:0005515|protein binding|molecular_function///GO:0042803|protein homodimerization activity|molecular_function			50.1973	87.3893	0.799846	0.0129	0.108136
ENSTGUG00000005021	ENSTGUT00000005218	100224912	SDC4|syndecan 4	chr20:6254124-6278410	GO:1902723|negative regulation of skeletal muscle satellite cell proliferation|biological_process///GO:0090630|activation of GTPase activity|biological_process///GO:0090004|positive regulation of establishment of protein localization to plasma membrane|biological_process///GO:0090003|regulation of establishment of protein localization to plasma membrane|biological_process///GO:1902725|negative re…			134.234	331.157	1.30276	5e-05	0.00169925
ENSTGUG00000005026	ENSTGUT00000005242	100232165	MKL2|MKL/myocardin-like 2	chr14:6808656-6843368	GO:0045944|positive regulation of transcription from RNA polymerase II promoter|biological_process///GO:0003713|transcription coactivator activity|molecular_function///GO:0005515|protein binding|molecular_function///GO:0045844|positive regulation of striated muscle tissue development|biological_process			9.3313	19.8024	1.08553	0.003	0.0396823
ENSTGUG00000005027	ENSTGUT00000005225	100231736	MON1A|MON1 homolog A (yeast)	chr12:4778069-4782090	GO:0006810|transport|biological_process			55.2153	85.121	0.624446	0.04115	0.231223
ENSTGUG00000005034	ENSTGUT00000005236	100219750	DPH5|DPH5 homolog (S. cerevisiae)	chr8:7896829-7916435	GO:0017183|peptidyl-diphthamide biosynthetic process from peptidyl-histidine|biological_process///GO:0004164|diphthine synthase activity|molecular_function///GO:0032259|methylation|biological_process///GO:0008168|methyltransferase activity|molecular_function///GO:0008152|metabolic process|biological_process			41.6528	90.6529	1.12194	0.0015	0.0236376
ENSTGUG00000005050	ENSTGUT00000005268		ST7|	chr1A:24160213-24222265				15.7763	27.4152	0.797216	0.0372	0.216311
ENSTGUG00000005056	ENSTGUT00000005277		GBAS|	chr19:6089507-6103280	GO:0005739|mitochondrion|cellular_component///GO:0005515|protein binding|molecular_function///GO:0006119|oxidative phosphorylation|biological_process///GO:0006754|ATP biosynthetic process|biological_process///GO:2000984|negative regulation of ATP citrate synthase activity|biological_process			132.687	308.368	1.21662	5e-05	0.00169925
ENSTGUG00000005063	ENSTGUT00000005257		PARD6A|	chr11:4388913-4392654	GO:0005515|protein binding|molecular_function///GO:0030742|GTP-dependent protein binding|molecular_function///GO:0005080|protein kinase C binding|molecular_function///GO:0045177|apical part of cell|cellular_component///GO:0045217|cell-cell junction maintenance|biological_process///GO:0005938|cell cortex|cellular_component///GO:0005923|bicellular tight junction|cellular_component///GO:0001933|nega…			7.82855	22.6603	1.53335	0.00755	0.0754532
ENSTGUG00000005065	ENSTGUT00000005259	100229900	SGMS1|sphingomyelin synthase 1	chr6:3861952-3877396	GO:0005515|protein binding|molecular_function///GO:0003824|catalytic activity|molecular_function///GO:0033188|sphingomyelin synthase activity|molecular_function///GO:2001237|negative regulation of extrinsic apoptotic signaling pathway|biological_process///GO:0016049|cell growth|biological_process///GO:0016020|membrane|cellular_component			14.4979	30.7269	1.08366	0.0066	0.069208
ENSTGUG00000005066	ENSTGUT00000005279		HERPUD1|	chr11:4397361-4403932	GO:0005515|protein binding|molecular_function///GO:0016020|membrane|cellular_component///GO:0005789|endoplasmic reticulum membrane|cellular_component///GO:0005783|endoplasmic reticulum|cellular_component///GO:0006986|response to unfolded protein|biological_process///GO:0030970|retrograde protein transport, ER to cytosol|biological_process///GO:0044325|ion channel binding|molecular_function///GO:2…			3.16955	12.4366	1.97224	0.0003	0.00721727
ENSTGUG00000005069	ENSTGUT00000005269	100232258	EXTL2|exostoses (multiple)-like 2	chr8:7955795-7958656	GO:0015012|heparan sulfate proteoglycan biosynthetic process|biological_process///GO:0006024|glycosaminoglycan biosynthetic process|biological_process///GO:0016021|integral component of membrane|cellular_component///GO:0005783|endoplasmic reticulum|cellular_component///GO:0070062|extracellular exosome|cellular_component///GO:0006044|N-acetylglucosamine metabolic process|biological_process///GO:00…			53.1584	113.832	1.09853	0.001	0.017685
ENSTGUG00000005074	ENSTGUT00000005267		SHISA9|	chr14:7132319-7307886	GO:0032591|dendritic spine membrane|cellular_component///GO:0048172|regulation of short-term neuronal synaptic plasticity|biological_process///GO:0032281|AMPA glutamate receptor complex|cellular_component///GO:0008328|ionotropic glutamate receptor complex|cellular_component///GO:0045202|synapse|cellular_component			31.8456	67.0033	1.07314	0.0064	0.0675502
ENSTGUG00000005075	ENSTGUT00000005274	100220624	CPPED1|calcineurin-like phosphoesterase domain containing 1	chr14:7338461-7367726	GO:0016787|hydrolase activity|molecular_function///GO:0008152|metabolic process|biological_process///GO:0005737|cytoplasm|cellular_component///GO:0005886|plasma membrane|cellular_component///GO:0070062|extracellular exosome|cellular_component			67.9508	112.53	0.727745	0.0238	0.160511
ENSTGUG00000005078	ENSTGUT00000005302	100222560	CDC14A|cell division cycle 14A	chr8:7970939-8019856	GO:0035335|peptidyl-tyrosine dephosphorylation|biological_process///GO:0016791|phosphatase activity|molecular_function///GO:0008138|protein tyrosine/serine/threonine phosphatase activity|molecular_function///GO:0006470|protein dephosphorylation|biological_process///GO:0004725|protein tyrosine phosphatase activity|molecular_function///GO:0016311|dephosphorylation|biological_process///GO:0016787|hy…			4.13734	10.125	1.29115	0.00435	0.0518827
ENSTGUG00000005096	ENSTGUT00000005291		BSN|	chr12:4904668-4909567	GO:0007416|synapse assembly|biological_process///GO:0048786|presynaptic active zone|cellular_component///GO:0044306|neuron projection terminus|cellular_component///GO:0097481|neuronal postsynaptic density|cellular_component///GO:0014069|postsynaptic density|cellular_component///GO:0045202|synapse|cellular_component///GO:0030425|dendrite|cellular_component///GO:0030424|axon|cellular_component///GO…			2.86902	6.02088	1.06942	0.01225	0.104157
ENSTGUG00000005098	ENSTGUT00000005292		CCDC92|	chr15:2306768-2308134	GO:0005814|centriole|cellular_component///GO:0005515|protein binding|molecular_function			44.0822	81.4519	0.885751	0.03895	0.223083
ENSTGUG00000005109	ENSTGUT00000005313	100232188	VCAM1|vascular cell adhesion molecule 1	chr8:8058442-8064218	GO:0005515|protein binding|molecular_function///GO:0016337|single organismal cell-cell adhesion|biological_process///GO:0016021|integral component of membrane|cellular_component///GO:0007155|cell adhesion|biological_process///GO:0016020|membrane|cellular_component///GO:0005615|extracellular space|cellular_component///GO:0055114|oxidation-reduction process|biological_process///GO:0005794|Golgi app…			32.5519	196.622	2.59461	5e-05	0.00169925
ENSTGUG00000005111	ENSTGUT00000005341	100229076	|spondin-1-like	chr5:4104904-4307112				33.9187	59.4157	0.808762	0.0064	0.0675502
ENSTGUG00000005112	ENSTGUT00000005309		HMGN1|	chr1:2132707-2136836	GO:0031492|nucleosomal DNA binding|molecular_function///GO:0000785|chromatin|cellular_component///GO:0005634|nucleus|cellular_component///GO:0003682|chromatin binding|molecular_function///GO:0006357|regulation of transcription from RNA polymerase II promoter|biological_process///GO:0006325|chromatin organization|biological_process///GO:0006283|transcription-coupled nucleotide-excision repair|biol…			39.6955	105.754	1.41366	5e-05	0.00169925
ENSTGUG00000005118	ENSTGUT00000005368	100231830	CPNE2|copine II	chr11:4470656-4504111	GO:0005515|protein binding|molecular_function///GO:0070062|extracellular exosome|cellular_component///GO:0071277|cellular response to calcium ion|biological_process///GO:0005886|plasma membrane|cellular_component///GO:0005634|nucleus|cellular_component///GO:0005737|cytoplasm|cellular_component			31.2069	80.1068	1.36006	5e-05	0.00169925
ENSTGUG00000005128	ENSTGUT00000005371	100225485	KIAA0922|KIAA0922 ortholog	chr4:27632459-27704864	GO:0005737|cytoplasm|cellular_component///GO:0005886|plasma membrane|cellular_component///GO:0090090|negative regulation of canonical Wnt signaling pathway|biological_process///GO:0033088|negative regulation of immature T cell proliferation in thymus|biological_process			9.86648	24.4365	1.30843	0.00035	0.00814237
ENSTGUG00000005140	ENSTGUT00000005346		NMNAT3|	chr9:600802-606598	GO:0004515|nicotinate-nucleotide adenylyltransferase activity|molecular_function///GO:0000309|nicotinamide-nucleotide adenylyltransferase activity|molecular_function///GO:0019363|pyridine nucleotide biosynthetic process|biological_process///GO:0009435|NAD biosynthetic process|biological_process///GO:0016779|nucleotidyltransferase activity|molecular_function///GO:0009058|biosynthetic process|biolo…			1.98665	5.38891	1.43966	0.0198	0.143116
ENSTGUG00000005171	ENSTGUT00000005372			chr20:6456549-6467031				14.1102	44.7203	1.66419	0.0116	0.100293
ENSTGUG00000005178	ENSTGUT00000005384		RIMS4|	chr20:6508470-6512417	GO:0005515|protein binding|molecular_function///GO:0042391|regulation of membrane potential|biological_process///GO:0044325|ion channel binding|molecular_function///GO:0097060|synaptic membrane|cellular_component			13.0935	32.6353	1.31758	0.00385	0.0475269
ENSTGUG00000005192	ENSTGUT00000005409	100226232	|NADH-cytochrome b5 reductase 2-like	chr5:4677809-4684491	GO:0055114|oxidation-reduction process|biological_process///GO:0016491|oxidoreductase activity|molecular_function			20.9116	63.4063	1.60032	5e-05	0.00169925
ENSTGUG00000005194	ENSTGUT00000005439	100190692	CHCHD2|coiled-coil-helix-coiled-coil-helix domain containing 2-like	chr19:6142897-6145315	GO:0005634|nucleus|cellular_component///GO:0005739|mitochondrion|cellular_component///GO:0043565|sequence-specific DNA binding|molecular_function///GO:0008134|transcription factor binding|molecular_function///GO:0045944|positive regulation of transcription from RNA polymerase II promoter|biological_process///GO:0005515|protein binding|molecular_function///GO:1900037|regulation of cellular respons…			1577.28	3625.02	1.20055	0.00035	0.00814237
ENSTGUG00000005205	ENSTGUT00000005436	100219715	RRN3|RRN3 RNA polymerase I transcription factor homolog (S. cerevisiae)	chr14:7569146-7579852	GO:0005488|binding|molecular_function///GO:0005634|nucleus|cellular_component///GO:0005730|nucleolus|cellular_component///GO:0001164|RNA polymerase I CORE element sequence-specific DNA binding|molecular_function///GO:0006352|DNA-templated transcription, initiation|biological_process///GO:0045893|positive regulation of transcription, DNA-templated|biological_process///GO:0042254|ribosome biogenesi…			12.5817	24.2419	0.946171	0.01705	0.130424
ENSTGUG00000005210	ENSTGUT00000005411		GNMT|	chr3:20130538-20132429	GO:0032259|methylation|biological_process///GO:0017174|glycine N-methyltransferase activity|molecular_function///GO:0008168|methyltransferase activity|molecular_function///GO:0008152|metabolic process|biological_process///GO:0005737|cytoplasm|cellular_component///GO:0005515|protein binding|molecular_function///GO:0016594|glycine binding|molecular_function///GO:0051289|protein homotetramerization|…			13.2555	37.2127	1.4892	0.0014	0.0225338
ENSTGUG00000005235	ENSTGUT00000005445		IP6K1|	chr12:5040072-5046243	GO:0008440|inositol-1,4,5-trisphosphate 3-kinase activity|molecular_function///GO:0005634|nucleus|cellular_component///GO:0005730|nucleolus|cellular_component///GO:0046854|phosphatidylinositol phosphorylation|biological_process///GO:0005737|cytoplasm|cellular_component			35.3855	99.4348	1.49059	5e-05	0.00169925
ENSTGUG00000005251	ENSTGUT00000005477		TCTN2|	chr15:2392777-2399458				37.5244	67.5099	0.84727	0.00705	0.0721825
ENSTGUG00000005262	ENSTGUT00000005491	100229870	RANBP10|RAN binding protein 10	chr11:4595297-4658174	GO:0005515|protein binding|molecular_function			7.08192	19.6377	1.47142	0.0003	0.00721727
ENSTGUG00000005263	ENSTGUT00000005470	100230928	|vitamin K epoxide reductase complex subunit 1-like protein 1-like	chr19:6153407-6163790				18.6629	37.1305	0.992434	0.0402	0.227471
ENSTGUG00000005270	ENSTGUT00000005486	100227042	ARID5B|AT rich interactive domain 5B (MRF1-like)	chr6:5124873-5227979	GO:0003677|DNA binding|molecular_function///GO:0044212|transcription regulatory region DNA binding|molecular_function///GO:0000122|negative regulation of transcription from RNA polymerase II promoter|biological_process///GO:0003713|transcription coactivator activity|molecular_function///GO:0005515|protein binding|molecular_function///GO:0000977|RNA polymerase II regulatory region sequence-specifi…			15.7441	24.7835	0.654568	0.03995	0.227077
ENSTGUG00000005273	ENSTGUT00000005502	100222352	GUSB|glucuronidase, beta	chr19:6169775-6185034	GO:0004566|beta-glucuronidase activity|molecular_function///GO:0005764|lysosome|cellular_component///GO:0016798|hydrolase activity, acting on glycosyl bonds|molecular_function///GO:0016787|hydrolase activity|molecular_function///GO:0008152|metabolic process|biological_process///GO:0005975|carbohydrate metabolic process|biological_process///GO:0004553|hydrolase activity, hydrolyzing O-glycosyl com…			6.4512	11.8756	0.880361	0.02945	0.186782
ENSTGUG00000005292	ENSTGUT00000005496			chr7:10088469-10089194				3.77476	13.7872	1.86887	0.0427	0.236749
ENSTGUG00000005299	ENSTGUT00000005498			chr11:4679822-4680086				71.4858	187.1	1.38808	0.00215	0.0305522
ENSTGUG00000005300	ENSTGUT00000005499			chr11:4681525-4684395				99.3599	308.309	1.63364	0.0015	0.0236376
ENSTGUG00000005312	ENSTGUT00000005546	100221250	EDC4|enhancer of mRNA decapping 4	chr11:4727831-4755717	GO:0005515|protein binding|molecular_function///GO:0005634|nucleus|cellular_component///GO:0005654|nucleoplasm|cellular_component///GO:0043231|intracellular membrane-bounded organelle|cellular_component///GO:0016020|membrane|cellular_component///GO:0000932|cytoplasmic mRNA processing body|cellular_component			8.32396	13.373	0.683976	0.04865	0.257225
ENSTGUG00000005314	ENSTGUT00000005518	100226435	NPY2R|neuropeptide Y receptor Y2	chr4:28356043-28357211	GO:0004983|neuropeptide Y receptor activity|molecular_function///GO:0004930|G-protein coupled receptor activity|molecular_function///GO:0016021|integral component of membrane|cellular_component///GO:0004871|signal transducer activity|molecular_function///GO:0007165|signal transduction|biological_process///GO:0007186|G-protein coupled receptor signaling pathway|biological_process///GO:0007218|neur…			2.53568	16.5727	2.70837	5e-05	0.00169925
ENSTGUG00000005326	ENSTGUT00000005547	100218402	|interferon-induced GTP-binding protein Mx-like	chr1:3292156-3304526	GO:0003924|GTPase activity|molecular_function///GO:0005525|GTP binding|molecular_function///GO:0008152|metabolic process|biological_process///GO:0000166|nucleotide binding|molecular_function			0.549501	2.7802	2.339	0.02515	0.166628
ENSTGUG00000005328	ENSTGUT00000005549		TPCN2|	chr5:4803492-4828133	GO:0072345|NAADP-sensitive calcium-release channel activity|molecular_function///GO:0006939|smooth muscle contraction|biological_process///GO:0070588|calcium ion transmembrane transport|biological_process///GO:0005245|voltage-gated calcium channel activity|molecular_function///GO:0034765|regulation of ion transmembrane transport|biological_process///GO:0005244|voltage-gated ion channel activity|m…			2.9537	5.69609	0.947448	0.0304	0.189924
ENSTGUG00000005329	ENSTGUT00000005550		GTF3C5|	chr17:7578522-7584447	GO:0005515|protein binding|molecular_function///GO:0000127|transcription factor TFIIIC complex|cellular_component///GO:0035914|skeletal muscle cell differentiation|biological_process			2.49741	7.30633	1.54872	0.003	0.0396823
ENSTGUG00000005332	ENSTGUT00000005544	100218430	CDK1|cyclin-dependent kinase 1	chr6:5593643-5601347	GO:0004713|protein tyrosine kinase activity|molecular_function///GO:0016772|transferase activity, transferring phosphorus-containing groups|molecular_function///GO:0006468|protein phosphorylation|biological_process///GO:0004672|protein kinase activity|molecular_function///GO:0005524|ATP binding|molecular_function///GO:0000166|nucleotide binding|molecular_function///GO:0005634|nucleus|cellular_com…			3.5561	9.85322	1.4703	0.00995	0.09061
ENSTGUG00000005341	ENSTGUT00000005555		TMED2|	chr15:2422594-2428462	GO:0016021|integral component of membrane|cellular_component///GO:0048598|embryonic morphogenesis|biological_process///GO:0001947|heart looping|biological_process///GO:0032525|somite rostral/caudal axis specification|biological_process///GO:0035264|multicellular organism growth|biological_process///GO:0036342|post-anal tail morphogenesis|biological_process///GO:0001843|neural tube closure|biologi…			98.9377	269.092	1.44351	5e-05	0.00169925
ENSTGUG00000005406	ENSTGUT00000005616	100231148	|transcription cofactor HES-6-like	chr9:1157926-1159563	GO:0046983|protein dimerization activity|molecular_function///GO:0006351|transcription, DNA-templated|biological_process///GO:0003677|DNA binding|molecular_function///GO:0006355|regulation of transcription, DNA-templated|biological_process///GO:0005634|nucleus|cellular_component			2.2447	6.06465	1.4339	0.03335	0.20198
ENSTGUG00000005412	ENSTGUT00000005638	100224556	BNIP2|BCL2/adenovirus E1B 19kDa interacting protein 2	chr10:5025943-5035003	GO:0043410|positive regulation of MAPK cascade|biological_process///GO:0005814|centriole|cellular_component///GO:0051057|positive regulation of small GTPase mediated signal transduction|biological_process///GO:0051297|centrosome organization|biological_process///GO:0045666|positive regulation of neuron differentiation|biological_process///GO:0031616|spindle pole centrosome|cellular_component///GO…			16.5185	29.0676	0.81533	0.04015	0.227416
ENSTGUG00000005414	ENSTGUT00000005622	100231884	C7orf60|chromosome 1A open reading frame, human C7orf60	chr1A:26234203-26249973	GO:0016433|rRNA (adenine) methyltransferase activity|molecular_function///GO:0031167|rRNA methylation|biological_process			12.2292	24.0613	0.976384	0.0191	0.140032
ENSTGUG00000005417	ENSTGUT00000005632		E2F4|	chr11:4815707-4825887	GO:0000278|mitotic cell cycle|biological_process///GO:0005667|transcription factor complex|cellular_component///GO:0006351|transcription, DNA-templated|biological_process///GO:0003677|DNA binding|molecular_function///GO:0005654|nucleoplasm|cellular_component///GO:0003700|transcription factor activity, sequence-specific DNA binding|molecular_function///GO:0008134|transcription factor binding|molec…			11.2666	27.8709	1.30671	0.00105	0.0182545
ENSTGUG00000005420	ENSTGUT00000005641	100228035	RIPK4|receptor-interacting serine-threonine kinase 4	chr1:3425197-3459227	GO:0005515|protein binding|molecular_function///GO:0004713|protein tyrosine kinase activity|molecular_function///GO:0016772|transferase activity, transferring phosphorus-containing groups|molecular_function///GO:0006468|protein phosphorylation|biological_process///GO:0004672|protein kinase activity|molecular_function///GO:0051092|positive regulation of NF-kappaB transcription factor activity|biol…			1.22004	3.33445	1.45052	0.0139	0.113319
ENSTGUG00000005424	ENSTGUT00000005639		CRK|	chr19:6484548-6497036	GO:0005515|protein binding|molecular_function///GO:0045309|protein phosphorylated amino acid binding|molecular_function///GO:0046875|ephrin receptor binding|molecular_function///GO:0005070|SH3/SH2 adaptor activity|molecular_function///GO:0032956|regulation of actin cytoskeleton organization|biological_process///GO:0009967|positive regulation of signal transduction|biological_process///GO:0015629|…			7.95422	36.9417	2.21546	5e-05	0.00169925
ENSTGUG00000005426	ENSTGUT00000005652		ITM2C|	chr9:1261025-1269548	GO:0005764|lysosome|cellular_component///GO:0005886|plasma membrane|cellular_component///GO:0005794|Golgi apparatus|cellular_component///GO:0048471|perinuclear region of cytoplasm|cellular_component///GO:0001540|beta-amyloid binding|molecular_function///GO:0005515|protein binding|molecular_function///GO:0070062|extracellular exosome|cellular_component///GO:0030182|neuron differentiation|biologica…			723.888	1539.66	1.08877	0.00015	0.00425239
ENSTGUG00000005441	ENSTGUT00000005670	100230177	PLPPR4|lipid phosphate phosphatase-related protein type 4-like	chr8:8461597-8489332	GO:0046839|phospholipid dephosphorylation|biological_process///GO:0042577|lipid phosphatase activity|molecular_function///GO:0007409|axonogenesis|biological_process///GO:0005887|integral component of plasma membrane|cellular_component///GO:0003824|catalytic activity|molecular_function///GO:0016020|membrane|cellular_component///GO:0005515|protein binding|molecular_function///GO:0048839|inner ear d…			22.9431	41.5261	0.855957	0.0068	0.0707137
ENSTGUG00000005464	ENSTGUT00000005686		WDR43|	chr3:21102487-21127177	GO:0005515|protein binding|molecular_function///GO:0044822|poly(A) RNA binding|molecular_function			9.23283	28.6052	1.63143	5e-05	0.00169925
ENSTGUG00000005475	ENSTGUT00000005681			chr4A:16380071-16401407				1.14292	5.07894	2.1518	0.0009	0.0162736
ENSTGUG00000005484	ENSTGUT00000005763		GRIA2|	chr4:29268696-29316975	GO:0005234|extracellular-glutamate-gated ion channel activity|molecular_function///GO:0004970|ionotropic glutamate receptor activity|molecular_function///GO:0045202|synapse|cellular_component///GO:0045211|postsynaptic membrane|cellular_component///GO:0030054|cell junction|cellular_component///GO:0016021|integral component of membrane|cellular_component///GO:0004872|receptor activity|molecular_fun…			38.0643	61.909	0.701709	0.0222	0.154524
ENSTGUG00000005488	ENSTGUT00000005799	100218344	DOCK4|dedicator of cytokinesis 4	chr1A:26528465-26670430	GO:0005515|protein binding|molecular_function///GO:0007165|signal transduction|biological_process///GO:0043547|positive regulation of GTPase activity|biological_process///GO:0005085|guanyl-nucleotide exchange factor activity|molecular_function///GO:0007264|small GTPase mediated signal transduction|biological_process///GO:0032421|stereocilium bundle|cellular_component///GO:0032420|stereocilium|cel…			3.44299	7.54228	1.13134	0.00425	0.0511223
ENSTGUG00000005502	ENSTGUT00000005767	100226839	MSH2|mutS homolog 2, colon cancer, nonpolyposis type 1 (E. coli)	chr3:21167824-21213269	GO:0030983|mismatched DNA binding|molecular_function///GO:0006298|mismatch repair|biological_process///GO:0003677|DNA binding|molecular_function///GO:0005524|ATP binding|molecular_function///GO:0000287|magnesium ion binding|molecular_function///GO:0016887|ATPase activity|molecular_function///GO:0016020|membrane|cellular_component///GO:0008022|protein C-terminus binding|molecular_function///GO:000…			3.93291	7.89537	1.00541	0.0278	0.17883
ENSTGUG00000005539	ENSTGUT00000005752		KLF8|	chr4A:16640016-16640702	GO:0046872|metal ion binding|molecular_function///GO:0003676|nucleic acid binding|molecular_function			1.19099	9.37468	2.97661	0.0144	0.115641
ENSTGUG00000005551	ENSTGUT00000005791	100228995	|phosphatidylinositol transfer protein, alpha	chr19:6606581-6622674	GO:0005622|intracellular|cellular_component///GO:0006810|transport|biological_process			69.5832	126.002	0.856636	0.0098	0.089824
ENSTGUG00000005564	ENSTGUT00000005777	100223250	|C-factor-like	chr11:4871847-4876953	GO:0008152|metabolic process|biological_process///GO:0055114|oxidation-reduction process|biological_process///GO:0016491|oxidoreductase activity|molecular_function			22.7661	49.3797	1.11703	0.00655	0.0688757
ENSTGUG00000005572	ENSTGUT00000005834	100219052	FBXO11|F-box protein 11	chr3:21384652-21419251	GO:0005515|protein binding|molecular_function///GO:0000151|ubiquitin ligase complex|cellular_component///GO:0016567|protein ubiquitination|biological_process///GO:0008270|zinc ion binding|molecular_function///GO:0007605|sensory perception of sound|biological_process///GO:0004842|ubiquitin-protein transferase activity|molecular_function///GO:0005634|nucleus|cellular_component///GO:0005737|cytoplas…			21.9221	42.5864	0.958005	0.00185	0.0272501
ENSTGUG00000005574	ENSTGUT00000005875			chr15:2768275-2778956	GO:0005905|coated pit|cellular_component///GO:0072583|clathrin-mediated endocytosis|biological_process///GO:0030276|clathrin binding|molecular_function///GO:0030136|clathrin-coated vesicle|cellular_component///GO:0006897|endocytosis|biological_process///GO:0005543|phospholipid binding|molecular_function///GO:0003779|actin binding|molecular_function///GO:0035091|phosphatidylinositol binding|molecu…			6.45167	12.503	0.954535	0.01915	0.140032
ENSTGUG00000005575	ENSTGUT00000005790		FAN1|	chr10:5417314-5434860	GO:0016788|hydrolase activity, acting on ester bonds|molecular_function///GO:0008409|5'-3' exonuclease activity|molecular_function///GO:0005634|nucleus|cellular_component///GO:0005737|cytoplasm|cellular_component///GO:0005654|nucleoplasm|cellular_component///GO:0006289|nucleotide-excision repair|biological_process///GO:0006281|DNA repair|biological_process///GO:0000724|double-strand break repair …			3.23869	15.3418	2.24399	5e-05	0.00169925
ENSTGUG00000005604	ENSTGUT00000005821			chr10:5450141-5452081				0	5.30873	8.79228	5e-05	0.00169925
ENSTGUG00000005606	ENSTGUT00000005839		CCNDBP1|	chr20:7261156-7265898	GO:0051726|regulation of cell cycle|biological_process///GO:0005634|nucleus|cellular_component///GO:0005654|nucleoplasm|cellular_component///GO:0005515|protein binding|molecular_function			21.7278	67.7133	1.63989	0.0002	0.00536009
ENSTGUG00000005626	ENSTGUT00000005866	100231538	PPP1R21|protein phosphatase 1, regulatory subunit 21	chr3:21571069-21601744	GO:0016020|membrane|cellular_component///GO:0019902|phosphatase binding|molecular_function			13.628	23.8985	0.810343	0.0167	0.128882
ENSTGUG00000005628	ENSTGUT00000005859		ZNFX1|	chr20:7267137-7278816	GO:0044822|poly(A) RNA binding|molecular_function			0.95167	3.47596	1.86888	0.00025	0.00632455
ENSTGUG00000005638	ENSTGUT00000005902	100229679	|N-acetyltransferase 10 (GCN5-related)	chr5:6110380-6126815	GO:0008080|N-acetyltransferase activity|molecular_function///GO:0008152|metabolic process|biological_process			9.77164	36.6626	1.90764	5e-05	0.00169925
ENSTGUG00000005639	ENSTGUT00000005851	100220493	FAM163B|family with sequence similarity 163, member B	chr17:7833970-7834699				29.0102	52.726	0.861956	0.04305	0.237988
ENSTGUG00000005645	ENSTGUT00000005864		FAM189A1|	chr10:5558491-5608463	GO:0016021|integral component of membrane|cellular_component			0.740401	2.11788	1.51624	0.02345	0.159198
ENSTGUG00000005648	ENSTGUT00000005921	100224283	|PRP8 pre-mRNA processing factor 8 homolog (S. cerevisiae)	chr19:6680150-6698025	GO:0005515|protein binding|molecular_function///GO:0030623|U5 snRNA binding|molecular_function///GO:0017070|U6 snRNA binding|molecular_function///GO:0005681|spliceosomal complex|cellular_component///GO:0000398|mRNA splicing, via spliceosome|biological_process///GO:0046982|protein heterodimerization activity|molecular_function///GO:0003723|RNA binding|molecular_function///GO:0003676|nucleic acid b…			24.0307	44.0051	0.87279	0.0021	0.0299549
ENSTGUG00000005649	ENSTGUT00000005897	100222868	DDX27|DEAD (Asp-Glu-Ala-Asp) box polypeptide 27	chr20:7280698-7286480	GO:0004386|helicase activity|molecular_function///GO:0003676|nucleic acid binding|molecular_function///GO:0016787|hydrolase activity|molecular_function///GO:0008152|metabolic process|biological_process///GO:0005524|ATP binding|molecular_function///GO:0000166|nucleotide binding|molecular_function///GO:0005730|nucleolus|cellular_component///GO:0006364|rRNA processing|biological_process///GO:0005515…			25.0801	42.3639	0.756292	0.0163	0.126488
ENSTGUG00000005659	ENSTGUT00000005931	100218710	ABCD3|ATP-binding cassette sub-family D member 3-like	chr8:9917381-9936266	GO:0042626|ATPase activity, coupled to transmembrane movement of substances|molecular_function///GO:0016887|ATPase activity|molecular_function///GO:0016021|integral component of membrane|cellular_component///GO:0055085|transmembrane transport|biological_process///GO:0006810|transport|biological_process///GO:0005524|ATP binding|molecular_function///GO:0000166|nucleotide binding|molecular_function/…			7.85249	20.0299	1.35093	0.0005	0.0106243
ENSTGUG00000005674	ENSTGUT00000005898	100220892	DENR|density-regulated protein	chr15:2800144-2805357	GO:0006413|translational initiation|biological_process///GO:0003743|translation initiation factor activity|molecular_function///GO:0001731|formation of translation preinitiation complex|biological_process///GO:0005515|protein binding|molecular_function///GO:0002192|IRES-dependent translational initiation|biological_process///GO:0032790|ribosome disassembly|biological_process			22.0716	60.0766	1.44461	0.00015	0.00425239
ENSTGUG00000005680	ENSTGUT00000005895		ACD|	chr11:4982297-4986611	GO:0032202|telomere assembly|biological_process///GO:0000783|nuclear telomere cap complex|cellular_component///GO:0005634|nucleus|cellular_component///GO:0005737|cytoplasm|cellular_component///GO:0005654|nucleoplasm|cellular_component///GO:0006886|intracellular protein transport|biological_process///GO:0000723|telomere maintenance|biological_process///GO:0005515|protein binding|molecular_function…			2.87185	9.49604	1.72535	0.0016	0.0246286
ENSTGUG00000005684	ENSTGUT00000005905			chr20:7287103-7289645				21.5868	40.0055	0.890052	0.02285	0.157301
ENSTGUG00000005690	ENSTGUT00000005928	100226874	ABTB2|ankyrin repeat and BTB (POZ) domain containing 2	chr5:6139374-6253193	GO:0005515|protein binding|molecular_function///GO:0046982|protein heterodimerization activity|molecular_function///GO:0005634|nucleus|cellular_component///GO:0005654|nucleoplasm|cellular_component///GO:0097237|cellular response to toxic substance|biological_process			7.07578	13.3626	0.917238	0.0116	0.100293
ENSTGUG00000005693	ENSTGUT00000005959		ELMO2|	chr20:7292808-7316554	GO:0005488|binding|molecular_function///GO:0098609|cell-cell adhesion|biological_process///GO:0007010|cytoskeleton organization|biological_process///GO:0016477|cell migration|biological_process///GO:0005737|cytoplasm|cellular_component///GO:0016020|membrane|cellular_component///GO:0060326|cell chemotaxis|biological_process///GO:0005829|cytosol|cellular_component///GO:0005515|protein binding|molec…			12.233	22.1965	0.859561	0.0214	0.150816
ENSTGUG00000005716	ENSTGUT00000005966	100223841	CAT|catalase	chr5:6271418-6285186	GO:0042744|hydrogen peroxide catabolic process|biological_process///GO:0004096|catalase activity|molecular_function///GO:0006979|response to oxidative stress|biological_process///GO:0004601|peroxidase activity|molecular_function///GO:0020037|heme binding|molecular_function///GO:0020027|hemoglobin metabolic process|biological_process///GO:0016684|oxidoreductase activity, acting on peroxide as acce…			15.2395	31.1198	1.03002	0.0083	0.0805929
ENSTGUG00000005718	ENSTGUT00000005933			chr4A:17341566-17351672				2.67732	6.54528	1.28966	0.04115	0.231223
ENSTGUG00000005719	ENSTGUT00000005934			chr4A:17353530-17359660				1.44515	5.45264	1.91573	0.00725	0.0732991
ENSTGUG00000005725	ENSTGUT00000005947		CNPPD1|	chr7:10496758-10500942	GO:0019901|protein kinase binding|molecular_function///GO:0000079|regulation of cyclin-dependent protein serine/threonine kinase activity|biological_process			18.4018	47.9333	1.38118	0.0014	0.0225338
ENSTGUG00000005735	ENSTGUT00000005973	100218660	SAP130|Sin3A-associated protein, 130kDa	chr9:4049004-4067584	GO:0005654|nucleoplasm|cellular_component///GO:0000122|negative regulation of transcription from RNA polymerase II promoter|biological_process///GO:0003713|transcription coactivator activity|molecular_function///GO:0004402|histone acetyltransferase activity|molecular_function///GO:0043966|histone H3 acetylation|biological_process///GO:0030914|STAGA complex|cellular_component			4.23869	9.45895	1.15806	0.0078	0.0770643
ENSTGUG00000005754	ENSTGUT00000005989	100219178	GLT8D1|glycosyltransferase 8 domain containing 1	chr12:5779108-5783896	GO:0016757|transferase activity, transferring glycosyl groups|molecular_function///GO:0008152|metabolic process|biological_process///GO:0016020|membrane|cellular_component			14.9758	31.136	1.05595	0.0037	0.0463857
ENSTGUG00000005757	ENSTGUT00000005998		ABCB6|	chr7:10522051-10527860	GO:0042626|ATPase activity, coupled to transmembrane movement of substances|molecular_function///GO:0016887|ATPase activity|molecular_function///GO:0016021|integral component of membrane|cellular_component///GO:0005768|endosome|cellular_component///GO:0005739|mitochondrion|cellular_component///GO:0055085|transmembrane transport|biological_process///GO:0006810|transport|biological_process///GO:000…			6.26713	12.4306	0.988014	0.01555	0.122488
ENSTGUG00000005760	ENSTGUT00000006071	100224521	|NODAL modulator 1	chr14:7864486-7888172	GO:0030246|carbohydrate binding|molecular_function			16.1822	29.4032	0.861565	0.00835	0.0808696
ENSTGUG00000005761	ENSTGUT00000005988	100222401	AMMECR1L|AMMECR1-like	chr9:4073365-4083886				0.169313	1.48276	3.13052	0.041	0.23061
ENSTGUG00000005762	ENSTGUT00000005990	100218518	SMYD4|SET and MYND domain containing 4	chr19:6752083-6758311	GO:0005515|protein binding|molecular_function			2.24164	7.66153	1.77308	0.00045	0.00983983
ENSTGUG00000005766	ENSTGUT00000005986	100230468	TPPP3|tubulin polymerization-promoting protein family member 3	chr11:5056833-5058661	GO:0046785|microtubule polymerization|biological_process///GO:0001578|microtubule bundle formation|biological_process///GO:0015631|tubulin binding|molecular_function///GO:0070062|extracellular exosome|cellular_component			14.8828	61.3743	2.04399	0.00015	0.00425239
ENSTGUG00000005784	ENSTGUT00000006038	100232035	WDR33|WD repeat domain 33	chr9:4102985-4178483	GO:0005515|protein binding|molecular_function///GO:0005634|nucleus|cellular_component///GO:0005730|nucleolus|cellular_component///GO:0044822|poly(A) RNA binding|molecular_function			10.4351	21.4432	1.03908	0.0019	0.0277331
ENSTGUG00000005791	ENSTGUT00000006035	100228604	SLC9A5|solute carrier family 9, subfamily A (NHE5, cation proton antiporter 5), member 5	chr11:5176000-5188013	GO:0015385|sodium:proton antiporter activity|molecular_function///GO:0015299|solute:proton antiporter activity|molecular_function///GO:0015297|antiporter activity|molecular_function///GO:0006885|regulation of pH|biological_process///GO:0035725|sodium ion transmembrane transport|biological_process///GO:0006812|cation transport|biological_process///GO:0006814|sodium ion transport|biological_process…			10.9718	33.8934	1.6272	5e-05	0.00169925
ENSTGUG00000005801	ENSTGUT00000006020	100220336	TMEM170B|transmembrane protein 170B	chr2:68662184-68673931				9.98932	24.4505	1.29141	0.023	0.157852
ENSTGUG00000005807	ENSTGUT00000006033	100231321	KIAA2022|KIAA2022 ortholog	chr4A:17626651-17635570				5.7218	10.6658	0.89845	0.015	0.119271
ENSTGUG00000005819	ENSTGUT00000006068	100225593	ABCB7|ATP-binding cassette, sub-family B (MDR/TAP), member 7	chr4A:17816506-17844780	GO:0042626|ATPase activity, coupled to transmembrane movement of substances|molecular_function///GO:0016887|ATPase activity|molecular_function///GO:0016021|integral component of membrane|cellular_component///GO:0055085|transmembrane transport|biological_process///GO:0008152|metabolic process|biological_process///GO:0005739|mitochondrion|cellular_component///GO:0005743|mitochondrial inner membrane…			5.30274	12.0446	1.18358	0.0052	0.0589072
ENSTGUG00000005820	ENSTGUT00000006078		FHOD1|	chr11:5190076-5206825	GO:0005488|binding|molecular_function///GO:0005634|nucleus|cellular_component///GO:0005737|cytoplasm|cellular_component///GO:0016020|membrane|cellular_component///GO:0045944|positive regulation of transcription from RNA polymerase II promoter|biological_process///GO:0005515|protein binding|molecular_function///GO:0042802|identical protein binding|molecular_function///GO:0001725|stress fiber|cellu…			0.885837	2.11162	1.25323	0.01395	0.113399
ENSTGUG00000005829	ENSTGUT00000006052	100218420	ZCRB1|zinc finger CCHC-type and RNA binding motif 1	chr1A:28830701-28836447	GO:0008270|zinc ion binding|molecular_function///GO:0046872|metal ion binding|molecular_function///GO:0003676|nucleic acid binding|molecular_function///GO:0000166|nucleotide binding|molecular_function///GO:0044822|poly(A) RNA binding|molecular_function///GO:0005689|U12-type spliceosomal complex|cellular_component			18.3159	38.083	1.05605	0.0084	0.0812144
ENSTGUG00000005833	ENSTGUT00000006053	100219314	EDN1|endothelin 1	chr2:68967409-68970765	GO:0019229|regulation of vasoconstriction|biological_process///GO:0005576|extracellular region|cellular_component///GO:0005737|cytoplasm|cellular_component///GO:0005615|extracellular space|cellular_component///GO:0007186|G-protein coupled receptor signaling pathway|biological_process///GO:0005179|hormone activity|molecular_function///GO:0000122|negative regulation of transcription from RNA polyme…			1.92419	5.30923	1.46425	0.0442	0.241974
ENSTGUG00000005836	ENSTGUT00000006081	100222348	SMG6|smg-6 homolog, nonsense mediated mRNA decay factor (C. elegans)	chr19:6860352-6967441	GO:0005634|nucleus|cellular_component///GO:0005737|cytoplasm|cellular_component///GO:0090502|RNA phosphodiester bond hydrolysis, endonucleolytic|biological_process///GO:0005730|nucleolus|cellular_component///GO:0005829|cytosol|cellular_component///GO:0000723|telomere maintenance|biological_process///GO:0000184|nuclear-transcribed mRNA catabolic process, nonsense-mediated decay|biological_process/…			2.51139	4.59599	0.871892	0.0296	0.187102
ENSTGUG00000005845	ENSTGUT00000006067	100221217	|translocase of inner mitochondrial membrane 23 homolog (yeast)	chr6:8405527-8422580	GO:0016021|integral component of membrane|cellular_component///GO:0071806|protein transmembrane transport|biological_process///GO:0015450|P-P-bond-hydrolysis-driven protein transmembrane transporter activity|molecular_function///GO:0005744|mitochondrial inner membrane presequence translocase complex|cellular_component///GO:0006886|intracellular protein transport|biological_process///GO:0016020|me…			57.7127	156.538	1.43955	0.0001	0.00316938
ENSTGUG00000005850	ENSTGUT00000006105	100228395	|neuronal acetylcholine receptor subunit alpha-7-like	chr10:6314126-6348767	GO:0098655|cation transmembrane transport|biological_process///GO:0045202|synapse|cellular_component///GO:0043204|perikaryon|cellular_component///GO:0030425|dendrite|cellular_component///GO:0030424|axon|cellular_component///GO:0006812|cation transport|biological_process///GO:0004889|acetylcholine-activated cation-selective channel activity|molecular_function///GO:0045211|postsynaptic membrane|cel…			5.98484	15.8491	1.40501	0.0021	0.0299549
ENSTGUG00000005856	ENSTGUT00000006092	100231189	GCLM|glutamate-cysteine ligase, modifier subunit	chr8:10125599-10135878	GO:0051900|regulation of mitochondrial depolarization|biological_process///GO:0035229|positive regulation of glutamate-cysteine ligase activity|biological_process///GO:0035226|glutamate-cysteine ligase catalytic subunit binding|molecular_function///GO:0017109|glutamate-cysteine ligase complex|cellular_component///GO:0006534|cysteine metabolic process|biological_process///GO:0008637|apoptotic mito…			12.5091	28.7295	1.19956	0.00635	0.0674008
ENSTGUG00000005859	ENSTGUT00000006085		PIGX|	chr9:4263129-4267598	GO:0006506|GPI anchor biosynthetic process|biological_process///GO:0005789|endoplasmic reticulum membrane|cellular_component			8.8772	24.5777	1.46917	0.00085	0.0157222
ENSTGUG00000005867	ENSTGUT00000006086	100232304	ADPRM|ADP-ribose/CDP-alcohol diphosphatase, manganese-dependent	chr18:5462598-5464761	GO:0016787|hydrolase activity|molecular_function///GO:0008152|metabolic process|biological_process			3.95702	21.0282	2.40984	5e-05	0.00169925
ENSTGUG00000005874	ENSTGUT00000006096	100223407	WDR53|WD repeat domain 53	chr9:4294100-4297637	GO:0005515|protein binding|molecular_function			8.42548	15.9623	0.921841	0.0463	0.249119
ENSTGUG00000005883	ENSTGUT00000006117	100231960	TSR1|TSR1, 20S rRNA accumulation, homolog (S. cerevisiae)	chr19:6969955-6975328	GO:0042254|ribosome biogenesis|biological_process///GO:0005634|nucleus|cellular_component///GO:0044822|poly(A) RNA binding|molecular_function			3.70814	8.18994	1.14316	0.0156	0.122488
ENSTGUG00000005891	ENSTGUT00000006115	100232531	BIRC5|baculoviral IAP repeat-containing protein 5-like	chr3:23697931-23699121	GO:0061469|regulation of type B pancreatic cell proliferation|biological_process///GO:0043524|negative regulation of neuron apoptotic process|biological_process///GO:0000226|microtubule cytoskeleton organization|biological_process///GO:0007346|regulation of mitotic cell cycle|biological_process///GO:0061178|regulation of insulin secretion involved in cellular response to glucose stimulus|biologic…			0.57805	5.67219	3.29464	0.0046	0.053952
ENSTGUG00000005899	ENSTGUT00000006125	100229604	CSRP2BP|CSRP2 binding protein	chr3:23701530-23718802	GO:0008080|N-acetyltransferase activity|molecular_function///GO:0005634|nucleus|cellular_component///GO:0005515|protein binding|molecular_function///GO:0004402|histone acetyltransferase activity|molecular_function///GO:0043966|histone H3 acetylation|biological_process///GO:0005671|Ada2/Gcn5/Ada3 transcription activator complex|cellular_component///GO:0016573|histone acetylation|biological_process…			12.1304	19.995	0.721011	0.03475	0.207452
ENSTGUG00000005913	ENSTGUT00000006153	100220006	RAB3IL1|RAB3A interacting protein (rabin3)-like 1	chr5:6387741-6395376	GO:0000166|nucleotide binding|molecular_function///GO:0043547|positive regulation of GTPase activity|biological_process///GO:0005515|protein binding|molecular_function///GO:0017112|Rab guanyl-nucleotide exchange factor activity|molecular_function			24.651	56.159	1.18787	0.00275	0.0369824
ENSTGUG00000005920	ENSTGUT00000006165		CAMKK2|	chr15:2972755-2981776	GO:0004713|protein tyrosine kinase activity|molecular_function///GO:0004674|protein serine/threonine kinase activity|molecular_function///GO:0016772|transferase activity, transferring phosphorus-containing groups|molecular_function///GO:0006468|protein phosphorylation|biological_process///GO:0004672|protein kinase activity|molecular_function///GO:0016310|phosphorylation|biological_process///GO:00…			32.7959	139.875	2.09255	5e-05	0.00169925
ENSTGUG00000005925	ENSTGUT00000006145		TMEM199|	chr19:6987164-6989172	GO:0005515|protein binding|molecular_function			6.34724	18.0325	1.5064	0.0313	0.193511
ENSTGUG00000005937	ENSTGUT00000006159		DTYMK|	chr9:4384178-4388683	GO:0006233|dTDP biosynthetic process|biological_process///GO:0004798|thymidylate kinase activity|molecular_function///GO:0046939|nucleotide phosphorylation|biological_process///GO:0005524|ATP binding|molecular_function///GO:0046940|nucleoside monophosphate phosphorylation|biological_process///GO:0050145|nucleoside phosphate kinase activity|molecular_function///GO:0071363|cellular response to grow…			18.2695	64.2604	1.81449	5e-05	0.00169925
ENSTGUG00000005946	ENSTGUT00000006166			chr15:2981817-2993740				23.1466	105.037	2.18202	0.00185	0.0272501
ENSTGUG00000005947	ENSTGUT00000006211	100221745	|anaphase promoting complex subunit 5	chr15:2995093-3007867	GO:0005488|binding|molecular_function///GO:0005515|protein binding|molecular_function			10.0832	47.3916	2.23267	5e-05	0.00169925
ENSTGUG00000005948	ENSTGUT00000006205	100225163	HEXB|hexosaminidase B (beta polypeptide)	chrZ:67083670-67100550	GO:0004563|beta-N-acetylhexosaminidase activity|molecular_function///GO:0005975|carbohydrate metabolic process|biological_process///GO:0004553|hydrolase activity, hydrolyzing O-glycosyl compounds|molecular_function///GO:0016020|membrane|cellular_component///GO:0046982|protein heterodimerization activity|molecular_function///GO:0008375|acetylglucosaminyltransferase activity|molecular_function///GO…			4.54016	9.47067	1.06072	0.0346	0.207214
ENSTGUG00000005954	ENSTGUT00000006185		TMED5|	chr8:10373713-10379568	GO:0016021|integral component of membrane|cellular_component///GO:0006810|transport|biological_process///GO:0016020|membrane|cellular_component///GO:0005801|cis-Golgi network|cellular_component///GO:0005515|protein binding|molecular_function///GO:0070971|endoplasmic reticulum exit site|cellular_component///GO:0090161|Golgi ribbon formation|biological_process///GO:0005793|endoplasmic reticulum-Gol…			19.3087	53.7713	1.47759	0.00185	0.0272501
ENSTGUG00000005964	ENSTGUT00000006208	100225449	|metal response element binding transcription factor 2	chr8:10388284-10401650	GO:0005515|protein binding|molecular_function///GO:0008270|zinc ion binding|molecular_function///GO:0046872|metal ion binding|molecular_function			9.95239	21.9255	1.1395	0.0041	0.0496888
ENSTGUG00000005966	ENSTGUT00000006196		SLC46A1|	chr19:7012274-7014438	GO:0005886|plasma membrane|cellular_component///GO:1902600|hydrogen ion transmembrane transport|biological_process///GO:0009986|cell surface|cellular_component///GO:0015078|hydrogen ion transmembrane transporter activity|molecular_function///GO:0008517|folic acid transporter activity|molecular_function///GO:0015884|folic acid transport|biological_process///GO:0051958|methotrexate transport|biolog…			1.51735	10.1896	2.74747	0.00015	0.00425239
ENSTGUG00000005980	ENSTGUT00000006232	100230512	KDM2A|lysine (K)-specific demethylase 2A	chr5:6538589-6567985	GO:0005515|protein binding|molecular_function///GO:0008270|zinc ion binding|molecular_function///GO:0003677|DNA binding|molecular_function///GO:0046872|metal ion binding|molecular_function///GO:0005634|nucleus|cellular_component///GO:0005730|nucleolus|cellular_component///GO:0006303|double-strand break repair via nonhomologous end joining|biological_process///GO:0070544|histone H3-K36 demethylati…			2.94626	8.20718	1.478	0.0003	0.00721727
ENSTGUG00000005985	ENSTGUT00000006254	100222255	GFM2|G elongation factor, mitochondrial 2	chrZ:67101470-67118564	GO:0032790|ribosome disassembly|biological_process///GO:0032543|mitochondrial translation|biological_process///GO:0003924|GTPase activity|molecular_function///GO:0005739|mitochondrion|cellular_component///GO:0005525|GTP binding|molecular_function///GO:0006412|translation|biological_process///GO:0005515|protein binding|molecular_function///GO:0000166|nucleotide binding|molecular_function			14.8651	26.4296	0.83023	0.0163	0.126488
ENSTGUG00000005998	ENSTGUT00000006226	100190417	DSTN|destrin-like	chr3:23832253-23843157	GO:0051014|actin filament severing|biological_process///GO:0030836|positive regulation of actin filament depolymerization|biological_process///GO:0030042|actin filament depolymerization|biological_process///GO:0003779|actin binding|molecular_function///GO:0015629|actin cytoskeleton|cellular_component///GO:0005622|intracellular|cellular_component///GO:0005515|protein binding|molecular_function///G…			789.553	1311.67	0.732297	0.00905	0.0853059
ENSTGUG00000006001	ENSTGUT00000006255		KDM2B|	chr15:3026970-3132755	GO:0005515|protein binding|molecular_function///GO:0008270|zinc ion binding|molecular_function///GO:0003677|DNA binding|molecular_function///GO:0021993|initiation of neural tube closure|biological_process///GO:0021678|third ventricle development|biological_process///GO:0021592|fourth ventricle development|biological_process///GO:0070544|histone H3-K36 demethylation|biological_process///GO:0021555…			3.78486	9.36191	1.30656	0.00095	0.0168801
ENSTGUG00000006003	ENSTGUT00000006283		DNPEP|	chr7:10596806-10601337	GO:0004177|aminopeptidase activity|molecular_function///GO:0008237|metallopeptidase activity|molecular_function///GO:0008233|peptidase activity|molecular_function///GO:0006508|proteolysis|biological_process///GO:0008270|zinc ion binding|molecular_function///GO:0046872|metal ion binding|molecular_function///GO:0016787|hydrolase activity|molecular_function///GO:0005634|nucleus|cellular_component///…			75.6813	126.316	0.739029	0.0116	0.100293
ENSTGUG00000006005	ENSTGUT00000006251	100230806	SPOCK3|sparc/osteonectin, cwcv and kazal-like domains proteoglycan (testican) 3	chr4:32192510-32303853	GO:0005515|protein binding|molecular_function///GO:0005578|proteinaceous extracellular matrix|cellular_component///GO:0007165|signal transduction|biological_process///GO:0005509|calcium ion binding|molecular_function///GO:0005615|extracellular space|cellular_component///GO:0010951|negative regulation of endopeptidase activity|biological_process///GO:0031012|extracellular matrix|cellular_component…			63.6868	129.994	1.02938	0.0023	0.0320778
ENSTGUG00000006006	ENSTGUT00000006261	100190483	|cystatin-like	chr3:23870208-23873015	GO:0030414|peptidase inhibitor activity|molecular_function///GO:0010466|negative regulation of peptidase activity|biological_process///GO:0004869|cysteine-type endopeptidase inhibitor activity|molecular_function///GO:0010951|negative regulation of endopeptidase activity|biological_process			1650.7	2743.86	0.733124	0.01765	0.132498
ENSTGUG00000006012	ENSTGUT00000006316	100227701	ADRBK1|adrenergic, beta, receptor kinase 1	chr5:6571620-6577897	GO:0004703|G-protein coupled receptor kinase activity|molecular_function///GO:0004713|protein tyrosine kinase activity|molecular_function///GO:0007165|signal transduction|biological_process///GO:0004674|protein serine/threonine kinase activity|molecular_function///GO:0038032|termination of G-protein coupled receptor signaling pathway|biological_process///GO:0016772|transferase activity, transferr…			1.10888	2.45836	1.1486	0.0338	0.204048
ENSTGUG00000006021	ENSTGUT00000006252	100221440	|family with sequence similarity 69, member B	chr17:8805630-8811073				1.7336	4.43056	1.35372	0.022	0.1537
ENSTGUG00000006023	ENSTGUT00000006262		PIGS|	chr19:7119507-7122330	GO:0042765|GPI-anchor transamidase complex|cellular_component///GO:0016255|attachment of GPI anchor to protein|biological_process///GO:0003923|GPI-anchor transamidase activity|molecular_function///GO:0016020|membrane|cellular_component///GO:0005515|protein binding|molecular_function			41.8812	77.5135	0.888144	0.00565	0.062745
ENSTGUG00000006026	ENSTGUT00000006256		MYLIP|	chr2:70273308-70286323	GO:0005515|protein binding|molecular_function///GO:0008270|zinc ion binding|molecular_function///GO:0005856|cytoskeleton|cellular_component///GO:0032803|regulation of low-density lipoprotein particle receptor catabolic process|biological_process///GO:0010989|negative regulation of low-density lipoprotein particle clearance|biological_process///GO:0031648|protein destabilization|biological_process…			8.95005	26.2004	1.54962	0.0001	0.00316938
ENSTGUG00000006045	ENSTGUT00000006284			chr1:4915567-4933217	GO:0005739|mitochondrion|cellular_component			15.6912	67.1161	2.0967	5e-05	0.00169925
ENSTGUG00000006069	ENSTGUT00000006317	100231674	ALAS1|aminolevulinate, delta-, synthase 1	chr12:6454221-6462375	GO:0006782|protoporphyrinogen IX biosynthetic process|biological_process///GO:0006778|porphyrin-containing compound metabolic process|biological_process///GO:0003870|5-aminolevulinate synthase activity|molecular_function///GO:0006783|heme biosynthetic process|biological_process///GO:0030170|pyridoxal phosphate binding|molecular_function///GO:0033014|tetrapyrrole biosynthetic process|biological_pr…			8.13969	28.324	1.79898	5e-05	0.00169925
ENSTGUG00000006071	ENSTGUT00000006294			chr17:8855067-8857985				2.06092	5.10051	1.30735	0.0295	0.186994
ENSTGUG00000006094	ENSTGUT00000006335		ANKRD13D|	chr5:6582668-6585026				2.45758	13.9459	2.50453	5e-05	0.00169925
ENSTGUG00000006101	ENSTGUT00000006365	100225262	SUPT6H|suppressor of Ty 6 homolog (S. cerevisiae)	chr19:7156538-7176369	GO:0032784|regulation of DNA-templated transcription, elongation|biological_process///GO:0006139|nucleobase-containing compound metabolic process|biological_process///GO:0006357|regulation of transcription from RNA polymerase II promoter|biological_process///GO:0003677|DNA binding|molecular_function///GO:0003824|catalytic activity|molecular_function///GO:0046872|metal ion binding|molecular_functi…			9.80347	17.8892	0.867727	0.00825	0.0803147
ENSTGUG00000006106	ENSTGUT00000006338		EPHX4|	chr8:10678405-10691398	GO:0003824|catalytic activity|molecular_function///GO:0008152|metabolic process|biological_process			37.6538	72.5442	0.946065	0.00765	0.0760484
ENSTGUG00000006121	ENSTGUT00000006370			chr8:10774462-10871208	GO:0005576|extracellular region|cellular_component			11.201	20.1399	0.846427	0.0221	0.153922
ENSTGUG00000006127	ENSTGUT00000006351		NOL7|	chr2:71291379-71294574	GO:0005634|nucleus|cellular_component///GO:0005730|nucleolus|cellular_component///GO:0005739|mitochondrion|cellular_component///GO:0044822|poly(A) RNA binding|molecular_function			9.00497	24.3598	1.43571	0.0077	0.0764781
ENSTGUG00000006135	ENSTGUT00000006399	100223133	COL4A3BP|collagen, type IV, alpha 3 (Goodpasture antigen) binding protein	chrZ:67342711-67422022	GO:0008289|lipid binding|molecular_function///GO:0070584|mitochondrion morphogenesis|biological_process///GO:0034976|response to endoplasmic reticulum stress|biological_process///GO:0006936|muscle contraction|biological_process///GO:0008283|cell proliferation|biological_process///GO:0003007|heart morphogenesis|biological_process///GO:0007029|endoplasmic reticulum organization|biological_process//…			82.0373	154.922	0.917187	0.00395	0.0483907
ENSTGUG00000006138	ENSTGUT00000006371	100228462	GMPPA|mannose-1-phosphate guanyltransferase alpha-A-like	chr7:10615312-10665890	GO:0016779|nucleotidyltransferase activity|molecular_function///GO:0009058|biosynthetic process|biological_process///GO:0016740|transferase activity|molecular_function///GO:0005515|protein binding|molecular_function///GO:0070062|extracellular exosome|cellular_component			11.644	29.2196	1.32735	0.0308	0.191575
ENSTGUG00000006149	ENSTGUT00000006435		CORO1B|	chr5:6609904-6614128	GO:0005515|protein binding|molecular_function///GO:0015629|actin cytoskeleton|cellular_component///GO:0051015|actin filament binding|molecular_function///GO:0030036|actin cytoskeleton organization|biological_process///GO:0005737|cytoplasm|cellular_component///GO:0005886|plasma membrane|cellular_component///GO:0005829|cytosol|cellular_component///GO:0048471|perinuclear region of cytoplasm|cellular…			6.86242	38.7053	2.49574	5e-05	0.00169925
ENSTGUG00000006161	ENSTGUT00000006432	100219391	CLCN3|chloride channel, voltage-sensitive 3	chr4:33067586-33115252	GO:0005247|voltage-gated chloride channel activity|molecular_function///GO:0016021|integral component of membrane|cellular_component///GO:1903959|regulation of anion transmembrane transport|biological_process///GO:0055085|transmembrane transport|biological_process///GO:0006821|chloride transport|biological_process///GO:0005216|ion channel activity|molecular_function///GO:0006811|ion transport|bio…			83.1078	131.71	0.664306	0.018	0.134233
ENSTGUG00000006176	ENSTGUT00000006443	100228545	FUK|fucokinase	chr11:5627882-5635327	GO:0016772|transferase activity, transferring phosphorus-containing groups|molecular_function///GO:0016310|phosphorylation|biological_process///GO:0016301|kinase activity|molecular_function///GO:0016740|transferase activity|molecular_function///GO:0008152|metabolic process|biological_process///GO:0005524|ATP binding|molecular_function///GO:0000166|nucleotide binding|molecular_function			1.03956	3.88546	1.90211	0.0006	0.0121759
ENSTGUG00000006182	ENSTGUT00000006434	100224879	PAK7|p21 protein (Cdc42/Rac)-activated kinase 7	chr3:24867758-24884537	GO:0004713|protein tyrosine kinase activity|molecular_function///GO:0004674|protein serine/threonine kinase activity|molecular_function///GO:0007010|cytoskeleton organization|biological_process///GO:0016049|cell growth|biological_process///GO:0006915|apoptotic process|biological_process///GO:0016772|transferase activity, transferring phosphorus-containing groups|molecular_function///GO:0006468|pr…			18.4564	29.3459	0.669035	0.04875	0.257633
ENSTGUG00000006187	ENSTGUT00000006472			chr17:8996075-9015606	GO:0048208|COPII vesicle coating|biological_process///GO:0000139|Golgi membrane|cellular_component			5.7036	9.45248	0.728819	0.0318	0.195425
ENSTGUG00000006200	ENSTGUT00000006429	100218752	BARHL2|BarH-like homeobox 2	chr8:11176565-11182218	GO:0043565|sequence-specific DNA binding|molecular_function///GO:0003677|DNA binding|molecular_function///GO:0030182|neuron differentiation|biological_process///GO:0001709|cell fate determination|biological_process///GO:0045165|cell fate commitment|biological_process///GO:0030516|regulation of axon extension|biological_process///GO:0001764|neuron migration|biological_process///GO:0045727|positive…			0.463625	3.65699	2.97963	0.0177	0.132785
ENSTGUG00000006208	ENSTGUT00000006437	100230254	CACNG3|calcium channel, voltage-dependent, gamma subunit 3	chr14:8971756-8975430	GO:0070588|calcium ion transmembrane transport|biological_process///GO:0006816|calcium ion transport|biological_process///GO:0005262|calcium channel activity|molecular_function///GO:0034765|regulation of ion transmembrane transport|biological_process///GO:0005244|voltage-gated ion channel activity|molecular_function///GO:0016021|integral component of membrane|cellular_component///GO:0006811|ion t…			9.46243	24.9636	1.39954	0.0035	0.044622
ENSTGUG00000006210	ENSTGUT00000006444		ERAL1|	chr19:7259669-7262761	GO:0015684|ferrous iron transport|biological_process///GO:0015093|ferrous iron transmembrane transporter activity|molecular_function///GO:0016021|integral component of membrane|cellular_component///GO:0007264|small GTPase mediated signal transduction|biological_process///GO:0003924|GTPase activity|molecular_function///GO:0005525|GTP binding|molecular_function///GO:0003723|RNA binding|molecular_fu…			0.720635	2.98613	2.05094	0.0107	0.0951364
ENSTGUG00000006219	ENSTGUT00000006456		AADAT|	chr4:33245074-33254413	GO:0030170|pyridoxal phosphate binding|molecular_function///GO:0009058|biosynthetic process|biological_process///GO:0003824|catalytic activity|molecular_function///GO:0042803|protein homodimerization activity|molecular_function///GO:0070189|kynurenine metabolic process|biological_process///GO:0006103|2-oxoglutarate metabolic process|biological_process///GO:0006536|glutamate metabolic process|biol…			2.08763	5.89543	1.49773	0.0091	0.0854915
ENSTGUG00000006220	ENSTGUT00000006461	100231481	ST3GAL2|ST3 beta-galactoside alpha-2,3-sialyltransferase 2	chr11:5649729-5651745	GO:0097503|sialylation|biological_process///GO:0030173|integral component of Golgi membrane|cellular_component///GO:0008373|sialyltransferase activity|molecular_function///GO:0016021|integral component of membrane|cellular_component///GO:0006486|protein glycosylation|biological_process///GO:0005794|Golgi apparatus|cellular_component///GO:0016757|transferase activity, transferring glycosyl groups|…			1.72759	4.11303	1.25144	0.0434	0.239336
ENSTGUG00000006226	ENSTGUT00000006454	100226479	LRRC8C|leucine rich repeat containing 8 family, member C	chr8:11574552-11579392	GO:0005515|protein binding|molecular_function///GO:0016020|membrane|cellular_component///GO:0045444|fat cell differentiation|biological_process///GO:0005783|endoplasmic reticulum|cellular_component			3.15495	6.3084	0.999655	0.02495	0.165595
ENSTGUG00000006235	ENSTGUT00000006462			chr7:10776964-10777657	GO:0030054|cell junction|cellular_component///GO:0007154|cell communication|biological_process///GO:0005922|connexon complex|cellular_component///GO:0005921|gap junction|cellular_component///GO:0016021|integral component of membrane|cellular_component///GO:0016020|membrane|cellular_component///GO:0005886|plasma membrane|cellular_component			4.37696	11.2726	1.36481	0.01675	0.12918
ENSTGUG00000006268	ENSTGUT00000006492	751995	|SRY (sex determining region Y)-box 3	chr4A:18786531-18787488	GO:0007530|sex determination|biological_process///GO:0048666|neuron development|biological_process///GO:0006355|regulation of transcription, DNA-templated|biological_process///GO:0003700|transcription factor activity, sequence-specific DNA binding|molecular_function			5.59554	18.0635	1.69073	0.0014	0.0225338
ENSTGUG00000006282	ENSTGUT00000006508		CCDC86|	chr5:6648866-6650727	GO:0005634|nucleus|cellular_component///GO:0005730|nucleolus|cellular_component///GO:0005515|protein binding|molecular_function///GO:0044822|poly(A) RNA binding|molecular_function			47.689	79.2837	0.733367	0.0448	0.244192
ENSTGUG00000006284	ENSTGUT00000006534		CDC25B|	chrZ:67700792-67703130	GO:0000087|mitotic M phase|biological_process///GO:0035335|peptidyl-tyrosine dephosphorylation|biological_process///GO:0006470|protein dephosphorylation|biological_process///GO:0004725|protein tyrosine phosphatase activity|molecular_function///GO:0005622|intracellular|cellular_component///GO:0005737|cytoplasm|cellular_component///GO:0006468|protein phosphorylation|biological_process///GO:0005654|…			21.4426	66.7088	1.6374	0.0001	0.00316938
ENSTGUG00000006286	ENSTGUT00000006532		ZCCHC8|	chr15:3476266-3486028	GO:0008270|zinc ion binding|molecular_function///GO:0046872|metal ion binding|molecular_function///GO:0003676|nucleic acid binding|molecular_function///GO:0005634|nucleus|cellular_component///GO:0005515|protein binding|molecular_function///GO:0044822|poly(A) RNA binding|molecular_function///GO:0071013|catalytic step 2 spliceosome|cellular_component			9.01803	20.7098	1.19943	0.0018	0.0268288
ENSTGUG00000006294	ENSTGUT00000006635		PLCB1|	chr3:25181888-25375060	GO:0005515|protein binding|molecular_function///GO:0007420|brain development|biological_process///GO:0004435|phosphatidylinositol phospholipase C activity|molecular_function///GO:0016042|lipid catabolic process|biological_process///GO:0008081|phosphoric diester hydrolase activity|molecular_function///GO:0004871|signal transducer activity|molecular_function///GO:0007165|signal transduction|biologi…			28.6243	68.89	1.26705	0.00045	0.00983983
ENSTGUG00000006296	ENSTGUT00000006528		ID4|	chr2:72116770-72118735	GO:0045892|negative regulation of transcription, DNA-templated|biological_process///GO:0046983|protein dimerization activity|molecular_function///GO:0005737|cytoplasm|cellular_component///GO:0061682|seminal vesicle morphogenesis|biological_process///GO:0048715|negative regulation of oligodendrocyte differentiation|biological_process///GO:0060512|prostate gland morphogenesis|biological_process///G…			37.8804	176.172	2.21747	5e-05	0.00169925
ENSTGUG00000006303	ENSTGUT00000006542		SNAPC4|	chr17:9037404-9044227	GO:0003682|chromatin binding|molecular_function///GO:0003677|DNA binding|molecular_function///GO:0042795|snRNA transcription from RNA polymerase II promoter|biological_process///GO:0042796|snRNA transcription from RNA polymerase III promoter|biological_process///GO:0019185|snRNA-activating protein complex|cellular_component			7.95428	16.9498	1.09146	0.0134	0.110529
ENSTGUG00000006326	ENSTGUT00000006786		KIF1A|	chr9:4898202-4933942	GO:0005515|protein binding|molecular_function///GO:0007018|microtubule-based movement|biological_process///GO:0005871|kinesin complex|cellular_component///GO:0003777|microtubule motor activity|molecular_function///GO:0005874|microtubule|cellular_component///GO:0008017|microtubule binding|molecular_function///GO:0008152|metabolic process|biological_process///GO:0005524|ATP binding|molecular_functi…			29.8888	46.1097	0.625464	0.03285	0.199702
ENSTGUG00000006363	ENSTGUT00000006614	100225880	|quiescin Q6 sulfhydryl oxidase 2	chr17:9192572-9208126	GO:0016972|thiol oxidase activity|molecular_function///GO:0055114|oxidation-reduction process|biological_process///GO:0016491|oxidoreductase activity|molecular_function			10.046	38.0968	1.92304	5e-05	0.00169925
ENSTGUG00000006370	ENSTGUT00000006607	100218010	TMEM5|transmembrane protein 5	chr1A:32710774-32721004	GO:0005794|Golgi apparatus|cellular_component///GO:0035269|protein O-linked mannosylation|biological_process			79.2855	121.324	0.613735	0.03525	0.209771
ENSTGUG00000006376	ENSTGUT00000006613	101234148	ABHD14A|alpha/beta hydrolase domain-containing protein 14A-like	chr12:6686148-6686843	GO:0016787|hydrolase activity|molecular_function///GO:0070062|extracellular exosome|cellular_component			11.4353	45.1729	1.98197	0.0007	0.0136882
ENSTGUG00000006392	ENSTGUT00000006632			chr11:5890334-5892538	GO:0016614|oxidoreductase activity, acting on CH-OH group of donors|molecular_function///GO:0008762|UDP-N-acetylmuramate dehydrogenase activity|molecular_function///GO:0050660|flavin adenine dinucleotide binding|molecular_function///GO:0003824|catalytic activity|molecular_function///GO:0055114|oxidation-reduction process|biological_process///GO:0016491|oxidoreductase activity|molecular_function			0.317282	1.56953	2.3065	0.02005	0.144092
ENSTGUG00000006396	ENSTGUT00000006648		ANKRD13B|	chr19:7491866-7495076	GO:0005515|protein binding|molecular_function///GO:0043231|intracellular membrane-bounded organelle|cellular_component			1.6166	3.62368	1.1645	0.0309	0.191879
ENSTGUG00000006419	ENSTGUT00000006659		ZNHIT6|	chr8:12744027-12780444	GO:0005515|protein binding|molecular_function///GO:0042802|identical protein binding|molecular_function///GO:0070062|extracellular exosome|cellular_component///GO:0019899|enzyme binding|molecular_function///GO:0051259|protein oligomerization|biological_process///GO:0070761|pre-snoRNP complex|cellular_component///GO:0051117|ATPase binding|molecular_function///GO:0001094|TFIID-class transcription f…			10.014	33.5395	1.74384	5e-05	0.00169925
ENSTGUG00000006428	ENSTGUT00000006675		CYR61|	chr8:12790132-12791675	GO:0005515|protein binding|molecular_function///GO:0005576|extracellular region|cellular_component///GO:0005520|insulin-like growth factor binding|molecular_function///GO:0001558|regulation of cell growth|biological_process///GO:0030513|positive regulation of BMP signaling pathway|biological_process///GO:0031012|extracellular matrix|cellular_component///GO:0045944|positive regulation of transcrip…			1.12264	3.04452	1.43932	0.03785	0.218782
ENSTGUG00000006435	ENSTGUT00000006722		LMNB1|	chrZ:68924894-68945607	GO:0005882|intermediate filament|cellular_component///GO:0005638|lamin filament|cellular_component///GO:0005637|nuclear inner membrane|cellular_component///GO:0005198|structural molecule activity|molecular_function///GO:0031965|nuclear membrane|cellular_component///GO:0016020|membrane|cellular_component///GO:0005634|nucleus|cellular_component///GO:0005654|nucleoplasm|cellular_component///GO:00163…			2.35219	7.95085	1.7571	0.00065	0.0129119
ENSTGUG00000006437	ENSTGUT00000006795	100222231	TSC2|tuberous sclerosis 2	chr14:9314945-9345961	GO:0005488|binding|molecular_function///GO:0033596|TSC1-TSC2 complex|cellular_component///GO:0032007|negative regulation of TOR signaling|biological_process///GO:0051056|regulation of small GTPase mediated signal transduction|biological_process///GO:0005096|GTPase activator activity|molecular_function///GO:0043547|positive regulation of GTPase activity|biological_process///GO:0005634|nucleus|cell…			0.649427	1.42539	1.13411	0.02605	0.170786
ENSTGUG00000006453	ENSTGUT00000006708	100227203	SSH2|slingshot homolog 2 (Drosophila)	chr19:7506202-7597733	GO:0035335|peptidyl-tyrosine dephosphorylation|biological_process///GO:0016791|phosphatase activity|molecular_function///GO:0008138|protein tyrosine/serine/threonine phosphatase activity|molecular_function///GO:0006470|protein dephosphorylation|biological_process///GO:0004725|protein tyrosine phosphatase activity|molecular_function///GO:0016311|dephosphorylation|biological_process///GO:0003677|DN…			1.93454	4.61106	1.25311	0.00485	0.0559535
ENSTGUG00000006464	ENSTGUT00000006738		SEMA3F|	chr12:6731882-6748989	GO:0005515|protein binding|molecular_function///GO:0016020|membrane|cellular_component///GO:0007411|axon guidance|biological_process///GO:0045499|chemorepellent activity|molecular_function///GO:1902287|semaphorin-plexin signaling pathway involved in axon guidance|biological_process///GO:0050919|negative chemotaxis|biological_process///GO:0021612|facial nerve structural organization|biological_pro…			3.6063	7.9818	1.14619	0.0347	0.207452
ENSTGUG00000006481	ENSTGUT00000006776	100229813	ODZ1|teneurin transmembrane protein 1	chr4:37851967-37986811	GO:0005515|protein binding|molecular_function///GO:0097264|self proteolysis|biological_process///GO:0016021|integral component of membrane|cellular_component///GO:0007165|signal transduction|biological_process///GO:0048593|camera-type eye morphogenesis|biological_process			4.22039	8.85586	1.06926	0.0023	0.0320778
ENSTGUG00000006492	ENSTGUT00000006737	100217736	CCPG1|cell cycle progression 1	chr10:7658712-7678020	GO:2001106|regulation of Rho guanyl-nucleotide exchange factor activity|biological_process///GO:0045944|positive regulation of transcription from RNA polymerase II promoter|biological_process///GO:0016020|membrane|cellular_component///GO:0005515|protein binding|molecular_function///GO:0008284|positive regulation of cell proliferation|biological_process///GO:0045787|positive regulation of cell cyc…			28.8607	56.6664	0.97339	0.00405	0.0492415
ENSTGUG00000006500	ENSTGUT00000006756	100225910	GNAI2|guanine nucleotide binding protein (G protein), alpha inhibiting activity polypeptide 2	chr12:6756778-6770751	GO:0007188|adenylate cyclase-modulating G-protein coupled receptor signaling pathway|biological_process///GO:0031683|G-protein beta/gamma-subunit complex binding|molecular_function///GO:0019001|guanyl nucleotide binding|molecular_function///GO:0004871|signal transducer activity|molecular_function///GO:0007165|signal transduction|biological_process///GO:0007186|G-protein coupled receptor signaling…			86.6567	140.444	0.696609	0.0207	0.147355
ENSTGUG00000006504	ENSTGUT00000006744			chr17:9514426-9515401	GO:0016021|integral component of membrane|cellular_component///GO:0008378|galactosyltransferase activity|molecular_function///GO:0006486|protein glycosylation|biological_process///GO:0005794|Golgi apparatus|cellular_component///GO:0016757|transferase activity, transferring glycosyl groups|molecular_function///GO:0016740|transferase activity|molecular_function///GO:0016020|membrane|cellular_compon…			0.458622	1.92325	2.06816	0.02305	0.158003
ENSTGUG00000006505	ENSTGUT00000006766	100224010	PSMD5|proteasome (prosome, macropain) 26S subunit, non-ATPase, 5	chr17:9517732-9528217	GO:0005488|binding|molecular_function///GO:0043248|proteasome assembly|biological_process///GO:0005515|protein binding|molecular_function///GO:0008540|proteasome regulatory particle, base subcomplex|cellular_component///GO:0022624|proteasome accessory complex|cellular_component			5.52191	32.1002	2.53934	5e-05	0.00169925
ENSTGUG00000006513	ENSTGUT00000006765	100228658	CPSF7|cleavage and polyadenylation specific factor 7, 59kDa	chr5:6724389-6731089	GO:0003676|nucleic acid binding|molecular_function///GO:0000166|nucleotide binding|molecular_function///GO:0005634|nucleus|cellular_component///GO:0016020|membrane|cellular_component///GO:0051262|protein tetramerization|biological_process///GO:0005515|protein binding|molecular_function///GO:0044822|poly(A) RNA binding|molecular_function///GO:0005849|mRNA cleavage factor complex|cellular_component			0.806103	4.12039	2.35374	0.00055	0.0114074
ENSTGUG00000006520	ENSTGUT00000006781	100220827	|BRCA1 associated protein	chr15:3834511-3853241	GO:0005515|protein binding|molecular_function///GO:0008270|zinc ion binding|molecular_function///GO:0046872|metal ion binding|molecular_function///GO:0000166|nucleotide binding|molecular_function			3.89689	14.4732	1.89299	5e-05	0.00169925
ENSTGUG00000006524	ENSTGUT00000006784			chr8:13119133-13130440				3.92722	8.96728	1.19116	0.01145	0.099838
ENSTGUG00000006527	ENSTGUT00000006794			chr17:9531984-9534844	GO:0005515|protein binding|molecular_function///GO:0008270|zinc ion binding|molecular_function///GO:0046872|metal ion binding|molecular_function			2.39503	7.97138	1.73478	0.00605	0.0651978
ENSTGUG00000006563	ENSTGUT00000006806	100224199	ZNF503|zinc finger protein 503	chr6:13406658-13409425	GO:0046872|metal ion binding|molecular_function///GO:0003676|nucleic acid binding|molecular_function///GO:0008285|negative regulation of cell proliferation|biological_process///GO:0010629|negative regulation of gene expression|biological_process///GO:0070315|G1 to G0 transition involved in cell differentiation|biological_process///GO:0061351|neural precursor cell proliferation|biological_process			0.839523	5.92095	2.81819	0.0005	0.0106243
ENSTGUG00000006564	ENSTGUT00000006819	100226608	TBC1D30|TBC1 domain family, member 30	chr1A:33123583-33180458	GO:0005096|GTPase activator activity|molecular_function///GO:0043547|positive regulation of GTPase activity|biological_process///GO:0017137|Rab GTPase binding|molecular_function///GO:0036064|ciliary basal body|cellular_component///GO:0072372|primary cilium|cellular_component///GO:1902018|negative regulation of cilium assembly|biological_process			28.0131	53.7553	0.940308	0.00305	0.0401554
ENSTGUG00000006571	ENSTGUT00000006821///ENSTGUT00000006822		ZNF598|	chr14:9408682-9418794	GO:0046872|metal ion binding|molecular_function///GO:0006355|regulation of transcription, DNA-templated|biological_process			3.22799	10.7987	1.74215	0.0002	0.00536009
ENSTGUG00000006573	ENSTGUT00000006817		CDKN2AIP|	chr4:38234486-38237234	GO:0005634|nucleus|cellular_component///GO:0005654|nucleoplasm|cellular_component///GO:0005730|nucleolus|cellular_component///GO:0006974|cellular response to DNA damage stimulus|biological_process///GO:0009967|positive regulation of signal transduction|biological_process///GO:0005515|protein binding|molecular_function///GO:0030308|negative regulation of cell growth|biological_process///GO:0030307…			2.30869	6.67983	1.53274	0.00695	0.0715482
ENSTGUG00000006574	ENSTGUT00000006824	100224927	OASL|2'-5'-oligoadenylate synthase-like protein 1-like	chr12:6800614-6803063	GO:0005515|protein binding|molecular_function///GO:0051607|defense response to virus|biological_process///GO:0003725|double-stranded RNA binding|molecular_function///GO:0006955|immune response|biological_process///GO:0016740|transferase activity|molecular_function///GO:0003723|RNA binding|molecular_function///GO:0008152|metabolic process|biological_process///GO:0005524|ATP binding|molecular_funct…			12.2312	79.1925	2.6948	5e-05	0.00169925
ENSTGUG00000006579	ENSTGUT00000006828	100223731	WIF1|WNT inhibitory factor 1	chr1A:33221712-33265703	GO:0005515|protein binding|molecular_function///GO:0045600|positive regulation of fat cell differentiation|biological_process			5.50045	21.3221	1.95473	0.0002	0.00536009
ENSTGUG00000006581	ENSTGUT00000006829			chr8:13188316-13199925	GO:0006032|chitin catabolic process|biological_process///GO:0004568|chitinase activity|molecular_function///GO:0005975|carbohydrate metabolic process|biological_process///GO:0004553|hydrolase activity, hydrolyzing O-glycosyl compounds|molecular_function			9.30445	25.2407	1.43976	0.0004	0.00900838
ENSTGUG00000006590	ENSTGUT00000006891		TRAPPC11|	chr4:38301260-38323767				5.17262	12.1813	1.23569	0.00285	0.0381002
ENSTGUG00000006595	ENSTGUT00000006851	751955	GRM2|glutamate receptor, metabotropic 2	chr12:6810606-6816187	GO:0004930|G-protein coupled receptor activity|molecular_function///GO:0016021|integral component of membrane|cellular_component///GO:0004871|signal transducer activity|molecular_function///GO:0007165|signal transduction|biological_process///GO:0007186|G-protein coupled receptor signaling pathway|biological_process///GO:0016020|membrane|cellular_component///GO:0005886|plasma membrane|cellular_com…			12.0493	32.0324	1.41059	0.0021	0.0299549
ENSTGUG00000006596	ENSTGUT00000006852	100231843	SAMD8|sterile alpha motif domain containing 8	chr6:13717363-13722747	GO:0005515|protein binding|molecular_function///GO:0030176|integral component of endoplasmic reticulum membrane|cellular_component///GO:0046513|ceramide biosynthetic process|biological_process///GO:2000303|regulation of ceramide biosynthetic process|biological_process			9.43249	28.8335	1.61204	0.00055	0.0114074
ENSTGUG00000006601	ENSTGUT00000006848		PDRG1|	chr20:8122646-8124281				86.2315	166.818	0.951992	0.0025	0.0341495
ENSTGUG00000006604	ENSTGUT00000006853	100223937	DUSP15|dual specificity phosphatase 15	chr20:8137937-8143680	GO:0035335|peptidyl-tyrosine dephosphorylation|biological_process///GO:0016791|phosphatase activity|molecular_function///GO:0008138|protein tyrosine/serine/threonine phosphatase activity|molecular_function///GO:0006470|protein dephosphorylation|biological_process///GO:0004725|protein tyrosine phosphatase activity|molecular_function///GO:0016311|dephosphorylation|biological_process///GO:0016787|hy…			6.61015	21.6806	1.71365	0.00185	0.0272501
ENSTGUG00000006631	ENSTGUT00000006878	100190660	GPX1|glutathione peroxidase 1	chr12:6899240-6900245	GO:0006979|response to oxidative stress|biological_process///GO:0004602|glutathione peroxidase activity|molecular_function///GO:0004601|peroxidase activity|molecular_function///GO:0055114|oxidation-reduction process|biological_process///GO:0016491|oxidoreductase activity|molecular_function///GO:0005737|cytoplasm|cellular_component///GO:0005739|mitochondrion|cellular_component///GO:0045454|cell re…			59.1156	180.142	1.60752	5e-05	0.00169925
ENSTGUG00000006635	ENSTGUT00000006892	100226045	ATP6AP2|ATPase, H+ transporting, lysosomal accessory protein 2	chr1:6881954-6890420	GO:0016021|integral component of membrane|cellular_component///GO:0004872|receptor activity|molecular_function///GO:0030177|positive regulation of Wnt signaling pathway|biological_process///GO:0004190|aspartic-type endopeptidase activity|molecular_function///GO:0005515|protein binding|molecular_function///GO:0009897|external side of plasma membrane|cellular_component///GO:0070062|extracellular ex…			92.7806	186.168	1.00471	0.0004	0.00900838
ENSTGUG00000006657	ENSTGUT00000006928	100190420	RAB14|RAB14 member RAS oncogene family-like	chr17:9616905-9630011	GO:0007165|signal transduction|biological_process///GO:0090382|phagosome maturation|biological_process///GO:0055037|recycling endosome|cellular_component///GO:0045335|phagocytic vesicle|cellular_component///GO:0042742|defense response to bacterium|biological_process///GO:0032456|endocytic recycling|biological_process///GO:0006895|Golgi to endosome transport|biological_process///GO:0006913|nucleoc…			120.089	470.253	1.96934	5e-05	0.00169925
ENSTGUG00000006659	ENSTGUT00000006907	100220034	GCHFR|GTP cyclohydrolase I feedback regulator	chr5:6959377-6964646	GO:0009890|negative regulation of biosynthetic process|biological_process///GO:0005634|nucleus|cellular_component///GO:0005737|cytoplasm|cellular_component///GO:0031965|nuclear membrane|cellular_component///GO:0005515|protein binding|molecular_function///GO:0042470|melanosome|cellular_component///GO:0030425|dendrite|cellular_component			42.6356	76.7064	0.847289	0.0226	0.156343
ENSTGUG00000006663	ENSTGUT00000006944	100231874	RPS2|ribosomal protein S2	chr14:9475825-9479495	GO:0015935|small ribosomal subunit|cellular_component///GO:0006412|translation|biological_process///GO:0003735|structural constituent of ribosome|molecular_function///GO:0003723|RNA binding|molecular_function///GO:0030529|intracellular ribonucleoprotein complex|cellular_component///GO:0005840|ribosome|cellular_component///GO:0005634|nucleus|cellular_component///GO:0005737|cytoplasm|cellular_compo…			75.3676	269.379	1.83762	5e-05	0.00169925
ENSTGUG00000006666	ENSTGUT00000006917			chr1:7513083-7513462				13.0653	48.4034	1.88936	0.009	0.085119
ENSTGUG00000006667	ENSTGUT00000006920	100226083	PQLC1|PQ loop repeat containing 1	chr2:75433696-75476888				6.05783	24.2683	2.0022	0.0003	0.00721727
ENSTGUG00000006705	ENSTGUT00000006970	100220001	|immunoglobulin mu binding protein 2	chr5:7038694-7062327	GO:0008270|zinc ion binding|molecular_function///GO:0003677|DNA binding|molecular_function///GO:0046872|metal ion binding|molecular_function///GO:0003676|nucleic acid binding|molecular_function///GO:0016787|hydrolase activity|molecular_function///GO:0005524|ATP binding|molecular_function///GO:0000166|nucleotide binding|molecular_function			1.87656	4.58298	1.2882	0.01075	0.0955057
ENSTGUG00000006720	ENSTGUT00000006969	100226613	DYRK2|dual-specificity tyrosine-(Y)-phosphorylation regulated kinase 2	chr1A:34269532-34271134	GO:0004713|protein tyrosine kinase activity|molecular_function///GO:0016772|transferase activity, transferring phosphorus-containing groups|molecular_function///GO:0006468|protein phosphorylation|biological_process///GO:0004672|protein kinase activity|molecular_function///GO:0005524|ATP binding|molecular_function///GO:0000166|nucleotide binding|molecular_function///GO:0005634|nucleus|cellular_com…			2.29164	5.16483	1.17234	0.01865	0.137625
ENSTGUG00000006722	ENSTGUT00000006985		SYT12|	chr5:7064556-7071832	GO:0005515|protein binding|molecular_function///GO:0060291|long-term synaptic potentiation|biological_process///GO:0046928|regulation of neurotransmitter secretion|biological_process///GO:0016020|membrane|cellular_component			31.8972	51.8518	0.700965	0.03035	0.189924
ENSTGUG00000006738	ENSTGUT00000006992			chr1A:34488941-34508961	GO:0005634|nucleus|cellular_component			10.3213	18.3107	0.827062	0.023	0.157852
ENSTGUG00000006743	ENSTGUT00000007012	100226830	REL|v-rel reticuloendotheliosis viral oncogene homolog (avian)	chr3:26523397-26546262	GO:0005515|protein binding|molecular_function///GO:0007249|I-kappaB kinase/NF-kappaB signaling|biological_process///GO:0045893|positive regulation of transcription, DNA-templated|biological_process///GO:0005737|cytoplasm|cellular_component///GO:0005634|nucleus|cellular_component///GO:0045944|positive regulation of transcription from RNA polymerase II promoter|biological_process///GO:0006366|trans…			0.512654	1.79522	1.8081	0.0203	0.145425
ENSTGUG00000006760	ENSTGUT00000007014			chr14:9563455-9567910				10.2998	50.2191	2.28562	0.00025	0.00632455
ENSTGUG00000006763	ENSTGUT00000007020		FAHD1|	chr14:9563455-9567910	GO:0003824|catalytic activity|molecular_function///GO:0008152|metabolic process|biological_process///GO:0005737|cytoplasm|cellular_component///GO:0005654|nucleoplasm|cellular_component///GO:0005739|mitochondrion|cellular_component///GO:0005829|cytosol|cellular_component///GO:0008948|oxaloacetate decarboxylase activity|molecular_function///GO:0018773|acetylpyruvate hydrolase activity|molecular_fun…			5.43058	23.3453	2.10396	0.0182	0.13501
ENSTGUG00000006765	ENSTGUT00000007021		TTLL11|	chr17:9865203-9879443	GO:0006464|cellular protein modification process|biological_process///GO:0051013|microtubule severing|biological_process///GO:0018095|protein polyglutamylation|biological_process			0.657907	1.78358	1.43882	0.03535	0.210144
ENSTGUG00000006775	ENSTGUT00000007034			chr9:5267793-5269458	GO:0003872|6-phosphofructokinase activity|molecular_function///GO:0046835|carbohydrate phosphorylation|biological_process///GO:0006096|glycolytic process|biological_process			119.592	268.79	1.16835	5e-05	0.00169925
ENSTGUG00000006780	ENSTGUT00000007036			chr9:5271633-5272688	GO:0006002|fructose 6-phosphate metabolic process|biological_process///GO:0003872|6-phosphofructokinase activity|molecular_function///GO:0046835|carbohydrate phosphorylation|biological_process///GO:0006096|glycolytic process|biological_process			80.8744	224.003	1.46977	0.00015	0.00425239
ENSTGUG00000006783	ENSTGUT00000007039	100218612	PROCR|endothelial protein C receptor-like	chr9:5279189-5280817	GO:0019882|antigen processing and presentation|biological_process///GO:0006955|immune response|biological_process///GO:0016020|membrane|cellular_component///GO:0005813|centrosome|cellular_component///GO:0005925|focal adhesion|cellular_component///GO:0005515|protein binding|molecular_function///GO:0070062|extracellular exosome|cellular_component///GO:0009986|cell surface|cellular_component///GO:00…			2.25146	6.72449	1.57857	0.0148	0.118096
ENSTGUG00000006789	ENSTGUT00000007068	100218726	MAPK6|mitogen-activated protein kinase 6	chr10:8718323-8725341	GO:0000165|MAPK cascade|biological_process///GO:0004707|MAP kinase activity|molecular_function///GO:0004713|protein tyrosine kinase activity|molecular_function///GO:0016772|transferase activity, transferring phosphorus-containing groups|molecular_function///GO:0006468|protein phosphorylation|biological_process///GO:0004672|protein kinase activity|molecular_function///GO:0019901|protein kinase bin…			89.4231	162.21	0.859144	0.0024	0.0331042
ENSTGUG00000006792	ENSTGUT00000007061		SLC38A8|	chr11:6579618-6583878	GO:0016021|integral component of membrane|cellular_component///GO:0016020|membrane|cellular_component			0.297563	2.10792	2.82455	0.007	0.0718009
ENSTGUG00000006801	ENSTGUT00000007058		SCRT2|	chr20:8284207-8284891	GO:0000122|negative regulation of transcription from RNA polymerase II promoter|biological_process///GO:2001222|regulation of neuron migration|biological_process///GO:0005634|nucleus|cellular_component///GO:0046872|metal ion binding|molecular_function///GO:0003676|nucleic acid binding|molecular_function			1.10155	4.38172	1.99197	0.01475	0.117864
ENSTGUG00000006802	ENSTGUT00000007066		RBM18|	chr17:9962951-9967345	GO:0003676|nucleic acid binding|molecular_function///GO:0000166|nucleotide binding|molecular_function///GO:0098792|xenophagy|biological_process///GO:0002230|positive regulation of defense response to virus by host|biological_process			19.3532	40.0893	1.05064	0.00845	0.0816279
ENSTGUG00000006806	ENSTGUT00000007098	100217954	NECAB2|N-terminal EF-hand calcium binding protein 2	chr11:6584590-6660153	GO:0005509|calcium ion binding|molecular_function///GO:0005515|protein binding|molecular_function			16.2025	75.6208	2.22257	5e-05	0.00169925
ENSTGUG00000006811	ENSTGUT00000007078			chr19:8078579-8081963	GO:0016846|carbon-sulfur lyase activity|molecular_function///GO:0008152|metabolic process|biological_process			14.8685	54.9027	1.88461	5e-05	0.00169925
ENSTGUG00000006816	ENSTGUT00000007070	100220353	PTGFR|prostaglandin F receptor (FP)	chr8:15358205-15373992	GO:0004958|prostaglandin F receptor activity|molecular_function///GO:0004930|G-protein coupled receptor activity|molecular_function///GO:0016021|integral component of membrane|cellular_component///GO:0004871|signal transducer activity|molecular_function///GO:0007165|signal transduction|biological_process///GO:0007186|G-protein coupled receptor signaling pathway|biological_process///GO:0032355|res…			13.2436	27.5206	1.05522	0.02615	0.171044
ENSTGUG00000006828	ENSTGUT00000007090	100220797	SLC35E3|solute carrier family 35, member E3	chr1A:34644009-34647925	GO:0016021|integral component of membrane|cellular_component///GO:0016020|membrane|cellular_component			40.7658	91.6911	1.16942	0.00065	0.0129119
ENSTGUG00000006832	ENSTGUT00000007088			chr14:9603559-9605965				2.0538	7.19687	1.80907	0.02745	0.177387
ENSTGUG00000006840	ENSTGUT00000007112			chr14:9662693-9804060	GO:0016021|integral component of membrane|cellular_component///GO:0005789|endoplasmic reticulum membrane|cellular_component///GO:0005783|endoplasmic reticulum|cellular_component///GO:0016020|membrane|cellular_component			2.57504	9.5545	1.89159	0.0018	0.0268288
ENSTGUG00000006851	ENSTGUT00000007144		PSMD13|	chr5:7204837-7210783	GO:0005515|protein binding|molecular_function///GO:0005634|nucleus|cellular_component///GO:0016020|membrane|cellular_component///GO:0000502|proteasome complex|cellular_component///GO:0070062|extracellular exosome|cellular_component///GO:0022624|proteasome accessory complex|cellular_component///GO:0005838|proteasome regulatory particle|cellular_component///GO:0007127|meiosis I|biological_process			58.9882	159.338	1.43359	5e-05	0.00169925
ENSTGUG00000006856	ENSTGUT00000007122		SOX8|	chr14:9825548-9834888	GO:0005634|nucleus|cellular_component///GO:0045944|positive regulation of transcription from RNA polymerase II promoter|biological_process///GO:0005737|cytoplasm|cellular_component///GO:0003700|transcription factor activity, sequence-specific DNA binding|molecular_function///GO:0043565|sequence-specific DNA binding|molecular_function///GO:0003677|DNA binding|molecular_function///GO:0007165|signal…			1.82578	4.439	1.28172	0.0163	0.126488
ENSTGUG00000006862	ENSTGUT00000007132			chr11:6734085-6737862	GO:0004713|protein tyrosine kinase activity|molecular_function///GO:0016772|transferase activity, transferring phosphorus-containing groups|molecular_function///GO:0006468|protein phosphorylation|biological_process///GO:0004672|protein kinase activity|molecular_function///GO:0005524|ATP binding|molecular_function			3.44628	11.8078	1.77663	0.00605	0.0651979
ENSTGUG00000006863	ENSTGUT00000007126	100232492	CCDC85A|coiled-coil domain containing 85A	chr3:28005579-28073756				5.26349	10.905	1.05091	0.02015	0.144534
ENSTGUG00000006873	ENSTGUT00000007139	100232767	|tektin-4-like	chr14:9960327-9971518				0.438448	2.13746	2.28542	0.0088	0.084002
ENSTGUG00000006886	ENSTGUT00000007150	100225810	SIRT3|sirtuin 3	chr5:7212637-7214478	GO:0006476|protein deacetylation|biological_process///GO:0070403|NAD+ binding|molecular_function///GO:0016811|hydrolase activity, acting on carbon-nitrogen (but not peptide) bonds, in linear amides|molecular_function///GO:0051287|NAD binding|molecular_function///GO:0008270|zinc ion binding|molecular_function///GO:2000757|negative regulation of peptidyl-lysine acetylation|biological_process///GO:0…			7.3869	17.803	1.26908	0.02955	0.186995
ENSTGUG00000006898	ENSTGUT00000007178	100227721	SNPH|syntaphilin	chr20:8376589-8381053	GO:0017075|syntaxin-1 binding|molecular_function///GO:0005739|mitochondrion|cellular_component///GO:0005737|cytoplasm|cellular_component///GO:0005881|cytoplasmic microtubule|cellular_component			4.10809	21.7815	2.40656	5e-05	0.00169925
ENSTGUG00000006913	ENSTGUT00000007192			chr5:7242847-7262389				2.99357	6.88415	1.20141	0.00725	0.0732991
ENSTGUG00000006933	ENSTGUT00000007211		CHDH|	chr12:7270254-7278373	GO:0019285|glycine betaine biosynthetic process from choline|biological_process///GO:0008812|choline dehydrogenase activity|molecular_function///GO:0016614|oxidoreductase activity, acting on CH-OH group of donors|molecular_function///GO:0050660|flavin adenine dinucleotide binding|molecular_function///GO:0055114|oxidation-reduction process|biological_process///GO:0005515|protein binding|molecular_…			0.853892	1.92347	1.17158	0.04595	0.248302
ENSTGUG00000006937	ENSTGUT00000007209///ENSTGUT00000007210		ACRC|	chr4A:19810391-19818068				3.15052	7.26707	1.20578	0.0498	0.261346
ENSTGUG00000006939	ENSTGUT00000007220	100190208	ISCU|IscU iron-sulfur cluster scaffold-like	chr15:4238286-4240890	GO:0016226|iron-sulfur cluster assembly|biological_process///GO:0051536|iron-sulfur cluster binding|molecular_function///GO:0005506|iron ion binding|molecular_function///GO:0005737|cytoplasm|cellular_component///GO:0005739|mitochondrion|cellular_component///GO:0032947|protein complex scaffold|molecular_function///GO:0005829|cytosol|cellular_component///GO:0005515|protein binding|molecular_function			282.31	468.732	0.731485	0.00815	0.079685
ENSTGUG00000006945	ENSTGUT00000007223		ACTR8|	chr12:7284052-7290960	GO:0006338|chromatin remodeling|biological_process///GO:0031011|Ino80 complex|cellular_component///GO:0005634|nucleus|cellular_component///GO:0005813|centrosome|cellular_component///GO:0005515|protein binding|molecular_function			33.9952	62.9438	0.888734	0.0039	0.0479343
ENSTGUG00000006953	ENSTGUT00000007267	100229810	|ubiquitin specific peptidase 33	chr8:15607574-15638506	GO:0008234|cysteine-type peptidase activity|molecular_function///GO:0004843|ubiquitin-specific protease activity|molecular_function///GO:0036459|ubiquitinyl hydrolase activity|molecular_function///GO:0008233|peptidase activity|molecular_function///GO:0006511|ubiquitin-dependent protein catabolic process|biological_process///GO:0006508|proteolysis|biological_process///GO:0008270|zinc ion binding|m…			21.2943	36.4462	0.775298	0.0118	0.101556
ENSTGUG00000006958	ENSTGUT00000007239			chr9:6257266-6296942	GO:0007254|JNK cascade|biological_process///GO:0004709|MAP kinase kinase kinase activity|molecular_function///GO:0000186|activation of MAPKK activity|biological_process///GO:0051092|positive regulation of NF-kappaB transcription factor activity|biological_process///GO:0046777|protein autophosphorylation|biological_process///GO:0004713|protein tyrosine kinase activity|molecular_function///GO:00046…			1.69781	8.61746	2.34359	0.0006	0.0121759
ENSTGUG00000006961	ENSTGUT00000007260	100223917	SSRP1|structure specific recognition protein 1	chr5:7292042-7297899	GO:0003677|DNA binding|molecular_function///GO:0005634|nucleus|cellular_component///GO:0005737|cytoplasm|cellular_component///GO:0005515|protein binding|molecular_function///GO:0044822|poly(A) RNA binding|molecular_function///GO:0003682|chromatin binding|molecular_function			63.9572	98.5198	0.623307	0.02995	0.18826
ENSTGUG00000006962	ENSTGUT00000007242///ENSTGUT00000007243			chr3:28257907-28275877	GO:0005488|binding|molecular_function			9.30855	21.1586	1.18462	0.0014	0.0225338
ENSTGUG00000006964	ENSTGUT00000007235		SMPD3|	chr11:6824613-6855607	GO:0000137|Golgi cis cisterna|cellular_component///GO:0030072|peptide hormone secretion|biological_process///GO:0002244|hematopoietic progenitor cell differentiation|biological_process///GO:0006684|sphingomyelin metabolic process|biological_process///GO:0004767|sphingomyelin phosphodiesterase activity|molecular_function///GO:0005515|protein binding|molecular_function///GO:0005794|Golgi apparatus|…			17.6412	57.1246	1.69517	5e-05	0.00169925
ENSTGUG00000006965	ENSTGUT00000007238			chr20:8420131-8421725	GO:0005515|protein binding|molecular_function			10.5775	27.3499	1.37054	0.00085	0.0157222
ENSTGUG00000006967	ENSTGUT00000007237	100190568///101233902	|coiled-coil-helix-coiled-coil-helix domain containing 1///|coiled-coil-helix-coiled-coil-helix domain containing 1-like	chr6:14829938-14832396				141.562	247.387	0.805343	0.006	0.064907
ENSTGUG00000006969	ENSTGUT00000007252		PLA2G15|	chr11:6976867-6984048	GO:0008374|O-acyltransferase activity|molecular_function///GO:0006629|lipid metabolic process|biological_process///GO:0005615|extracellular space|cellular_component///GO:0006672|ceramide metabolic process|biological_process///GO:0070062|extracellular exosome|cellular_component///GO:0006650|glycerophospholipid metabolic process|biological_process///GO:0005739|mitochondrion|cellular_component///GO:…			10.0267	43.4179	2.11445	5e-05	0.00169925
ENSTGUG00000006972	ENSTGUT00000007245			chr20:8450562-8452678	GO:0005515|protein binding|molecular_function			14.7919	38.1899	1.36838	0.00065	0.0129119
ENSTGUG00000006989	ENSTGUT00000007259	100222503	C3orf70|chromosome 9 open reading frame, human C3orf70	chr9:6382718-6400368				16.8095	38.9056	1.2107	0.0073	0.073541
ENSTGUG00000006993	ENSTGUT00000007296	751777	CYP19A1|cytochrome P450, family 19, subfamily A, polypeptide 1	chr10:8946814-9108719	GO:0016705|oxidoreductase activity, acting on paired donors, with incorporation or reduction of molecular oxygen|molecular_function///GO:0004497|monooxygenase activity|molecular_function///GO:0020037|heme binding|molecular_function///GO:0005506|iron ion binding|molecular_function///GO:0046872|metal ion binding|molecular_function///GO:0055114|oxidation-reduction process|biological_process///GO:001…			17.1792	63.8076	1.89307	0.00065	0.0129119
ENSTGUG00000006995	ENSTGUT00000007301		VPS8|	chr9:6404260-6471440	GO:0005515|protein binding|molecular_function///GO:0004519|endonuclease activity|molecular_function///GO:0008270|zinc ion binding|molecular_function///GO:0033263|CORVET complex|cellular_component///GO:0005769|early endosome|cellular_component///GO:0034058|endosomal vesicle fusion|biological_process			14.6863	27.4458	0.902115	0.0053	0.0597999
ENSTGUG00000007002	ENSTGUT00000007274	100220989	CLP1|cleavage and polyadenylation factor I subunit 1	chr5:7313509-7315438	GO:0051736|ATP-dependent polyribonucleotide 5'-hydroxyl-kinase activity|molecular_function///GO:0051733|polydeoxyribonucleotide kinase activity|molecular_function///GO:0046404|ATP-dependent polydeoxyribonucleotide 5'-hydroxyl-kinase activity|molecular_function///GO:0035087|siRNA loading onto RISC involved in RNA interference|biological_process///GO:0031124|mRNA 3'-end processing|biological_proces…			8.8089	34.1493	1.95482	5e-05	0.00169925
ENSTGUG00000007008	ENSTGUT00000007292	100229919	|adenylate kinase 5	chr8:15709606-15818991	GO:0019205|nucleobase-containing compound kinase activity|molecular_function///GO:0006139|nucleobase-containing compound metabolic process|biological_process///GO:0016310|phosphorylation|biological_process///GO:0016301|kinase activity|molecular_function///GO:0016740|transferase activity|molecular_function///GO:0005524|ATP binding|molecular_function			130.496	242.326	0.892941	0.00495	0.056759
ENSTGUG00000007014	ENSTGUT00000007288	100219241	WNT5A|wingless-type MMTV integration site family, member 5A	chr12:7946132-7954719	GO:0016055|Wnt signaling pathway|biological_process///GO:0005578|proteinaceous extracellular matrix|cellular_component///GO:0005576|extracellular region|cellular_component///GO:0007275|multicellular organismal development|biological_process///GO:0005102|receptor binding|molecular_function///GO:0005615|extracellular space|cellular_component///GO:0003700|transcription factor activity, sequence-spec…			2.02053	5.45792	1.43362	0.01975	0.143029
ENSTGUG00000007024	ENSTGUT00000007349	100219282	DENND1A|DENN/MADD domain containing 1A	chr17:10225097-10382908	GO:0006897|endocytosis|biological_process///GO:0043547|positive regulation of GTPase activity|biological_process///GO:0017112|Rab guanyl-nucleotide exchange factor activity|molecular_function///GO:0030136|clathrin-coated vesicle|cellular_component///GO:0032483|regulation of Rab protein signal transduction|biological_process///GO:0030665|clathrin-coated vesicle membrane|cellular_component///GO:004…			10.9145	21.3229	0.966154	0.00575	0.0634807
ENSTGUG00000007025	ENSTGUT00000007320	100224122	PIGK|phosphatidylinositol glycan anchor biosynthesis, class K	chr8:15836596-15904142	GO:0003923|GPI-anchor transamidase activity|molecular_function///GO:0042765|GPI-anchor transamidase complex|cellular_component///GO:0016255|attachment of GPI anchor to protein|biological_process///GO:0008233|peptidase activity|molecular_function///GO:0006508|proteolysis|biological_process///GO:0016020|membrane|cellular_component///GO:0005515|protein binding|molecular_function			25.4771	60.8686	1.2565	0.0006	0.0121759
ENSTGUG00000007037	ENSTGUT00000007337			chrZ:72086369-72156983	GO:0005515|protein binding|molecular_function///GO:0046578|regulation of Ras protein signal transduction|biological_process///GO:0035023|regulation of Rho protein signal transduction|biological_process///GO:0005089|Rho guanyl-nucleotide exchange factor activity|molecular_function///GO:0043547|positive regulation of GTPase activity|biological_process///GO:0005085|guanyl-nucleotide exchange factor …			1.5264	6.36577	2.06021	5e-05	0.00169925
ENSTGUG00000007050	ENSTGUT00000007330	100224116	ST6GALNAC5|ST6 (alpha-N-acetyl-neuraminyl-2,3-beta-galactosyl-1,3)-N-acetylgalactosaminide alpha-2,6-sialyltransferase 5	chr8:15916402-15983960	GO:0097503|sialylation|biological_process///GO:0030173|integral component of Golgi membrane|cellular_component///GO:0008373|sialyltransferase activity|molecular_function///GO:0006486|protein glycosylation|biological_process///GO:0005794|Golgi apparatus|cellular_component///GO:0016757|transferase activity, transferring glycosyl groups|molecular_function///GO:0016740|transferase activity|molecular_…			4.70265	14.8926	1.66305	0.00365	0.0458607
ENSTGUG00000007056	ENSTGUT00000007363	100222189	|protein phosphatase 3, catalytic subunit, beta isozyme	chr6:15065854-15093628	GO:0035690|cellular response to drug|biological_process///GO:0030346|protein phosphatase 2B binding|molecular_function///GO:0019899|enzyme binding|molecular_function///GO:0005955|calcineurin complex|cellular_component///GO:0008144|drug binding|molecular_function///GO:0005516|calmodulin binding|molecular_function///GO:0016311|dephosphorylation|biological_process///GO:0004721|phosphoprotein phospha…			25.2946	41.6951	0.72105	0.03405	0.20479
ENSTGUG00000007057	ENSTGUT00000007339		USP30|	chr15:4400602-4410128	GO:0008234|cysteine-type peptidase activity|molecular_function///GO:0036459|ubiquitinyl hydrolase activity|molecular_function///GO:0008233|peptidase activity|molecular_function///GO:0006511|ubiquitin-dependent protein catabolic process|biological_process///GO:0006508|proteolysis|biological_process///GO:0016787|hydrolase activity|molecular_function///GO:0016579|protein deubiquitination|biological_…			1.65751	7.5333	2.18426	0.0006	0.0121759
ENSTGUG00000007068	ENSTGUT00000007340	100228613	ALKBH2|alkB, alkylation repair homolog 2 (E. coli)	chr15:4414201-4417092	GO:0016706|oxidoreductase activity, acting on paired donors, with incorporation or reduction of molecular oxygen, 2-oxoglutarate as one donor, and incorporation of one atom each of oxygen into both donors|molecular_function///GO:0055114|oxidation-reduction process|biological_process///GO:0016491|oxidoreductase activity|molecular_function///GO:0005634|nucleus|cellular_component///GO:0005654|nucleo…			2.97119	15.4263	2.37628	0.00025	0.00632455
ENSTGUG00000007074	ENSTGUT00000007500	100230397	SLC12A4|solute carrier family 12 (potassium/chloride transporters), member 4	chr11:7251406-7297284	GO:0015379|potassium:chloride symporter activity|molecular_function///GO:0015377|cation:chloride symporter activity|molecular_function///GO:1902476|chloride transmembrane transport|biological_process///GO:0005215|transporter activity|molecular_function///GO:0016021|integral component of membrane|cellular_component///GO:0055085|transmembrane transport|biological_process///GO:0006821|chloride trans…			48.4101	79.5482	0.716521	0.0103	0.0927493
ENSTGUG00000007095	ENSTGUT00000007392	100224014	NEK6|NIMA-related kinase 6	chr17:10541863-10568112	GO:0009966|regulation of signal transduction|biological_process///GO:0004713|protein tyrosine kinase activity|molecular_function///GO:0004674|protein serine/threonine kinase activity|molecular_function///GO:0016772|transferase activity, transferring phosphorus-containing groups|molecular_function///GO:0006468|protein phosphorylation|biological_process///GO:0004672|protein kinase activity|molecula…			12.154	24.4798	1.01017	0.0249	0.165457
ENSTGUG00000007108	ENSTGUT00000007407	100232781	PCM1|pericentriolar material 1	chr4:40928605-40973785	GO:0022027|interkinetic nuclear migration|biological_process///GO:0097150|neuronal stem cell population maintenance|biological_process///GO:0050768|negative regulation of neurogenesis|biological_process///GO:0001764|neuron migration|biological_process///GO:0071539|protein localization to centrosome|biological_process///GO:0034454|microtubule anchoring at centrosome|biological_process///GO:0034451…			6.18839	10.8967	0.816256	0.02	0.144008
ENSTGUG00000007119	ENSTGUT00000007429	100221088	PSMB7|proteasome (prosome, macropain) subunit, beta type, 7	chr17:10570508-10589683	GO:0051603|proteolysis involved in cellular protein catabolic process|biological_process///GO:0008233|peptidase activity|molecular_function///GO:0006508|proteolysis|biological_process///GO:0005839|proteasome core complex|cellular_component///GO:0004298|threonine-type endopeptidase activity|molecular_function///GO:0004175|endopeptidase activity|molecular_function///GO:0000502|proteasome complex|ce…			251.144	671.378	1.41861	5e-05	0.00169925
ENSTGUG00000007121	ENSTGUT00000007398		FAM151B|	chrZ:72340059-72347045	GO:0005515|protein binding|molecular_function			4.04616	14.194	1.81066	0.0038	0.0471158
ENSTGUG00000007123	ENSTGUT00000007406			chrZ:72356945-72372598	GO:0046578|regulation of Ras protein signal transduction|biological_process///GO:0035023|regulation of Rho protein signal transduction|biological_process///GO:0043547|positive regulation of GTPase activity|biological_process///GO:0005085|guanyl-nucleotide exchange factor activity|molecular_function			0.822253	4.24665	2.36867	0.0013	0.0215388
ENSTGUG00000007124	ENSTGUT00000007435		PTPRR|	chr1A:35301231-35435054	GO:0035335|peptidyl-tyrosine dephosphorylation|biological_process///GO:0016791|phosphatase activity|molecular_function///GO:0006470|protein dephosphorylation|biological_process///GO:0004725|protein tyrosine phosphatase activity|molecular_function///GO:0016311|dephosphorylation|biological_process///GO:0004721|phosphoprotein phosphatase activity|molecular_function///GO:0016787|hydrolase activity|mo…			5.05912	13.2907	1.39346	0.00075	0.0143428
ENSTGUG00000007133	ENSTGUT00000007410	100190428	EMC4|uncharacterized LOC100190428	chrZ:72373651-72374579	GO:0016021|integral component of membrane|cellular_component///GO:0072546|ER membrane protein complex|cellular_component			74.017	164.142	1.14902	0.01015	0.0917648
ENSTGUG00000007138	ENSTGUT00000007413	100227979	|translocase of outer mitochondrial membrane 5 homolog (yeast)	chrZ:72376193-72384747	GO:0005742|mitochondrial outer membrane translocase complex|cellular_component///GO:0005739|mitochondrion|cellular_component			91.3381	444.781	2.28381	0.0169	0.129716
ENSTGUG00000007159	ENSTGUT00000007455	100227976	CDC20|cell division cycle 20	chr8:16375485-16380953	GO:0005515|protein binding|molecular_function///GO:0031915|positive regulation of synaptic plasticity|biological_process///GO:0040020|regulation of meiotic nuclear division|biological_process///GO:0090129|positive regulation of synapse maturation|biological_process///GO:0005634|nucleus|cellular_component///GO:0005737|cytoplasm|cellular_component///GO:0005654|nucleoplasm|cellular_component///GO:00…			0.587419	2.43076	2.04894	0.01325	0.109926
ENSTGUG00000007165	ENSTGUT00000007448			chr14:10322060-10323043				7.03454	23.3069	1.72823	0.00025	0.00632455
ENSTGUG00000007167	ENSTGUT00000007526		MED12|	chr4A:20005592-20042187	GO:0008013|beta-catenin binding|molecular_function///GO:0016592|mediator complex|cellular_component///GO:0006357|regulation of transcription from RNA polymerase II promoter|biological_process///GO:0001104|RNA polymerase II transcription cofactor activity|molecular_function///GO:1990403|embryonic brain development|biological_process///GO:0090245|axis elongation involved in somitogenesis|biological…			3.42696	5.78577	0.755581	0.04335	0.239295
ENSTGUG00000007171	ENSTGUT00000007506	100221189	FLII|flightless I homolog (Drosophila)	chr14:10325008-10334643	GO:0005515|protein binding|molecular_function///GO:0051014|actin filament severing|biological_process///GO:0003779|actin binding|molecular_function///GO:0030036|actin cytoskeleton organization|biological_process///GO:0005737|cytoplasm|cellular_component///GO:0005654|nucleoplasm|cellular_component///GO:0005815|microtubule organizing center|cellular_component///GO:0007275|multicellular organismal d…			5.02889	16.5586	1.71927	5e-05	0.00169925
ENSTGUG00000007186	ENSTGUT00000007473	100221118	HESX1|homeobox protein ANF-1-like	chr12:8642961-8644871	GO:0043565|sequence-specific DNA binding|molecular_function///GO:0003677|DNA binding|molecular_function///GO:0005515|protein binding|molecular_function///GO:0006355|regulation of transcription, DNA-templated|biological_process///GO:0005634|nucleus|cellular_component///GO:0003682|chromatin binding|molecular_function///GO:0045892|negative regulation of transcription, DNA-templated|biological_proces…			1.3984	4.60578	1.71967	0.03935	0.224576
ENSTGUG00000007202	ENSTGUT00000007523	100221080	|suppressor of cancer cell invasion	chr17:10757379-10777729	GO:1903507|negative regulation of nucleic acid-templated transcription|biological_process///GO:0003714|transcription corepressor activity|molecular_function///GO:0006351|transcription, DNA-templated|biological_process			9.18682	17.4787	0.92796	0.01835	0.136034
ENSTGUG00000007216	ENSTGUT00000007504		SAMD10|	chr20:8891033-8895587	GO:0005515|protein binding|molecular_function///GO:0043565|sequence-specific DNA binding|molecular_function///GO:0005634|nucleus|cellular_component			3.15626	14.1342	2.1629	0.0016	0.0246286
ENSTGUG00000007229	ENSTGUT00000007519	100228945	ALKBH5|alkB, alkylation repair homolog 5 (E. coli)	chr14:10344768-10357452	GO:0007283|spermatogenesis|biological_process///GO:0005634|nucleus|cellular_component///GO:0006397|mRNA processing|biological_process///GO:0016706|oxidoreductase activity, acting on paired donors, with incorporation or reduction of molecular oxygen, 2-oxoglutarate as one donor, and incorporation of one atom each of oxygen into both donors|molecular_function///GO:0044822|poly(A) RNA binding|molecu…			7.31463	22.0968	1.59498	0.0016	0.0246286
ENSTGUG00000007241	ENSTGUT00000007528			chr9:6858180-6858583				83.8619	211.595	1.33522	0.0011	0.0189197
ENSTGUG00000007243	ENSTGUT00000007532		EFHD1|	chr9:6867986-6883208	GO:0005509|calcium ion binding|molecular_function///GO:0070062|extracellular exosome|cellular_component///GO:0005743|mitochondrial inner membrane|cellular_component///GO:0031175|neuron projection development|biological_process///GO:0005739|mitochondrion|cellular_component			22.8364	124.234	2.44365	5e-05	0.00169925
ENSTGUG00000007251	ENSTGUT00000007569			chr4A:20052763-20056348	GO:1901031|regulation of response to reactive oxygen species|biological_process///GO:0005634|nucleus|cellular_component			7.53022	15.3073	1.02346	0.0112	0.0981893
ENSTGUG00000007256	ENSTGUT00000007546	101233848	ARPC5L|actin related protein 2/3 complex, subunit 5-like	chr17:10800691-10803064	GO:0030833|regulation of actin filament polymerization|biological_process///GO:0034314|Arp2/3 complex-mediated actin nucleation|biological_process///GO:0015629|actin cytoskeleton|cellular_component///GO:0005885|Arp2/3 protein complex|cellular_component///GO:0005856|cytoskeleton|cellular_component///GO:0005925|focal adhesion|cellular_component///GO:0070062|extracellular exosome|cellular_component			29.2042	86.9654	1.57426	0.00015	0.00425239
ENSTGUG00000007257	ENSTGUT00000007545		GPR75|	chr3:28842985-28844356	GO:0004930|G-protein coupled receptor activity|molecular_function///GO:0007186|G-protein coupled receptor signaling pathway|biological_process///GO:0016021|integral component of membrane|cellular_component///GO:0070098|chemokine-mediated signaling pathway|biological_process///GO:0016493|C-C chemokine receptor activity|molecular_function///GO:1901214|regulation of neuron death|biological_process			0.717192	5.95968	3.0548	5e-05	0.00169925
ENSTGUG00000007261	ENSTGUT00000007552	100220068	|toll-like receptor 2 type-1-like	chr3:28848351-28850976	GO:0005515|protein binding|molecular_function///GO:0045087|innate immune response|biological_process///GO:0002376|immune system process|biological_process///GO:0007165|signal transduction|biological_process			0.398425	1.36682	1.77845	0.00905	0.0853059
ENSTGUG00000007272	ENSTGUT00000007566	100220340	GID4|GID complex subunit 4, VID24 homolog (S. cerevisiae)	chr14:10397144-10401268				9.21203	28.0046	1.60407	0.0032	0.0415963
ENSTGUG00000007295	ENSTGUT00000007600	100227882	ARF4|ADP-ribosylation factor 4	chr12:8763357-8767457	GO:0031683|G-protein beta/gamma-subunit complex binding|molecular_function///GO:0019001|guanyl nucleotide binding|molecular_function///GO:0004871|signal transducer activity|molecular_function///GO:0007186|G-protein coupled receptor signaling pathway|biological_process///GO:0006886|intracellular protein transport|biological_process///GO:0007264|small GTPase mediated signal transduction|biological_…			85.9812	381.691	2.15031	5e-05	0.00169925
ENSTGUG00000007310	ENSTGUT00000007626	100227330	NGEF|neuronal guanine nucleotide exchange factor	chr9:6981653-7004362	GO:0005515|protein binding|molecular_function///GO:0035023|regulation of Rho protein signal transduction|biological_process///GO:0005089|Rho guanyl-nucleotide exchange factor activity|molecular_function///GO:0043547|positive regulation of GTPase activity|biological_process///GO:0005085|guanyl-nucleotide exchange factor activity|molecular_function			31.8332	136.265	2.09782	5e-05	0.00169925
ENSTGUG00000007320	ENSTGUT00000007629	100221020	|nephrocystin-1-like	chr3:28882626-28887646	GO:0005929|cilium|cellular_component			6.09923	15.0341	1.30154	0.0096	0.088639
ENSTGUG00000007322	ENSTGUT00000007660	100230880	PIK3AP1|phosphoinositide-3-kinase adaptor protein 1	chr6:15642177-15674653	GO:0005515|protein binding|molecular_function///GO:0007165|signal transduction|biological_process///GO:0034123|positive regulation of toll-like receptor signaling pathway|biological_process///GO:0034162|toll-like receptor 9 signaling pathway|biological_process///GO:0034154|toll-like receptor 7 signaling pathway|biological_process///GO:0036312|phosphatidylinositol 3-kinase regulatory subunit bindi…			2.56255	5.6417	1.13855	0.0141	0.114043
ENSTGUG00000007326	ENSTGUT00000007655	100227868	MAPKAP1|mitogen-activated protein kinase associated protein 1	chr17:10857212-10927310	GO:0005634|nucleus|cellular_component///GO:0005737|cytoplasm|cellular_component///GO:0005654|nucleoplasm|cellular_component///GO:0005886|plasma membrane|cellular_component///GO:0005794|Golgi apparatus|cellular_component///GO:0046580|negative regulation of Ras protein signal transduction|biological_process///GO:0005515|protein binding|molecular_function///GO:0019901|protein kinase binding|molecula…			5.98062	11.4462	0.936503	0.0449	0.244266
ENSTGUG00000007339	ENSTGUT00000007651		BUB1|	chr3:28893191-28904512	GO:0016772|transferase activity, transferring phosphorus-containing groups|molecular_function///GO:0006468|protein phosphorylation|biological_process///GO:0004672|protein kinase activity|molecular_function///GO:0005737|cytoplasm|cellular_component///GO:0005654|nucleoplasm|cellular_component///GO:0016020|membrane|cellular_component///GO:0000777|condensed chromosome kinetochore|cellular_component//…			0.383747	1.27873	1.73648	0.0235	0.159345
ENSTGUG00000007359	ENSTGUT00000007662	100190292	MMAB|methylmalonic aciduria (cobalamin deficiency) cblB type	chr15:4556940-4560393	GO:0008817|cob(I)yrinic acid a,c-diamide adenosyltransferase activity|molecular_function///GO:0005739|mitochondrion|cellular_component			18.0327	37.2297	1.04584	0.0054	0.0605648
ENSTGUG00000007360	ENSTGUT00000007712	100221992	ANAPC1|anaphase promoting complex subunit 1	chr3:28933067-28957751	GO:0005680|anaphase-promoting complex|cellular_component///GO:0070979|protein K11-linked ubiquitination|biological_process///GO:0005634|nucleus|cellular_component///GO:0005515|protein binding|molecular_function			4.88068	8.404	0.783995	0.0248	0.165182
ENSTGUG00000007368	ENSTGUT00000007675///ENSTGUT00000007676	100219397	NOLC1|uncharacterized LOC100219397	chr6:15685837-15695099	GO:0005730|nucleolus|cellular_component///GO:0005515|protein binding|molecular_function///GO:0044822|poly(A) RNA binding|molecular_function///GO:0007000|nucleolus organization|biological_process///GO:0015030|Cajal body|cellular_component///GO:0005654|nucleoplasm|cellular_component			9.43495	27.076	1.52093	5e-05	0.00169925
ENSTGUG00000007371	ENSTGUT00000007686		MVK|	chr15:4560568-4570232	GO:0004496|mevalonate kinase activity|molecular_function///GO:0008299|isoprenoid biosynthetic process|biological_process///GO:0016773|phosphotransferase activity, alcohol group as acceptor|molecular_function///GO:0016310|phosphorylation|biological_process///GO:0016301|kinase activity|molecular_function///GO:0016740|transferase activity|molecular_function///GO:0005737|cytoplasm|cellular_component/…			6.88889	23.746	1.78534	5e-05	0.00169925
ENSTGUG00000007386	ENSTGUT00000007700	100222064	MVB12B|multivesicular body subunit 12B	chr17:11211697-11258306	GO:0005634|nucleus|cellular_component///GO:0005886|plasma membrane|cellular_component///GO:0005829|cytosol|cellular_component///GO:0008289|lipid binding|molecular_function///GO:0005769|early endosome|cellular_component///GO:0005515|protein binding|molecular_function///GO:0042058|regulation of epidermal growth factor receptor signaling pathway|biological_process///GO:0070062|extracellular exosome|…			4.88844	10.5893	1.11517	0.03635	0.213502
ENSTGUG00000007397	ENSTGUT00000007708			chr19:8656450-8672569	GO:0008094|DNA-dependent ATPase activity|molecular_function///GO:0006281|DNA repair|biological_process///GO:0003677|DNA binding|molecular_function///GO:0005524|ATP binding|molecular_function			11.4422	23.9933	1.06827	0.00885	0.0841944
ENSTGUG00000007418	ENSTGUT00000007711		PPDPF|	chr20:9393137-9394276	GO:0030154|cell differentiation|biological_process///GO:0007275|multicellular organismal development|biological_process			63.9037	380.42	2.57362	5e-05	0.00169925
ENSTGUG00000007422	ENSTGUT00000007716	100219225	ZBTB43|zinc finger and BTB domain containing 43	chr17:11479741-11481136	GO:0005515|protein binding|molecular_function///GO:0046872|metal ion binding|molecular_function///GO:0003676|nucleic acid binding|molecular_function///GO:0005634|nucleus|cellular_component			48.8614	76.9983	0.656131	0.0389	0.223023
ENSTGUG00000007426	ENSTGUT00000007770	100230395	RBL2|retinoblastoma-like 2 (p130)	chr11:8844692-8862729	GO:0051726|regulation of cell cycle|biological_process///GO:0007049|cell cycle|biological_process///GO:0006357|regulation of transcription from RNA polymerase II promoter|biological_process///GO:0005667|transcription factor complex|cellular_component///GO:0005634|nucleus|cellular_component///GO:0005737|cytoplasm|cellular_component///GO:0005730|nucleolus|cellular_component///GO:0043550|regulation …			4.25652	7.95816	0.90276	0.0326	0.198503
ENSTGUG00000007430	ENSTGUT00000007776	100225193	|tripartite motif containing 37	chr19:8752417-8773030	GO:0005515|protein binding|molecular_function///GO:0008270|zinc ion binding|molecular_function///GO:0005622|intracellular|cellular_component///GO:0046872|metal ion binding|molecular_function			16.9788	30.3262	0.83683	0.00875	0.0835955
ENSTGUG00000007433	ENSTGUT00000007734///ENSTGUT00000007735	100227111	AASDH|aminoadipate-semialdehyde dehydrogenase	chr4:43070421-43088266	GO:0003824|catalytic activity|molecular_function///GO:0008152|metabolic process|biological_process			4.03876	8.95373	1.14858	0.0076	0.0757516
ENSTGUG00000007437	ENSTGUT00000007736	100229437	FAM105A|family with sequence similarity 105, member A	chr2:80869072-80876695				6.51643	23.9817	1.87978	5e-05	0.00169925
ENSTGUG00000007440	ENSTGUT00000007791		TRPM7|	chr10:10578337-10609949	GO:0010961|cellular magnesium ion homeostasis|biological_process///GO:0006812|cation transport|biological_process///GO:0004674|protein serine/threonine kinase activity|molecular_function///GO:0016772|transferase activity, transferring phosphorus-containing groups|molecular_function///GO:0006468|protein phosphorylation|biological_process///GO:0016021|integral component of membrane|cellular_compone…			5.83953	10.233	0.809308	0.0198	0.143116
ENSTGUG00000007445	ENSTGUT00000007772		OSBPL8|	chr1A:37406412-37427083	GO:0006869|lipid transport|biological_process///GO:0016020|membrane|cellular_component///GO:0005783|endoplasmic reticulum|cellular_component///GO:0015485|cholesterol binding|molecular_function///GO:0045444|fat cell differentiation|biological_process///GO:0070273|phosphatidylinositol-4-phosphate binding|molecular_function///GO:0015914|phospholipid transport|biological_process///GO:0001786|phosphat…			14.6264	27.5002	0.910869	0.0073	0.073541
ENSTGUG00000007446	ENSTGUT00000007766	100232483	|aldehyde dehydrogenase 3 family, member B1	chr5:7960932-7967687	GO:0006081|cellular aldehyde metabolic process|biological_process///GO:0004030|aldehyde dehydrogenase [NAD(P)+] activity|molecular_function///GO:0016620|oxidoreductase activity, acting on the aldehyde or oxo group of donors, NAD or NADP as acceptor|molecular_function///GO:0008152|metabolic process|biological_process///GO:0055114|oxidation-reduction process|biological_process///GO:0016491|oxidored…			1.5822	3.53067	1.15801	0.0453	0.245849
ENSTGUG00000007450	ENSTGUT00000007762	100230795	CNKSR2|connector enhancer of kinase suppressor of Ras 2	chr1:13909680-14083129	GO:0005515|protein binding|molecular_function///GO:0009966|regulation of signal transduction|biological_process///GO:0005737|cytoplasm|cellular_component///GO:0005886|plasma membrane|cellular_component///GO:0005794|Golgi apparatus|cellular_component///GO:0070062|extracellular exosome|cellular_component///GO:0016020|membrane|cellular_component///GO:0097481|neuronal postsynaptic density|cellular_co…			37.9215	71.9602	0.924185	0.00445	0.0527409
ENSTGUG00000007465	ENSTGUT00000007802	100224654	GAS7|growth arrest-specific 7	chr18:5781221-5851474	GO:0005515|protein binding|molecular_function			27.4219	49.4058	0.849355	0.0179	0.133664
ENSTGUG00000007471	ENSTGUT00000007820	100227972	RPS6KA3|ribosomal protein S6 kinase, 90kDa, polypeptide 3	chr1:14490437-14562284	GO:0004713|protein tyrosine kinase activity|molecular_function///GO:0016773|phosphotransferase activity, alcohol group as acceptor|molecular_function///GO:0004674|protein serine/threonine kinase activity|molecular_function///GO:0000287|magnesium ion binding|molecular_function///GO:0035556|intracellular signal transduction|biological_process///GO:0016772|transferase activity, transferring phosphor…			4.31054	9.22355	1.09745	0.01175	0.101202
ENSTGUG00000007474	ENSTGUT00000007792		LRCH2|	chr4A:20629118-20676020	GO:0005515|protein binding|molecular_function			5.34458	22.0059	2.04174	5e-05	0.00169925
ENSTGUG00000007493	ENSTGUT00000007801	100224315	GDPD1|glycerophosphodiester phosphodiesterase domain containing 1	chr19:8812581-8822244	GO:0008889|glycerophosphodiester phosphodiesterase activity|molecular_function///GO:0006071|glycerol metabolic process|biological_process///GO:0008081|phosphoric diester hydrolase activity|molecular_function///GO:0006629|lipid metabolic process|biological_process///GO:0016020|membrane|cellular_component			118.491	188.414	0.669124	0.02055	0.146843
ENSTGUG00000007505	ENSTGUT00000007809	100222295	YPEL2|yippee-like 2 (Drosophila)	chr19:8840444-8856510				103.903	205.834	0.986241	0.0131	0.109406
ENSTGUG00000007512	ENSTGUT00000007838	100231023	DHX40|DEAH (Asp-Glu-Ala-His) box polypeptide 40	chr19:8885779-8900141	GO:0008026|ATP-dependent helicase activity|molecular_function///GO:0004386|helicase activity|molecular_function///GO:0003676|nucleic acid binding|molecular_function///GO:0016787|hydrolase activity|molecular_function///GO:0008152|metabolic process|biological_process///GO:0005524|ATP binding|molecular_function///GO:0000166|nucleotide binding|molecular_function			2.88214	8.20849	1.50997	0.0025	0.0341495
ENSTGUG00000007516	ENSTGUT00000007821	100219371	DPH2|diphthamide biosynthesis protein 2-like	chr8:17200475-17203839	GO:0017183|peptidyl-diphthamide biosynthetic process from peptidyl-histidine|biological_process///GO:0005515|protein binding|molecular_function///GO:0090560|2-(3-amino-3-carboxypropyl)histidine synthase activity|molecular_function			6.36411	18.2801	1.52224	0.0012	0.0202993
ENSTGUG00000007520	ENSTGUT00000007831		IWS1|	chr9:7250257-7259168	GO:0006351|transcription, DNA-templated|biological_process///GO:0003677|DNA binding|molecular_function///GO:0005634|nucleus|cellular_component///GO:0005654|nucleoplasm|cellular_component///GO:0005515|protein binding|molecular_function///GO:0050684|regulation of mRNA processing|biological_process///GO:0010793|regulation of mRNA export from nucleus|biological_process///GO:0090239|regulation of hist…			12.6767	24.8777	0.972673	0.009	0.085119
ENSTGUG00000007524	ENSTGUT00000007823			chr1:14568956-14575894	GO:0006413|translational initiation|biological_process///GO:0003743|translation initiation factor activity|molecular_function///GO:0006412|translation|biological_process///GO:0003723|RNA binding|molecular_function			124.049	244.131	0.976743	0.0009	0.0162736
ENSTGUG00000007540	ENSTGUT00000007911	100228172	|clathrin, heavy chain (Hc)	chr19:8909106-8930262	GO:0005488|binding|molecular_function///GO:0030132|clathrin coat of coated pit|cellular_component///GO:0030130|clathrin coat of trans-Golgi network vesicle|cellular_component///GO:0006886|intracellular protein transport|biological_process///GO:0005198|structural molecule activity|molecular_function///GO:0016192|vesicle-mediated transport|biological_process			32.3618	58.148	0.845436	0.00385	0.0475269
ENSTGUG00000007545	ENSTGUT00000007848			chr18:5911269-5914130				8.57658	49.8704	2.53971	5e-05	0.00169925
ENSTGUG00000007547	ENSTGUT00000007859	100222882	NKAIN4|Na+/K+ transporting ATPase interacting 4	chr20:9718516-9764376				184.957	285.914	0.628393	0.02995	0.18826
ENSTGUG00000007548	ENSTGUT00000007853	100218797	B3GALT1|UDP-Gal:betaGlcNAc beta 1,3-galactosyltransferase, polypeptide 1	chr7:13825390-13826371	GO:0008378|galactosyltransferase activity|molecular_function///GO:0006486|protein glycosylation|biological_process///GO:0005794|Golgi apparatus|cellular_component///GO:0016757|transferase activity, transferring glycosyl groups|molecular_function///GO:0016740|transferase activity|molecular_function///GO:0016021|integral component of membrane|cellular_component///GO:0008499|UDP-galactose:beta-N-ace…			11.5522	26.4157	1.19322	0.0036	0.0452829
ENSTGUG00000007553	ENSTGUT00000007874	100230857	B4GALT2|UDP-Gal:betaGlcNAc beta 1,4- galactosyltransferase, polypeptide 2	chr8:17215741-17218963	GO:0016757|transferase activity, transferring glycosyl groups|molecular_function///GO:0005975|carbohydrate metabolic process|biological_process			6.22873	16.5178	1.40702	0.0053	0.0597999
ENSTGUG00000007563	ENSTGUT00000007885			chr14:11134335-11138344				6.88803	32.1891	2.22441	5e-05	0.00169925
ENSTGUG00000007575	ENSTGUT00000007887	100190099	SNRNP48|U11/U12 snRNP 48K-like	chr2:83081697-83089671	GO:0005737|cytoplasm|cellular_component///GO:0005654|nucleoplasm|cellular_component///GO:0005689|U12-type spliceosomal complex|cellular_component			26.3317	52.7342	1.00194	0.0069	0.071359
ENSTGUG00000007577	ENSTGUT00000007892	100220007	|solute carrier family 17, member 9	chr20:10114530-10132802	GO:0005215|transporter activity|molecular_function///GO:0016021|integral component of membrane|cellular_component///GO:0055085|transmembrane transport|biological_process			1.95796	4.95952	1.34085	0.0174	0.13185
ENSTGUG00000007580	ENSTGUT00000007886	100219852	METRNL|meteorin, glial cell differentiation regulator-like	chr18:6307550-6458406	GO:0070062|extracellular exosome|cellular_component///GO:0005615|extracellular space|cellular_component///GO:0009409|response to cold|biological_process///GO:0005179|hormone activity|molecular_function///GO:0050873|brown fat cell differentiation|biological_process///GO:0090336|positive regulation of brown fat cell differentiation|biological_process///GO:0045444|fat cell differentiation|biological…			6.07847	17.4515	1.52157	0.01795	0.133948
ENSTGUG00000007593	ENSTGUT00000007902		FBXO31|	chr11:10534571-10556032	GO:0005515|protein binding|molecular_function///GO:0031146|SCF-dependent proteasomal ubiquitin-dependent protein catabolic process|biological_process///GO:0030332|cyclin binding|molecular_function///GO:0019005|SCF ubiquitin ligase complex|cellular_component///GO:0031571|mitotic G1 DNA damage checkpoint|biological_process///GO:0006974|cellular response to DNA damage stimulus|biological_process///G…			10.8013	25.1862	1.22143	0.0023	0.0320778
ENSTGUG00000007605	ENSTGUT00000007909	100231268	|kinetochore protein Spc25-like	chr7:14094832-14097930				1.24826	3.10501	1.31468	0.0432	0.238583
ENSTGUG00000007619	ENSTGUT00000007946	100225003	UQCRC1|cytochrome b-c1 complex subunit 1, mitochondrial-like	chr12:9243547-9252913	GO:0003824|catalytic activity|molecular_function///GO:0006122|mitochondrial electron transport, ubiquinol to cytochrome c|biological_process///GO:0043209|myelin sheath|cellular_component///GO:0005743|mitochondrial inner membrane|cellular_component///GO:0005739|mitochondrion|cellular_component///GO:0005515|protein binding|molecular_function///GO:0046872|metal ion binding|molecular_function///GO:00…			280.138	579.887	1.04963	0.00015	0.00425239
ENSTGUG00000007635	ENSTGUT00000007942			chr11:10654243-10670881				80.9144	148.113	0.872232	0.01895	0.139201
ENSTGUG00000007640	ENSTGUT00000007944		JPH3|	chr11:10688111-10704480	GO:0005886|plasma membrane|cellular_component///GO:0005789|endoplasmic reticulum membrane|cellular_component///GO:0070588|calcium ion transmembrane transport|biological_process///GO:0005783|endoplasmic reticulum|cellular_component///GO:0050885|neuromuscular process controlling balance|biological_process///GO:0015278|calcium-release channel activity|molecular_function///GO:0030314|junctional membr…			42.0709	72.6764	0.788663	0.0262	0.171271
ENSTGUG00000007648	ENSTGUT00000007961	100190740	|NADH dehydrogenase 1 beta subcomplex 8-like	chr6:16430812-16434576	GO:0005747|mitochondrial respiratory chain complex I|cellular_component///GO:0003954|NADH dehydrogenase activity|molecular_function///GO:0008137|NADH dehydrogenase (ubiquinone) activity|molecular_function///GO:0006120|mitochondrial electron transport, NADH to ubiquinone|biological_process///GO:0005739|mitochondrion|cellular_component			81.2815	179.614	1.1439	0.0012	0.0202993
ENSTGUG00000007653	ENSTGUT00000007979	100225079	|pyruvate dehydrogenase (lipoamide) alpha 1	chr1:15040032-15052162	GO:0016624|oxidoreductase activity, acting on the aldehyde or oxo group of donors, disulfide as acceptor|molecular_function///GO:0043231|intracellular membrane-bounded organelle|cellular_component///GO:0006096|glycolytic process|biological_process///GO:0004739|pyruvate dehydrogenase (acetyl-transferring) activity|molecular_function///GO:0008152|metabolic process|biological_process///GO:0055114|ox…			149.919	401.685	1.42188	5e-05	0.00169925
ENSTGUG00000007659	ENSTGUT00000007968	100230123	PXYLP1|acid phosphatase-like 2	chr9:7697980-7730169	GO:0003993|acid phosphatase activity|molecular_function///GO:0016311|dephosphorylation|biological_process///GO:0005794|Golgi apparatus|cellular_component///GO:0016791|phosphatase activity|molecular_function///GO:0005515|protein binding|molecular_function///GO:0006024|glycosaminoglycan biosynthetic process|biological_process///GO:0050650|chondroitin sulfate proteoglycan biosynthetic process|biolog…			25.462	45.4686	0.836527	0.0142	0.114524
ENSTGUG00000007668	ENSTGUT00000007973		FSCN1|	chr14:11353083-11359303	GO:0030674|protein binding, bridging|molecular_function///GO:0016477|cell migration|biological_process///GO:0007015|actin filament organization|biological_process///GO:0051015|actin filament binding|molecular_function///GO:0030036|actin cytoskeleton organization|biological_process///GO:0005737|cytoplasm|cellular_component///GO:0003779|actin binding|molecular_function///GO:0005856|cytoskeleton|cel…			40.575	145.751	1.84485	5e-05	0.00169925
ENSTGUG00000007681	ENSTGUT00000007990	100232422	ASPHD2|aspartate beta-hydroxylase domain containing 2	chr15:5065360-5069351	GO:0018193|peptidyl-amino acid modification|biological_process///GO:0016020|membrane|cellular_component			3.97226	10.1056	1.34713	0.00745	0.0745859
ENSTGUG00000007692	ENSTGUT00000008002		NTSR1|	chr20:10246734-10367801	GO:0016492|G-protein coupled neurotensin receptor activity|molecular_function///GO:0004930|G-protein coupled receptor activity|molecular_function///GO:0007186|G-protein coupled receptor signaling pathway|biological_process///GO:0016021|integral component of membrane|cellular_component///GO:0043066|negative regulation of apoptotic process|biological_process///GO:0005887|integral component of plasm…			44.2994	106.928	1.27128	0.01035	0.093051
ENSTGUG00000007703	ENSTGUT00000008030		NDUFV1|	chr5:8059468-8061306	GO:0010181|FMN binding|molecular_function///GO:0051539|4 iron, 4 sulfur cluster binding|molecular_function///GO:0008137|NADH dehydrogenase (ubiquinone) activity|molecular_function///GO:0055114|oxidation-reduction process|biological_process///GO:0005747|mitochondrial respiratory chain complex I|cellular_component///GO:0005743|mitochondrial inner membrane|cellular_component///GO:0005739|mitochondri…			245.831	514.381	1.06517	0.00015	0.00425239
ENSTGUG00000007704	ENSTGUT00000008031	100225065	WIPI2|WD repeat domain, phosphoinositide interacting 2	chr14:11523934-11537499	GO:0005515|protein binding|molecular_function///GO:0005737|cytoplasm|cellular_component///GO:0005654|nucleoplasm|cellular_component///GO:0016020|membrane|cellular_component///GO:0005829|cytosol|cellular_component///GO:0032266|phosphatidylinositol-3-phosphate binding|molecular_function///GO:0010314|phosphatidylinositol-5-phosphate binding|molecular_function///GO:0080025|phosphatidylinositol-3,5-bi…			47.1158	136.878	1.5386	5e-05	0.00169925
ENSTGUG00000007738	ENSTGUT00000008055	100226734	|Cdk5 and Abl enzyme substrate 2	chr20:10706686-10713500	GO:0051726|regulation of cell cycle|biological_process			1.09514	2.60426	1.24975	0.04045	0.228427
ENSTGUG00000007760	ENSTGUT00000008090	100231806	AP5Z1|adaptor-related protein complex 5, zeta 1 subunit	chr14:11593516-11602854	GO:0044599|AP-5 adaptor complex|cellular_component///GO:0005634|nucleus|cellular_component///GO:0005737|cytoplasm|cellular_component///GO:0005654|nucleoplasm|cellular_component///GO:0016197|endosomal transport|biological_process///GO:0000724|double-strand break repair via homologous recombination|biological_process///GO:0005515|protein binding|molecular_function			20.7272	61.1934	1.56185	5e-05	0.00169925
ENSTGUG00000007764	ENSTGUT00000008081		AIP|	chr5:8076825-8078417	GO:0034751|aryl hydrocarbon receptor complex|cellular_component///GO:0017162|aryl hydrocarbon receptor binding|molecular_function///GO:0006805|xenobiotic metabolic process|biological_process///GO:1903506|regulation of nucleic acid-templated transcription|biological_process///GO:0005829|cytosol|cellular_component///GO:0003712|transcription cofactor activity|molecular_function///GO:0016020|membrane…			52.5442	138.972	1.40319	5e-05	0.00169925
ENSTGUG00000007774	ENSTGUT00000008104	100226101	EIF2B3|eukaryotic translation initiation factor 2B, subunit 3 gamma, 58kDa	chr8:17782273-17881447	GO:0016779|nucleotidyltransferase activity|molecular_function///GO:0009058|biosynthetic process|biological_process///GO:0005737|cytoplasm|cellular_component///GO:0043547|positive regulation of GTPase activity|biological_process///GO:0003743|translation initiation factor activity|molecular_function///GO:0005085|guanyl-nucleotide exchange factor activity|molecular_function///GO:0005515|protein bind…			53.3758	124.012	1.21622	0.00015	0.00425239
ENSTGUG00000007786	ENSTGUT00000008096	101233999	SRD5A1|steroid-5-alpha-reductase, alpha polypeptide 1 (3-oxo-5 alpha-steroid delta 4-dehydrogenase alpha 1)	chr2:84615947-84627154	GO:0016627|oxidoreductase activity, acting on the CH-CH group of donors|molecular_function///GO:0006629|lipid metabolic process|biological_process///GO:0005737|cytoplasm|cellular_component///GO:0016021|integral component of membrane|cellular_component///GO:0055114|oxidation-reduction process|biological_process///GO:0016020|membrane|cellular_component///GO:0003865|3-oxo-5-alpha-steroid 4-dehydroge…			3.72907	12.1577	1.70498	0.00055	0.0114074
ENSTGUG00000007799	ENSTGUT00000008115	100227528	SRSF2|serine/arginine-rich splicing factor 2	chr18:7725473-7726700	GO:0000381|regulation of alternative mRNA splicing, via spliceosome|biological_process///GO:0036002|pre-mRNA binding|molecular_function///GO:0005681|spliceosomal complex|cellular_component///GO:0005515|protein binding|molecular_function///GO:0005634|nucleus|cellular_component///GO:0016607|nuclear speck|cellular_component///GO:0003676|nucleic acid binding|molecular_function///GO:0044822|poly(A) RN…			5.3219	28.9298	2.44254	5e-05	0.00169925
ENSTGUG00000007810	ENSTGUT00000008122///ENSTGUT00000008124			chr5:8112981-8115536				2.0362	6.64847	1.70715	0.00175	0.0262221
ENSTGUG00000007825	ENSTGUT00000008143	100219249	HMCES|chromosome 12 open reading frame, human C3orf37	chr12:9319241-9323648				4.36551	13.0115	1.57556	0.0031	0.0407186
ENSTGUG00000007829	ENSTGUT00000008197		BCAS3|	chr19:9504147-9625447	GO:0005515|protein binding|molecular_function///GO:0005634|nucleus|cellular_component///GO:0005737|cytoplasm|cellular_component///GO:0043085|positive regulation of catalytic activity|biological_process///GO:0005730|nucleolus|cellular_component///GO:0003682|chromatin binding|molecular_function///GO:0042393|histone binding|molecular_function///GO:0008134|transcription factor binding|molecular_funct…			27.4672	44.3664	0.691759	0.03235	0.19762
ENSTGUG00000007839	ENSTGUT00000008160		ZFAND3|	chr3:30477080-30612795	GO:0008270|zinc ion binding|molecular_function///GO:0046872|metal ion binding|molecular_function			8.42537	23.783	1.49712	0.0009	0.0162736
ENSTGUG00000007857	ENSTGUT00000008196	100230761	RPN1|ribophorin I	chr12:9373638-9380233	GO:0005789|endoplasmic reticulum membrane|cellular_component///GO:0004579|dolichyl-diphosphooligosaccharide-protein glycotransferase activity|molecular_function///GO:0005783|endoplasmic reticulum|cellular_component///GO:0006486|protein glycosylation|biological_process///GO:0016757|transferase activity, transferring glycosyl groups|molecular_function///GO:0016740|transferase activity|molecular_fun…			60.0255	171.253	1.51248	5e-05	0.00169925
ENSTGUG00000007859	ENSTGUT00000008188		MARCH8|	chr6:16682479-16744449	GO:0005515|protein binding|molecular_function///GO:0008270|zinc ion binding|molecular_function///GO:0002495|antigen processing and presentation of peptide antigen via MHC class II|biological_process///GO:0042289|MHC class II protein binding|molecular_function///GO:0045347|negative regulation of MHC class II biosynthetic process|biological_process///GO:0061630|ubiquitin protein ligase activity|mol…			3.20379	7.49984	1.22708	0.0129	0.108136
ENSTGUG00000007860	ENSTGUT00000008235	100221711	RHBDF2|rhomboid 5 homolog 2 (Drosophila)	chr18:7902673-7910293	GO:0004252|serine-type endopeptidase activity|molecular_function///GO:0006508|proteolysis|biological_process///GO:0016021|integral component of membrane|cellular_component///GO:0005886|plasma membrane|cellular_component///GO:0005789|endoplasmic reticulum membrane|cellular_component///GO:0050709|negative regulation of protein secretion|biological_process			0.514978	2.81982	2.45302	0.00045	0.00983983
ENSTGUG00000007863	ENSTGUT00000008187		RASL11B|	chr4:44381828-44384515	GO:0007165|signal transduction|biological_process///GO:0007264|small GTPase mediated signal transduction|biological_process///GO:0015031|protein transport|biological_process///GO:0005525|GTP binding|molecular_function///GO:0005622|intracellular|cellular_component///GO:0016020|membrane|cellular_component///GO:0000166|nucleotide binding|molecular_function///GO:0030512|negative regulation of transfo…			40.5725	277.11	2.77189	5e-05	0.00169925
ENSTGUG00000007865	ENSTGUT00000008205	100224749	SLC6A15|solute carrier family 6 (neutral amino acid transporter), member 15	chr1A:40941369-40966586	GO:0005328|neurotransmitter:sodium symporter activity|molecular_function///GO:0015293|symporter activity|molecular_function///GO:0005887|integral component of plasma membrane|cellular_component///GO:0006836|neurotransmitter transport|biological_process///GO:0015820|leucine transport|biological_process///GO:0005298|proline:sodium symporter activity|molecular_function///GO:0035524|proline transmemb…			22.5286	46.927	1.05866	0.00095	0.0168801
ENSTGUG00000007872	ENSTGUT00000008202	100218369	ZFAND4|zinc finger, AN1-type domain 4	chr6:16778000-16796161	GO:0005515|protein binding|molecular_function///GO:0008270|zinc ion binding|molecular_function///GO:0046872|metal ion binding|molecular_function			17.3606	29.6621	0.772799	0.0224	0.155436
ENSTGUG00000007873	ENSTGUT00000008200	100222152	SYAP1|synapse associated protein 1	chr1:16325735-16342288	GO:0005737|cytoplasm|cellular_component///GO:0005654|nucleoplasm|cellular_component///GO:0005794|Golgi apparatus|cellular_component///GO:0005515|protein binding|molecular_function///GO:0070062|extracellular exosome|cellular_component///GO:0005634|nucleus|cellular_component			16.4572	32.4048	0.977487	0.0068	0.0707137
ENSTGUG00000007884	ENSTGUT00000008208	100224826	LSM14B|LSM14B, SCD6 homolog B (S. cerevisiae)	chr20:10895570-10901279	GO:0044822|poly(A) RNA binding|molecular_function			4.62866	10.7399	1.21431	0.01695	0.129923
ENSTGUG00000007893	ENSTGUT00000008217		DPEP1|	chr11:11570546-11571032	GO:0016805|dipeptidase activity|molecular_function///GO:0031225|anchored component of membrane|cellular_component///GO:0008237|metallopeptidase activity|molecular_function///GO:0008233|peptidase activity|molecular_function///GO:0006508|proteolysis|biological_process///GO:0046872|metal ion binding|molecular_function///GO:0016787|hydrolase activity|molecular_function///GO:0016020|membrane|cellular_…			0	8.36792	8.79228	5e-05	0.00169925
ENSTGUG00000007905	ENSTGUT00000008229			chr10:11998206-12002087	GO:0032052|bile acid binding|molecular_function///GO:0008289|lipid binding|molecular_function			58.4268	100.091	0.776617	0.039	0.223142
ENSTGUG00000007909	ENSTGUT00000008300		CDH4|	chr20:10993719-11156314	GO:0007156|homophilic cell adhesion via plasma membrane adhesion molecules|biological_process///GO:0007155|cell adhesion|biological_process///GO:0005509|calcium ion binding|molecular_function///GO:0016021|integral component of membrane|cellular_component///GO:0005886|plasma membrane|cellular_component///GO:0016020|membrane|cellular_component///GO:0005887|integral component of plasma membrane|cell…			9.56484	19.4261	1.02218	0.0054	0.0605648
ENSTGUG00000007914	ENSTGUT00000008278	100225975	RUVBL1|RuvB-like 1 (E. coli)	chr12:9824854-9842257	GO:0009378|four-way junction helicase activity|molecular_function///GO:0043141|ATP-dependent 5'-3' DNA helicase activity|molecular_function///GO:0003678|DNA helicase activity|molecular_function///GO:0032508|DNA duplex unwinding|biological_process///GO:0006310|DNA recombination|biological_process///GO:0006281|DNA repair|biological_process///GO:0005524|ATP binding|molecular_function///GO:0000166|nu…			71.9487	136.17	0.920364	0.00125	0.0209565
ENSTGUG00000007935	ENSTGUT00000008256		CCDC117|	chr15:5704499-5708548	GO:0005515|protein binding|molecular_function			2.66284	11.2663	2.08098	0.00175	0.0262221
ENSTGUG00000007938	ENSTGUT00000008269		XBP1|	chr15:5713045-5715537	GO:0043565|sequence-specific DNA binding|molecular_function///GO:0003677|DNA binding|molecular_function///GO:0005634|nucleus|cellular_component///GO:0005737|cytoplasm|cellular_component///GO:0003700|transcription factor activity, sequence-specific DNA binding|molecular_function///GO:0046982|protein heterodimerization activity|molecular_function///GO:0044212|transcription regulatory region DNA bin…			82.098	251.539	1.61536	5e-05	0.00169925
ENSTGUG00000007947	ENSTGUT00000008279	100228360	TCTE1|t-complex-associated-testis-expressed 1	chr3:31112095-31118578				1.21544	3.4946	1.52365	0.0129	0.108136
ENSTGUG00000007957	ENSTGUT00000008287		MESDC2|	chr10:12138041-12143794	GO:0050750|low-density lipoprotein particle receptor binding|molecular_function///GO:0034394|protein localization to cell surface|biological_process///GO:0006457|protein folding|biological_process///GO:0005515|protein binding|molecular_function///GO:0005886|plasma membrane|cellular_component			24.7168	86.1548	1.80144	5e-05	0.00169925
ENSTGUG00000007958	ENSTGUT00000008290	100225724	KREMEN1|kringle containing transmembrane protein 1	chr15:5821042-5833405	GO:0016055|Wnt signaling pathway|biological_process///GO:0006952|defense response|biological_process///GO:0005515|protein binding|molecular_function			1.92316	5.11491	1.41123	0.00505	0.0576712
ENSTGUG00000007998	ENSTGUT00000008342		RNF157|	chr18:8048720-8062403	GO:0005515|protein binding|molecular_function///GO:0008270|zinc ion binding|molecular_function///GO:0046872|metal ion binding|molecular_function			4.21814	9.9139	1.23284	0.01325	0.109926
ENSTGUG00000008002	ENSTGUT00000008344	100223102	ABTB1|ankyrin repeat and BTB (POZ) domain containing 1	chr12:10018785-10043024	GO:0005515|protein binding|molecular_function///GO:0005737|cytoplasm|cellular_component///GO:0005730|nucleolus|cellular_component///GO:0005886|plasma membrane|cellular_component			10.3686	23.7143	1.19353	0.00295	0.0391586
ENSTGUG00000008006	ENSTGUT00000008338	100225524	ABHD17C|family with sequence similarity 108, member C1	chr10:12305588-12333578	GO:0008236|serine-type peptidase activity|molecular_function///GO:0006508|proteolysis|biological_process///GO:0016787|hydrolase activity|molecular_function			6.87782	24.5886	1.83796	5e-05	0.00169925
ENSTGUG00000008008	ENSTGUT00000008334			chr20:12027210-12028320				5.27108	11.7615	1.1579	0.042	0.234365
ENSTGUG00000008010	ENSTGUT00000008336	100226523	|methyltransferase-like protein 5-like	chr7:14480385-14484731	GO:0009452|7-methylguanosine RNA capping|biological_process///GO:0001510|RNA methylation|biological_process///GO:0031167|rRNA methylation|biological_process///GO:0032259|methylation|biological_process///GO:0008168|methyltransferase activity|molecular_function///GO:0003676|nucleic acid binding|molecular_function///GO:0008152|metabolic process|biological_process			1.43068	4.64456	1.69883	0.0079	0.0776443
ENSTGUG00000008011	ENSTGUT00000008337		ZNF831|	chr20:12030042-12031878	GO:0046872|metal ion binding|molecular_function///GO:0003676|nucleic acid binding|molecular_function			3.31501	16.3182	2.2994	5e-05	0.00169925
ENSTGUG00000008014	ENSTGUT00000008356		PRELID3B|	chr20:12061544-12064249	GO:0005739|mitochondrion|cellular_component			15.9946	40.1309	1.32713	0.0026	0.035387
ENSTGUG00000008025	ENSTGUT00000008435	100222933	SBF2|SET binding factor 2	chr5:8537038-8729742	GO:0019208|phosphatase regulator activity|molecular_function///GO:0043087|regulation of GTPase activity|biological_process///GO:0016020|membrane|cellular_component///GO:0043547|positive regulation of GTPase activity|biological_process///GO:0005515|protein binding|molecular_function///GO:0017112|Rab guanyl-nucleotide exchange factor activity|molecular_function///GO:0042803|protein homodimerization…			12.2858	21.2879	0.793036	0.00925	0.0865404
ENSTGUG00000008036	ENSTGUT00000008365	100218608	C18orf21|chromosome 2 open reading frame, human C18orf21	chr2:88579125-88584370				32.1422	57.3578	0.835518	0.01475	0.117864
ENSTGUG00000008039	ENSTGUT00000008377	100225713	KITLG|KIT ligand	chr1A:42312984-42338833	GO:0005173|stem cell factor receptor binding|molecular_function///GO:0007155|cell adhesion|biological_process///GO:1902035|positive regulation of hematopoietic stem cell proliferation|biological_process///GO:0070668|positive regulation of mast cell proliferation|biological_process///GO:0033026|negative regulation of mast cell apoptotic process|biological_process///GO:0035234|ectopic germ cell pro…			13.7939	26.6267	0.948848	0.0225	0.155843
ENSTGUG00000008040	ENSTGUT00000008371			chr20:12089306-12092929	GO:0008234|cysteine-type peptidase activity|molecular_function///GO:0006508|proteolysis|biological_process			11.6397	33.591	1.52902	0.0009	0.0162736
ENSTGUG00000008071	ENSTGUT00000008410			chr2:88913919-88944603	GO:0006338|chromatin remodeling|biological_process///GO:0031011|Ino80 complex|cellular_component///GO:0006355|regulation of transcription, DNA-templated|biological_process			13.1157	48.5219	1.88734	0.0007	0.0136882
ENSTGUG00000008077	ENSTGUT00000008433		BRAT1|	chr14:12346941-12354837	GO:0005488|binding|molecular_function///GO:0005515|protein binding|molecular_function///GO:0005634|nucleus|cellular_component///GO:0005737|cytoplasm|cellular_component///GO:0016020|membrane|cellular_component///GO:0006915|apoptotic process|biological_process///GO:0006974|cellular response to DNA damage stimulus|biological_process///GO:0016049|cell growth|biological_process///GO:0016477|cell migra…			2.10139	7.08616	1.75366	5e-05	0.00169925
ENSTGUG00000008078	ENSTGUT00000008441			chr15:5987825-6030203	GO:0003682|chromatin binding|molecular_function///GO:0003677|DNA binding|molecular_function///GO:0005524|ATP binding|molecular_function///GO:0005515|protein binding|molecular_function///GO:0016607|nuclear speck|cellular_component			0.786845	1.46243	0.894213	0.0425	0.235872
ENSTGUG00000008083	ENSTGUT00000008444	100220745	SRP68|signal recognition particle 68kDa	chr18:8114057-8128604	GO:0005047|signal recognition particle binding|molecular_function///GO:0030942|endoplasmic reticulum signal peptide binding|molecular_function///GO:0005786|signal recognition particle, endoplasmic reticulum targeting|cellular_component///GO:0008312|7S RNA binding|molecular_function///GO:0006614|SRP-dependent cotranslational protein targeting to membrane|biological_process///GO:0005737|cytoplasm|c…			28.4397	73.5004	1.36984	5e-05	0.00169925
ENSTGUG00000008084	ENSTGUT00000008416	101233095	BCL2A1|BCL2-related protein A1	chr10:12619572-12621549	GO:0042981|regulation of apoptotic process|biological_process///GO:0043066|negative regulation of apoptotic process|biological_process///GO:0005515|protein binding|molecular_function			0.836137	30.1225	5.17096	0.00345	0.0442345
ENSTGUG00000008099	ENSTGUT00000008431		CYB5B|	chr11:11703946-11711878	GO:0020037|heme binding|molecular_function///GO:0005743|mitochondrial inner membrane|cellular_component///GO:0005739|mitochondrion|cellular_component///GO:0046872|metal ion binding|molecular_function			56.4876	170.499	1.59376	0.00035	0.00814237
ENSTGUG00000008106	ENSTGUT00000008438///ENSTGUT00000008442		IQCE|	chr14:12357148-12369666	GO:0005739|mitochondrion|cellular_component			12.0357	36.737	1.60992	0.00025	0.00632455
[truncated: 587 more rows]
