# Supplementary material for: Transcriptomic analysis of immune response to bacterial lipopolysaccharide in zebra finch (Taeniopygia guttata)
Source: BMC Genomics. 2019 Aug 14;20:647. doi: 10.1186/s12864-019-6016-3 (PMC6693190; doi:10.1186/s12864-019-6016-3)
Supplement: Supplementary file 2 — Upregulated DEGs in spleen. Raw DEG data for upregulated genes in spleen. (XLSX 267 kb) [file 12864_2019_6016_MOESM2_ESM.xlsx]

## Sheet: LPS_Spl_VS_Sal_Spl_DEG_UP_P0.05
ENSEMBL GENE	ENSEMBL TRANSCRIPT	ENTREZ ID	GENE SYMBOL|DESCRIPTION	LOCUS	Gene Ontology	KEGG	Unipathway	Sal_Spl	LPS_Spl	log2FC(LPS_Spl/Sal_Spl)	p_value	q_value
ENSTGUG00000000010	ENSTGUT00000000014	100231053	HMBS|hydroxymethylbilane synthase	chr24:32719-43052	GO:0033014|tetrapyrrole biosynthetic process|biological_process///GO:0018160|peptidyl-pyrromethane cofactor linkage|biological_process///GO:0004418|hydroxymethylbilane synthase activity|molecular_function			61.8183	103.313	0.740921	0.02845	0.157352
ENSTGUG00000000012	ENSTGUT00000000009		AHNAK|	chrLG2:99502-107766	GO:0043484|regulation of RNA splicing|biological_process///GO:0043034|costamere|cellular_component///GO:0051259|protein oligomerization|biological_process///GO:0097493|structural molecule activity conferring elasticity|molecular_function///GO:0030315|T-tubule|cellular_component///GO:0005829|cytosol|cellular_component///GO:0005634|nucleus|cellular_component///GO:0005737|cytoplasm|cellular_componen…			0.550629	1.62475	1.56106	0.0031	0.0324595
ENSTGUG00000000019	ENSTGUT00000000016		GP1BA|	chr28:128016-128643	GO:0005515|protein binding|molecular_function///GO:0007599|hemostasis|biological_process///GO:0031362|anchored component of external side of plasma membrane|cellular_component///GO:0000902|cell morphogenesis|biological_process///GO:0007596|blood coagulation|biological_process///GO:0005886|plasma membrane|cellular_component///GO:0016020|membrane|cellular_component///GO:0007155|cell adhesion|biolog…			39.906	134.446	1.75235	5e-05	0.00109134
ENSTGUG00000000021	ENSTGUT00000000019			chr28:138984-139264				234.373	683.726	1.54461	0.00585	0.0519531
ENSTGUG00000000022	ENSTGUT00000000029	100224313	|C-terminal-binding protein 2-like	chr13:107876-115297	GO:0004616|phosphogluconate dehydrogenase (decarboxylating) activity|molecular_function///GO:0051287|NAD binding|molecular_function///GO:0016616|oxidoreductase activity, acting on the CH-OH group of donors, NAD or NADP as acceptor|molecular_function///GO:0008152|metabolic process|biological_process///GO:0055114|oxidation-reduction process|biological_process			17.9015	35.5128	0.988254	0.01305	0.0910061
ENSTGUG00000000032	ENSTGUT00000000036		SLC1A6|	chr28:265406-274954	GO:0017153|sodium:dicarboxylate symporter activity|molecular_function///GO:0015293|symporter activity|molecular_function///GO:0006835|dicarboxylic acid transport|biological_process///GO:0016021|integral component of membrane|cellular_component///GO:0089711|L-glutamate transmembrane transport|biological_process///GO:0015813|L-glutamate transport|biological_process///GO:0005313|L-glutamate transmem…			1.76882	6.56748	1.89255	0.0006	0.00894592
ENSTGUG00000000061	ENSTGUT00000000068	100219341	LIPG|lipase, endothelial	chrZ:1562767-1570281	GO:0005515|protein binding|molecular_function///GO:0052689|carboxylic ester hydrolase activity|molecular_function///GO:0004465|lipoprotein lipase activity|molecular_function///GO:0005576|extracellular region|cellular_component///GO:0006629|lipid metabolic process|biological_process///GO:0016787|hydrolase activity|molecular_function///GO:0005615|extracellular space|cellular_component///GO:0005794|…			6.87932	24.8316	1.85184	0.0002	0.00360681
ENSTGUG00000000069	ENSTGUT00000000076		PPP2R2B|	chr13:318346-330158	GO:0005515|protein binding|molecular_function///GO:0000159|protein phosphatase type 2A complex|cellular_component///GO:0007165|signal transduction|biological_process///GO:0034047|regulation of protein phosphatase type 2A activity|biological_process///GO:0008601|protein phosphatase type 2A regulator activity|molecular_function			1.46376	3.58442	1.29206	0.01715	0.110298
ENSTGUG00000000091	ENSTGUT00000000095			chrZ:1811009-1829490	GO:0042100|B cell proliferation|biological_process///GO:0050852|T cell receptor signaling pathway|biological_process///GO:0030097|hemopoiesis|biological_process///GO:0001568|blood vessel development|biological_process///GO:0006469|negative regulation of protein kinase activity|biological_process///GO:0001948|glycoprotein binding|molecular_function///GO:0048514|blood vessel morphogenesis|biologica…			1.78949	6.60881	1.88485	0.00215	0.0246319
ENSTGUG00000000109	ENSTGUT00000000110			chr2:692444-709462	GO:0008017|microtubule binding|molecular_function			0.444031	2.45038	2.46427	0.02455	0.142014
ENSTGUG00000000110	ENSTGUT00000000111		MAP4|	chr2:717601-723120	GO:0005874|microtubule|cellular_component///GO:0008017|microtubule binding|molecular_function///GO:0015631|tubulin binding|molecular_function///GO:0005856|cytoskeleton|cellular_component///GO:0005737|cytoplasm|cellular_component///GO:0005886|plasma membrane|cellular_component///GO:0015630|microtubule cytoskeleton|cellular_component///GO:0005515|protein binding|molecular_function///GO:0044822|poly…			3.36713	13.3519	1.98746	0.0305	0.164647
ENSTGUG00000000148	ENSTGUT00000000159			chr13:818104-892756	GO:0005515|protein binding|molecular_function///GO:0051056|regulation of small GTPase mediated signal transduction|biological_process///GO:0005096|GTPase activator activity|molecular_function///GO:0007165|signal transduction|biological_process///GO:0043547|positive regulation of GTPase activity|biological_process///GO:0030036|actin cytoskeleton organization|biological_process			2.17198	4.5376	1.06291	0.0251	0.14425
ENSTGUG00000000150	ENSTGUT00000000160		KLHL18|	chr2:855524-871360	GO:0005515|protein binding|molecular_function			4.40718	12.0206	1.44759	0.001	0.0134682
ENSTGUG00000000180	ENSTGUT00000000186		PCSK7|	chr24:895719-902238	GO:0004252|serine-type endopeptidase activity|molecular_function///GO:0006508|proteolysis|biological_process///GO:0008233|peptidase activity|molecular_function///GO:0030173|integral component of Golgi membrane|cellular_component///GO:0016485|protein processing|biological_process			12.412	25.5725	1.04286	0.0184	0.115735
ENSTGUG00000000211	ENSTGUT00000000222		ALS2CL|	chr2:1295740-1334547	GO:0042802|identical protein binding|molecular_function///GO:0007032|endosome organization|biological_process			0.727841	2.11988	1.54229	0.0276	0.153938
ENSTGUG00000000217	ENSTGUT00000000223	100217694	IL10RA|interleukin 10 receptor, alpha	chr24:1075805-1079108	GO:0005515|protein binding|molecular_function			14.3606	25.363	0.820606	0.03625	0.185562
ENSTGUG00000000228	ENSTGUT00000000234	100225222	|solute carrier family 26 (sulfate transporter), member 2	chr13:1491290-1495558	GO:0001503|ossification|biological_process///GO:1902358|sulfate transmembrane transport|biological_process///GO:0015116|sulfate transmembrane transporter activity|molecular_function///GO:0008272|sulfate transport|biological_process///GO:0008271|secondary active sulfate transmembrane transporter activity|molecular_function///GO:0016021|integral component of membrane|cellular_component///GO:0055085…			2.00586	4.51009	1.16894	0.02295	0.135197
ENSTGUG00000000231	ENSTGUT00000000235			chr13:1510061-1532668	GO:0008270|zinc ion binding|molecular_function///GO:0005622|intracellular|cellular_component			209.704	494.012	1.23619	0.00065	0.0095701
ENSTGUG00000000244	ENSTGUT00000000262	100219551	ZW10|zw10 kinetochore protein	chr24:1146296-1155436	GO:0000775|chromosome, centromeric region|cellular_component///GO:0007067|mitotic nuclear division|biological_process///GO:0005634|nucleus|cellular_component///GO:0005737|cytoplasm|cellular_component///GO:0016020|membrane|cellular_component///GO:0000922|spindle pole|cellular_component///GO:0005783|endoplasmic reticulum|cellular_component///GO:0006888|ER to Golgi vesicle-mediated transport|biologi…			13.9607	23.7449	0.766245	0.037	0.187587
ENSTGUG00000000250	ENSTGUT00000000260///ENSTGUT00000000264	100226237	REXO1|REX1, RNA exonuclease 1 homolog (S. cerevisiae)	chr28:1324381-1363049	GO:0004527|exonuclease activity|molecular_function///GO:0090305|nucleic acid phosphodiester bond hydrolysis|biological_process///GO:0003676|nucleic acid binding|molecular_function			10.0067	16.4802	0.719762	0.04675	0.217345
ENSTGUG00000000252	ENSTGUT00000000266	100226181	PCYOX1L|prenylcysteine oxidase 1 like	chr13:1659296-1661834	GO:0030328|prenylcysteine catabolic process|biological_process///GO:0016670|oxidoreductase activity, acting on a sulfur group of donors, oxygen as acceptor|molecular_function///GO:0001735|prenylcysteine oxidase activity|molecular_function///GO:0055114|oxidation-reduction process|biological_process///GO:0016491|oxidoreductase activity|molecular_function///GO:0016020|membrane|cellular_component			0.793464	4.07273	2.35976	0.00085	0.0117622
ENSTGUG00000000262	ENSTGUT00000000271			chr28:1379780-1385125	GO:0008270|zinc ion binding|molecular_function///GO:0003677|DNA binding|molecular_function///GO:0046872|metal ion binding|molecular_function			6.2742	15.3892	1.29441	0.0197	0.1216
ENSTGUG00000000265	ENSTGUT00000000280		KCMF1|	chrZ:3782384-3801379	GO:0008270|zinc ion binding|molecular_function///GO:0046872|metal ion binding|molecular_function			26.6287	50.9751	0.93681	0.014	0.0955538
ENSTGUG00000000291	ENSTGUT00000000299			chr24:1513441-1513648				35.0418	139.484	1.99295	0.00115	0.015011
ENSTGUG00000000294	ENSTGUT00000000305	100220531	|beta-carotene oxygenase 2	chr24:1529922-1539562				4.6391	27.1319	2.54807	5e-05	0.00109134
ENSTGUG00000000295	ENSTGUT00000000309		DOT1L|	chr28:1592187-1664147	GO:0034729|histone H3-K79 methylation|biological_process///GO:0031151|histone methyltransferase activity (H3-K79 specific)|molecular_function///GO:0006342|chromatin silencing|biological_process///GO:0018024|histone-lysine N-methyltransferase activity|molecular_function///GO:0051726|regulation of cell cycle|biological_process///GO:0016568|chromatin modification|biological_process///GO:0032259|meth…			3.59309	17.7534	2.3048	5e-05	0.00109134
ENSTGUG00000000297	ENSTGUT00000000308	100217637	IL18|interleukin 18 (interferon-gamma-inducing factor)	chr24:1560954-1563436	GO:0005615|extracellular space|cellular_component///GO:0001525|angiogenesis|biological_process///GO:0006954|inflammatory response|biological_process///GO:0030155|regulation of cell adhesion|biological_process///GO:0000165|MAPK cascade|biological_process///GO:0005515|protein binding|molecular_function///GO:0070062|extracellular exosome|cellular_component///GO:0042088|T-helper 1 type immune respons…			35.8658	197.842	2.46367	5e-05	0.00109134
ENSTGUG00000000299	ENSTGUT00000000307		DUSP1|	chr13:2261863-2262969	GO:0035335|peptidyl-tyrosine dephosphorylation|biological_process///GO:0017017|MAP kinase tyrosine/serine/threonine phosphatase activity|molecular_function///GO:0016791|phosphatase activity|molecular_function///GO:0008138|protein tyrosine/serine/threonine phosphatase activity|molecular_function///GO:0006470|protein dephosphorylation|biological_process///GO:0004725|protein tyrosine phosphatase act…			6.30261	30.092	2.25536	5e-05	0.00109134
ENSTGUG00000000333	ENSTGUT00000000348	100190475	|HMP19 protein-like	chr13:2769820-2798793	GO:0016021|integral component of membrane|cellular_component///GO:0048268|clathrin coat assembly|biological_process///GO:0032051|clathrin light chain binding|molecular_function///GO:0007212|dopamine receptor signaling pathway|biological_process			2.3919	23.3718	3.28854	5e-05	0.00109134
ENSTGUG00000000340	ENSTGUT00000000351	100229034	DRD1|dopamine receptor D1	chr13:3302747-3304109	GO:0042311|vasodilation|biological_process///GO:0010579|positive regulation of adenylate cyclase activity involved in G-protein coupled receptor signaling pathway|biological_process///GO:0004952|dopamine neurotransmitter receptor activity|molecular_function///GO:0004930|G-protein coupled receptor activity|molecular_function///GO:0016021|integral component of membrane|cellular_component///GO:00048…			0.879799	2.65312	1.59245	0.0145	0.097956
ENSTGUG00000000360	ENSTGUT00000000373	100225272	MLLT1|myeloid/lymphoid or mixed-lineage leukemia (trithorax homolog, Drosophila); translocated to, 1	chr28:2069327-2081200	GO:0005737|cytoplasm|cellular_component///GO:0005654|nucleoplasm|cellular_component///GO:0005730|nucleolus|cellular_component///GO:0005515|protein binding|molecular_function///GO:0008023|transcription elongation factor complex|cellular_component///GO:0006355|regulation of transcription, DNA-templated|biological_process///GO:0005634|nucleus|cellular_component///GO:0006469|negative regulation of pr…			2.44106	5.09152	1.06059	0.0373	0.188566
ENSTGUG00000000363	ENSTGUT00000000379		ACSBG2|	chr28:2084275-2092313	GO:0003824|catalytic activity|molecular_function///GO:0008152|metabolic process|biological_process///GO:0005737|cytoplasm|cellular_component///GO:0005739|mitochondrion|cellular_component///GO:0006631|fatty acid metabolic process|biological_process///GO:0001676|long-chain fatty acid metabolic process|biological_process///GO:0004467|long-chain fatty acid-CoA ligase activity|molecular_function///GO:…			25.7727	124.468	2.27186	5e-05	0.00109134
ENSTGUG00000000369	ENSTGUT00000000396	100219508	RFX2|regulatory factor X, 2 (influences HLA class II expression)	chr28:2156066-2188479	GO:0003677|DNA binding|molecular_function///GO:0006355|regulation of transcription, DNA-templated|biological_process///GO:0005634|nucleus|cellular_component			5.47776	10.3555	0.918735	0.03775	0.189664
ENSTGUG00000000376	ENSTGUT00000000390		LMAN2|	chr13:3380646-3384425	GO:0016020|membrane|cellular_component///GO:0005615|extracellular space|cellular_component///GO:0031072|heat shock protein binding|molecular_function///GO:0005794|Golgi apparatus|cellular_component///GO:0030246|carbohydrate binding|molecular_function///GO:0005887|integral component of plasma membrane|cellular_component///GO:0006890|retrograde vesicle-mediated transport, Golgi to ER|biological_pro…			48.2691	87.4405	0.857203	0.02	0.122736
ENSTGUG00000000391	ENSTGUT00000000408	100229323	PLCD1|phospholipase C, delta 1	chr2:4779422-4832349	GO:0005515|protein binding|molecular_function///GO:0004435|phosphatidylinositol phospholipase C activity|molecular_function///GO:0016042|lipid catabolic process|biological_process///GO:0008081|phosphoric diester hydrolase activity|molecular_function///GO:0004871|signal transducer activity|molecular_function///GO:0007165|signal transduction|biological_process///GO:0006629|lipid metabolic process|b…			6.20596	11.0908	0.83764	0.0377	0.189592
ENSTGUG00000000398	ENSTGUT00000000416		THY1|	chr24:2012672-2013794	GO:0046549|retinal cone cell development|biological_process///GO:0031362|anchored component of external side of plasma membrane|cellular_component///GO:0043209|myelin sheath|cellular_component///GO:0050860|negative regulation of T cell receptor signaling pathway|biological_process///GO:0045121|membrane raft|cellular_component///GO:0001525|angiogenesis|biological_process///GO:0030425|dendrite|cell…			176.09	490.752	1.47868	0.00015	0.00283554
ENSTGUG00000000420	ENSTGUT00000000435	100223638	MYD88|myeloid differentiation primary response 88	chr2:5028872-5037666	GO:0005515|protein binding|molecular_function///GO:0070976|TIR domain binding|molecular_function///GO:0043123|positive regulation of I-kappaB kinase/NF-kappaB signaling|biological_process///GO:0002755|MyD88-dependent toll-like receptor signaling pathway|biological_process///GO:0002376|immune system process|biological_process///GO:0007165|signal transduction|biological_process///GO:0006954|inflamm…			4.41927	12.6429	1.51644	0.00395	0.0387532
ENSTGUG00000000423	ENSTGUT00000000442		OXSR1|	chr2:5098609-5146489	GO:0023014|signal transduction by protein phosphorylation|biological_process///GO:0004702|receptor signaling protein serine/threonine kinase activity|molecular_function///GO:0004713|protein tyrosine kinase activity|molecular_function///GO:0004674|protein serine/threonine kinase activity|molecular_function///GO:0035556|intracellular signal transduction|biological_process///GO:0016772|transferase a…			4.19153	11.2293	1.42172	0.00945	0.0727018
ENSTGUG00000000433	ENSTGUT00000000446		GADD45G|	chrZ:7100192-7101276	GO:0051726|regulation of cell cycle|biological_process///GO:0006950|response to stress|biological_process///GO:0005634|nucleus|cellular_component///GO:0005737|cytoplasm|cellular_component///GO:0043065|positive regulation of apoptotic process|biological_process///GO:0000185|activation of MAPKKK activity|biological_process///GO:0005515|protein binding|molecular_function///GO:0046330|positive regula…			52.2416	104.271	0.997064	0.0055	0.0494673
ENSTGUG00000000435	ENSTGUT00000000448		RAB24|	chr13:3474539-3475273	GO:0005776|autophagosome|cellular_component///GO:0005739|mitochondrion|cellular_component///GO:0005515|protein binding|molecular_function			257.928	567.481	1.13761	0.01415	0.0962673
ENSTGUG00000000458	ENSTGUT00000000471		CSRNP1|	chr2:5583842-5586850	GO:0005515|protein binding|molecular_function///GO:0003700|transcription factor activity, sequence-specific DNA binding|molecular_function///GO:0005634|nucleus|cellular_component///GO:0006355|regulation of transcription, DNA-templated|biological_process///GO:0043565|sequence-specific DNA binding|molecular_function///GO:0045944|positive regulation of transcription from RNA polymerase II promoter|b…			1.72673	4.71141	1.44811	0.0062	0.0537977
ENSTGUG00000000473	ENSTGUT00000000486		F2RL3|	chr28:2531246-2532251	GO:0070493|thrombin receptor signaling pathway|biological_process///GO:0015057|thrombin receptor activity|molecular_function///GO:0007596|blood coagulation|biological_process///GO:0004930|G-protein coupled receptor activity|molecular_function///GO:0016021|integral component of membrane|cellular_component///GO:0004871|signal transducer activity|molecular_function///GO:0007165|signal transduction|b…			1.50947	17.2705	3.51619	0.0002	0.00360681
ENSTGUG00000000480	ENSTGUT00000000494		TMEM38A|	chr28:2572677-2575692	GO:0015672|monovalent inorganic cation transport|biological_process///GO:0005261|cation channel activity|molecular_function///GO:0098655|cation transmembrane transport|biological_process///GO:0070062|extracellular exosome|cellular_component///GO:0016020|membrane|cellular_component			1.24915	3.8861	1.63737	0.017	0.1098
ENSTGUG00000000486	ENSTGUT00000000504///ENSTGUT00000000506		SON|	chr1B:339657-376698	GO:0003676|nucleic acid binding|molecular_function///GO:0005654|nucleoplasm|cellular_component///GO:0006397|mRNA processing|biological_process///GO:0003723|RNA binding|molecular_function///GO:0051726|regulation of cell cycle|biological_process///GO:0043066|negative regulation of apoptotic process|biological_process///GO:0000226|microtubule cytoskeleton organization|biological_process///GO:0043484…			10.5503	20.0971	0.929699	0.0362	0.185562
ENSTGUG00000000513	ENSTGUT00000000531///ENSTGUT00000000532///ENSTGUT00000000533		ZNF367|	chrZ:9391049-9395494	GO:0046872|metal ion binding|molecular_function///GO:0003676|nucleic acid binding|molecular_function///GO:0005634|nucleus|cellular_component///GO:0006357|regulation of transcription from RNA polymerase II promoter|biological_process///GO:0005654|nucleoplasm|cellular_component///GO:0003700|transcription factor activity, sequence-specific DNA binding|molecular_function			0.587678	1.7447	1.56988	0.0229	0.135053
ENSTGUG00000000525	ENSTGUT00000000557			chr28:2724273-2726586	GO:0004252|serine-type endopeptidase activity|molecular_function///GO:0008236|serine-type peptidase activity|molecular_function///GO:0008233|peptidase activity|molecular_function///GO:0006508|proteolysis|biological_process///GO:0016787|hydrolase activity|molecular_function			191.469	563.947	1.55845	0.0032	0.0331136
ENSTGUG00000000535	ENSTGUT00000000559	100218543	CLTB|clathrin, light chain B	chr13:3689834-3694849	GO:0030132|clathrin coat of coated pit|cellular_component///GO:0030130|clathrin coat of trans-Golgi network vesicle|cellular_component///GO:0006886|intracellular protein transport|biological_process///GO:0005198|structural molecule activity|molecular_function///GO:0016192|vesicle-mediated transport|biological_process///GO:0005737|cytoplasm|cellular_component///GO:0005886|plasma membrane|cellular_…			32.2358	98.3118	1.6087	0.00065	0.0095701
ENSTGUG00000000538	ENSTGUT00000000562	100218491	EXOG|endo/exonuclease (5'-3'), endonuclease G-like	chr2:6103350-6122516	GO:0046872|metal ion binding|molecular_function///GO:0003676|nucleic acid binding|molecular_function///GO:0016787|hydrolase activity|molecular_function///GO:0008152|metabolic process|biological_process///GO:0043234|protein complex|cellular_component			9.03206	17.9521	0.991029	0.0429	0.205307
ENSTGUG00000000548	ENSTGUT00000000567	100228165	KIAA1191|KIAA1191 ortholog	chr13:3701364-3706684	GO:0005515|protein binding|molecular_function///GO:0005737|cytoplasm|cellular_component			11.8487	39.357	1.73189	5e-05	0.00109134
ENSTGUG00000000557	ENSTGUT00000000575	100225288	THOC3|THO complex 3	chr13:3717633-3720979	GO:0005515|protein binding|molecular_function///GO:0000445|THO complex part of transcription export complex|cellular_component///GO:0000781|chromosome, telomeric region|cellular_component///GO:0006406|mRNA export from nucleus|biological_process///GO:0000346|transcription export complex|cellular_component///GO:0046784|viral mRNA export from host cell nucleus|biological_process			18.2274	37.4261	1.03794	0.00885	0.0693971
ENSTGUG00000000559	ENSTGUT00000000577		HRH2|	chr13:3760224-3761103	GO:0045907|positive regulation of vasoconstriction|biological_process///GO:0004969|histamine receptor activity|molecular_function///GO:0001696|gastric acid secretion|biological_process///GO:0004930|G-protein coupled receptor activity|molecular_function///GO:0016021|integral component of membrane|cellular_component///GO:0004871|signal transducer activity|molecular_function///GO:0007165|signal tran…			11.6482	27.6199	1.2456	0.0061	0.0535001
ENSTGUG00000000578	ENSTGUT00000000601	100219523	UBLCP1|ubiquitin-like domain containing CTD phosphatase 1	chr13:3929555-3939723	GO:0005515|protein binding|molecular_function///GO:0016311|dephosphorylation|biological_process///GO:0004721|phosphoprotein phosphatase activity|molecular_function///GO:0005634|nucleus|cellular_component			26.7373	44.3871	0.731286	0.03545	0.183229
ENSTGUG00000000583	ENSTGUT00000000602		WDR86|	chr2:6718375-6734170	GO:0005515|protein binding|molecular_function			3.9751	28.2886	2.83116	5e-05	0.00109134
ENSTGUG00000000593	ENSTGUT00000000629	100228980	EBF1|early B-cell factor 1	chr13:4019792-4289899	GO:0005515|protein binding|molecular_function///GO:0007275|multicellular organismal development|biological_process///GO:0046983|protein dimerization activity|molecular_function///GO:0006351|transcription, DNA-templated|biological_process///GO:0003677|DNA binding|molecular_function///GO:0046872|metal ion binding|molecular_function///GO:0006355|regulation of transcription, DNA-templated|biological_…			11.3703	23.3637	1.039	0.01025	0.0770643
ENSTGUG00000000611	ENSTGUT00000000633	100226122	CLINT1|clathrin interactor 1	chr13:4587920-4632462	GO:0005543|phospholipid binding|molecular_function///GO:0016192|vesicle-mediated transport|biological_process///GO:0005794|Golgi apparatus|cellular_component///GO:0005654|nucleoplasm|cellular_component///GO:0043231|intracellular membrane-bounded organelle|cellular_component///GO:0016020|membrane|cellular_component///GO:0030276|clathrin binding|molecular_function///GO:0005515|protein binding|molec…			26.9707	54.3006	1.00958	0.0099	0.0750726
ENSTGUG00000000618	ENSTGUT00000000638	100223262	THG1L|tRNA-histidine guanylyltransferase 1-like (S. cerevisiae)	chr13:4662338-4671103	GO:0008193|tRNA guanylyltransferase activity|molecular_function///GO:0006400|tRNA modification|biological_process///GO:0000287|magnesium ion binding|molecular_function///GO:0005524|ATP binding|molecular_function///GO:0005525|GTP binding|molecular_function///GO:0005739|mitochondrion|cellular_component///GO:0008033|tRNA processing|biological_process///GO:0005515|protein binding|molecular_function//…			18.342	40.1782	1.13126	0.00545	0.0491428
ENSTGUG00000000622	ENSTGUT00000000650	100225277	ADAM19|ADAM metallopeptidase domain 19	chr13:4695097-4711214	GO:0005515|protein binding|molecular_function///GO:0004222|metalloendopeptidase activity|molecular_function///GO:0008237|metallopeptidase activity|molecular_function///GO:0006508|proteolysis|biological_process///GO:0008270|zinc ion binding|molecular_function///GO:0006509|membrane protein ectodomain proteolysis|biological_process///GO:0007507|heart development|biological_process///GO:0005794|Golgi…			1.41521	2.94102	1.0553	0.03625	0.185562
ENSTGUG00000000628	ENSTGUT00000000657		RNF126|	chr28:2921877-2929021	GO:0005515|protein binding|molecular_function///GO:0008270|zinc ion binding|molecular_function///GO:0005154|epidermal growth factor receptor binding|molecular_function///GO:0070534|protein K63-linked ubiquitination|biological_process///GO:0070936|protein K48-linked ubiquitination|biological_process///GO:0061630|ubiquitin protein ligase activity|molecular_function///GO:0046872|metal ion binding|mo…			6.4329	18.7902	1.54644	0.00085	0.0117622
ENSTGUG00000000640	ENSTGUT00000000660		MISP|	chr28:2960870-2961578	GO:0005886|plasma membrane|cellular_component///GO:0043231|intracellular membrane-bounded organelle|cellular_component///GO:0005925|focal adhesion|cellular_component			12.1822	29.1532	1.25888	0.01095	0.0804977
ENSTGUG00000000724	ENSTGUT00000000750	100190669	TPM4|tropomyosin-like	chr28:3239890-3266603	GO:0016020|membrane|cellular_component///GO:0005925|focal adhesion|cellular_component///GO:0005515|protein binding|molecular_function///GO:0070062|extracellular exosome|cellular_component///GO:0001725|stress fiber|cellular_component///GO:0001649|osteoblast differentiation|biological_process///GO:0030863|cortical cytoskeleton|cellular_component///GO:0031941|filamentous actin|cellular_component///G…			168.038	397.445	1.24197	0.00075	0.0107874
ENSTGUG00000000757	ENSTGUT00000000781///ENSTGUT00000000782		ROBO4|	chr24:7372026-7374511	GO:0005515|protein binding|molecular_function///GO:0001525|angiogenesis|biological_process///GO:0070062|extracellular exosome|cellular_component			2.08199	5.53625	1.41094	0.02855	0.157576
ENSTGUG00000000760	ENSTGUT00000000785		ESAM|	chr24:7426448-7427215	GO:0005515|protein binding|molecular_function///GO:0070062|extracellular exosome|cellular_component///GO:0005886|plasma membrane|cellular_component///GO:0005912|adherens junction|cellular_component///GO:0007156|homophilic cell adhesion via plasma membrane adhesion molecules|biological_process///GO:0016337|single organismal cell-cell adhesion|biological_process///GO:0005923|bicellular tight juncti…			10.3143	33.689	1.70762	0.0024	0.0269136
ENSTGUG00000000778	ENSTGUT00000000805	100230084	|pseudouridylate synthase 3	chr24:7449930-7452916	GO:0009982|pseudouridine synthase activity|molecular_function///GO:0009451|RNA modification|biological_process///GO:0001522|pseudouridine synthesis|biological_process///GO:0016853|isomerase activity|molecular_function///GO:0008033|tRNA processing|biological_process///GO:0003723|RNA binding|molecular_function			2.98727	10.0643	1.75235	0.0045	0.0426855
ENSTGUG00000000792	ENSTGUT00000000820			chr13:6605602-6606581				1.75679	5.38013	1.6147	0.0476	0.21937
ENSTGUG00000000807	ENSTGUT00000000835		PUM1|	chr23:1070268-1077310	GO:0016441|posttranscriptional gene silencing|biological_process///GO:0061157|mRNA destabilization|biological_process///GO:0008344|adult locomotory behavior|biological_process///GO:0048863|stem cell differentiation|biological_process///GO:0003730|mRNA 3'-UTR binding|molecular_function///GO:0007283|spermatogenesis|biological_process///GO:0005737|cytoplasm|cellular_component///GO:0051726|regulation…			5.09706	18.326	1.84615	0.0284	0.157352
ENSTGUG00000000822	ENSTGUT00000000849		EDN2|	chr23:1420213-1423178	GO:0019229|regulation of vasoconstriction|biological_process///GO:0005576|extracellular region|cellular_component///GO:0005615|extracellular space|cellular_component///GO:0005622|intracellular|cellular_component///GO:0005179|hormone activity|molecular_function///GO:0019221|cytokine-mediated signaling pathway|biological_process///GO:0008284|positive regulation of cell proliferation|biological_proc…			1.48357	4.83384	1.7041	0.0366	0.186273
ENSTGUG00000000831	ENSTGUT00000000870	100231399	CTPS1|CTP synthase 1	chr23:1910872-1924538	GO:0044210|'de novo' CTP biosynthetic process|biological_process///GO:0006541|glutamine metabolic process|biological_process///GO:0006221|pyrimidine nucleotide biosynthetic process|biological_process///GO:0003883|CTP synthase activity|molecular_function///GO:0016874|ligase activity|molecular_function///GO:0016787|hydrolase activity|molecular_function///GO:0005524|ATP binding|molecular_function///…			3.9556	12.0236	1.6039	0.0004	0.00633892
ENSTGUG00000000841	ENSTGUT00000000881	100224380	TMEM2|transmembrane protein 2	chrZ:16520608-16556387	GO:0070062|extracellular exosome|cellular_component			7.37049	26.2936	1.83488	5e-05	0.00109134
ENSTGUG00000000866	ENSTGUT00000000900	100230445	|replication protein A2, 32kDa	chr23:2190517-2195101	GO:0006310|DNA recombination|biological_process///GO:0006260|DNA replication|biological_process///GO:0006281|DNA repair|biological_process///GO:0003677|DNA binding|molecular_function///GO:0005634|nucleus|cellular_component			27.4265	47.2722	0.785424	0.0374	0.188801
ENSTGUG00000000879	ENSTGUT00000000910	100224733	PTAFR|platelet-activating factor receptor-like	chr23:2248344-2249352	GO:0004992|platelet activating factor receptor activity|molecular_function///GO:0006935|chemotaxis|biological_process///GO:0004930|G-protein coupled receptor activity|molecular_function///GO:0016021|integral component of membrane|cellular_component///GO:0004871|signal transducer activity|molecular_function///GO:0007165|signal transduction|biological_process///GO:0007186|G-protein coupled receptor…			80.4277	144.46	0.844903	0.01825	0.115065
ENSTGUG00000000900	ENSTGUT00000000934			chrZ:17371702-17376627	GO:0005215|transporter activity|molecular_function///GO:0006810|transport|biological_process///GO:0016020|membrane|cellular_component			0.867304	33.0801	5.25328	0.0355	0.183229
ENSTGUG00000000906	ENSTGUT00000000941	100227132	KLF6|Kruppel-like factor 6	chr2:13105622-13111605	GO:0046872|metal ion binding|molecular_function///GO:0003676|nucleic acid binding|molecular_function///GO:0005515|protein binding|molecular_function			121.481	208.505	0.779349	0.02915	0.159804
ENSTGUG00000000912	ENSTGUT00000000944		GJD4|	chr2:14277883-14281807	GO:0030054|cell junction|cellular_component///GO:0007154|cell communication|biological_process///GO:0005922|connexon complex|cellular_component///GO:0005921|gap junction|cellular_component///GO:0016021|integral component of membrane|cellular_component///GO:0016020|membrane|cellular_component///GO:0005886|plasma membrane|cellular_component///GO:0014717|regulation of satellite cell activation invol…			0.749672	3.09398	2.04513	0.00335	0.0340664
ENSTGUG00000000914	ENSTGUT00000000947			chr26:395585-395804				13.2527	69.8192	2.39734	0.0026	0.0284335
ENSTGUG00000000916	ENSTGUT00000000952		ETV7|	chr26:404216-408244	GO:0043565|sequence-specific DNA binding|molecular_function///GO:0003677|DNA binding|molecular_function///GO:0005654|nucleoplasm|cellular_component///GO:0000122|negative regulation of transcription from RNA polymerase II promoter|biological_process///GO:0005515|protein binding|molecular_function///GO:0000977|RNA polymerase II regulatory region sequence-specific DNA binding|molecular_function///GO…			8.47695	32.0602	1.91917	5e-05	0.00109134
ENSTGUG00000000919	ENSTGUT00000000954		CREM|	chr2:14443868-14477753	GO:0005515|protein binding|molecular_function///GO:0043565|sequence-specific DNA binding|molecular_function///GO:0003677|DNA binding|molecular_function///GO:0006355|regulation of transcription, DNA-templated|biological_process///GO:0005634|nucleus|cellular_component///GO:0003700|transcription factor activity, sequence-specific DNA binding|molecular_function///GO:0006687|glycosphingolipid metaboli…			25.66	62.8366	1.29208	0.00025	0.00433142
ENSTGUG00000000980	ENSTGUT00000001016		NUDC|	chr23:2644355-2785744	GO:0005737|cytoplasm|cellular_component///GO:0005515|protein binding|molecular_function			33.6819	84.0967	1.32007	0.04085	0.198457
ENSTGUG00000000988	ENSTGUT00000001026	100222058	NRAS|neuroblastoma RAS viral (v-ras) oncogene homolog	chr26:804772-808276	GO:0007165|signal transduction|biological_process///GO:0007264|small GTPase mediated signal transduction|biological_process///GO:0003924|GTPase activity|molecular_function///GO:0015031|protein transport|biological_process///GO:0005525|GTP binding|molecular_function///GO:0005622|intracellular|cellular_component///GO:0016020|membrane|cellular_component///GO:0005794|Golgi apparatus|cellular_componen…			27.5445	53.1518	0.948356	0.02175	0.130451
ENSTGUG00000000989	ENSTGUT00000001032		WDR36|	chrZ:20547915-20571080	GO:0005515|protein binding|molecular_function///GO:0032040|small-subunit processome|cellular_component///GO:0006364|rRNA processing|biological_process///GO:0005730|nucleolus|cellular_component///GO:0044822|poly(A) RNA binding|molecular_function///GO:0030516|regulation of axon extension|biological_process///GO:0001895|retina homeostasis|biological_process			15.786	31.4147	0.992798	0.0072	0.0598267
ENSTGUG00000001000	ENSTGUT00000001037	100219439	PIAS4|protein inhibitor of activated STAT, 4	chr28:4538851-4554553	GO:0008270|zinc ion binding|molecular_function///GO:1902231|positive regulation of intrinsic apoptotic signaling pathway in response to DNA damage|biological_process///GO:0010804|negative regulation of tumor necrosis factor-mediated signaling pathway|biological_process///GO:1902174|positive regulation of keratinocyte apoptotic process|biological_process///GO:0061665|SUMO ligase activity|molecular…			2.61733	7.40785	1.50096	0.00605	0.0531056
ENSTGUG00000001009	ENSTGUT00000001046	100230943	RNF130|ring finger protein 130	chr13:7114375-7154859	GO:0005515|protein binding|molecular_function///GO:0008270|zinc ion binding|molecular_function///GO:0046872|metal ion binding|molecular_function///GO:0005634|nucleus|cellular_component///GO:0005737|cytoplasm|cellular_component///GO:0004842|ubiquitin-protein transferase activity|molecular_function///GO:0012501|programmed cell death|biological_process			25.317	62.2722	1.29848	0.00205	0.0237692
ENSTGUG00000001017	ENSTGUT00000001068		TRIM33|	chr26:876700-900987	GO:0005515|protein binding|molecular_function///GO:0008270|zinc ion binding|molecular_function///GO:0005622|intracellular|cellular_component///GO:0046872|metal ion binding|molecular_function///GO:0005634|nucleus|cellular_component///GO:0005654|nucleoplasm|cellular_component///GO:0043231|intracellular membrane-bounded organelle|cellular_component///GO:0016567|protein ubiquitination|biological_proc…			3.93471	7.34951	0.901392	0.0286	0.157687
ENSTGUG00000001023	ENSTGUT00000001059		MPV17L2|	chr28:4672241-4674346	GO:0016021|integral component of membrane|cellular_component///GO:0005743|mitochondrial inner membrane|cellular_component///GO:0005762|mitochondrial large ribosomal subunit|cellular_component///GO:0070131|positive regulation of mitochondrial translation|biological_process///GO:0061668|mitochondrial ribosome assembly|biological_process///GO:0005739|mitochondrion|cellular_component			1.22817	5.59693	2.18812	0.0127	0.0892118
ENSTGUG00000001031	ENSTGUT00000001077		ELL|	chr28:4713947-4765465	GO:0008023|transcription elongation factor complex|cellular_component///GO:0006368|transcription elongation from RNA polymerase II promoter|biological_process///GO:0005634|nucleus|cellular_component///GO:0005737|cytoplasm|cellular_component///GO:0005886|plasma membrane|cellular_component///GO:0015629|actin cytoskeleton|cellular_component///GO:0005515|protein binding|molecular_function///GO:001990…			55.0677	114.583	1.05711	0.00165	0.019894
ENSTGUG00000001041	ENSTGUT00000001082	100221751	CEP85|centrosomal protein 85kDa	chr23:2999389-3007701	GO:0005813|centrosome|cellular_component///GO:0005737|cytoplasm|cellular_component///GO:0005730|nucleolus|cellular_component///GO:0000922|spindle pole|cellular_component///GO:0005794|Golgi apparatus|cellular_component///GO:0005515|protein binding|molecular_function			6.38785	13.19	1.04604	0.01715	0.110298
ENSTGUG00000001050	ENSTGUT00000001092	100227633	ZNF593|zinc finger protein 593	chr23:3021397-3022683	GO:0008270|zinc ion binding|molecular_function///GO:0046872|metal ion binding|molecular_function///GO:0003676|nucleic acid binding|molecular_function///GO:0005634|nucleus|cellular_component///GO:0005730|nucleolus|cellular_component///GO:0005515|protein binding|molecular_function///GO:0098779|mitophagy in response to mitochondrial depolarization|biological_process			23.2507	49.7211	1.09658	0.01775	0.112651
ENSTGUG00000001055	ENSTGUT00000001098	100230596	|mitogen-activated protein kinase kinase kinase 8	chr2:16598730-16613659	GO:0004713|protein tyrosine kinase activity|molecular_function///GO:0016772|transferase activity, transferring phosphorus-containing groups|molecular_function///GO:0006468|protein phosphorylation|biological_process///GO:0004672|protein kinase activity|molecular_function///GO:0005524|ATP binding|molecular_function			21.0015	69.4427	1.72533	5e-05	0.00109134
ENSTGUG00000001074	ENSTGUT00000001121	100218541	|leukotriene C4 synthase-like	chr13:7342567-7346095				3.54309	11.0668	1.64316	0.002	0.0233687
ENSTGUG00000001080	ENSTGUT00000001127		HOMER3|	chr28:4920176-4928225	GO:0005737|cytoplasm|cellular_component///GO:0005886|plasma membrane|cellular_component///GO:0005515|protein binding|molecular_function///GO:0005829|cytosol|cellular_component///GO:0019904|protein domain specific binding|molecular_function///GO:0008022|protein C-terminus binding|molecular_function///GO:0014069|postsynaptic density|cellular_component///GO:0045178|basal part of cell|cellular_compon…			24.1872	43.5298	0.84776	0.03545	0.183229
ENSTGUG00000001082	ENSTGUT00000001124	100220427	|deoxycytidine kinase-like	chr13:7360475-7364663	GO:0009165|nucleotide biosynthetic process|biological_process///GO:0006139|nucleobase-containing compound metabolic process|biological_process///GO:0019206|nucleoside kinase activity|molecular_function///GO:0005524|ATP binding|molecular_function			176.746	337.019	0.93115	0.0072	0.0598267
ENSTGUG00000001091	ENSTGUT00000001131	100221086	DYRK3|dual-specificity tyrosine-(Y)-phosphorylation regulated kinase 3	chr26:1167155-1168691	GO:0004713|protein tyrosine kinase activity|molecular_function///GO:0016772|transferase activity, transferring phosphorus-containing groups|molecular_function///GO:0006468|protein phosphorylation|biological_process///GO:0004672|protein kinase activity|molecular_function///GO:0030218|erythrocyte differentiation|biological_process///GO:0005515|protein binding|molecular_function///GO:0000287|magnesi…			4.75424	15.4014	1.69577	0.0004	0.00633892
ENSTGUG00000001106	ENSTGUT00000001151		RASSF5|	chr26:1192017-1198696	GO:0007165|signal transduction|biological_process///GO:1900180|regulation of protein localization to nucleus|biological_process///GO:0031398|positive regulation of protein ubiquitination|biological_process///GO:0008285|negative regulation of cell proliferation|biological_process///GO:0005515|protein binding|molecular_function///GO:0005634|nucleus|cellular_component			36.8962	76.4581	1.0512	0.0104	0.0778603
ENSTGUG00000001108	ENSTGUT00000001161		ADAMTS2|	chr13:7472892-7653615	GO:0031012|extracellular matrix|cellular_component///GO:0004222|metalloendopeptidase activity|molecular_function///GO:0008237|metallopeptidase activity|molecular_function///GO:0005578|proteinaceous extracellular matrix|cellular_component///GO:0008233|peptidase activity|molecular_function///GO:0006508|proteolysis|biological_process///GO:0008270|zinc ion binding|molecular_function///GO:0030199|coll…			1.6713	3.24445	0.957002	0.02845	0.157352
ENSTGUG00000001109	ENSTGUT00000001154		IKBKE|	chr26:1228424-1234197	GO:0004713|protein tyrosine kinase activity|molecular_function///GO:0016772|transferase activity, transferring phosphorus-containing groups|molecular_function///GO:0006468|protein phosphorylation|biological_process///GO:0004672|protein kinase activity|molecular_function///GO:0005524|ATP binding|molecular_function///GO:0005634|nucleus|cellular_component///GO:0005737|cytoplasm|cellular_component///…			14.7233	45.6725	1.63322	5e-05	0.00109134
ENSTGUG00000001111	ENSTGUT00000001155			chr2:17518245-17523552	GO:0016740|transferase activity|molecular_function///GO:0003824|catalytic activity|molecular_function///GO:0008152|metabolic process|biological_process///GO:0016491|oxidoreductase activity|molecular_function			2.39841	28.0476	3.54773	5e-05	0.00109134
ENSTGUG00000001113	ENSTGUT00000001156	100225782	|patched domain containing 3	chr2:17552923-17558066	GO:0008158|hedgehog receptor activity|molecular_function///GO:0016021|integral component of membrane|cellular_component///GO:0007165|signal transduction|biological_process///GO:0016020|membrane|cellular_component			6.17773	35.4707	2.52148	5e-05	0.00109134
ENSTGUG00000001128	ENSTGUT00000001180	100228164	|glutamine-fructose-6-phosphate transaminase 2	chr13:7771523-7787420	GO:1901137|carbohydrate derivative biosynthetic process|biological_process///GO:0004360|glutamine-fructose-6-phosphate transaminase (isomerizing) activity|molecular_function///GO:0030246|carbohydrate binding|molecular_function///GO:0008152|metabolic process|biological_process///GO:0005975|carbohydrate metabolic process|biological_process			4.52919	27.7135	2.61326	5e-05	0.00109134
ENSTGUG00000001136	ENSTGUT00000001181	100226798	PDSS1|prenyl (decaprenyl) diphosphate synthase, subunit 1	chr2:17735658-17754842	GO:0008299|isoprenoid biosynthetic process|biological_process///GO:0016740|transferase activity|molecular_function///GO:0046982|protein heterodimerization activity|molecular_function///GO:0006744|ubiquinone biosynthetic process|biological_process///GO:1990234|transferase complex|cellular_component///GO:0000010|trans-hexaprenyltranstransferase activity|molecular_function///GO:0005739|mitochondrion…			4.30498	8.77155	1.02683	0.04605	0.215225
ENSTGUG00000001148	ENSTGUT00000001199		GAD2|	chr2:17942910-17980401	GO:0016831|carboxy-lyase activity|molecular_function///GO:0030170|pyridoxal phosphate binding|molecular_function///GO:0019752|carboxylic acid metabolic process|biological_process///GO:0016829|lyase activity|molecular_function///GO:0003824|catalytic activity|molecular_function///GO:0045202|synapse|cellular_component///GO:0030424|axon|cellular_component///GO:0005737|cytoplasm|cellular_component///G…			0.499169	1.35833	1.44423	0.02535	0.145057
ENSTGUG00000001190	ENSTGUT00000001242	100227568	FUCA1|fucosidase, alpha-L- 1, tissue	chr23:3602781-3606937	GO:0006004|fucose metabolic process|biological_process///GO:0004560|alpha-L-fucosidase activity|molecular_function///GO:0005975|carbohydrate metabolic process|biological_process///GO:0070062|extracellular exosome|cellular_component///GO:0016139|glycoside catabolic process|biological_process			26.0045	45.7339	0.814504	0.0266	0.15002
ENSTGUG00000001200	ENSTGUT00000001249		GPR37L1|	chr26:1626796-1630555	GO:0004930|G-protein coupled receptor activity|molecular_function///GO:0016021|integral component of membrane|cellular_component///GO:0007186|G-protein coupled receptor signaling pathway|biological_process///GO:0005515|protein binding|molecular_function///GO:0043235|receptor complex|cellular_component///GO:0042277|peptide binding|molecular_function///GO:0007193|adenylate cyclase-inhibiting G-prot…			5.21094	11.4793	1.13942	0.03715	0.187988
ENSTGUG00000001212	ENSTGUT00000001263		PSMA5|	chr26:1714935-1722942	GO:0051603|proteolysis involved in cellular protein catabolic process|biological_process///GO:0005839|proteasome core complex|cellular_component///GO:0004298|threonine-type endopeptidase activity|molecular_function///GO:0005634|nucleus|cellular_component///GO:0005737|cytoplasm|cellular_component///GO:0005654|nucleoplasm|cellular_component///GO:0000502|proteasome complex|cellular_component///GO:00…			28.0249	65.2451	1.21916	0.00215	0.0246319
ENSTGUG00000001233	ENSTGUT00000001286	100218854	AKAP2|A kinase (PRKA) anchor protein 2	chrZ:25369184-25404035				97.7227	210.285	1.10558	0.00175	0.0209091
ENSTGUG00000001238	ENSTGUT00000001291	100231326	SLC46A2|solute carrier family 46, member 2	chrZ:25405525-25409958	GO:0016021|integral component of membrane|cellular_component///GO:0055085|transmembrane transport|biological_process///GO:0048538|thymus development|biological_process///GO:0070233|negative regulation of T cell apoptotic process|biological_process///GO:0045580|regulation of T cell differentiation|biological_process///GO:0043029|T cell homeostasis|biological_process///GO:0009986|cell surface|cellu…			26.624	355.934	3.74081	5e-05	0.00109134
ENSTGUG00000001246	ENSTGUT00000001300	100230612	H2AFY|core histone macro-H2A.1-like	chr13:9525619-9569022	GO:0016568|chromatin modification|biological_process///GO:0046982|protein heterodimerization activity|molecular_function///GO:0006334|nucleosome assembly|biological_process///GO:0005694|chromosome|cellular_component///GO:0000786|nucleosome|cellular_component///GO:0003677|DNA binding|molecular_function///GO:0005634|nucleus|cellular_component///GO:0005730|nucleolus|cellular_component///GO:0044212|t…			37.5665	63.9698	0.767943	0.028	0.155595
ENSTGUG00000001283	ENSTGUT00000001341			chr23:3787286-3820921	GO:0005515|protein binding|molecular_function///GO:0016055|Wnt signaling pathway|biological_process///GO:0016887|ATPase activity|molecular_function///GO:0003779|actin binding|molecular_function///GO:0008017|microtubule binding|molecular_function///GO:0007050|cell cycle arrest|biological_process///GO:0005509|calcium ion binding|molecular_function///GO:0008152|metabolic process|biological_process			2.7858	8.01571	1.52474	5e-05	0.00109134
ENSTGUG00000001284	ENSTGUT00000001335			chr13:9970785-10031176	GO:0005515|protein binding|molecular_function///GO:0008270|zinc ion binding|molecular_function///GO:0046872|metal ion binding|molecular_function			10.0045	25.266	1.33655	0.001	0.0134682
ENSTGUG00000001298	ENSTGUT00000001356	100226733	VIM|vimentin	chr2:21904423-21912867	GO:0005882|intermediate filament|cellular_component///GO:0005198|structural molecule activity|molecular_function///GO:0016192|vesicle-mediated transport|biological_process///GO:0005623|cell|cellular_component///GO:0005737|cytoplasm|cellular_component///GO:0005886|plasma membrane|cellular_component///GO:0005200|structural constituent of cytoskeleton|molecular_function///GO:0005856|cytoskeleton|cel…			352.916	758.931	1.10464	0.0275	0.153461
ENSTGUG00000001300	ENSTGUT00000001351	100222861	VDAC1|voltage-dependent anion channel 1	chr13:10316421-10324982	GO:0016021|integral component of membrane|cellular_component///GO:1903959|regulation of anion transmembrane transport|biological_process///GO:0044070|regulation of anion transport|biological_process///GO:0008308|voltage-gated anion channel activity|molecular_function///GO:0006820|anion transport|biological_process///GO:0005741|mitochondrial outer membrane|cellular_component///GO:0055085|transmemb…			24.6643	130.207	2.40031	5e-05	0.00109134
ENSTGUG00000001302	ENSTGUT00000001352			chr13:10326508-10331048				8.23172	31.3997	1.93149	0.0016	0.0195359
ENSTGUG00000001303	ENSTGUT00000001354	100224896	|keratinocyte-associated transmembrane protein 2-like	chr13:10331490-10336382				13.7336	35.9433	1.38802	0.00275	0.0296451
ENSTGUG00000001313	ENSTGUT00000001368	100227860	CSRP1|cysteine and glycine-rich protein 1	chr26:2486760-2494417	GO:0031252|cell leading edge|cellular_component///GO:0001725|stress fiber|cellular_component///GO:0005925|focal adhesion|cellular_component///GO:0008270|zinc ion binding|molecular_function///GO:0005515|protein binding|molecular_function///GO:0046872|metal ion binding|molecular_function///GO:0044822|poly(A) RNA binding|molecular_function///GO:0070062|extracellular exosome|cellular_component///GO:0…			59.6622	109.87	0.880914	0.04515	0.212426
ENSTGUG00000001354	ENSTGUT00000001417	100229756	TMEM183A|transmembrane protein 183-like	chr26:2713409-2726741	GO:0005515|protein binding|molecular_function			8.06713	18.2358	1.17665	0.00815	0.0655592
ENSTGUG00000001365	ENSTGUT00000001423		PDLIM4|	chr13:11263022-11307440	GO:0005515|protein binding|molecular_function			57.0154	150.229	1.39774	0.00025	0.00433142
ENSTGUG00000001367	ENSTGUT00000001422	100190653	ACBD7|acyl-Coenzyme A binding domain containing 7-like	chr2:22831796-22836792	GO:0000062|fatty-acyl-CoA binding|molecular_function			14.2423	32.2356	1.17847	0.01175	0.084215
ENSTGUG00000001374	ENSTGUT00000001430			chr23:4107439-4112157	GO:0005515|protein binding|molecular_function///GO:0046872|metal ion binding|molecular_function///GO:0003676|nucleic acid binding|molecular_function///GO:0005634|nucleus|cellular_component			1.08469	3.96464	1.86991	0.00165	0.019894
ENSTGUG00000001375	ENSTGUT00000001431	100223856	IRF1|interferon regulatory factor 1	chr13:11402891-11407450	GO:0000975|regulatory region DNA binding|molecular_function///GO:0006351|transcription, DNA-templated|biological_process///GO:0003677|DNA binding|molecular_function///GO:0007050|cell cycle arrest|biological_process///GO:0006915|apoptotic process|biological_process///GO:0045944|positive regulation of transcription from RNA polymerase II promoter|biological_process///GO:0045892|negative regulation …			466.926	938.355	1.00694	0.02725	0.152548
ENSTGUG00000001388	ENSTGUT00000001446		DENND2D|	chr26:2849654-2859832	GO:0043547|positive regulation of GTPase activity|biological_process///GO:0005515|protein binding|molecular_function///GO:0017112|Rab guanyl-nucleotide exchange factor activity|molecular_function			5.96995	17.4645	1.54864	0.00075	0.0107874
ENSTGUG00000001389	ENSTGUT00000001445		TXLNA|	chr23:4155456-4161965	GO:0019905|syntaxin binding|molecular_function///GO:0005737|cytoplasm|cellular_component///GO:0016020|membrane|cellular_component///GO:0005515|protein binding|molecular_function///GO:0098779|mitophagy in response to mitochondrial depolarization|biological_process///GO:0042113|B cell activation|biological_process			5.40924	12.2198	1.17572	0.0165	0.107555
ENSTGUG00000001394	ENSTGUT00000001461		SEPT8|	chr13:11517728-11540050	GO:0005525|GTP binding|molecular_function///GO:0000166|nucleotide binding|molecular_function///GO:0005515|protein binding|molecular_function///GO:0043209|myelin sheath|cellular_component			9.7929	18.8262	0.942936	0.0415	0.200786
ENSTGUG00000001416	ENSTGUT00000001475		TBC1D2|	chrZ:31359437-31376621	GO:0005096|GTPase activator activity|molecular_function///GO:0043547|positive regulation of GTPase activity|biological_process///GO:0030054|cell junction|cellular_component///GO:0045296|cadherin binding|molecular_function///GO:0005515|protein binding|molecular_function///GO:0031410|cytoplasmic vesicle|cellular_component			5.58238	10.5223	0.914492	0.01915	0.119108
ENSTGUG00000001421	ENSTGUT00000001496	100229335	IKBKAP|inhibitor of kappa light polypeptide gene enhancer in B-cells, kinase complex-associated protein	chrZ:31381560-31413791	GO:0005737|cytoplasm|cellular_component///GO:0006357|regulation of transcription from RNA polymerase II promoter|biological_process///GO:0005730|nucleolus|cellular_component///GO:0005515|protein binding|molecular_function///GO:0045859|regulation of protein kinase activity|biological_process///GO:0000123|histone acetyltransferase complex|cellular_component///GO:0033588|Elongator holoenzyme complex…			13.7911	27.6695	1.00456	0.00545	0.0491428
ENSTGUG00000001423	ENSTGUT00000001478	100230577	|STEAP family member 4	chr2:23212646-23216983	GO:0004455|ketol-acid reductoisomerase activity|molecular_function///GO:0008652|cellular amino acid biosynthetic process|biological_process///GO:0055114|oxidation-reduction process|biological_process			4.69633	107.898	4.52199	5e-05	0.00109134
ENSTGUG00000001439	ENSTGUT00000001500	100221744	KDM1A|lysine (K)-specific demethylase 1A	chr23:4307383-4331326	GO:0005515|protein binding|molecular_function///GO:0034720|histone H3-K4 demethylation|biological_process///GO:0050660|flavin adenine dinucleotide binding|molecular_function///GO:0003677|DNA binding|molecular_function///GO:0055114|oxidation-reduction process|biological_process///GO:0016491|oxidoreductase activity|molecular_function///GO:0005634|nucleus|cellular_component///GO:0006357|regulation o…			4.45804	14.2527	1.67676	0.0004	0.00633892
ENSTGUG00000001467	ENSTGUT00000001524		SPINK4|	chrZ:31524244-31525176	GO:0005515|protein binding|molecular_function///GO:0004867|serine-type endopeptidase inhibitor activity|molecular_function///GO:0010951|negative regulation of endopeptidase activity|biological_process			0	1664.15	14.7096	5e-05	0.00109134
ENSTGUG00000001471	ENSTGUT00000001531	100220050	ANKIB1|ankyrin repeat and IBR domain containing 1	chr2:24865719-24919942	GO:0005515|protein binding|molecular_function///GO:0008270|zinc ion binding|molecular_function///GO:0046872|metal ion binding|molecular_function			6.04268	14.285	1.24124	0.0023	0.0260404
ENSTGUG00000001475	ENSTGUT00000001535		GATAD1|	chr2:24929819-24933224	GO:0005634|nucleus|cellular_component///GO:0005654|nucleoplasm|cellular_component			7.36572	15.5043	1.07377	0.02035	0.124093
ENSTGUG00000001479	ENSTGUT00000001541		MAT2B|	chr13:12723482-12729851	GO:0050662|coenzyme binding|molecular_function///GO:0048270|methionine adenosyltransferase regulator activity|molecular_function///GO:0048269|methionine adenosyltransferase complex|cellular_component///GO:0006556|S-adenosylmethionine biosynthetic process|biological_process///GO:0006694|steroid biosynthetic process|biological_process///GO:0003854|3-beta-hydroxy-delta5-steroid dehydrogenase activit…			41.223	70.6505	0.777251	0.03565	0.183824
ENSTGUG00000001515	ENSTGUT00000001574	100218198	TFPI2|tissue factor pathway inhibitor 2	chr2:25640274-25646075	GO:0004867|serine-type endopeptidase inhibitor activity|molecular_function///GO:0005576|extracellular region|cellular_component///GO:0030414|peptidase inhibitor activity|molecular_function///GO:0010466|negative regulation of peptidase activity|biological_process///GO:0010951|negative regulation of endopeptidase activity|biological_process///GO:0005634|nucleus|cellular_component			32.1974	111.691	1.7945	5e-05	0.00109134
ENSTGUG00000001543	ENSTGUT00000001605	100222345	|interleukin-8-like	chr4:1122408-1124180	GO:0042119|neutrophil activation|biological_process///GO:0030593|neutrophil chemotaxis|biological_process///GO:0005153|interleukin-8 receptor binding|molecular_function///GO:0005576|extracellular region|cellular_component///GO:0008009|chemokine activity|molecular_function///GO:0006955|immune response|biological_process			10.1841	1297.66	6.99345	5e-05	0.00109134
ENSTGUG00000001563	ENSTGUT00000001628			chr23:4890927-4896866	GO:0046872|metal ion binding|molecular_function			1.00141	8.34628	3.0591	5e-05	0.00109134
ENSTGUG00000001581	ENSTGUT00000001644		RSBN1|	chr26:3887004-3897172	GO:0005634|nucleus|cellular_component///GO:0005515|protein binding|molecular_function			8.92419	18.4401	1.04705	0.01095	0.0804977
ENSTGUG00000001588	ENSTGUT00000001652	101232908	CSF3R|granulocyte colony-stimulating factor receptor-like	chr23:5256446-5258407	GO:0005515|protein binding|molecular_function///GO:0030593|neutrophil chemotaxis|biological_process///GO:0045637|regulation of myeloid cell differentiation|biological_process			11.1575	33.5701	1.58916	0.00105	0.0140168
ENSTGUG00000001596	ENSTGUT00000001658	100229533	CD14|toll-like receptor 2-like	chr13:15730666-15731980	GO:0005515|protein binding|molecular_function///GO:0005615|extracellular space|cellular_component///GO:0005794|Golgi apparatus|cellular_component///GO:0001530|lipopolysaccharide binding|molecular_function///GO:0070062|extracellular exosome|cellular_component///GO:0031362|anchored component of external side of plasma membrane|cellular_component///GO:0071222|cellular response to lipopolysaccharide|…			1.2269	6.35776	2.3735	0.00025	0.00433142
ENSTGUG00000001599	ENSTGUT00000001665		TMEM173|	chr13:15747277-15751975	GO:0032481|positive regulation of type I interferon production|biological_process///GO:0002218|activation of innate immune response|biological_process///GO:0061507|cyclic-GMP-AMP binding|molecular_function///GO:0035438|cyclic-di-GMP binding|molecular_function///GO:0032608|interferon-beta production|biological_process///GO:0031625|ubiquitin protein ligase binding|molecular_function///GO:0035458|ce…			13.3203	24.7528	0.893967	0.03685	0.187095
ENSTGUG00000001603	ENSTGUT00000001666	100219946	|serine/threonine kinase 40	chr23:5302355-5313498	GO:0004713|protein tyrosine kinase activity|molecular_function///GO:0016772|transferase activity, transferring phosphorus-containing groups|molecular_function///GO:0006468|protein phosphorylation|biological_process///GO:0004672|protein kinase activity|molecular_function///GO:0005524|ATP binding|molecular_function			94.5612	207.812	1.13596	0.0009	0.0122776
ENSTGUG00000001605	ENSTGUT00000001667		EVA1B|	chr23:5317978-5318471	GO:0005515|protein binding|molecular_function///GO:0098779|mitophagy in response to mitochondrial depolarization|biological_process			3.0517	11.3803	1.89886	0.01215	0.0862642
ENSTGUG00000001606	ENSTGUT00000001674	100224779	THRAP3|thyroid hormone receptor associated protein 3	chr23:5322602-5334563	GO:0008380|RNA splicing|biological_process///GO:0007623|circadian rhythm|biological_process///GO:0003713|transcription coactivator activity|molecular_function///GO:0016592|mediator complex|cellular_component///GO:0001046|core promoter sequence-specific DNA binding|molecular_function///GO:0005515|protein binding|molecular_function///GO:0005634|nucleus|cellular_component///GO:0005654|nucleoplasm|ce…			18.5879	32.5533	0.808445	0.01985	0.122241
ENSTGUG00000001618	ENSTGUT00000001685	751606	SYT4|synaptotagmin IV	chrZ:34155345-34164254	GO:0005515|protein binding|molecular_function///GO:0006887|exocytosis|biological_process///GO:0016020|membrane|cellular_component///GO:0043005|neuron projection|cellular_component///GO:0007269|neurotransmitter secretion|biological_process///GO:0048471|perinuclear region of cytoplasm|cellular_component///GO:0005509|calcium ion binding|molecular_function///GO:0005886|plasma membrane|cellular_compon…			0.687218	3.24572	2.2397	0.0014	0.0175805
ENSTGUG00000001630	ENSTGUT00000001694			chr23:5453533-5453863				5.26553	14.2353	1.43483	0.0472	0.218383
ENSTGUG00000001634	ENSTGUT00000001699		HBEGF|	chr13:16362184-16366170	GO:0005515|protein binding|molecular_function///GO:0035313|wound healing, spreading of epidermal cells|biological_process///GO:0048661|positive regulation of smooth muscle cell proliferation|biological_process///GO:0005154|epidermal growth factor receptor binding|molecular_function///GO:0051549|positive regulation of keratinocyte migration|biological_process///GO:0008016|regulation of heart contr…			2.31977	8.23949	1.82858	0.00105	0.0140168
ENSTGUG00000001662	ENSTGUT00000001731	100190081	LHFPL5|peripheral myelin protein 22-like	chr26:4030175-4034613	GO:0016021|integral component of membrane|cellular_component///GO:0005515|protein binding|molecular_function///GO:0032421|stereocilium bundle|cellular_component///GO:0032426|stereocilium tip|cellular_component///GO:0060088|auditory receptor cell stereocilium organization|biological_process///GO:0016324|apical plasma membrane|cellular_component///GO:0050910|detection of mechanical stimulus involve…			24.75	77.7187	1.65084	0.0002	0.00360681
ENSTGUG00000001667	ENSTGUT00000001737	100228082	AQP3|aquaporin-3-like	chrZ:37866197-37878743	GO:0016021|integral component of membrane|cellular_component///GO:0005215|transporter activity|molecular_function///GO:0006810|transport|biological_process///GO:0016020|membrane|cellular_component///GO:0005634|nucleus|cellular_component///GO:0005737|cytoplasm|cellular_component///GO:0005886|plasma membrane|cellular_component///GO:0005911|cell-cell junction|cellular_component///GO:0015250|water ch…			27.5779	75.947	1.46148	0.00025	0.00433142
ENSTGUG00000001668	ENSTGUT00000001733		CLPS|	chr26:4040775-4041094	GO:0007586|digestion|biological_process///GO:0043085|positive regulation of catalytic activity|biological_process///GO:0016042|lipid catabolic process|biological_process///GO:0005576|extracellular region|cellular_component///GO:0008047|enzyme activator activity|molecular_function///GO:0070062|extracellular exosome|cellular_component			496.057	34508.4	6.1203	0.00865	0.068284
ENSTGUG00000001674	ENSTGUT00000001746	100223344	NOL6|nucleolar protein family 6 (RNA-associated)	chrZ:37928256-37954429	GO:0005634|nucleus|cellular_component///GO:0005730|nucleolus|cellular_component///GO:0005739|mitochondrion|cellular_component///GO:0005515|protein binding|molecular_function///GO:0044822|poly(A) RNA binding|molecular_function///GO:0000794|condensed nuclear chromosome|cellular_component			5.28521	22.6516	2.09958	5e-05	0.00109134
ENSTGUG00000001685	ENSTGUT00000001756		NUP54|	chr4:1897474-1908086	GO:0005643|nuclear pore|cellular_component///GO:0005515|protein binding|molecular_function			9.17234	24.4671	1.41548	0.00205	0.0237692
ENSTGUG00000001691	ENSTGUT00000001780		TEAD3|	chr26:4099274-4109615	GO:0035329|hippo signaling|biological_process///GO:0006355|regulation of transcription, DNA-templated|biological_process///GO:0005634|nucleus|cellular_component///GO:0003700|transcription factor activity, sequence-specific DNA binding|molecular_function///GO:0005515|protein binding|molecular_function///GO:0001085|RNA polymerase II transcription factor binding|molecular_function///GO:0055059|asymm…			2.14824	4.47366	1.0583	0.05	0.226908
ENSTGUG00000001694	ENSTGUT00000001762	100222995	STAC|SH3 and cysteine rich domain	chr2:28588023-28656673	GO:0005515|protein binding|molecular_function///GO:0035556|intracellular signal transduction|biological_process///GO:0005622|intracellular|cellular_component///GO:0046872|metal ion binding|molecular_function///GO:0034605|cellular response to heat|biological_process			2.77459	7.17686	1.37108	0.0092	0.0713489
ENSTGUG00000001695	ENSTGUT00000001763		SHROOM3|	chr4:1967671-2075558	GO:0005515|protein binding|molecular_function///GO:0002064|epithelial cell development|biological_process///GO:0001843|neural tube closure|biological_process///GO:0000902|cell morphogenesis|biological_process///GO:0003779|actin binding|molecular_function///GO:0051015|actin filament binding|molecular_function			0.819143	1.92819	1.23506	0.0305	0.164647
ENSTGUG00000001760	ENSTGUT00000001842	100225249	VCP|valosin containing protein	chrZ:39144830-39162806	GO:0009378|four-way junction helicase activity|molecular_function///GO:0006310|DNA recombination|biological_process///GO:0016887|ATPase activity|molecular_function///GO:0006281|DNA repair|biological_process///GO:0016787|hydrolase activity|molecular_function///GO:0005634|nucleus|cellular_component///GO:0005737|cytoplasm|cellular_component///GO:0005654|nucleoplasm|cellular_component///GO:0006302|do…			51.1771	101.451	0.987211	0.00835	0.0666615
ENSTGUG00000001768	ENSTGUT00000001843	100225014	|UHRF1 binding protein 1	chr26:4336293-4348236				2.05586	6.39705	1.63766	0.0003	0.005025
ENSTGUG00000001775	ENSTGUT00000001848	100231965	STOML2|stomatin (EPB72)-like 2	chrZ:39198085-39203452	GO:0016020|membrane|cellular_component///GO:1990046|stress-induced mitochondrial fusion|biological_process///GO:0042776|mitochondrial ATP synthesis coupled proton transport|biological_process///GO:0010876|lipid localization|biological_process///GO:0034982|mitochondrial protein processing|biological_process///GO:0035710|CD4-positive, alpha-beta T cell activation|biological_process///GO:0032623|int…			52.2133	99.361	0.928261	0.0068	0.0573127
ENSTGUG00000001782	ENSTGUT00000001858			chr26:4431662-4436074				504.808	1236.78	1.29278	0.0004	0.00633892
ENSTGUG00000001792	ENSTGUT00000001866	100231948	CDKL2|cyclin-dependent kinase-like 2-like	chr4:2561186-2573596	GO:0004713|protein tyrosine kinase activity|molecular_function///GO:0016772|transferase activity, transferring phosphorus-containing groups|molecular_function///GO:0006468|protein phosphorylation|biological_process///GO:0004672|protein kinase activity|molecular_function///GO:0005634|nucleus|cellular_component///GO:0005813|centrosome|cellular_component///GO:1903955|positive regulation of protein t…			14.9002	30.4669	1.03191	0.00575	0.0511508
ENSTGUG00000001798	ENSTGUT00000001894		ITPR3|	chr26:4631484-4664847	GO:0048016|inositol phosphate-mediated signaling|biological_process///GO:0005220|inositol 1,4,5-trisphosphate-sensitive calcium-release channel activity|molecular_function///GO:0070588|calcium ion transmembrane transport|biological_process///GO:0006816|calcium ion transport|biological_process///GO:0005262|calcium channel activity|molecular_function///GO:0016021|integral component of membrane|cell…			1.91247	3.65619	0.934903	0.03085	0.165692
ENSTGUG00000001799	ENSTGUT00000001870	100226192	TIFA|TRAF-interacting protein with forkhead-associated domain	chr4:2590754-2591312	GO:0005515|protein binding|molecular_function///GO:0005622|intracellular|cellular_component///GO:0007249|I-kappaB kinase/NF-kappaB signaling|biological_process			98.7535	286.654	1.53741	0.00015	0.00283554
ENSTGUG00000001816	ENSTGUT00000001888	100229573	STK17A|serine/threonine kinase 17a	chr2:32609825-32631781	GO:0004713|protein tyrosine kinase activity|molecular_function///GO:0016772|transferase activity, transferring phosphorus-containing groups|molecular_function///GO:0006468|protein phosphorylation|biological_process///GO:0004672|protein kinase activity|molecular_function///GO:0005524|ATP binding|molecular_function///GO:0000166|nucleotide binding|molecular_function///GO:0005634|nucleus|cellular_com…			16.9908	29.3781	0.789992	0.0437	0.207541
ENSTGUG00000001818	ENSTGUT00000001890	100219422	CD72|CD72 molecule	chrZ:39715459-39718742	GO:0005887|integral component of plasma membrane|cellular_component///GO:0005515|protein binding|molecular_function			57.8117	100.446	0.796989	0.04715	0.218342
ENSTGUG00000001826	ENSTGUT00000001900		BAK1|	chr26:4685382-4685703	GO:0042981|regulation of apoptotic process|biological_process///GO:0043065|positive regulation of apoptotic process|biological_process///GO:0005739|mitochondrion|cellular_component///GO:0046982|protein heterodimerization activity|molecular_function///GO:0010248|establishment or maintenance of transmembrane electrochemical gradient|biological_process///GO:0005515|protein binding|molecular_function…			30.4394	79.3199	1.38174	0.00765	0.0626803
ENSTGUG00000001829	ENSTGUT00000001901	100218895	TSPO2|translocator protein-like	chr26:4697571-4700015	GO:0016021|integral component of membrane|cellular_component///GO:0005783|endoplasmic reticulum|cellular_component///GO:0015485|cholesterol binding|molecular_function			30.0691	152.721	2.34455	5e-05	0.00109134
ENSTGUG00000001837	ENSTGUT00000001920		FOXP4|	chr26:4869374-4905212	GO:0043565|sequence-specific DNA binding|molecular_function///GO:0006351|transcription, DNA-templated|biological_process///GO:0003677|DNA binding|molecular_function///GO:0006355|regulation of transcription, DNA-templated|biological_process///GO:0005634|nucleus|cellular_component///GO:0003700|transcription factor activity, sequence-specific DNA binding|molecular_function///GO:0005515|protein bindi…			1.51099	5.04684	1.73988	0.00165	0.019894
ENSTGUG00000001845	ENSTGUT00000001922	100218507	GBA2|glucosidase, beta (bile acid) 2	chrZ:39809889-39819784	GO:0006680|glucosylceramide catabolic process|biological_process///GO:0006665|sphingolipid metabolic process|biological_process///GO:0004348|glucosylceramidase activity|molecular_function///GO:0016021|integral component of membrane|cellular_component///GO:0003824|catalytic activity|molecular_function///GO:0016020|membrane|cellular_component///GO:0021954|central nervous system neuron development|b…			4.15889	11.3678	1.45068	0.0015	0.0185937
ENSTGUG00000001849	ENSTGUT00000001924	100220412	|avidin-like	chrZ:39846060-39847328				971.663	11357.6	3.54706	5e-05	0.00109134
ENSTGUG00000001885	ENSTGUT00000001973		SLC4A1|	chr27:194935-203285	GO:0008509|anion transmembrane transporter activity|molecular_function///GO:0005452|inorganic anion exchanger activity|molecular_function///GO:0016021|integral component of membrane|cellular_component///GO:0006820|anion transport|biological_process///GO:0005215|transporter activity|molecular_function///GO:0015108|chloride transmembrane transporter activity|molecular_function///GO:0030863|cortical…			1.27928	10.7015	3.06441	5e-05	0.00109134
ENSTGUG00000001893	ENSTGUT00000001965		MRPL17|	chrZ:40019558-40020423	GO:0006412|translation|biological_process///GO:0005622|intracellular|cellular_component///GO:0003735|structural constituent of ribosome|molecular_function///GO:0030529|intracellular ribonucleoprotein complex|cellular_component///GO:0005840|ribosome|cellular_component///GO:0019904|protein domain specific binding|molecular_function///GO:0005739|mitochondrion|cellular_component///GO:0005743|mitochon…			101.619	215.227	1.0827	0.00745	0.0613741
ENSTGUG00000001927	ENSTGUT00000002001	100222878	NDNF|neuron-derived neurotrophic factor	chr4:4983159-4986659	GO:0005515|protein binding|molecular_function///GO:0061042|vascular wound healing|biological_process///GO:0019800|peptide cross-linking via chondroitin 4-sulfate glycosaminoglycan|biological_process///GO:0002931|response to ischemia|biological_process///GO:0010811|positive regulation of cell-substrate adhesion|biological_process///GO:0005539|glycosaminoglycan binding|molecular_function///GO:00301…			0.477309	1.52438	1.67523	0.0399	0.195819
ENSTGUG00000001928	ENSTGUT00000002002		TNIP3|	chr4:5025208-5038126	GO:0005515|protein binding|molecular_function///GO:0071222|cellular response to lipopolysaccharide|biological_process///GO:0002756|MyD88-independent toll-like receptor signaling pathway|biological_process///GO:0034142|toll-like receptor 4 signaling pathway|biological_process///GO:0043124|negative regulation of I-kappaB kinase/NF-kappaB signaling|biological_process///GO:0031593|polyubiquitin bindi…			14.075	179.574	3.67337	5e-05	0.00109134
ENSTGUG00000001932	ENSTGUT00000002009		FBXO18|	chr1A:409646-421368	GO:0004003|ATP-dependent DNA helicase activity|molecular_function///GO:0032508|DNA duplex unwinding|biological_process///GO:0003677|DNA binding|molecular_function///GO:0072429|response to intra-S DNA damage checkpoint signaling|biological_process///GO:2000042|negative regulation of double-strand break repair via homologous recombination|biological_process///GO:0048478|replication fork protection|…			5.58434	12.5907	1.1729	0.00775	0.0632548
ENSTGUG00000001954	ENSTGUT00000002042	100225813	TRPC3|transient receptor potential cation channel, subfamily C, member 3	chr4:5250819-5275140	GO:0005488|binding|molecular_function///GO:0005515|protein binding|molecular_function///GO:0070588|calcium ion transmembrane transport|biological_process///GO:0005262|calcium channel activity|molecular_function///GO:0016021|integral component of membrane|cellular_component///GO:0055085|transmembrane transport|biological_process///GO:0005216|ion channel activity|molecular_function///GO:0005887|int…			8.47459	15.6575	0.885639	0.0423	0.203171
ENSTGUG00000001957	ENSTGUT00000002033	100222361	RAI14|retinoic acid induced 14	chrZ:41173985-41248493	GO:0005515|protein binding|molecular_function///GO:0016192|vesicle-mediated transport|biological_process///GO:0005634|nucleus|cellular_component///GO:0005737|cytoplasm|cellular_component///GO:0005654|nucleoplasm|cellular_component///GO:0015629|actin cytoskeleton|cellular_component///GO:0016020|membrane|cellular_component///GO:0005739|mitochondrion|cellular_component			28.4257	44.1333	0.634672	0.0474	0.218925
ENSTGUG00000001960	ENSTGUT00000002034	100221348	RAD1|RAD1 homolog (S. pombe)	chrZ:41260859-41264489	GO:0000077|DNA damage checkpoint|biological_process///GO:0006281|DNA repair|biological_process///GO:0005634|nucleus|cellular_component///GO:0005654|nucleoplasm|cellular_component///GO:0043231|intracellular membrane-bounded organelle|cellular_component///GO:0008408|3'-5' exonuclease activity|molecular_function///GO:0090305|nucleic acid phosphodiester bond hydrolysis|biological_process///GO:0005694…			35.1644	62.3386	0.826011	0.02045	0.124273
ENSTGUG00000001961	ENSTGUT00000002045	101233096	BRIX1|BRX1, biogenesis of ribosomes, homolog (S. cerevisiae)	chrZ:41264640-41269086	GO:0005634|nucleus|cellular_component///GO:0005730|nucleolus|cellular_component///GO:0044822|poly(A) RNA binding|molecular_function			30.3606	86.2606	1.5065	0.0003	0.005025
ENSTGUG00000001973	ENSTGUT00000002050	100217841	|angiotensin I converting enzyme (peptidyl-dipeptidase A) 1	chr27:539238-556211	GO:0008241|peptidyl-dipeptidase activity|molecular_function///GO:0004180|carboxypeptidase activity|molecular_function///GO:0008237|metallopeptidase activity|molecular_function///GO:0008233|peptidase activity|molecular_function///GO:0006508|proteolysis|biological_process///GO:0046872|metal ion binding|molecular_function///GO:0016787|hydrolase activity|molecular_function///GO:0016020|membrane|cellu…			0.83483	4.79372	2.52159	5e-05	0.00109134
ENSTGUG00000001985	ENSTGUT00000002074			chr21:6229-10969	GO:0006897|endocytosis|biological_process///GO:0016020|membrane|cellular_component			31.3224	53.1871	0.763882	0.04005	0.196282
ENSTGUG00000001998	ENSTGUT00000002077		SZRD1|	chr21:18531-21752				21.805	40.4295	0.890753	0.03025	0.163883
ENSTGUG00000002018	ENSTGUT00000002100	100227798	FGF2|fibroblast growth factor 2 (basic)	chr4:5517694-5536619	GO:0008543|fibroblast growth factor receptor signaling pathway|biological_process///GO:0005104|fibroblast growth factor receptor binding|molecular_function///GO:0005576|extracellular region|cellular_component///GO:0008083|growth factor activity|molecular_function///GO:0005102|receptor binding|molecular_function///GO:0060129|thyroid-stimulating hormone-secreting cell differentiation|biological_pro…			2.71588	10.1376	1.90022	0.00695	0.0583447
ENSTGUG00000002020	ENSTGUT00000002099		RSG1|	chr21:85883-86615	GO:0005654|nucleoplasm|cellular_component///GO:0005515|protein binding|molecular_function			5.49233	15.3635	1.48402	0.04805	0.220867
ENSTGUG00000002023	ENSTGUT00000002111///ENSTGUT00000002116			chr21:91445-94164	GO:0005247|voltage-gated chloride channel activity|molecular_function///GO:1903959|regulation of anion transmembrane transport|biological_process///GO:0055085|transmembrane transport|biological_process///GO:0006821|chloride transport|biological_process///GO:0034220|ion transmembrane transport|biological_process///GO:0005216|ion channel activity|molecular_function///GO:0016020|membrane|cellular_co…			2.78604	7.05089	1.33959	0.0153	0.101929
ENSTGUG00000002024	ENSTGUT00000002105		NUDT6|	chr4:5537093-5548052	GO:0016787|hydrolase activity|molecular_function///GO:0008152|metabolic process|biological_process			3.81556	9.38488	1.29844	0.01585	0.104411
ENSTGUG00000002025	ENSTGUT00000002114	100232575	PFKFB3|6-phosphofructo-2-kinase/fructose-2,6-biphosphatase 3	chr1A:2864140-2876697	GO:0006003|fructose 2,6-bisphosphate metabolic process|biological_process///GO:0006000|fructose metabolic process|biological_process///GO:0003873|6-phosphofructo-2-kinase activity|molecular_function///GO:0046835|carbohydrate phosphorylation|biological_process///GO:0003824|catalytic activity|molecular_function///GO:0008152|metabolic process|biological_process///GO:0005654|nucleoplasm|cellular_comp…			37.5872	72.5187	0.948112	0.009	0.0702093
ENSTGUG00000002037	ENSTGUT00000002129		PRKCQ|	chr1A:2963832-2993958	GO:0004697|protein kinase C activity|molecular_function///GO:0004713|protein tyrosine kinase activity|molecular_function///GO:0004674|protein serine/threonine kinase activity|molecular_function///GO:0035556|intracellular signal transduction|biological_process///GO:0016772|transferase activity, transferring phosphorus-containing groups|molecular_function///GO:0006468|protein phosphorylation|biolog…			29.9978	52.0843	0.795993	0.0262	0.148556
ENSTGUG00000002038	ENSTGUT00000002118	100223875	SPRY1|sprouty homolog 1, antagonist of FGF signaling (Drosophila)	chr4:5729699-5730662	GO:0046580|negative regulation of Ras protein signal transduction|biological_process///GO:0001759|organ induction|biological_process///GO:0008285|negative regulation of cell proliferation|biological_process///GO:0070373|negative regulation of ERK1 and ERK2 cascade|biological_process///GO:0009966|regulation of signal transduction|biological_process///GO:0007275|multicellular organismal development…			3.10191	13.8622	2.15993	0.0003	0.005025
ENSTGUG00000002039	ENSTGUT00000002126		ZBTB17|	chr21:109798-116290	GO:0005515|protein binding|molecular_function///GO:0007398|ectoderm development|biological_process///GO:0001702|gastrulation with mouth forming second|biological_process///GO:0045893|positive regulation of transcription, DNA-templated|biological_process///GO:0003677|DNA binding|molecular_function///GO:0005634|nucleus|cellular_component///GO:0046872|metal ion binding|molecular_function///GO:000367…			2.35632	5.31119	1.1725	0.01495	0.100228
ENSTGUG00000002048	ENSTGUT00000002141	100221622	EPHA2|EPH receptor A2	chr21:123756-126328	GO:0009966|regulation of signal transduction|biological_process///GO:0018108|peptidyl-tyrosine phosphorylation|biological_process///GO:0004713|protein tyrosine kinase activity|molecular_function///GO:0004674|protein serine/threonine kinase activity|molecular_function///GO:0016772|transferase activity, transferring phosphorus-containing groups|molecular_function///GO:0006468|protein phosphorylatio…			0.940491	9.41994	3.32423	0.00085	0.0117622
ENSTGUG00000002079	ENSTGUT00000002166	100228737	SERPINB10|heterochromatin-associated protein MENT-like	chr2:41710954-41716291	GO:0005615|extracellular space|cellular_component///GO:0098792|xenophagy|biological_process///GO:0098779|mitophagy in response to mitochondrial depolarization|biological_process///GO:0002230|positive regulation of defense response to virus by host|biological_process			45.8872	186.261	2.02116	5e-05	0.00109134
ENSTGUG00000002101	ENSTGUT00000002200		SERPINB1|	chr2:41752579-41758552	GO:0004867|serine-type endopeptidase inhibitor activity|molecular_function///GO:0005615|extracellular space|cellular_component///GO:0010951|negative regulation of endopeptidase activity|biological_process///GO:0016020|membrane|cellular_component///GO:0070062|extracellular exosome|cellular_component			25.8464	61.9619	1.26142	0.0011	0.0145014
ENSTGUG00000002122	ENSTGUT00000002232	100225457	EIF4G3|eukaryotic translation initiation factor 4 gamma, 3	chr21:345837-417197	GO:0005488|binding|molecular_function///GO:0005515|protein binding|molecular_function///GO:0003723|RNA binding|molecular_function			3.34143	6.74212	1.01274	0.0113	0.0820451
ENSTGUG00000002125	ENSTGUT00000002210		OSMR|	chrZ:42819525-42834815	GO:0005515|protein binding|molecular_function///GO:0004896|cytokine receptor activity|molecular_function///GO:0016020|membrane|cellular_component///GO:0008284|positive regulation of cell proliferation|biological_process///GO:0019838|growth factor binding|molecular_function///GO:0016324|apical plasma membrane|cellular_component///GO:0034097|response to cytokine|biological_process///GO:0038165|onco…			25.813	86.5941	1.74617	5e-05	0.00109134
ENSTGUG00000002128	ENSTGUT00000002218	101233630	TAF3|TAF3 RNA polymerase II, TATA box binding protein (TBP)-associated factor, 140kDa	chr1A:3465800-3577079	GO:0005515|protein binding|molecular_function///GO:0046982|protein heterodimerization activity|molecular_function///GO:0008270|zinc ion binding|molecular_function///GO:0046872|metal ion binding|molecular_function///GO:0005634|nucleus|cellular_component///GO:0000122|negative regulation of transcription from RNA polymerase II promoter|biological_process///GO:0005669|transcription factor TFIID compl…			5.95888	10.5511	0.824285	0.0364	0.185881
ENSTGUG00000002137	ENSTGUT00000002233		FYB|	chrZ:42929717-42967992	GO:0005515|protein binding|molecular_function///GO:0015629|actin cytoskeleton|cellular_component///GO:0006955|immune response|biological_process///GO:0005886|plasma membrane|cellular_component///GO:0072659|protein localization to plasma membrane|biological_process			40.1557	66.8808	0.735988	0.04605	0.215225
ENSTGUG00000002158	ENSTGUT00000002246///ENSTGUT00000002248			chr1A:5383092-5385244				7.55397	20.8787	1.46672	0.00125	0.01602
ENSTGUG00000002168	ENSTGUT00000002256		PTGER4|	chrZ:43479939-43488468	GO:0004957|prostaglandin E receptor activity|molecular_function///GO:0004955|prostaglandin receptor activity|molecular_function///GO:0004930|G-protein coupled receptor activity|molecular_function///GO:0016021|integral component of membrane|cellular_component///GO:0004871|signal transducer activity|molecular_function///GO:0007165|signal transduction|biological_process///GO:0007186|G-protein couple…			34.2688	58.8434	0.779986	0.02285	0.134908
ENSTGUG00000002172	ENSTGUT00000002264		LASP1|	chr27:1593626-1609316	GO:0008270|zinc ion binding|molecular_function///GO:0005925|focal adhesion|cellular_component///GO:0005515|protein binding|molecular_function///GO:0070062|extracellular exosome|cellular_component///GO:0005737|cytoplasm|cellular_component///GO:0051015|actin filament binding|molecular_function			74.2369	146.432	0.980022	0.0201	0.123278
ENSTGUG00000002196	ENSTGUT00000002285			chr4:8088750-8089782				4538.77	10446.8	1.20268	0.0085	0.0676041
ENSTGUG00000002199	ENSTGUT00000002287	101234245	PLAC8|placenta-specific gene 8 protein-like	chr4:8093450-8094367	GO:0005515|protein binding|molecular_function///GO:0003682|chromatin binding|molecular_function///GO:0045944|positive regulation of transcription from RNA polymerase II promoter|biological_process///GO:0043066|negative regulation of apoptotic process|biological_process///GO:0009409|response to cold|biological_process///GO:0042742|defense response to bacterium|biological_process///GO:0008284|posit…			2.84265	8.96181	1.65655	0.04915	0.224655
ENSTGUG00000002216	ENSTGUT00000002326		CAMK1D|	chr1A:5579266-5785811	GO:0004713|protein tyrosine kinase activity|molecular_function///GO:0016772|transferase activity, transferring phosphorus-containing groups|molecular_function///GO:0006468|protein phosphorylation|biological_process///GO:0004672|protein kinase activity|molecular_function///GO:0005634|nucleus|cellular_component///GO:0005737|cytoplasm|cellular_component///GO:0032793|positive regulation of CREB trans…			15.6354	28.6346	0.872946	0.0303	0.164069
ENSTGUG00000002218	ENSTGUT00000002306	100217506	B3GNT2|UDP-GlcNAc:betaGal beta-1,3-N-acetylglucosaminyltransferase 2	chr3:1005307-1006501	GO:0016021|integral component of membrane|cellular_component///GO:0008378|galactosyltransferase activity|molecular_function///GO:0006486|protein glycosylation|biological_process///GO:0005794|Golgi apparatus|cellular_component///GO:0016757|transferase activity, transferring glycosyl groups|molecular_function///GO:0016740|transferase activity|molecular_function///GO:0016020|membrane|cellular_compon…			45.192	84.0942	0.89594	0.0098	0.0745815
ENSTGUG00000002233	ENSTGUT00000002321		SPP1|	chr4:8178250-8180122	GO:0001503|ossification|biological_process///GO:0007155|cell adhesion|biological_process///GO:0005615|extracellular space|cellular_component///GO:0005515|protein binding|molecular_function///GO:0070062|extracellular exosome|cellular_component///GO:0033280|response to vitamin D|biological_process			24.8635	58.2476	1.22817	0.0437	0.207541
ENSTGUG00000002245	ENSTGUT00000002336	100217891	IKZF3|IKAROS family zinc finger 3 (Aiolos)	chr27:1788859-1817639	GO:0045619|regulation of lymphocyte differentiation|biological_process///GO:0045577|regulation of B cell differentiation|biological_process///GO:0030888|regulation of B cell proliferation|biological_process///GO:0001228|transcriptional activator activity, RNA polymerase II transcription regulatory region sequence-specific binding|molecular_function///GO:0000977|RNA polymerase II regulatory region…			19.5356	40.2963	1.04454	0.0128	0.0896762
ENSTGUG00000002248	ENSTGUT00000002340		NOX1|	chr4A:861412-862732	GO:0042554|superoxide anion generation|biological_process///GO:0016175|superoxide-generating NADPH oxidase activity|molecular_function///GO:0016021|integral component of membrane|cellular_component///GO:0055114|oxidation-reduction process|biological_process///GO:0016491|oxidoreductase activity|molecular_function///GO:0001525|angiogenesis|biological_process///GO:0008284|positive regulation of cell…			0.965676	4.51975	2.22663	0.0034	0.0344096
ENSTGUG00000002253	ENSTGUT00000002366	100232693	|cleavage stimulation factor, 3' pre-RNA, subunit 2, 64kDa	chr4A:863677-870665	GO:0003676|nucleic acid binding|molecular_function///GO:0000166|nucleotide binding|molecular_function			6.21308	16.5868	1.41665	0.0019	0.0224982
ENSTGUG00000002259	ENSTGUT00000002347			chr27:1857938-1858410				119.001	718.94	2.59489	5e-05	0.00109134
ENSTGUG00000002261	ENSTGUT00000002352		PSMD3|	chr27:1859998-1863843	GO:0005634|nucleus|cellular_component///GO:0005737|cytoplasm|cellular_component///GO:0005654|nucleoplasm|cellular_component///GO:0016020|membrane|cellular_component///GO:0000502|proteasome complex|cellular_component///GO:0005515|protein binding|molecular_function///GO:0070062|extracellular exosome|cellular_component///GO:0022624|proteasome accessory complex|cellular_component///GO:0005838|proteas…			20.4213	65.6157	1.68396	0.00085	0.0117622
ENSTGUG00000002266	ENSTGUT00000002357		CSF3|	chr27:1866463-1867371	GO:0005125|cytokine activity|molecular_function///GO:0005576|extracellular region|cellular_component///GO:0006955|immune response|biological_process///GO:0045944|positive regulation of transcription from RNA polymerase II promoter|biological_process///GO:0030838|positive regulation of actin filament polymerization|biological_process///GO:0019899|enzyme binding|molecular_function///GO:0014068|posi…			1.0677	69.3846	6.02204	0.01165	0.0838388
ENSTGUG00000002271	ENSTGUT00000002374	100220749	MED24|mediator complex subunit 24	chr27:1870769-1885871	GO:0005634|nucleus|cellular_component///GO:0006357|regulation of transcription from RNA polymerase II promoter|biological_process///GO:0030521|androgen receptor signaling pathway|biological_process///GO:0004872|receptor activity|molecular_function///GO:0045893|positive regulation of transcription, DNA-templated|biological_process///GO:0001104|RNA polymerase II transcription cofactor activity|mole…			4.23903	8.51795	1.00677	0.0132	0.09175
ENSTGUG00000002276	ENSTGUT00000002389	100228667	F13A1|coagulation factor XIII, A1 polypeptide	chr2:44433229-44489506	GO:0018149|peptide cross-linking|biological_process///GO:0003810|protein-glutamine gamma-glutamyltransferase activity|molecular_function///GO:0007596|blood coagulation|biological_process///GO:0046872|metal ion binding|molecular_function///GO:0072562|blood microparticle|cellular_component			41.135	113.502	1.46428	0.004	0.0391711
ENSTGUG00000002292	ENSTGUT00000002379			chr17:14070-22543				1.13763	4.8914	2.10421	0.01555	0.103141
ENSTGUG00000002293	ENSTGUT00000002381		CDC6|	chr27:1905409-1907627	GO:0005524|ATP binding|molecular_function///GO:0005634|nucleus|cellular_component///GO:0005737|cytoplasm|cellular_component///GO:0005654|nucleoplasm|cellular_component///GO:0000922|spindle pole|cellular_component///GO:0005794|Golgi apparatus|cellular_component///GO:0005515|protein binding|molecular_function///GO:0032467|positive regulation of cytokinesis|biological_process///GO:0030071|regulation…			0.844725	2.72576	1.6901	0.02705	0.151669
ENSTGUG00000002298	ENSTGUT00000002409		FRMD4A|	chr1A:6044711-6172238	GO:0005856|cytoskeleton|cellular_component///GO:0030674|protein binding, bridging|molecular_function///GO:0005923|bicellular tight junction|cellular_component///GO:0090162|establishment of epithelial cell polarity|biological_process			11.0001	28.3373	1.36518	0.0004	0.00633892
ENSTGUG00000002319	ENSTGUT00000002418	100225787	SSR1|signal sequence receptor, alpha	chr2:44880732-44891057	GO:0005789|endoplasmic reticulum membrane|cellular_component///GO:0005783|endoplasmic reticulum|cellular_component///GO:0005515|protein binding|molecular_function			35.8928	85.0061	1.24387	0.0082	0.0658613
ENSTGUG00000002337	ENSTGUT00000002432		MRPS30|	chrZ:44766022-44769997	GO:0005739|mitochondrion|cellular_component///GO:0006412|translation|biological_process///GO:0003735|structural constituent of ribosome|molecular_function///GO:0005840|ribosome|cellular_component///GO:0044822|poly(A) RNA binding|molecular_function			24.2509	61.642	1.34588	0.00055	0.00829387
ENSTGUG00000002342	ENSTGUT00000002449	100220075	|DNA cross-link repair 1C	chr1A:6684848-6693241				16.0956	29.9775	0.897212	0.01285	0.0897888
ENSTGUG00000002354	ENSTGUT00000002447	100231642	RNF150|ring finger protein 150	chr4:8853169-8976278	GO:0005515|protein binding|molecular_function///GO:0008270|zinc ion binding|molecular_function///GO:0046872|metal ion binding|molecular_function			0.842042	3.0093	1.83746	0.00705	0.0589505
ENSTGUG00000002355	ENSTGUT00000002462	100219432	PARP8|poly (ADP-ribose) polymerase family, member 8	chrZ:45336857-45450026	GO:0003950|NAD+ ADP-ribosyltransferase activity|molecular_function///GO:0008152|metabolic process|biological_process///GO:0005622|intracellular|cellular_component			14.2018	32.7167	1.20395	0.0011	0.0145014
ENSTGUG00000002356	ENSTGUT00000002444	100219851	CCR7|chemokine (C-C motif) receptor 7	chr27:2017371-2018412	GO:0016493|C-C chemokine receptor activity|molecular_function///GO:0006935|chemotaxis|biological_process///GO:0004950|chemokine receptor activity|molecular_function///GO:0004930|G-protein coupled receptor activity|molecular_function///GO:0016021|integral component of membrane|cellular_component///GO:0004871|signal transducer activity|molecular_function///GO:0007165|signal transduction|biological_…			55.5414	385.81	2.79625	5e-05	0.00109134
ENSTGUG00000002369	ENSTGUT00000002464	100231969	PNO1|partner of NOB1 homolog (S. cerevisiae)	chr3:3507447-3513641	GO:0003723|RNA binding|molecular_function///GO:0003676|nucleic acid binding|molecular_function///GO:0005634|nucleus|cellular_component///GO:0005730|nucleolus|cellular_component///GO:0044822|poly(A) RNA binding|molecular_function			6.579	14.8636	1.17585	0.01765	0.112218
ENSTGUG00000002390	ENSTGUT00000002484	100231963	|prokineticin receptor 2	chr3:3648335-3652006	GO:0004983|neuropeptide Y receptor activity|molecular_function///GO:0004930|G-protein coupled receptor activity|molecular_function///GO:0016021|integral component of membrane|cellular_component///GO:0004871|signal transducer activity|molecular_function///GO:0007165|signal transduction|biological_process///GO:0007186|G-protein coupled receptor signaling pathway|biological_process///GO:0007218|neur…			2.24506	8.2182	1.87207	0.002	0.0233687
ENSTGUG00000002394	ENSTGUT00000002493	100224543	|chymotrypsin-like elastase family member 2A-like	chr21:1036631-1040707	GO:0004252|serine-type endopeptidase activity|molecular_function///GO:0008236|serine-type peptidase activity|molecular_function///GO:0008233|peptidase activity|molecular_function///GO:0006508|proteolysis|biological_process///GO:0017171|serine hydrolase activity|molecular_function///GO:0061436|establishment of skin barrier|biological_process///GO:0016787|hydrolase activity|molecular_function			5.06342	41394.4	12.997	5e-05	0.00109134
ENSTGUG00000002404	ENSTGUT00000002497		EIF1|	chr27:2224566-2225530	GO:0006413|translational initiation|biological_process///GO:0003743|translation initiation factor activity|molecular_function///GO:0005634|nucleus|cellular_component///GO:0005737|cytoplasm|cellular_component///GO:0006446|regulation of translational initiation|biological_process///GO:0044822|poly(A) RNA binding|molecular_function			444.41	1055.34	1.24775	0.0044	0.0420762
ENSTGUG00000002406	ENSTGUT00000002521	100217784	|procollagen-lysine, 2-oxoglutarate 5-dioxygenase 1	chr21:1062475-1079373	GO:0008475|procollagen-lysine 5-dioxygenase activity|molecular_function///GO:0031418|L-ascorbic acid binding|molecular_function///GO:0016706|oxidoreductase activity, acting on paired donors, with incorporation or reduction of molecular oxygen, 2-oxoglutarate as one donor, and incorporation of one atom each of oxygen into both donors|molecular_function///GO:0016705|oxidoreductase activity, acting …			47.5872	92.8376	0.964136	0.01345	0.0930599
ENSTGUG00000002407	ENSTGUT00000002537	100225470	SEMA3D|sema domain, immunoglobulin domain (Ig), short basic domain, secreted, (semaphorin) 3D	chr1A:7636022-7734951	GO:0005515|protein binding|molecular_function///GO:0016020|membrane|cellular_component			5.91063	12.061	1.02897	0.0114	0.0826578
ENSTGUG00000002417	ENSTGUT00000002507			chr17:250971-251094				6286.21	32219.4	2.35767	5e-05	0.00109134
ENSTGUG00000002428	ENSTGUT00000002534		TRAF2|	chr17:279931-297256	GO:0005515|protein binding|molecular_function///GO:0051865|protein autoubiquitination|biological_process///GO:0033209|tumor necrosis factor-mediated signaling pathway|biological_process///GO:0007250|activation of NF-kappaB-inducing kinase activity|biological_process///GO:0042981|regulation of apoptotic process|biological_process///GO:0046328|regulation of JNK cascade|biological_process///GO:00048…			22.5096	48.0971	1.09541	0.00375	0.0371352
ENSTGUG00000002439	ENSTGUT00000002580	100225491	|scinderin	chr2:46330400-46376504	GO:0051014|actin filament severing|biological_process///GO:0003779|actin binding|molecular_function///GO:0051015|actin filament binding|molecular_function///GO:0005509|calcium ion binding|molecular_function			4.40263	17.6614	2.00417	5e-05	0.00109134
ENSTGUG00000002448	ENSTGUT00000002540		ARL15|	chrZ:46860962-46877447	GO:0007264|small GTPase mediated signal transduction|biological_process///GO:0005525|GTP binding|molecular_function///GO:0005622|intracellular|cellular_component///GO:0070062|extracellular exosome|cellular_component///GO:0000166|nucleotide binding|molecular_function			15.4579	94.9641	2.61904	5e-05	0.00109134
ENSTGUG00000002452	ENSTGUT00000002542	100230003	SNX18|sorting nexin 18	chrZ:46992569-47010550	GO:0000281|mitotic cytokinesis|biological_process///GO:0006897|endocytosis|biological_process///GO:0006886|intracellular protein transport|biological_process///GO:0035091|phosphatidylinositol binding|molecular_function///GO:0005654|nucleoplasm|cellular_component///GO:0043231|intracellular membrane-bounded organelle|cellular_component///GO:0043547|positive regulation of GTPase activity|biological_…			0.384181	3.09323	3.00926	0.0023	0.0260404
ENSTGUG00000002454	ENSTGUT00000002552	100225754	GZMA|granzyme A (granzyme 1, cytotoxic T-lymphocyte-associated serine esterase 3)	chrZ:47203607-47208197	GO:0004252|serine-type endopeptidase activity|molecular_function///GO:0006508|proteolysis|biological_process///GO:0051603|proteolysis involved in cellular protein catabolic process|biological_process///GO:0043065|positive regulation of apoptotic process|biological_process///GO:0005515|protein binding|molecular_function///GO:0042803|protein homodimerization activity|molecular_function///GO:0043392…			290.155	554.655	0.93477	0.0128	0.0896762
ENSTGUG00000002478	ENSTGUT00000002574		CNP|	chr27:2316074-2318459	GO:0009214|cyclic nucleotide catabolic process|biological_process///GO:0004113|2',3'-cyclic-nucleotide 3'-phosphodiesterase activity|molecular_function///GO:0016301|kinase activity|molecular_function///GO:0009636|response to toxic substance|biological_process///GO:0043209|myelin sheath|cellular_component///GO:0048709|oligodendrocyte differentiation|biological_process///GO:0008344|adult locomotory…			164.805	1091.55	2.72754	5e-05	0.00109134
ENSTGUG00000002482	ENSTGUT00000002575			chr27:2319215-2319366				968.453	5947.78	2.6186	5e-05	0.00109134
ENSTGUG00000002488	ENSTGUT00000002582	100225502	ARL4A|ADP-ribosylation factor-like 4A	chr2:46393372-46393975	GO:0007165|signal transduction|biological_process///GO:0006886|intracellular protein transport|biological_process///GO:0007264|small GTPase mediated signal transduction|biological_process///GO:0003924|GTPase activity|molecular_function///GO:0015031|protein transport|biological_process///GO:0005525|GTP binding|molecular_function///GO:0005622|intracellular|cellular_component///GO:0016020|membrane|c…			2.59286	6.94433	1.42129	0.01725	0.110605
ENSTGUG00000002516	ENSTGUT00000002624	100227527	DHX58|DEXH (Asp-Glu-X-His) box polypeptide 58	chr27:2388653-2631604	GO:0016817|hydrolase activity, acting on acid anhydrides|molecular_function///GO:0003677|DNA binding|molecular_function///GO:0045824|negative regulation of innate immune response|biological_process///GO:0032480|negative regulation of type I interferon production|biological_process///GO:0032481|positive regulation of type I interferon production|biological_process///GO:1900246|positive regulation …			1.85501	39.5271	4.41334	0.00505	0.0464056
ENSTGUG00000002519	ENSTGUT00000002613	100219693	TMEM51|transmembrane protein 51	chr21:1716965-1719080	GO:0005515|protein binding|molecular_function			4.30339	14.8771	1.78955	0.00205	0.0237692
ENSTGUG00000002525	ENSTGUT00000002619	100219585	TMEM203|transmembrane protein 203	chr17:692191-692440	GO:0005783|endoplasmic reticulum|cellular_component///GO:0006874|cellular calcium ion homeostasis|biological_process///GO:0005515|protein binding|molecular_function///GO:0098792|xenophagy|biological_process///GO:0098779|mitophagy in response to mitochondrial depolarization|biological_process///GO:0002230|positive regulation of defense response to virus by host|biological_process///GO:0007283|sper…			12.0776	44.2428	1.87311	0.0086	0.0680924
ENSTGUG00000002527	ENSTGUT00000002622	100228380	ERRFI1|ERBB receptor feedback inhibitor 1	chr21:1805279-1807368	GO:0043589|skin morphogenesis|biological_process///GO:0042059|negative regulation of epidermal growth factor receptor signaling pathway|biological_process///GO:0007175|negative regulation of epidermal growth factor-activated receptor activity|biological_process///GO:0060428|lung epithelium development|biological_process///GO:0060426|lung vasculature development|biological_process///GO:0031234|ext…			26.1198	48.7592	0.90053	0.0185	0.116088
ENSTGUG00000002535	ENSTGUT00000002643			chr4A:5066975-5085573	GO:0015385|sodium:proton antiporter activity|molecular_function///GO:0015299|solute:proton antiporter activity|molecular_function///GO:0015297|antiporter activity|molecular_function///GO:0006885|regulation of pH|biological_process///GO:0035725|sodium ion transmembrane transport|biological_process///GO:0006812|cation transport|biological_process///GO:0006814|sodium ion transport|biological_process…			0.484265	2.0904	2.10991	0.0015	0.0185937
ENSTGUG00000002540	ENSTGUT00000002639		TNFRSF9|	chr21:1831907-1835601	GO:0005515|protein binding|molecular_function///GO:2001183|negative regulation of interleukin-12 secretion|biological_process///GO:2001180|negative regulation of interleukin-10 secretion|biological_process///GO:0019955|cytokine binding|molecular_function///GO:0070207|protein homotrimerization|biological_process///GO:0042127|regulation of cell proliferation|biological_process///GO:0004872|receptor…			11.6566	144.447	3.63132	5e-05	0.00109134
ENSTGUG00000002549	ENSTGUT00000002644	100219761	|uncharacterized LOC100219761	chr4A:5092597-5093488				23.1607	42.0839	0.861587	0.04065	0.19794
ENSTGUG00000002556	ENSTGUT00000002654	100220040	FOSL2|FOS-like antigen 2	chr3:7625814-7632311	GO:0043565|sequence-specific DNA binding|molecular_function///GO:0006357|regulation of transcription from RNA polymerase II promoter|biological_process///GO:0003677|DNA binding|molecular_function///GO:0005654|nucleoplasm|cellular_component///GO:0005515|protein binding|molecular_function///GO:0006355|regulation of transcription, DNA-templated|biological_process///GO:0003700|transcription factor ac…			33.3196	112.652	1.75743	5e-05	0.00109134
ENSTGUG00000002565	ENSTGUT00000002664		IL31RA|	chrZ:47520925-47530028	GO:0005515|protein binding|molecular_function///GO:0008284|positive regulation of cell proliferation|biological_process///GO:0007259|JAK-STAT cascade|biological_process///GO:0030224|monocyte differentiation|biological_process///GO:0042517|positive regulation of tyrosine phosphorylation of Stat3 protein|biological_process///GO:0042523|positive regulation of tyrosine phosphorylation of Stat5 protei…			22.7677	65.0049	1.51356	0.0002	0.00360681
ENSTGUG00000002584	ENSTGUT00000002700		HGF|	chr1A:9584499-9625926	GO:1902725|negative regulation of satellite cell differentiation|biological_process///GO:1902724|positive regulation of skeletal muscle satellite cell proliferation|biological_process///GO:0010629|negative regulation of gene expression|biological_process///GO:0010628|positive regulation of gene expression|biological_process///GO:0001934|positive regulation of protein phosphorylation|biological_pr…			1.07838	2.73384	1.34206	0.01445	0.0977429
ENSTGUG00000002618	ENSTGUT00000002722	100231247	TMEM184C|transmembrane protein 184C	chr4:11591727-11599691				2.26351	6.1601	1.4444	0.0312	0.167063
ENSTGUG00000002631	ENSTGUT00000002731	100222989	SOCS5|suppressor of cytokine signaling 5	chr3:8239703-8241311	GO:0032436|positive regulation of proteasomal ubiquitin-dependent protein catabolic process|biological_process///GO:0007259|JAK-STAT cascade|biological_process///GO:0007173|epidermal growth factor receptor signaling pathway|biological_process///GO:0016567|protein ubiquitination|biological_process///GO:0035556|intracellular signal transduction|biological_process///GO:0005622|intracellular|cellular…			1.55846	3.63355	1.22126	0.0373	0.188566
ENSTGUG00000002662	ENSTGUT00000002763			chr4:12186943-12189841				0.806384	5.55962	2.78545	0.0136	0.0937302
ENSTGUG00000002668	ENSTGUT00000002774			chr3:8711105-8736109				27.7058	59.9453	1.11346	0.0059	0.0522219
ENSTGUG00000002675	ENSTGUT00000002787	100219645	SMAD1|SMAD family member 1	chr4:12417986-12440123	GO:0005515|protein binding|molecular_function///GO:0007179|transforming growth factor beta receptor signaling pathway|biological_process///GO:0005667|transcription factor complex|cellular_component///GO:0006351|transcription, DNA-templated|biological_process///GO:0003677|DNA binding|molecular_function///GO:0005737|cytoplasm|cellular_component///GO:0005622|intracellular|cellular_component///GO:000…			12.2153	22.5899	0.886982	0.028	0.155595
ENSTGUG00000002683	ENSTGUT00000002786			chr4A:5615635-5617870	GO:0005515|protein binding|molecular_function			5.76665	18.7474	1.70089	0.0003	0.005025
ENSTGUG00000002684	ENSTGUT00000002799		OTUD4|	chr4:12532423-12561778	GO:0004843|ubiquitin-specific protease activity|molecular_function///GO:0005515|protein binding|molecular_function///GO:0044822|poly(A) RNA binding|molecular_function///GO:0071108|protein K48-linked deubiquitination|biological_process			4.37535	12.2589	1.48635	0.00035	0.00570894
ENSTGUG00000002699	ENSTGUT00000002804	100219590	MRPL41|mitochondrial ribosomal protein L41	chr17:1411162-1411570	GO:0003735|structural constituent of ribosome|molecular_function///GO:0006412|translation|biological_process///GO:0005739|mitochondrion|cellular_component///GO:0030529|intracellular ribonucleoprotein complex|cellular_component///GO:0005515|protein binding|molecular_function///GO:0044822|poly(A) RNA binding|molecular_function///GO:0005762|mitochondrial large ribosomal subunit|cellular_component			29.0834	97.999	1.75257	0.00165	0.019894
ENSTGUG00000002700	ENSTGUT00000002827		RAPGEF5|	chr2:50457346-50607140	GO:0043547|positive regulation of GTPase activity|biological_process///GO:0005085|guanyl-nucleotide exchange factor activity|molecular_function///GO:0007264|small GTPase mediated signal transduction|biological_process///GO:0035556|intracellular signal transduction|biological_process///GO:0005622|intracellular|cellular_component			8.44563	16.971	1.0068	0.01745	0.111348
ENSTGUG00000002716	ENSTGUT00000002835	100221027	ZSWIM6|zinc finger, SWIM-type containing 6	chrZ:49589977-49637849	GO:0008270|zinc ion binding|molecular_function///GO:2001222|regulation of neuron migration|biological_process///GO:0048812|neuron projection morphogenesis|biological_process			1.76661	3.5465	1.00541	0.03265	0.172903
ENSTGUG00000002725	ENSTGUT00000002834		IL6|	chr2:50712001-50714847	GO:0005138|interleukin-6 receptor binding|molecular_function///GO:0005125|cytokine activity|molecular_function///GO:0005576|extracellular region|cellular_component///GO:0006955|immune response|biological_process///GO:0071864|positive regulation of cell proliferation in bone marrow|biological_process///GO:0070091|glucagon secretion|biological_process///GO:0046888|negative regulation of hormone sec…			3.84581	13.7084	1.8337	0.00285	0.0304134
ENSTGUG00000002742	ENSTGUT00000002850			chr4:13012806-13017154	GO:0035335|peptidyl-tyrosine dephosphorylation|biological_process///GO:0016791|phosphatase activity|molecular_function///GO:0006470|protein dephosphorylation|biological_process///GO:0004725|protein tyrosine phosphatase activity|molecular_function///GO:0016311|dephosphorylation|biological_process			5.12812	11.8977	1.21417	0.0206	0.124755
ENSTGUG00000002745	ENSTGUT00000002855			chr4:13028605-13105821	GO:0005515|protein binding|molecular_function///GO:0035335|peptidyl-tyrosine dephosphorylation|biological_process///GO:0006470|protein dephosphorylation|biological_process///GO:0004725|protein tyrosine phosphatase activity|molecular_function///GO:0005856|cytoskeleton|cellular_component			2.59507	6.4061	1.30367	0.0026	0.0284335
ENSTGUG00000002749	ENSTGUT00000002863		DIMT1|	chrZ:49839345-49844381	GO:0031167|rRNA methylation|biological_process///GO:0008649|rRNA methyltransferase activity|molecular_function///GO:0000179|rRNA (adenine-N6,N6-)-dimethyltransferase activity|molecular_function///GO:0000154|rRNA modification|biological_process///GO:0006364|rRNA processing|biological_process///GO:0032259|methylation|biological_process///GO:0005634|nucleus|cellular_component///GO:0005737|cytoplasm|…			4.70021	11.071	1.23599	0.0108	0.0796716
ENSTGUG00000002767	ENSTGUT00000002873		TOR4A|	chr17:1676193-1677465	GO:0043066|negative regulation of apoptotic process|biological_process///GO:0005524|ATP binding|molecular_function			39.8873	113.003	1.50236	5e-05	0.00109134
ENSTGUG00000002773	ENSTGUT00000002901	100231176	|insulin-like growth factor 2 mRNA binding protein 3	chr2:50924864-51036202	GO:0003723|RNA binding|molecular_function///GO:0003676|nucleic acid binding|molecular_function///GO:0000166|nucleotide binding|molecular_function			25.4322	44.8509	0.818481	0.0248	0.142992
ENSTGUG00000002789	ENSTGUT00000002902	100221964	|3'(2'), 5'-bisphosphate nucleotidase 1	chr3:9666838-9674575	GO:0046854|phosphatidylinositol phosphorylation|biological_process			24.3478	71.0795	1.54564	5e-05	0.00109134
ENSTGUG00000002810	ENSTGUT00000002918	100232180	NPY|neuropeptide Y	chr2:51270824-51283707	GO:0005576|extracellular region|cellular_component///GO:0005179|hormone activity|molecular_function///GO:0001664|G-protein coupled receptor binding|molecular_function///GO:0008217|regulation of blood pressure|biological_process///GO:0005737|cytoplasm|cellular_component///GO:0005794|Golgi apparatus|cellular_component///GO:0050829|defense response to Gram-negative bacterium|biological_process///GO:…			2.53626	6.71041	1.4037	0.03625	0.185562
ENSTGUG00000002824	ENSTGUT00000002941	100220598	|NAD kinase	chr21:2999132-3004857	GO:0019674|NAD metabolic process|biological_process///GO:0006741|NADP biosynthetic process|biological_process///GO:0003951|NAD+ kinase activity|molecular_function///GO:0016310|phosphorylation|biological_process///GO:0008152|metabolic process|biological_process			62.6442	111.424	0.830807	0.0244	0.141378
ENSTGUG00000002841	ENSTGUT00000002953		RRP15|	chr3:10336994-10354191	GO:0005634|nucleus|cellular_component///GO:0005730|nucleolus|cellular_component///GO:0005739|mitochondrion|cellular_component			63.2274	118.492	0.906167	0.0144	0.097467
ENSTGUG00000002851	ENSTGUT00000002965			chr27:2717788-2718554				9.25583	32.943	1.83154	0.00815	0.0655592
ENSTGUG00000002885	ENSTGUT00000002998///ENSTGUT00000002999		SLC39A11|	chr18:790421-881353	GO:0046873|metal ion transmembrane transporter activity|molecular_function///GO:0030001|metal ion transport|biological_process///GO:0055085|transmembrane transport|biological_process///GO:0016020|membrane|cellular_component///GO:0005737|cytoplasm|cellular_component///GO:0005634|nucleus|cellular_component///GO:0005794|Golgi apparatus|cellular_component///GO:0005886|plasma membrane|cellular_compone…			4.03405	10.1139	1.32604	0.0337	0.176958
ENSTGUG00000002886	ENSTGUT00000003000	100230219	SNX10|sorting nexin 10	chr2:52157726-52175088	GO:0035091|phosphatidylinositol binding|molecular_function///GO:0005634|nucleus|cellular_component///GO:0005813|centrosome|cellular_component///GO:0005783|endoplasmic reticulum|cellular_component///GO:0005545|1-phosphatidylinositol binding|molecular_function///GO:0042384|cilium assembly|biological_process///GO:0005515|protein binding|molecular_function///GO:0071539|protein localization to centros…			177.071	1340	2.91984	5e-05	0.00109134
ENSTGUG00000002957	ENSTGUT00000003076///ENSTGUT00000003078///ENSTGUT00000003080	100224539	PRKCZ|protein kinase C, zeta	chr21:3714647-3753614	GO:0005515|protein binding|molecular_function///GO:0004697|protein kinase C activity|molecular_function///GO:0004713|protein tyrosine kinase activity|molecular_function///GO:0004674|protein serine/threonine kinase activity|molecular_function///GO:0035556|intracellular signal transduction|biological_process///GO:0016772|transferase activity, transferring phosphorus-containing groups|molecular_func…			3.10819	5.98371	0.944967	0.0412	0.199608
ENSTGUG00000002959	ENSTGUT00000003081	100228299	CREB5|cAMP responsive element binding protein 5	chr2:53314044-53522551	GO:0043565|sequence-specific DNA binding|molecular_function///GO:0046872|metal ion binding|molecular_function///GO:0003676|nucleic acid binding|molecular_function///GO:0006355|regulation of transcription, DNA-templated|biological_process///GO:0003700|transcription factor activity, sequence-specific DNA binding|molecular_function///GO:0045893|positive regulation of transcription, DNA-templated|bio…			1.18479	8.77298	2.88844	5e-05	0.00109134
ENSTGUG00000002963	ENSTGUT00000003077			chr4:16279296-16285280				3.23744	52.6886	4.02456	5e-05	0.00109134
ENSTGUG00000002964	ENSTGUT00000003079			chr4:16294516-16295949	GO:0004842|ubiquitin-protein transferase activity|molecular_function///GO:0016567|protein ubiquitination|biological_process///GO:0016874|ligase activity|molecular_function///GO:0008152|metabolic process|biological_process			9.57964	68.3364	2.83461	5e-05	0.00109134
ENSTGUG00000003023	ENSTGUT00000003145		PSMB3|	chr27:3130163-3130352	GO:0051603|proteolysis involved in cellular protein catabolic process|biological_process///GO:0005839|proteasome core complex|cellular_component///GO:0004298|threonine-type endopeptidase activity|molecular_function///GO:0005634|nucleus|cellular_component///GO:0005737|cytoplasm|cellular_component///GO:0005654|nucleoplasm|cellular_component///GO:0005739|mitochondrion|cellular_component///GO:0005794…			341.431	843.257	1.30438	0.00755	0.062053
ENSTGUG00000003039	ENSTGUT00000003174	100223583	NAMPT|nicotinamide phosphoribosyltransferase	chr1A:13298935-13316730	GO:0009435|NAD biosynthetic process|biological_process///GO:0004514|nicotinate-nucleotide diphosphorylase (carboxylating) activity|molecular_function///GO:0005654|nucleoplasm|cellular_component///GO:0045944|positive regulation of transcription from RNA polymerase II promoter|biological_process///GO:0030054|cell junction|cellular_component///GO:0005515|protein binding|molecular_function///GO:00700…			293.534	1018.12	1.79431	5e-05	0.00109134
ENSTGUG00000003049	ENSTGUT00000003171		BATF3|	chr3:12953005-12955693	GO:0043565|sequence-specific DNA binding|molecular_function///GO:0006357|regulation of transcription from RNA polymerase II promoter|biological_process///GO:0003677|DNA binding|molecular_function///GO:0000122|negative regulation of transcription from RNA polymerase II promoter|biological_process///GO:0000978|RNA polymerase II core promoter proximal region sequence-specific DNA binding|molecular_f…			45.2478	420.685	3.21682	5e-05	0.00109134
ENSTGUG00000003050	ENSTGUT00000003175	100226782	ATF3|activating transcription factor 3	chr3:12987639-12991192	GO:0043565|sequence-specific DNA binding|molecular_function///GO:0006357|regulation of transcription from RNA polymerase II promoter|biological_process///GO:0003677|DNA binding|molecular_function///GO:0006094|gluconeogenesis|biological_process///GO:0034198|cellular response to amino acid starvation|biological_process///GO:0070373|negative regulation of ERK1 and ERK2 cascade|biological_process///G…			8.52206	166.049	4.28426	5e-05	0.00109134
ENSTGUG00000003058	ENSTGUT00000003181		BCL7B|	chr19:87547-89559				25.2849	50.4165	0.995618	0.03335	0.175731
ENSTGUG00000003062	ENSTGUT00000003187			chr18:1311660-1319551				9.55528	56.124	2.55425	5e-05	0.00109134
ENSTGUG00000003067	ENSTGUT00000003189			chr18:1338797-1339241				3.03176	10.0864	1.73419	0.01205	0.0857267
ENSTGUG00000003069	ENSTGUT00000003199			chr18:1341443-1351954				2.35018	9.31468	1.98673	5e-05	0.00109134
ENSTGUG00000003072	ENSTGUT00000003194		SLC31A2|	chr17:2446762-2447771	GO:0035434|copper ion transmembrane transport|biological_process///GO:0005375|copper ion transmembrane transporter activity|molecular_function///GO:0016021|integral component of membrane|cellular_component///GO:0005515|protein binding|molecular_function///GO:0016020|membrane|cellular_component///GO:0055037|recycling endosome|cellular_component///GO:0005770|late endosome|cellular_component///GO:00…			35.0169	85.8694	1.29409	0.00505	0.0464056
ENSTGUG00000003074	ENSTGUT00000003238		FAM129B|	chr17:2448727-2480084	GO:0005634|nucleus|cellular_component///GO:0005737|cytoplasm|cellular_component///GO:0005654|nucleoplasm|cellular_component///GO:0005730|nucleolus|cellular_component///GO:0005886|plasma membrane|cellular_component///GO:0043066|negative regulation of apoptotic process|biological_process///GO:0005829|cytosol|cellular_component///GO:0015629|actin cytoskeleton|cellular_component///GO:0005912|adherens…			5.25212	15.8755	1.59583	0.0035	0.0351861
ENSTGUG00000003106	ENSTGUT00000003229			chr21:4138993-4142757				29.4752	61.0656	1.05086	0.0288	0.15846
ENSTGUG00000003108	ENSTGUT00000003232			chr21:4142765-4152840	GO:0005515|protein binding|molecular_function///GO:0005615|extracellular space|cellular_component			28.3247	49.6149	0.808714	0.04655	0.216796
ENSTGUG00000003110	ENSTGUT00000003239	100227169	NSUN5|NOP2/Sun domain family, member 5	chr19:232824-235658	GO:0032259|methylation|biological_process///GO:0008168|methyltransferase activity|molecular_function///GO:0005634|nucleus|cellular_component///GO:0005730|nucleolus|cellular_component///GO:0044822|poly(A) RNA binding|molecular_function			5.33131	20.4843	1.94196	0.00015	0.00283554
ENSTGUG00000003114	ENSTGUT00000003251	100230169	CCNL2|cyclin-L1-like	chr21:4192975-4201904	GO:0019901|protein kinase binding|molecular_function///GO:0000079|regulation of cyclin-dependent protein serine/threonine kinase activity|biological_process///GO:0005515|protein binding|molecular_function///GO:0006355|regulation of transcription, DNA-templated|biological_process///GO:0005634|nucleus|cellular_component///GO:0005654|nucleoplasm|cellular_component///GO:0043231|intracellular membrane…			3.61859	10.8039	1.57805	0.00155	0.0190573
ENSTGUG00000003122	ENSTGUT00000003303	100226539	|integrin beta-3-like	chr27:3437093-3456889	GO:0070527|platelet aggregation|biological_process///GO:0060055|angiogenesis involved in wound healing|biological_process///GO:0007044|cell-substrate junction assembly|biological_process///GO:0008305|integrin complex|cellular_component///GO:0007160|cell-matrix adhesion|biological_process///GO:0030334|regulation of cell migration|biological_process///GO:0016021|integral component of membrane|cellu…			33.3207	85.3215	1.35649	0.0043	0.0413816
ENSTGUG00000003146	ENSTGUT00000003288		NEK2|	chr3:13333420-13341138	GO:0004713|protein tyrosine kinase activity|molecular_function///GO:0016772|transferase activity, transferring phosphorus-containing groups|molecular_function///GO:0006468|protein phosphorylation|biological_process///GO:0004672|protein kinase activity|molecular_function///GO:0005524|ATP binding|molecular_function///GO:0000070|mitotic sister chromatid segregation|biological_process///GO:0043392|ne…			8.91744	16.8676	0.91955	0.03555	0.183398
ENSTGUG00000003149	ENSTGUT00000003278	100222038	CBX4|chromobox homolog 4	chr18:1442103-1445251	GO:0016604|nuclear body|cellular_component///GO:0051219|phosphoprotein binding|molecular_function///GO:0016925|protein sumoylation|biological_process///GO:0032183|SUMO binding|molecular_function///GO:0003727|single-stranded RNA binding|molecular_function///GO:0035064|methylated histone binding|molecular_function///GO:0044212|transcription regulatory region DNA binding|molecular_function///GO:0000…			2.30011	7.35416	1.67685	0.00135	0.0170742
ENSTGUG00000003158	ENSTGUT00000003285		PDLIM5|	chr4:18708029-18732559	GO:0008270|zinc ion binding|molecular_function///GO:0046872|metal ion binding|molecular_function///GO:0015629|actin cytoskeleton|cellular_component///GO:0005515|protein binding|molecular_function			48.4214	111.608	1.20473	0.0012	0.0155676
ENSTGUG00000003162	ENSTGUT00000003286			chrZ:52756915-52760126	GO:0007018|microtubule-based movement|biological_process///GO:0005871|kinesin complex|cellular_component///GO:0003777|microtubule motor activity|molecular_function///GO:0008152|metabolic process|biological_process			2.26076	5.14501	1.18637	0.0439	0.208024
ENSTGUG00000003163	ENSTGUT00000003323	100220063	|ubiquilin 1	chrZ:52776989-52803316	GO:0005488|binding|molecular_function///GO:0005515|protein binding|molecular_function///GO:0043161|proteasome-mediated ubiquitin-dependent protein catabolic process|biological_process///GO:0031396|regulation of protein ubiquitination|biological_process///GO:0003684|damaged DNA binding|molecular_function///GO:0006289|nucleotide-excision repair|biological_process			11.1031	40.4856	1.86644	5e-05	0.00109134
ENSTGUG00000003178	ENSTGUT00000003325	100230996	|E3 ubiquitin-protein ligase TRIM39-like	chr19:305058-310729	GO:0005515|protein binding|molecular_function///GO:0008270|zinc ion binding|molecular_function///GO:0005622|intracellular|cellular_component///GO:0046872|metal ion binding|molecular_function			7.03248	64.0111	3.18622	5e-05	0.00109134
ENSTGUG00000003190	ENSTGUT00000003318	100231136	TNFSF15|tumor necrosis factor (ligand) superfamily, member 15	chr17:2666412-2681954	GO:0005515|protein binding|molecular_function///GO:0005164|tumor necrosis factor receptor binding|molecular_function///GO:0005125|cytokine activity|molecular_function///GO:0016021|integral component of membrane|cellular_component///GO:0007165|signal transduction|biological_process///GO:0005615|extracellular space|cellular_component///GO:0005576|extracellular region|cellular_component///GO:0006915…			9.35583	109.119	3.5439	5e-05	0.00109134
ENSTGUG00000003196	ENSTGUT00000003324	100222441	TNFSF8|tumor necrosis factor (ligand) superfamily, member 8	chr17:2727005-2741576	GO:0005515|protein binding|molecular_function///GO:0005164|tumor necrosis factor receptor binding|molecular_function///GO:0005125|cytokine activity|molecular_function///GO:0005615|extracellular space|cellular_component///GO:0006955|immune response|biological_process///GO:0016020|membrane|cellular_component///GO:0045944|positive regulation of transcription from RNA polymerase II promoter|biologica…			24.4471	111.743	2.19245	5e-05	0.00109134
ENSTGUG00000003200	ENSTGUT00000003385		TNC|	chr17:2775322-2822825	GO:0005515|protein binding|molecular_function///GO:0060739|mesenchymal-epithelial cell signaling involved in prostate gland development|biological_process///GO:0014012|peripheral nervous system axon regeneration|biological_process///GO:0060740|prostate gland epithelium morphogenesis|biological_process///GO:0005614|interstitial matrix|cellular_component///GO:0007528|neuromuscular junction developm…			0.61116	1.82463	1.57798	0.00325	0.0333054
ENSTGUG00000003201	ENSTGUT00000003332	100218464	|c-C motif chemokine 4 homolog	chr19:319721-320915	GO:0060326|cell chemotaxis|biological_process///GO:0006935|chemotaxis|biological_process///GO:0005125|cytokine activity|molecular_function///GO:0005615|extracellular space|cellular_component///GO:0005576|extracellular region|cellular_component///GO:0008009|chemokine activity|molecular_function///GO:0006955|immune response|biological_process			204.172	2100.36	3.36278	5e-05	0.00109134
ENSTGUG00000003208	ENSTGUT00000003333	101232859	|c-C motif chemokine 4 homolog	chr19:331120-332205	GO:0060326|cell chemotaxis|biological_process///GO:0005576|extracellular region|cellular_component///GO:0008009|chemokine activity|molecular_function///GO:0006955|immune response|biological_process			17.4537	2070.33	6.89018	5e-05	0.00109134
ENSTGUG00000003209	ENSTGUT00000003334		CCL5|	chr19:337335-339014	GO:0031730|CCR5 chemokine receptor binding|molecular_function///GO:0031729|CCR4 chemokine receptor binding|molecular_function///GO:0031726|CCR1 chemokine receptor binding|molecular_function///GO:0009615|response to virus|biological_process///GO:0070098|chemokine-mediated signaling pathway|biological_process///GO:0006935|chemotaxis|biological_process///GO:0005125|cytokine activity|molecular_functi…			592.725	1544.84	1.38202	0.00295	0.0311043
ENSTGUG00000003210	ENSTGUT00000003367	100228147	|myeloperoxidase	chr19:351802-364898	GO:0036393|thiocyanate peroxidase activity|molecular_function///GO:0018969|thiocyanate metabolic process|biological_process///GO:0006979|response to oxidative stress|biological_process///GO:0042742|defense response to bacterium|biological_process///GO:0004601|peroxidase activity|molecular_function///GO:0020037|heme binding|molecular_function///GO:0055114|oxidation-reduction process|biological_pro…			1.84451	6.75256	1.8722	0.00115	0.015011
ENSTGUG00000003232	ENSTGUT00000003374	100231540	DIEXF|digestive organ expansion factor homolog (zebrafish)	chr3:14041330-14056579	GO:0005515|protein binding|molecular_function///GO:0044822|poly(A) RNA binding|molecular_function///GO:0005634|nucleus|cellular_component			17.5393	37.0447	1.07868	0.00275	0.0296451
ENSTGUG00000003239	ENSTGUT00000003376			chr19:368589-373672	GO:0003841|1-acylglycerol-3-phosphate O-acyltransferase activity|molecular_function///GO:0008654|phospholipid biosynthetic process|biological_process///GO:0006629|lipid metabolic process|biological_process///GO:0016746|transferase activity, transferring acyl groups|molecular_function///GO:0016740|transferase activity|molecular_function///GO:0008152|metabolic process|biological_process///GO:001602…			2.56756	7.35244	1.51783	0.01435	0.0972529
ENSTGUG00000003256	ENSTGUT00000003384		ATP6V0C|	chr14:460903-463004	GO:0016021|integral component of membrane|cellular_component///GO:0033179|proton-transporting V-type ATPase, V0 domain|cellular_component///GO:0033177|proton-transporting two-sector ATPase complex, proton-transporting domain|cellular_component///GO:0015991|ATP hydrolysis coupled proton transport|biological_process///GO:0015078|hydrogen ion transmembrane transporter activity|molecular_function///G…			140.501	291.601	1.05342	0.00465	0.0436778
ENSTGUG00000003280	ENSTGUT00000003428		SAMHD1|	chr20:739546-764063	GO:0005634|nucleus|cellular_component///GO:0008270|zinc ion binding|molecular_function///GO:0003676|nucleic acid binding|molecular_function///GO:0005654|nucleoplasm|cellular_component///GO:0003723|RNA binding|molecular_function///GO:0005886|plasma membrane|cellular_component///GO:0051607|defense response to virus|biological_process///GO:0005515|protein binding|molecular_function///GO:0051289|prot…			16.0419	73.9601	2.2049	5e-05	0.00109134
ENSTGUG00000003310	ENSTGUT00000003464	100221339	PIGU|phosphatidylinositol glycan anchor biosynthesis, class U	chr20:775964-793645	GO:0006506|GPI anchor biosynthetic process|biological_process///GO:0016021|integral component of membrane|cellular_component///GO:0005886|plasma membrane|cellular_component///GO:0016020|membrane|cellular_component///GO:0003923|GPI-anchor transamidase activity|molecular_function///GO:0016255|attachment of GPI anchor to protein|biological_process///GO:0042765|GPI-anchor transamidase complex|cellula…			13.6216	24.2518	0.832199	0.04235	0.203318
ENSTGUG00000003319	ENSTGUT00000003476	100225989	PGS1|phosphatidylglycerophosphate synthase 1	chr18:1647568-1662393	GO:0016780|phosphotransferase activity, for other substituted phosphate groups|molecular_function///GO:0008654|phospholipid biosynthetic process|biological_process///GO:0003824|catalytic activity|molecular_function///GO:0005783|endoplasmic reticulum|cellular_component///GO:0005739|mitochondrion|cellular_component			6.07777	30.5362	2.32891	5e-05	0.00109134
ENSTGUG00000003345	ENSTGUT00000003480	100227853	SOCS3|suppressor of cytokine signaling 3	chr18:1664630-1665260	GO:0007259|JAK-STAT cascade|biological_process///GO:0043066|negative regulation of apoptotic process|biological_process///GO:0016567|protein ubiquitination|biological_process///GO:0035556|intracellular signal transduction|biological_process///GO:0005622|intracellular|cellular_component///GO:0045597|positive regulation of cell differentiation|biological_process///GO:0050728|negative regulation of …			35.8582	768.362	4.42141	5e-05	0.00109134
ENSTGUG00000003346	ENSTGUT00000003536		ABCA3|	chr14:1135540-1159453	GO:0016887|ATPase activity|molecular_function///GO:0016021|integral component of membrane|cellular_component///GO:0005215|transporter activity|molecular_function///GO:0008152|metabolic process|biological_process///GO:0006810|transport|biological_process///GO:0005524|ATP binding|molecular_function///GO:0000166|nucleotide binding|molecular_function///GO:0005615|extracellular space|cellular_componen…			10.423	21.5097	1.04521	0.0089	0.069583
ENSTGUG00000003368	ENSTGUT00000003515	100227014	IL1B|interleukin-1 beta-like	chr22:49463-50736	GO:0005149|interleukin-1 receptor binding|molecular_function///GO:0005125|cytokine activity|molecular_function///GO:0005615|extracellular space|cellular_component///GO:0006955|immune response|biological_process///GO:0006954|inflammatory response|biological_process///GO:0005576|extracellular region|cellular_component///GO:0019221|cytokine-mediated signaling pathway|biological_process///GO:0051092|…			2.83579	412.461	7.18436	5e-05	0.00109134
ENSTGUG00000003375	ENSTGUT00000003517		SYNGR2|	chr18:1687712-1689918	GO:0016021|integral component of membrane|cellular_component///GO:0005515|protein binding|molecular_function///GO:0070062|extracellular exosome|cellular_component///GO:0016020|membrane|cellular_component///GO:0008021|synaptic vesicle|cellular_component			58.3399	105.414	0.853512	0.02145	0.128944
ENSTGUG00000003385	ENSTGUT00000003541		TMC6|	chr18:1691136-1696099	GO:0016021|integral component of membrane|cellular_component///GO:0005737|cytoplasm|cellular_component///GO:0031965|nuclear membrane|cellular_component///GO:0005794|Golgi apparatus|cellular_component///GO:0005783|endoplasmic reticulum|cellular_component///GO:0005515|protein binding|molecular_function///GO:0070062|extracellular exosome|cellular_component///GO:0016020|membrane|cellular_component			10.923	23.5907	1.11085	0.00635	0.0546069
ENSTGUG00000003455	ENSTGUT00000003607	100228119	SRSF6|serine/arginine-rich splicing factor 6	chr20:1275380-1278780	GO:0000381|regulation of alternative mRNA splicing, via spliceosome|biological_process///GO:0003723|RNA binding|molecular_function///GO:0003676|nucleic acid binding|molecular_function///GO:0000166|nucleotide binding|molecular_function///GO:0005654|nucleoplasm|cellular_component///GO:0006376|mRNA splice site selection|biological_process///GO:0005515|protein binding|molecular_function///GO:0044822|…			268.017	543.114	1.01893	0.00505	0.0464056
ENSTGUG00000003466	ENSTGUT00000003621	100221909	PTGS2|prostaglandin-endoperoxide synthase 2 (prostaglandin G/H synthase and cyclooxygenase)	chr8:2053808-2058410	GO:0019371|cyclooxygenase pathway|biological_process///GO:0004666|prostaglandin-endoperoxide synthase activity|molecular_function///GO:0001516|prostaglandin biosynthetic process|biological_process///GO:0008217|regulation of blood pressure|biological_process///GO:0006979|response to oxidative stress|biological_process///GO:0004601|peroxidase activity|molecular_function///GO:0006954|inflammatory re…			2.12623	13.2584	2.64054	5e-05	0.00109134
ENSTGUG00000003478	ENSTGUT00000003668			chr1A:14568224-14614761	GO:0030246|carbohydrate binding|molecular_function///GO:0003824|catalytic activity|molecular_function///GO:0016798|hydrolase activity, acting on glycosyl bonds|molecular_function///GO:0016787|hydrolase activity|molecular_function///GO:0008152|metabolic process|biological_process///GO:0005975|carbohydrate metabolic process|biological_process///GO:0004553|hydrolase activity, hydrolyzing O-glycosyl …			2.99272	1949.59	9.34749	0.0006	0.00894592
ENSTGUG00000003482	ENSTGUT00000003622	100190337	LAMTOR3|late endosomal/lysosomal adaptor, MAPK and MTOR activator 3	chr4:20592925-20597859	GO:0032006|regulation of TOR signaling|biological_process///GO:0043547|positive regulation of GTPase activity|biological_process///GO:0032947|protein complex scaffold|molecular_function///GO:0005085|guanyl-nucleotide exchange factor activity|molecular_function///GO:0005925|focal adhesion|cellular_component///GO:0005515|protein binding|molecular_function///GO:0071986|Ragulator complex|cellular_com…			55.3775	117.579	1.08626	0.00565	0.0505587
ENSTGUG00000003499	ENSTGUT00000003638			chr17:5097319-5290750	GO:0002682|regulation of immune system process|biological_process///GO:0005615|extracellular space|cellular_component			65.9802	950.348	3.84835	0.0039	0.0383693
ENSTGUG00000003509	ENSTGUT00000003650			chr20:1360325-1435566				5.6077	16.9107	1.59246	5e-05	0.00109134
ENSTGUG00000003526	ENSTGUT00000003670		NAIF1|	chr17:5319688-5321465	GO:0006915|apoptotic process|biological_process///GO:0005634|nucleus|cellular_component///GO:0005654|nucleoplasm|cellular_component///GO:0005739|mitochondrion|cellular_component///GO:0005886|plasma membrane|cellular_component///GO:0005515|protein binding|molecular_function///GO:0030308|negative regulation of cell growth|biological_process///GO:1902108|regulation of mitochondrial membrane permeabi…			4.19048	13.2829	1.66438	0.00245	0.0272148
ENSTGUG00000003527	ENSTGUT00000003715		PPP3CA|	chr4:20911402-20959859	GO:0004721|phosphoprotein phosphatase activity|molecular_function///GO:0016787|hydrolase activity|molecular_function///GO:0005737|cytoplasm|cellular_component///GO:0005654|nucleoplasm|cellular_component///GO:0046983|protein dimerization activity|molecular_function///GO:0045944|positive regulation of transcription from RNA polymerase II promoter|biological_process///GO:0006470|protein dephosphoryl…			2.39304	5.82587	1.28363	0.01225	0.08651
ENSTGUG00000003532	ENSTGUT00000003733			chr1A:14682119-14748158	GO:0030246|carbohydrate binding|molecular_function///GO:0003824|catalytic activity|molecular_function///GO:0016798|hydrolase activity, acting on glycosyl bonds|molecular_function///GO:0016787|hydrolase activity|molecular_function///GO:0008152|metabolic process|biological_process///GO:0005975|carbohydrate metabolic process|biological_process///GO:0004553|hydrolase activity, hydrolyzing O-glycosyl …			0.780854	2790.8	11.8033	5e-05	0.00109134
ENSTGUG00000003535	ENSTGUT00000003685	100232139	|protein FAM102A-like	chr17:5331762-5361779				5.00807	9.99593	0.997086	0.03265	0.172903
ENSTGUG00000003541	ENSTGUT00000003690		WBSCR22|	chr19:3048309-3053056	GO:0032259|methylation|biological_process///GO:0008168|methyltransferase activity|molecular_function///GO:0008152|metabolic process|biological_process///GO:0044822|poly(A) RNA binding|molecular_function			23.2951	46.2131	0.988277	0.01515	0.101249
ENSTGUG00000003593	ENSTGUT00000003772		GADL1|	chr2:60232294-60268674	GO:0006520|cellular amino acid metabolic process|biological_process///GO:0016831|carboxy-lyase activity|molecular_function///GO:0030170|pyridoxal phosphate binding|molecular_function///GO:0019752|carboxylic acid metabolic process|biological_process///GO:0016829|lyase activity|molecular_function///GO:0003824|catalytic activity|molecular_function///GO:0008152|metabolic process|biological_process			2.4679	5.12314	1.05374	0.0491	0.224524
ENSTGUG00000003595	ENSTGUT00000003769	100221542	NFKB1|nuclear factor of kappa light polypeptide gene enhancer in B-cells 1	chr4:21412362-21459603	GO:0005515|protein binding|molecular_function///GO:0007165|signal transduction|biological_process///GO:0006357|regulation of transcription from RNA polymerase II promoter|biological_process///GO:0005737|cytoplasm|cellular_component///GO:0006355|regulation of transcription, DNA-templated|biological_process///GO:0005634|nucleus|cellular_component///GO:0003700|transcription factor activity, sequence…			41.4277	145.768	1.81501	5e-05	0.00109134
ENSTGUG00000003596	ENSTGUT00000003788		CPNE8|	chr1A:14799210-14854749	GO:0005515|protein binding|molecular_function///GO:0070062|extracellular exosome|cellular_component			19.748	39.2401	0.990627	0.0078	0.0635649
ENSTGUG00000003607	ENSTGUT00000003757		PRG4|	chr8:2201408-2217092	GO:0030247|polysaccharide binding|molecular_function///GO:0005044|scavenger receptor activity|molecular_function///GO:0006898|receptor-mediated endocytosis|biological_process///GO:0006955|immune response|biological_process			4.56837	28.9634	2.66448	5e-05	0.00109134
ENSTGUG00000003636	ENSTGUT00000003784		GPATCH4|	chr25:223751-224832	GO:0002244|hematopoietic progenitor cell differentiation|biological_process			0.752094	4.08914	2.44281	0.0317	0.169141
ENSTGUG00000003645	ENSTGUT00000003787		ACKR3|	chr7:2899832-2900915	GO:0015026|coreceptor activity|molecular_function///GO:0001570|vasculogenesis|biological_process///GO:0001525|angiogenesis|biological_process///GO:0070098|chemokine-mediated signaling pathway|biological_process///GO:0006935|chemotaxis|biological_process///GO:0004950|chemokine receptor activity|molecular_function///GO:0004930|G-protein coupled receptor activity|molecular_function///GO:0016021|inte…			69.4895	122.628	0.819421	0.0146	0.0984431
ENSTGUG00000003682	ENSTGUT00000003858	100217886	|THO complex 2	chr4A:10194335-10232930				21.1192	33.8647	0.681227	0.03765	0.189592
ENSTGUG00000003684	ENSTGUT00000003829		CMTM8|	chr2:60701897-60740011	GO:0016021|integral component of membrane|cellular_component///GO:0005654|nucleoplasm|cellular_component///GO:0016020|membrane|cellular_component			3.84966	18.0265	2.22732	5e-05	0.00109134
ENSTGUG00000003687	ENSTGUT00000003852			chr4:21524941-21547776	GO:0016874|ligase activity|molecular_function///GO:0008152|metabolic process|biological_process			278.565	568.901	1.03016	0.01375	0.0944565
ENSTGUG00000003693	ENSTGUT00000003842		CMTM6|	chr2:60785754-60790833	GO:0016020|membrane|cellular_component///GO:0070062|extracellular exosome|cellular_component			233.786	451.473	0.949451	0.0089	0.069583
ENSTGUG00000003701	ENSTGUT00000003850			chr14:1792776-1793808	GO:0016021|integral component of membrane|cellular_component///GO:0016020|membrane|cellular_component			2.99014	6.98914	1.2249	0.0221	0.131655
ENSTGUG00000003738	ENSTGUT00000003906		PTPN9|	chr10:1731591-1736380	GO:0035335|peptidyl-tyrosine dephosphorylation|biological_process///GO:0016791|phosphatase activity|molecular_function///GO:0006470|protein dephosphorylation|biological_process///GO:0004725|protein tyrosine phosphatase activity|molecular_function///GO:0016311|dephosphorylation|biological_process///GO:0016787|hydrolase activity|molecular_function///GO:0005737|cytoplasm|cellular_component///GO:0005…			5.8179	16.7127	1.52238	0.0011	0.0145014
ENSTGUG00000003739	ENSTGUT00000003890	100219096	CHMP4B|charged multivesicular body protein 4B	chr20:2511113-2516316	GO:0007034|vacuolar transport|biological_process///GO:0005634|nucleus|cellular_component///GO:0005737|cytoplasm|cellular_component///GO:0051260|protein homooligomerization|biological_process///GO:0030117|membrane coat|cellular_component///GO:0030496|midbody|cellular_component///GO:0005768|endosome|cellular_component///GO:0005515|protein binding|molecular_function///GO:0042802|identical protein bi…			41.9379	135.984	1.69711	5e-05	0.00109134
ENSTGUG00000003743	ENSTGUT00000003891	100219402	SPSB1|splA/ryanodine receptor domain and SOCS box containing 1	chr21:5171574-5175110	GO:0005515|protein binding|molecular_function///GO:0035556|intracellular signal transduction|biological_process///GO:0005622|intracellular|cellular_component			1.91831	4.33958	1.17772	0.04025	0.196898
ENSTGUG00000003746	ENSTGUT00000003895	100228049	H6PD|hexose-6-phosphate dehydrogenase (glucose 1-dehydrogenase)	chr21:5196971-5226599	GO:0006006|glucose metabolic process|biological_process///GO:0004345|glucose-6-phosphate dehydrogenase activity|molecular_function///GO:0050661|NADP binding|molecular_function///GO:0017057|6-phosphogluconolactonase activity|molecular_function///GO:0006098|pentose-phosphate shunt|biological_process///GO:0005975|carbohydrate metabolic process|biological_process///GO:0055114|oxidation-reduction proc…			6.68033	13.5287	1.01803	0.02835	0.15721
ENSTGUG00000003753	ENSTGUT00000003932	101234037	NCF1|neutrophil cytosolic factor 1	chr19:3358578-3366197	GO:0005515|protein binding|molecular_function///GO:0016175|superoxide-generating NADPH oxidase activity|molecular_function///GO:0035091|phosphatidylinositol binding|molecular_function///GO:0005737|cytoplasm|cellular_component///GO:0055114|oxidation-reduction process|biological_process///GO:0005829|cytosol|cellular_component///GO:0019898|extrinsic component of membrane|cellular_component///GO:0042…			99.1091	270.661	1.4494	0.0002	0.00360681
ENSTGUG00000003765	ENSTGUT00000003951	100221640	|cell division cycle and apoptosis regulator 1	chr6:1623084-1649392	GO:0006355|regulation of transcription, DNA-templated|biological_process			18.902	42.236	1.15993	0.00145	0.0181011
ENSTGUG00000003787	ENSTGUT00000003953	100224278	WBSCR16|Williams-Beuren syndrome chromosomal region 16 protein homolog	chr19:3369885-3384236	GO:0044822|poly(A) RNA binding|molecular_function///GO:0005739|mitochondrion|cellular_component			6.50686	17.4687	1.42474	0.00145	0.0181011
ENSTGUG00000003797	ENSTGUT00000003983	100230645	LRRFIP1|leucine rich repeat (in FLII) interacting protein 1	chr7:3252989-3360295	GO:0016192|vesicle-mediated transport|biological_process///GO:0016020|membrane|cellular_component///GO:0005737|cytoplasm|cellular_component///GO:0003677|DNA binding|molecular_function///GO:0005886|plasma membrane|cellular_component///GO:0005515|protein binding|molecular_function///GO:0042803|protein homodimerization activity|molecular_function			17.5515	31.2535	0.832424	0.02365	0.138015
ENSTGUG00000003805	ENSTGUT00000003955	100224787	SNTA1|syntrophin, alpha 1	chr20:2701933-2712651	GO:0005515|protein binding|molecular_function///GO:0005622|intracellular|cellular_component///GO:0044325|ion channel binding|molecular_function///GO:0043234|protein complex|cellular_component///GO:0017080|sodium channel regulator activity|molecular_function///GO:0051117|ATPase binding|molecular_function///GO:0002027|regulation of heart rate|biological_process///GO:0050998|nitric-oxide synthase bi…			1.07817	2.52974	1.2304	0.0234	0.137161
ENSTGUG00000003810	ENSTGUT00000004011	100228351	|nucleolar RNA helicase 2-like	chr6:1678483-1689124	GO:0004386|helicase activity|molecular_function///GO:0003677|DNA binding|molecular_function///GO:0003723|RNA binding|molecular_function///GO:0003676|nucleic acid binding|molecular_function///GO:0016787|hydrolase activity|molecular_function///GO:0008152|metabolic process|biological_process///GO:0005634|nucleus|cellular_component///GO:0005524|ATP binding|molecular_function			16.3546	41.0401	1.32734	0.0004	0.00633892
ENSTGUG00000003865	ENSTGUT00000004014		DDX21|	chr6:1695680-1700109	GO:0004386|helicase activity|molecular_function///GO:0003723|RNA binding|molecular_function///GO:0008152|metabolic process|biological_process///GO:0005634|nucleus|cellular_component///GO:0005524|ATP binding|molecular_function///GO:0019843|rRNA binding|molecular_function///GO:0005730|nucleolus|cellular_component///GO:0016020|membrane|cellular_component///GO:0006366|transcription from RNA polymeras…			12.6775	29.4305	1.21504	0.00165	0.019894
ENSTGUG00000003868	ENSTGUT00000004031		KIF1BP|	chr6:1700242-1711359	GO:0005515|protein binding|molecular_function///GO:0005739|mitochondrion|cellular_component///GO:0019894|kinesin binding|molecular_function///GO:0006839|mitochondrial transport|biological_process			11.4297	25.6392	1.16557	0.01325	0.0919767
ENSTGUG00000003885	ENSTGUT00000004032		SRGN|	chr6:1722162-1724749	GO:0005615|extracellular space|cellular_component///GO:0005794|Golgi apparatus|cellular_component///GO:0005515|protein binding|molecular_function///GO:0030502|negative regulation of bone mineralization|biological_process///GO:0008626|granzyme-mediated apoptotic signaling pathway|biological_process///GO:0016485|protein processing|biological_process///GO:0050710|negative regulation of cytokine secr…			1083.93	2389.54	1.14047	0.01315	0.0915226
ENSTGUG00000003897	ENSTGUT00000004060		PIM3|	chr1A:18426715-18430551	GO:0043066|negative regulation of apoptotic process|biological_process///GO:0004713|protein tyrosine kinase activity|molecular_function///GO:0004674|protein serine/threonine kinase activity|molecular_function///GO:0016772|transferase activity, transferring phosphorus-containing groups|molecular_function///GO:0006468|protein phosphorylation|biological_process///GO:0004672|protein kinase activity|m…			12.2633	41.7276	1.76665	5e-05	0.00109134
ENSTGUG00000003907	ENSTGUT00000004079	100219711	SUPV3L1|suppressor of var1, 3-like 1 (S. cerevisiae)	chr6:1748151-1765473	GO:0016817|hydrolase activity, acting on acid anhydrides|molecular_function///GO:0005739|mitochondrion|cellular_component///GO:0005634|nucleus|cellular_component///GO:0003677|DNA binding|molecular_function///GO:0043066|negative regulation of apoptotic process|biological_process///GO:0006310|DNA recombination|biological_process///GO:0003725|double-stranded RNA binding|molecular_function///GO:00057…			3.88287	9.78265	1.3331	0.00305	0.0320629
ENSTGUG00000003914	ENSTGUT00000004065		IL17REL|	chr1A:19270287-19305094				11.3935	48.4848	2.08932	5e-05	0.00109134
ENSTGUG00000003923	ENSTGUT00000004076///ENSTGUT00000004083		MYBBP1A|	chr19:3733533-3785327	GO:0003887|DNA-directed DNA polymerase activity|molecular_function///GO:0071897|DNA biosynthetic process|biological_process///GO:0006351|transcription, DNA-templated|biological_process///GO:0003677|DNA binding|molecular_function///GO:0005488|binding|molecular_function///GO:0005634|nucleus|cellular_component///GO:0005730|nucleolus|cellular_component///GO:0043231|intracellular membrane-bounded orga…			8.78235	21.5339	1.29393	0.00615	0.0536276
ENSTGUG00000003925	ENSTGUT00000004077			chr7:3636979-3669797	GO:0003950|NAD+ ADP-ribosyltransferase activity|molecular_function///GO:0003723|RNA binding|molecular_function///GO:0005515|protein binding|molecular_function///GO:0008152|metabolic process|biological_process			29.3076	79.5925	1.44136	0.0007	0.0101788
ENSTGUG00000003938	ENSTGUT00000004087			chr14:2258357-2259262				5.15383	15.3109	1.57085	0.0033	0.0336874
ENSTGUG00000003964	ENSTGUT00000004142		SH3BP5|	chr2:61926543-61979264	GO:0035556|intracellular signal transduction|biological_process///GO:0005515|protein binding|molecular_function///GO:0004860|protein kinase inhibitor activity|molecular_function///GO:1904030|negative regulation of cyclin-dependent protein kinase activity|biological_process///GO:0006469|negative regulation of protein kinase activity|biological_process			61.3809	135.973	1.14746	0.00165	0.019894
ENSTGUG00000003967	ENSTGUT00000004135	100218763	SGMS2|sphingomyelin synthase 2	chr4:23177959-23186819	GO:0003824|catalytic activity|molecular_function///GO:0005794|Golgi apparatus|cellular_component///GO:0005887|integral component of plasma membrane|cellular_component///GO:0030173|integral component of Golgi membrane|cellular_component///GO:0006686|sphingomyelin biosynthetic process|biological_process///GO:0047493|ceramide cholinephosphotransferase activity|molecular_function///GO:0016020|membran…			3.04623	11.8991	1.96575	0.0002	0.00360681
ENSTGUG00000003978	ENSTGUT00000004133		GP9|	chr12:1665252-1665825	GO:0005515|protein binding|molecular_function			21.3837	90.5771	2.08264	5e-05	0.00109134
ENSTGUG00000003995	ENSTGUT00000004176		PDE8B|	chrZ:56780941-56821180	GO:0005515|protein binding|molecular_function///GO:0000160|phosphorelay signal transduction system|biological_process///GO:0008081|phosphoric diester hydrolase activity|molecular_function///GO:0004114|3',5'-cyclic-nucleotide phosphodiesterase activity|molecular_function///GO:0004871|signal transducer activity|molecular_function///GO:0007165|signal transduction|biological_process///GO:0005622|intr…			1.5147	4.16759	1.46018	0.0107	0.0792654
ENSTGUG00000003997	ENSTGUT00000004170	100221962	TP53BP2|tumor protein p53 binding protein, 2	chr3:18150386-18181684	GO:0005515|protein binding|molecular_function///GO:0007165|signal transduction|biological_process///GO:0005634|nucleus|cellular_component///GO:0005737|cytoplasm|cellular_component///GO:0048471|perinuclear region of cytoplasm|cellular_component///GO:0042802|identical protein binding|molecular_function///GO:0002039|p53 binding|molecular_function///GO:0051059|NF-kappaB binding|molecular_function///G…			4.13904	7.84853	0.923128	0.02275	0.134693
ENSTGUG00000004015	ENSTGUT00000004180	100220966	FBXO28|F-box protein 28	chr3:18212036-18224545	GO:0005515|protein binding|molecular_function			3.19048	11.053	1.7926	0.00085	0.0117622
ENSTGUG00000004034	ENSTGUT00000004201	100221263	|ubiquitin-like 7 (bone marrow stromal cell-derived)	chr10:2076288-2078998	GO:0005515|protein binding|molecular_function			9.77347	33.2107	1.7647	0.00245	0.0272148
ENSTGUG00000004042	ENSTGUT00000004324		ATP2A3|	chr19:4220439-4243861	GO:0033017|sarcoplasmic reticulum membrane|cellular_component///GO:0005388|calcium-transporting ATPase activity|molecular_function///GO:0070588|calcium ion transmembrane transport|biological_process///GO:0006816|calcium ion transport|biological_process///GO:0016021|integral component of membrane|cellular_component///GO:0005783|endoplasmic reticulum|cellular_component///GO:0005515|protein binding|…			13.102	22.7637	0.796949	0.04035	0.197205
ENSTGUG00000004045	ENSTGUT00000004204		SEMA7A|	chr10:2102219-2102789	GO:0005515|protein binding|molecular_function///GO:0016020|membrane|cellular_component///GO:0007229|integrin-mediated signaling pathway|biological_process///GO:0045773|positive regulation of axon extension|biological_process///GO:0070374|positive regulation of ERK1 and ERK2 cascade|biological_process///GO:0001649|osteoblast differentiation|biological_process///GO:0009897|external side of plasma m…			12.3788	148.765	3.58709	5e-05	0.00109134
ENSTGUG00000004060	ENSTGUT00000004220		TNFRSF4|	chr21:5905337-5908600	GO:0005515|protein binding|molecular_function			32.7668	268.607	3.03519	5e-05	0.00109134
ENSTGUG00000004064	ENSTGUT00000004229		SDF4|	chr21:5910785-5917545	GO:0005509|calcium ion binding|molecular_function///GO:0016020|membrane|cellular_component///GO:0005794|Golgi apparatus|cellular_component///GO:0005515|protein binding|molecular_function///GO:0070062|extracellular exosome|cellular_component///GO:0005796|Golgi lumen|cellular_component///GO:0045444|fat cell differentiation|biological_process///GO:0005770|late endosome|cellular_component			25.5187	59.4848	1.22097	0.0045	0.0426855
ENSTGUG00000004072	ENSTGUT00000004233			chr8:3319418-3320891				0.347568	3.93107	3.49955	0.0101	0.0761528
ENSTGUG00000004083	ENSTGUT00000004253	100221936	LBR|lamin B receptor	chr3:18454043-18465569	GO:0016628|oxidoreductase activity, acting on the CH-CH group of donors, NAD or NADP as acceptor|molecular_function///GO:0055114|oxidation-reduction process|biological_process///GO:0016021|integral component of membrane|cellular_component///GO:0031965|nuclear membrane|cellular_component///GO:0016020|membrane|cellular_component///GO:0005515|protein binding|molecular_function///GO:0044822|poly(A) R…			57.0765	128.028	1.16549	0.00235	0.0265214
ENSTGUG00000004086	ENSTGUT00000004247	100222187	UBE2J2|ubiquitin-conjugating enzyme E2, J2	chr21:5946081-5949462	GO:0031625|ubiquitin protein ligase binding|molecular_function///GO:0030433|ER-associated ubiquitin-dependent protein catabolic process|biological_process///GO:0000151|ubiquitin ligase complex|cellular_component///GO:0061631|ubiquitin conjugating enzyme activity|molecular_function///GO:1903955|positive regulation of protein targeting to mitochondrion|biological_process			6.34701	12.0708	0.92737	0.04045	0.197511
ENSTGUG00000004087	ENSTGUT00000004266	100218282	PRKAR1A|protein kinase, cAMP-dependent, regulatory, type I, alpha	chr18:2200316-2211579	GO:0008603|cAMP-dependent protein kinase regulator activity|molecular_function///GO:0005952|cAMP-dependent protein kinase complex|cellular_component///GO:0001932|regulation of protein phosphorylation|biological_process///GO:0060038|cardiac muscle cell proliferation|biological_process///GO:0001707|mesoderm formation|biological_process///GO:0031594|neuromuscular junction|cellular_component///GO:000…			203.723	408.506	1.00375	0.0097	0.0742474
ENSTGUG00000004105	ENSTGUT00000004281		ADAR|	chr25:493038-503263	GO:0003726|double-stranded RNA adenosine deaminase activity|molecular_function///GO:0004000|adenosine deaminase activity|molecular_function///GO:0006396|RNA processing|biological_process///GO:0003723|RNA binding|molecular_function///GO:1900369|negative regulation of RNA interference|biological_process///GO:0002566|somatic diversification of immune receptors via somatic mutation|biological_process…			73.8855	153.868	1.05833	0.004	0.0391711
ENSTGUG00000004107	ENSTGUT00000004274			chr22:666636-672780	GO:0007165|signal transduction|biological_process			4.58888	15.0118	1.70988	0.00025	0.00433142
ENSTGUG00000004118	ENSTGUT00000004278	100231829	PRNP|prion protein	chr22:681058-681868	GO:0005886|plasma membrane|cellular_component///GO:0008017|microtubule binding|molecular_function///GO:0005507|copper ion binding|molecular_function///GO:0015631|tubulin binding|molecular_function///GO:0005515|protein binding|molecular_function///GO:0042802|identical protein binding|molecular_function///GO:0070062|extracellular exosome|cellular_component///GO:0009986|cell surface|cellular_compone…			1.27396	4.562	1.84035	0.012	0.0854859
ENSTGUG00000004131	ENSTGUT00000004296		STAMBP|	chr22:715308-726052	GO:0005515|protein binding|molecular_function///GO:0005737|cytoplasm|cellular_component///GO:0005654|nucleoplasm|cellular_component///GO:0005886|plasma membrane|cellular_component///GO:0016579|protein deubiquitination|biological_process///GO:0004843|ubiquitin-specific protease activity|molecular_function///GO:0000281|mitotic cytokinesis|biological_process///GO:0019904|protein domain specific bind…			2.07881	9.91885	2.25441	0.0001	0.0019824
ENSTGUG00000004135	ENSTGUT00000004298	100229231	CHST3|carbohydrate sulfotransferase 3-like	chr6:2166511-2168025	GO:0008146|sulfotransferase activity|molecular_function///GO:0000139|Golgi membrane|cellular_component///GO:0016740|transferase activity|molecular_function///GO:0005975|carbohydrate metabolic process|biological_process///GO:0098792|xenophagy|biological_process///GO:0098779|mitophagy in response to mitochondrial depolarization|biological_process///GO:0030206|chondroitin sulfate biosynthetic proces…			1.40734	3.54288	1.33195	0.0229	0.135053
ENSTGUG00000004145	ENSTGUT00000004339		ATG7|	chr12:2418718-2449906	GO:0008641|small protein activating enzyme activity|molecular_function///GO:0006914|autophagy|biological_process///GO:0005737|cytoplasm|cellular_component///GO:0008134|transcription factor binding|molecular_function///GO:0043065|positive regulation of apoptotic process|biological_process///GO:0051607|defense response to virus|biological_process///GO:0005515|protein binding|molecular_function///GO…			7.72687	17.7647	1.20106	0.00845	0.0673582
ENSTGUG00000004150	ENSTGUT00000004313	100232730	FOXF1|forkhead box F1	chr11:284980-287638	GO:0043565|sequence-specific DNA binding|molecular_function///GO:0003677|DNA binding|molecular_function///GO:0045944|positive regulation of transcription from RNA polymerase II promoter|biological_process///GO:0006366|transcription from RNA polymerase II promoter|biological_process///GO:0045893|positive regulation of transcription, DNA-templated|biological_process///GO:0007507|heart development|b…			0.334492	1.54355	2.20621	0.03305	0.174672
ENSTGUG00000004155	ENSTGUT00000004355		TMEM63A|	chr3:18675918-18701345	GO:0070062|extracellular exosome|cellular_component///GO:0005765|lysosomal membrane|cellular_component///GO:0016020|membrane|cellular_component///GO:0000166|nucleotide binding|molecular_function			34.9027	62.4495	0.839349	0.0156	0.103343
ENSTGUG00000004192	ENSTGUT00000004377	100225091	|cysteine-rich secretory protein LCCL domain containing 2	chr11:809001-832625	GO:0005576|extracellular region|cellular_component			11.6648	40.458	1.79426	5e-05	0.00109134
ENSTGUG00000004208	ENSTGUT00000004406	100229218	TJP2|tight junction protein 2	chrZ:57633717-57656203	GO:0005515|protein binding|molecular_function///GO:0005923|bicellular tight junction|cellular_component///GO:0005737|cytoplasm|cellular_component///GO:0005886|plasma membrane|cellular_component///GO:0030674|protein binding, bridging|molecular_function///GO:0030054|cell junction|cellular_component///GO:0019904|protein domain specific binding|molecular_function///GO:0050892|intestinal absorption|bi…			5.0199	12.7301	1.34251	0.0007	0.0101788
ENSTGUG00000004217	ENSTGUT00000004412	100231833	USP10|ubiquitin specific peptidase 10	chr11:843973-870894	GO:0030330|DNA damage response, signal transduction by p53 class mediator|biological_process///GO:0016579|protein deubiquitination|biological_process///GO:0008234|cysteine-type peptidase activity|molecular_function///GO:0004843|ubiquitin-specific protease activity|molecular_function///GO:0036459|ubiquitinyl hydrolase activity|molecular_function///GO:0008233|peptidase activity|molecular_function//…			12.5411	27.3434	1.12453	0.00375	0.0371352
ENSTGUG00000004233	ENSTGUT00000004396	100221444	LRRC8A|leucine rich repeat containing 8 family, member A	chr17:5855473-5860651	GO:0005515|protein binding|molecular_function///GO:0005886|plasma membrane|cellular_component///GO:0016020|membrane|cellular_component///GO:0006820|anion transport|biological_process///GO:0098656|anion transmembrane transport|biological_process///GO:0006884|cell volume homeostasis|biological_process///GO:0009986|cell surface|cellular_component///GO:0006970|response to osmotic stress|biological_pr…			32.3613	65.9407	1.0269	0.0028	0.0300312
ENSTGUG00000004250	ENSTGUT00000004422	100228903	KLHL36|kelch-like 36 (Drosophila)	chr11:896048-908648	GO:0005515|protein binding|molecular_function			7.85987	15.3461	0.965296	0.0233	0.136726
ENSTGUG00000004280	ENSTGUT00000004450		S100A4|	chr25:622010-622378	GO:0005509|calcium ion binding|molecular_function///GO:0046872|metal ion binding|molecular_function///GO:0005634|nucleus|cellular_component///GO:0005615|extracellular space|cellular_component///GO:0048471|perinuclear region of cytoplasm|cellular_component///GO:0043123|positive regulation of I-kappaB kinase/NF-kappaB signaling|biological_process///GO:0005515|protein binding|molecular_function///GO…			163.727	553.461	1.75719	5e-05	0.00109134
ENSTGUG00000004318	ENSTGUT00000004500		ITPKB|	chr3:19005023-19068091	GO:0008440|inositol-1,4,5-trisphosphate 3-kinase activity|molecular_function///GO:0005515|protein binding|molecular_function///GO:0046638|positive regulation of alpha-beta T cell differentiation|biological_process///GO:0045638|negative regulation of myeloid cell differentiation|biological_process///GO:0045061|thymic T cell selection|biological_process///GO:0035726|common myeloid progenitor cell p…			11.9301	39.5131	1.72772	0.00015	0.00283554
ENSTGUG00000004342	ENSTGUT00000004510	100227080	WFDC1|WAP four-disulfide core domain 1	chr11:1037379-1051966	GO:0005576|extracellular region|cellular_component///GO:0030414|peptidase inhibitor activity|molecular_function///GO:0010466|negative regulation of peptidase activity|biological_process///GO:0050728|negative regulation of inflammatory response|biological_process///GO:0061045|negative regulation of wound healing|biological_process			2.23904	6.32378	1.49791	0.04765	0.21941
ENSTGUG00000004354	ENSTGUT00000004527	100226502	|transmembrane protein 164	chr4A:12245543-12274197				5.62723	13.5116	1.2637	0.0141	0.0959888
ENSTGUG00000004381	ENSTGUT00000004559	100190047	HBAD|hemoglobin, alpha 2	chr14:2982247-2987641	GO:0020037|heme binding|molecular_function///GO:0019825|oxygen binding|molecular_function///GO:0015671|oxygen transport|biological_process///GO:0005833|hemoglobin complex|cellular_component///GO:0005506|iron ion binding|molecular_function///GO:0005344|oxygen transporter activity|molecular_function///GO:0046872|metal ion binding|molecular_function///GO:0006810|transport|biological_process///GO:007…			3166.37	10674.6	1.75328	0.0029	0.0307609
ENSTGUG00000004383	ENSTGUT00000004557	100231544	ATP6V1G3|ATPase, H+ transporting, lysosomal 13kDa, V1 subunit G3	chr8:4976493-4987270	GO:0016820|hydrolase activity, acting on acid anhydrides, catalyzing transmembrane movement of substances|molecular_function///GO:0016471|vacuolar proton-transporting V-type ATPase complex|cellular_component///GO:0055085|transmembrane transport|biological_process///GO:0005886|plasma membrane|cellular_component///GO:0005829|cytosol|cellular_component///GO:0051117|ATPase binding|molecular_function/…			4.18967	15.4121	1.87916	0.024	0.139596
ENSTGUG00000004405	ENSTGUT00000004638	100219388	PLCG2|phospholipase C, gamma 2 (phosphatidylinositol-specific)	chr11:2200821-2251936	GO:0005515|protein binding|molecular_function///GO:0009395|phospholipid catabolic process|biological_process///GO:0004435|phosphatidylinositol phospholipase C activity|molecular_function///GO:0016042|lipid catabolic process|biological_process///GO:0008081|phosphoric diester hydrolase activity|molecular_function///GO:0004871|signal transducer activity|molecular_function///GO:0007165|signal transdu…			13.8851	32.8424	1.24202	0.0008	0.0113219
ENSTGUG00000004429	ENSTGUT00000004676	100230264	RHBDF1|rhomboid 5 homolog 1 (Drosophila)	chr14:3088543-3109600	GO:0016021|integral component of membrane|cellular_component///GO:0004252|serine-type endopeptidase activity|molecular_function///GO:0006508|proteolysis|biological_process///GO:0000139|Golgi membrane|cellular_component///GO:0005789|endoplasmic reticulum membrane|cellular_component///GO:0016477|cell migration|biological_process///GO:0008283|cell proliferation|biological_process///GO:0042058|regula…			4.42046	17.7753	2.0076	5e-05	0.00109134
ENSTGUG00000004432	ENSTGUT00000004628	100225496	|ubiquitin-like modifier activating enzyme 5	chr2:62836636-62843847	GO:0008641|small protein activating enzyme activity|molecular_function///GO:0008152|metabolic process|biological_process			12.1603	30.0259	1.30403	0.00345	0.0348157
ENSTGUG00000004439	ENSTGUT00000004620	101232958	SH2B2|SH2B adaptor protein 2	chr19:5224756-5236225	GO:0035591|signaling adaptor activity|molecular_function///GO:0004871|signal transducer activity|molecular_function///GO:0007165|signal transduction|biological_process///GO:0035556|intracellular signal transduction|biological_process///GO:0050851|antigen receptor-mediated signaling pathway|biological_process///GO:0019222|regulation of metabolic process|biological_process///GO:0001922|B-1 B cell h…			1.36643	3.5632	1.38277	0.02315	0.136148
ENSTGUG00000004451	ENSTGUT00000004629	100217655	TOR1B|torsin family 1, member B (torsin B)	chr17:6239304-6242497	GO:0051085|chaperone mediated protein folding requiring cofactor|biological_process///GO:0007029|endoplasmic reticulum organization|biological_process///GO:0005783|endoplasmic reticulum|cellular_component///GO:0005524|ATP binding|molecular_function///GO:0016887|ATPase activity|molecular_function///GO:0051260|protein homooligomerization|biological_process///GO:0005515|protein binding|molecular_fun…			29.2431	133.088	2.18621	5e-05	0.00109134
ENSTGUG00000004455	ENSTGUT00000004632	100190717	PRKRIP1|adaptor protein with pleckstrin and src2 domains-like	chr19:5243204-5251691	GO:0005515|protein binding|molecular_function///GO:0070062|extracellular exosome|cellular_component///GO:0003014|renal system process|biological_process///GO:0042326|negative regulation of phosphorylation|biological_process///GO:0006469|negative regulation of protein kinase activity|biological_process///GO:0004860|protein kinase inhibitor activity|molecular_function///GO:1904030|negative regulati…			26.9766	44.9237	0.735767	0.05	0.226908
ENSTGUG00000004461	ENSTGUT00000004635		NIFK|	chr7:5960522-5964456	GO:0003676|nucleic acid binding|molecular_function///GO:0005737|cytoplasm|cellular_component///GO:0005654|nucleoplasm|cellular_component///GO:0003723|RNA binding|molecular_function///GO:0005730|nucleolus|cellular_component///GO:0005515|protein binding|molecular_function///GO:0044822|poly(A) RNA binding|molecular_function///GO:0010923|negative regulation of phosphatase activity|biological_process/…			19.42	37.3274	0.94269	0.035	0.18189
ENSTGUG00000004463	ENSTGUT00000004653		TOR1A|	chr17:6246900-6250138	GO:0072321|chaperone-mediated protein transport|biological_process///GO:0061077|chaperone-mediated protein folding|biological_process///GO:0048489|synaptic vesicle transport|biological_process///GO:0045104|intermediate filament cytoskeleton organization|biological_process///GO:0006998|nuclear envelope organization|biological_process///GO:0005788|endoplasmic reticulum lumen|cellular_component///GO…			6.33482	13.1654	1.05537	0.03585	0.184496
ENSTGUG00000004464	ENSTGUT00000004664		NEFL|	chr22:1891978-1899862	GO:0005883|neurofilament|cellular_component///GO:0005882|intermediate filament|cellular_component///GO:0005198|structural molecule activity|molecular_function///GO:0005200|structural constituent of cytoskeleton|molecular_function///GO:0008022|protein C-terminus binding|molecular_function///GO:0005515|protein binding|molecular_function///GO:0042802|identical protein binding|molecular_function///GO…			0.792972	2.53776	1.67821	0.00765	0.0626803
ENSTGUG00000004471	ENSTGUT00000004641	100223585	DDIT4|DNA-damage-inducible transcript 4	chr6:3141162-3142482	GO:0009968|negative regulation of signal transduction|biological_process///GO:0005737|cytoplasm|cellular_component///GO:0005622|intracellular|cellular_component///GO:0001666|response to hypoxia|biological_process///GO:0032007|negative regulation of TOR signaling|biological_process///GO:0043241|protein complex disassembly|biological_process///GO:0045820|negative regulation of glycolytic process|bi…			11.2257	22.9209	1.02986	0.02285	0.134908
ENSTGUG00000004472	ENSTGUT00000004662///ENSTGUT00000004666	100231837	CMIP|c-Maf inducing protein	chr11:2287528-2415778	GO:0005515|protein binding|molecular_function			15.9584	38.4371	1.26819	0.00095	0.0128602
ENSTGUG00000004495	ENSTGUT00000004681	100228960	GAN|gigaxonin	chr11:2452687-2481064	GO:0005515|protein binding|molecular_function///GO:0007010|cytoskeleton organization|biological_process///GO:0005737|cytoplasm|cellular_component///GO:0016567|protein ubiquitination|biological_process///GO:0031463|Cul3-RING ubiquitin ligase complex|cellular_component			1.0929	2.54236	1.218	0.02375	0.138446
ENSTGUG00000004505	ENSTGUT00000004708			chr22:2007871-2014669	GO:0005515|protein binding|molecular_function///GO:0004222|metalloendopeptidase activity|molecular_function///GO:0008237|metallopeptidase activity|molecular_function///GO:0006508|proteolysis|biological_process			4.84219	9.72141	1.0055	0.04405	0.208455
ENSTGUG00000004513	ENSTGUT00000004696			chr19:5297544-5299224	GO:0043087|regulation of GTPase activity|biological_process///GO:0007165|signal transduction|biological_process			1.03444	6.28384	2.60279	0.00625	0.0540985
ENSTGUG00000004559	ENSTGUT00000004740	100225266	HSPB1|heat shock 27kDa protein 1	chr19:5395818-5397416	GO:0032731|positive regulation of interleukin-1 beta production|biological_process///GO:0008426|protein kinase C inhibitor activity|molecular_function///GO:1902176|negative regulation of oxidative stress-induced intrinsic apoptotic signaling pathway|biological_process///GO:0042535|positive regulation of tumor necrosis factor biosynthetic process|biological_process///GO:2001234|negative regulation…			30.7617	65.8137	1.09726	0.01835	0.115558
ENSTGUG00000004560	ENSTGUT00000004925	100227363	|ephrin type-A receptor 5-like	chr4:25813139-26012919	GO:0005515|protein binding|molecular_function///GO:0048013|ephrin receptor signaling pathway|biological_process///GO:0005003|ephrin receptor activity|molecular_function///GO:0018108|peptidyl-tyrosine phosphorylation|biological_process///GO:0007169|transmembrane receptor protein tyrosine kinase signaling pathway|biological_process///GO:0004714|transmembrane receptor protein tyrosine kinase activit…			0.63374	1.47519	1.21894	0.04555	0.213833
ENSTGUG00000004564	ENSTGUT00000004755	100222581	|cytoplasmic polyadenylation element binding protein 1	chr10:3105100-3137442	GO:0003676|nucleic acid binding|molecular_function///GO:0000166|nucleotide binding|molecular_function			1.31301	2.90162	1.14399	0.03095	0.16606
ENSTGUG00000004569	ENSTGUT00000004775	100230714	SMURF2|SMAD specific E3 ubiquitin protein ligase 2	chr18:3308291-3365964	GO:0005515|protein binding|molecular_function///GO:0004842|ubiquitin-protein transferase activity|molecular_function///GO:0016567|protein ubiquitination|biological_process///GO:0016874|ligase activity|molecular_function///GO:0006511|ubiquitin-dependent protein catabolic process|biological_process///GO:0030512|negative regulation of transforming growth factor beta receptor signaling pathway|biolog…			2.44577	5.03773	1.04248	0.03485	0.181199
ENSTGUG00000004572	ENSTGUT00000004771	100229681	EHD3|EH-domain containing 3	chr3:19497195-19525904	GO:0005515|protein binding|molecular_function///GO:0032456|endocytic recycling|biological_process///GO:0005509|calcium ion binding|molecular_function///GO:0005525|GTP binding|molecular_function///GO:0051260|protein homooligomerization|biological_process///GO:0005925|focal adhesion|cellular_component///GO:0042384|cilium assembly|biological_process///GO:0055038|recycling endosome membrane|cellular_…			30.9887	105.521	1.76772	0.00045	0.00697467
ENSTGUG00000004645	ENSTGUT00000004826	100228780	HYAL2|hyaluronoglucosaminidase 2	chr12:3734163-3736246	GO:0004415|hyalurononglucosaminidase activity|molecular_function///GO:0003824|catalytic activity|molecular_function///GO:0016798|hydrolase activity, acting on glycosyl bonds|molecular_function///GO:2001238|positive regulation of extrinsic apoptotic signaling pathway|biological_process///GO:0060586|multicellular organismal iron ion homeostasis|biological_process///GO:0050431|transforming growth fa…			4.50678	9.96096	1.14419	0.0299	0.162736
ENSTGUG00000004649	ENSTGUT00000004885	100221281	|conserved helix-loop-helix ubiquitous kinase	chr6:3336113-3427619	GO:0004713|protein tyrosine kinase activity|molecular_function///GO:0016772|transferase activity, transferring phosphorus-containing groups|molecular_function///GO:0006468|protein phosphorylation|biological_process///GO:0004672|protein kinase activity|molecular_function///GO:0005524|ATP binding|molecular_function///GO:0000166|nucleotide binding|molecular_function			9.5545	38.2554	2.00141	0.00395	0.0387532
ENSTGUG00000004660	ENSTGUT00000004853			chr2:63656125-63848909				0.637136	10.4893	4.04117	5e-05	0.00109134
ENSTGUG00000004665	ENSTGUT00000004846	100220677	CARHSP1|calcium regulated heat stable protein 1, 24kDa	chr14:5313851-5330175	GO:0003677|DNA binding|molecular_function///GO:0043186|P granule|cellular_component///GO:0000177|cytoplasmic exosome (RNase complex)|cellular_component///GO:0043488|regulation of mRNA stability|biological_process///GO:0005829|cytosol|cellular_component///GO:0005515|protein binding|molecular_function///GO:0003676|nucleic acid binding|molecular_function///GO:0070062|extracellular exosome|cellular_c…			13.7122	28.952	1.0782	0.04435	0.209593
ENSTGUG00000004683	ENSTGUT00000004863		MILR1|	chr18:3408916-3410311	GO:0005515|protein binding|molecular_function///GO:0043303|mast cell degranulation|biological_process///GO:0042629|mast cell granule|cellular_component///GO:0033004|negative regulation of mast cell activation|biological_process			10.4611	28.2798	1.43474	0.0016	0.0195359
ENSTGUG00000004688	ENSTGUT00000004872	100225005	|cytochrome b561 domain-containing protein 2-like	chr12:3759402-3761210	GO:0016021|integral component of membrane|cellular_component///GO:0055114|oxidation-reduction process|biological_process///GO:0016020|membrane|cellular_component			4.25648	10.556	1.31033	0.01785	0.113218
ENSTGUG00000004713	ENSTGUT00000004937	100227081	CSNK2A2|casein kinase 2, alpha prime polypeptide	chr11:4105988-4130640	GO:0004713|protein tyrosine kinase activity|molecular_function///GO:0016772|transferase activity, transferring phosphorus-containing groups|molecular_function///GO:0006468|protein phosphorylation|biological_process///GO:0004672|protein kinase activity|molecular_function///GO:0005524|ATP binding|molecular_function///GO:0000166|nucleotide binding|molecular_function///GO:0005634|nucleus|cellular_com…			19.6551	54.9461	1.48311	0.00025	0.00433142
ENSTGUG00000004724	ENSTGUT00000004905	100222098	CISH|cytokine inducible SH2-containing protein	chr12:4241292-4242494	GO:0035556|intracellular signal transduction|biological_process///GO:0005622|intracellular|cellular_component///GO:0005515|protein binding|molecular_function///GO:0005886|plasma membrane|cellular_component///GO:0007205|protein kinase C-activating G-protein coupled receptor signaling pathway|biological_process			41.756	165.48	1.9866	5e-05	0.00109134
ENSTGUG00000004742	ENSTGUT00000004927		C16orf72|	chr14:5508112-5521182	GO:0005515|protein binding|molecular_function			20.102	63.0399	1.64892	0.0004	0.00633892
ENSTGUG00000004780	ENSTGUT00000004974			chr8:7224913-7230254	GO:0004556|alpha-amylase activity|molecular_function///GO:0043169|cation binding|molecular_function///GO:0003824|catalytic activity|molecular_function///GO:0016798|hydrolase activity, acting on glycosyl bonds|molecular_function///GO:0016787|hydrolase activity|molecular_function///GO:0008152|metabolic process|biological_process///GO:0005975|carbohydrate metabolic process|biological_process			3.35959	3206.86	9.89866	0.0001	0.0019824
ENSTGUG00000004788	ENSTGUT00000004968			chr18:3561727-3564529	GO:0006457|protein folding|biological_process///GO:0015031|protein transport|biological_process			47.2308	234.337	2.31079	5e-05	0.00109134
ENSTGUG00000004806	ENSTGUT00000005040	100218765///100221615	|pancreatic alpha-amylase-like	chr8:7260930-7265639	GO:0004556|alpha-amylase activity|molecular_function///GO:0043169|cation binding|molecular_function///GO:0003824|catalytic activity|molecular_function///GO:0016798|hydrolase activity, acting on glycosyl bonds|molecular_function///GO:0016787|hydrolase activity|molecular_function///GO:0008152|metabolic process|biological_process///GO:0005975|carbohydrate metabolic process|biological_process			6.36625	3711.86	9.18748	5e-05	0.00109134
ENSTGUG00000004824	ENSTGUT00000005048		PAX6|	chr5:2920117-2931028	GO:0007275|multicellular organismal development|biological_process///GO:0043565|sequence-specific DNA binding|molecular_function///GO:0006351|transcription, DNA-templated|biological_process///GO:0003677|DNA binding|molecular_function///GO:0005634|nucleus|cellular_component///GO:0005737|cytoplasm|cellular_component///GO:0005654|nucleoplasm|cellular_component///GO:0006366|transcription from RNA pol…			0.173242	1.32663	2.9369	0.0083	0.0664125
ENSTGUG00000004867	ENSTGUT00000005054	100228306	SOCS1|suppressor of cytokine signaling 1	chr14:6436110-6436731	GO:0060334|regulation of interferon-gamma-mediated signaling pathway|biological_process///GO:0046426|negative regulation of JAK-STAT cascade|biological_process///GO:0016567|protein ubiquitination|biological_process///GO:0035556|intracellular signal transduction|biological_process///GO:0005737|cytoplasm|cellular_component///GO:0042518|negative regulation of tyrosine phosphorylation of Stat3 protei…			4.39665	79.9958	4.18545	5e-05	0.00109134
ENSTGUG00000004870	ENSTGUT00000005055		RMI2|	chr14:6465764-6466617	GO:0005634|nucleus|cellular_component///GO:0005737|cytoplasm|cellular_component			29.8165	112.815	1.91978	0.0001	0.0019824
ENSTGUG00000004878	ENSTGUT00000005100		DGKK|	chr4A:15615319-15633506	GO:0005515|protein binding|molecular_function///GO:0007205|protein kinase C-activating G-protein coupled receptor signaling pathway|biological_process///GO:0004143|diacylglycerol kinase activity|molecular_function///GO:0035556|intracellular signal transduction|biological_process///GO:0016310|phosphorylation|biological_process///GO:0016301|kinase activity|molecular_function///GO:0016740|transferas…			1.54422	3.43392	1.15298	0.02185	0.130754
ENSTGUG00000004883	ENSTGUT00000005074	100225426	LITAF|lipopolysaccharide-induced TNF factor	chr14:6553237-6554354	GO:0042347|negative regulation of NF-kappaB import into nucleus|biological_process///GO:0001817|regulation of cytokine production|biological_process///GO:0071222|cellular response to lipopolysaccharide|biological_process///GO:0032496|response to lipopolysaccharide|biological_process///GO:0005515|protein binding|molecular_function///GO:0005737|cytoplasm|cellular_component///GO:0004871|signal trans…			646.402	1592.74	1.30101	0.0003	0.005025
ENSTGUG00000004889	ENSTGUT00000005079	100222534	SNN|stannin	chr14:6597992-6598256	GO:0016021|integral component of membrane|cellular_component///GO:0005741|mitochondrial outer membrane|cellular_component			146.947	417.748	1.50733	0.0013	0.0165805
ENSTGUG00000004892	ENSTGUT00000005113	100221023	RPN2|ribophorin II	chr20:6088659-6130880	GO:0005488|binding|molecular_function///GO:0006487|protein N-linked glycosylation|biological_process///GO:0016021|integral component of membrane|cellular_component///GO:0008250|oligosaccharyltransferase complex|cellular_component///GO:0005634|nucleus|cellular_component///GO:0016020|membrane|cellular_component///GO:0005783|endoplasmic reticulum|cellular_component			43.0373	98.6439	1.19664	0.0064	0.0549031
ENSTGUG00000004894	ENSTGUT00000005138	100227373	TGM4|transglutaminase 4 (prostate)	chr2:64731645-64741764	GO:0018149|peptide cross-linking|biological_process///GO:0003810|protein-glutamine gamma-glutamyltransferase activity|molecular_function///GO:0046872|metal ion binding|molecular_function///GO:0005737|cytoplasm|cellular_component///GO:0031012|extracellular matrix|cellular_component///GO:0005794|Golgi apparatus|cellular_component///GO:0070062|extracellular exosome|cellular_component			35.889	89.8547	1.32405	0.0004	0.00633892
ENSTGUG00000004895	ENSTGUT00000005120			chr1:1041799-1273267	GO:0005515|protein binding|molecular_function			33.0157	101.257	1.61679	0.03365	0.176871
ENSTGUG00000004906	ENSTGUT00000005096	100222371	WT1|Wilms tumor 1	chr5:3277123-3309524	GO:0046872|metal ion binding|molecular_function///GO:0003676|nucleic acid binding|molecular_function///GO:0006355|regulation of transcription, DNA-templated|biological_process///GO:0005634|nucleus|cellular_component			17.637	106.523	2.5945	5e-05	0.00109134
ENSTGUG00000004917	ENSTGUT00000005130	100222027	ADAP2|ArfGAP with dual PH domains 2	chr18:3708312-3714984	GO:0005096|GTPase activator activity|molecular_function///GO:0043547|positive regulation of GTPase activity|biological_process///GO:0005737|cytoplasm|cellular_component///GO:0005886|plasma membrane|cellular_component///GO:0007507|heart development|biological_process///GO:0005515|protein binding|molecular_function///GO:0005547|phosphatidylinositol-3,4,5-trisphosphate binding|molecular_function///G…			18.8537	39.4413	1.06486	0.0057	0.0507914
ENSTGUG00000004941	ENSTGUT00000005159		UHRF2|	chrZ:63566665-63641295	GO:0005515|protein binding|molecular_function///GO:0042393|histone binding|molecular_function///GO:0008270|zinc ion binding|molecular_function///GO:0046872|metal ion binding|molecular_function///GO:0005634|nucleus|cellular_component///GO:0005654|nucleoplasm|cellular_component///GO:0006511|ubiquitin-dependent protein catabolic process|biological_process///GO:0004842|ubiquitin-protein transferase a…			3.14438	9.15583	1.54192	0.00055	0.00829387
ENSTGUG00000004949	ENSTGUT00000005147		ADGRG1|	chr11:4295593-4297667	GO:0007166|cell surface receptor signaling pathway|biological_process///GO:0004888|transmembrane signaling receptor activity|molecular_function///GO:0004930|G-protein coupled receptor activity|molecular_function///GO:0016021|integral component of membrane|cellular_component///GO:0007186|G-protein coupled receptor signaling pathway|biological_process///GO:0001525|angiogenesis|biological_process///…			9.88592	29.0223	1.55372	0.0008	0.0113219
ENSTGUG00000004953	ENSTGUT00000005174			chr15:1784339-1802443	GO:0004386|helicase activity|molecular_function///GO:0003676|nucleic acid binding|molecular_function///GO:0016787|hydrolase activity|molecular_function///GO:0008152|metabolic process|biological_process///GO:0005524|ATP binding|molecular_function///GO:0000166|nucleotide binding|molecular_function			2.37334	5.08043	1.09803	0.0142	0.0964834
ENSTGUG00000004958	ENSTGUT00000005156	100231680	CRLF3|cytokine receptor-like factor 3	chr18:3734326-3745697	GO:0005515|protein binding|molecular_function///GO:0005737|cytoplasm|cellular_component///GO:0005886|plasma membrane|cellular_component///GO:0045944|positive regulation of transcription from RNA polymerase II promoter|biological_process///GO:0045893|positive regulation of transcription, DNA-templated|biological_process///GO:0030308|negative regulation of cell growth|biological_process///GO:000008…			15.6802	34.679	1.14511	0.0042	0.0407527
ENSTGUG00000004967	ENSTGUT00000005170		DEPDC7|	chr5:3535970-3542262	GO:0035556|intracellular signal transduction|biological_process///GO:0005622|intracellular|cellular_component			16.0044	29.9337	0.9033	0.02165	0.129925
ENSTGUG00000004997	ENSTGUT00000005186	100218733	KCNJ15|potassium inwardly-rectifying channel, subfamily J, member 15	chr1:1579336-1580467	GO:0005242|inward rectifier potassium channel activity|molecular_function///GO:0071805|potassium ion transmembrane transport|biological_process///GO:0034765|regulation of ion transmembrane transport|biological_process///GO:0005244|voltage-gated ion channel activity|molecular_function///GO:0006813|potassium ion transport|biological_process///GO:0016021|integral component of membrane|cellular_compo…			3.75794	16.2609	2.11339	0.0002	0.00360681
ENSTGUG00000004999	ENSTGUT00000005209	100232610	UTP6|UTP6, small subunit (SSU) processome component, homolog (yeast)	chr18:3785598-3796172	GO:0006396|RNA processing|biological_process///GO:0005622|intracellular|cellular_component///GO:0005634|nucleus|cellular_component///GO:0005730|nucleolus|cellular_component			45.5845	86.9947	0.932386	0.0062	0.0537977
ENSTGUG00000005004	ENSTGUT00000005194	100224921	DBNDD2|dysbindin-like	chr20:6224704-6226777	GO:0005737|cytoplasm|cellular_component///GO:0005515|protein binding|molecular_function///GO:0006469|negative regulation of protein kinase activity|biological_process			23.4353	47.3234	1.01387	0.01085	0.0799291
ENSTGUG00000005005	ENSTGUT00000005208	100218376	ATAD1|ATPase family, AAA domain containing 1	chr6:3680072-3698320	GO:0009378|four-way junction helicase activity|molecular_function///GO:0006310|DNA recombination|biological_process///GO:0006281|DNA repair|biological_process///GO:0051967|negative regulation of synaptic transmission, glutamatergic|biological_process///GO:0002092|positive regulation of receptor internalization|biological_process///GO:0007612|learning|biological_process///GO:0007613|memory|biologi…			64.7021	125.792	0.959157	0.00425	0.0411248
ENSTGUG00000005019	ENSTGUT00000005239	100230837	PAPSS2|3'-phosphoadenosine 5'-phosphosulfate synthase 2	chr6:3701893-3715302	GO:0004781|sulfate adenylyltransferase (ATP) activity|molecular_function///GO:0004020|adenylylsulfate kinase activity|molecular_function///GO:0000103|sulfate assimilation|biological_process///GO:0016310|phosphorylation|biological_process///GO:0005524|ATP binding|molecular_function///GO:0007596|blood coagulation|biological_process///GO:0060348|bone development|biological_process			13.8208	47.9713	1.79533	5e-05	0.00109134
ENSTGUG00000005021	ENSTGUT00000005218	100224912	SDC4|syndecan 4	chr20:6254124-6278410	GO:1902723|negative regulation of skeletal muscle satellite cell proliferation|biological_process///GO:0090630|activation of GTPase activity|biological_process///GO:0090004|positive regulation of establishment of protein localization to plasma membrane|biological_process///GO:0090003|regulation of establishment of protein localization to plasma membrane|biological_process///GO:1902725|negative re…			205.955	1885.72	3.19471	5e-05	0.00109134
ENSTGUG00000005023	ENSTGUT00000005282		NCOR2|	chr15:2065212-2166074	GO:0003682|chromatin binding|molecular_function///GO:0003677|DNA binding|molecular_function///GO:0005654|nucleoplasm|cellular_component///GO:0005634|nucleus|cellular_component			16.9562	28.5017	0.749233	0.02105	0.126972
ENSTGUG00000005024	ENSTGUT00000005214			chr19:6054700-6054847	GO:0060326|cell chemotaxis|biological_process///GO:0005576|extracellular region|cellular_component///GO:0008009|chemokine activity|molecular_function///GO:0006955|immune response|biological_process			84.0079	1019.62	3.60136	5e-05	0.00109134
ENSTGUG00000005028	ENSTGUT00000005250	100222584	|v-ets erythroblastosis virus E26 oncogene homolog 2 (avian)	chr1:1899165-1906298	GO:0043565|sequence-specific DNA binding|molecular_function///GO:0005634|nucleus|cellular_component			3.1687	28.662	3.17718	5e-05	0.00109134
ENSTGUG00000005033	ENSTGUT00000005232		CD274|	chrZ:63829879-63945913	GO:0005515|protein binding|molecular_function///GO:0006955|immune response|biological_process///GO:0007165|signal transduction|biological_process///GO:0007166|cell surface receptor signaling pathway|biological_process///GO:0070062|extracellular exosome|cellular_component///GO:0032689|negative regulation of interferon-gamma production|biological_process///GO:0046007|negative regulation of activate…			44.9196	212.37	2.24116	0.00045	0.00697467
ENSTGUG00000005035	ENSTGUT00000005243		MST1R|	chr12:4785347-4790828	GO:0005515|protein binding|molecular_function///GO:0018108|peptidyl-tyrosine phosphorylation|biological_process///GO:0004713|protein tyrosine kinase activity|molecular_function///GO:0016021|integral component of membrane|cellular_component///GO:0016772|transferase activity, transferring phosphorus-containing groups|molecular_function///GO:0006468|protein phosphorylation|biological_process///GO:00…			0.700218	3.22605	2.20389	5e-05	0.00109134
ENSTGUG00000005038	ENSTGUT00000005234		PMP22|	chr18:4198261-4209123	GO:0016021|integral component of membrane|cellular_component///GO:0005886|plasma membrane|cellular_component///GO:0005515|protein binding|molecular_function///GO:0008219|cell death|biological_process///GO:0032060|bleb assembly|biological_process			595.914	1131.28	0.924773	0.0113	0.0820451
ENSTGUG00000005043	ENSTGUT00000005331	100225452	JAK2|Janus kinase 2	chrZ:63977617-64018110	GO:0042393|histone binding|molecular_function///GO:0004715|non-membrane spanning protein tyrosine kinase activity|molecular_function///GO:0004713|protein tyrosine kinase activity|molecular_function///GO:0035556|intracellular signal transduction|biological_process///GO:0005856|cytoskeleton|cellular_component///GO:0016772|transferase activity, transferring phosphorus-containing groups|molecular_fun…			4.51159	16.5167	1.87222	5e-05	0.00109134
ENSTGUG00000005049	ENSTGUT00000005246		KCNS1|	chr20:6300781-6323891	GO:0005515|protein binding|molecular_function///GO:0071805|potassium ion transmembrane transport|biological_process///GO:0034765|regulation of ion transmembrane transport|biological_process///GO:0008076|voltage-gated potassium channel complex|cellular_component///GO:0005267|potassium channel activity|molecular_function///GO:0005249|voltage-gated potassium channel activity|molecular_function///GO:…			0.414211	3.08563	2.89713	0.01115	0.0813466
ENSTGUG00000005065	ENSTGUT00000005259	100229900	SGMS1|sphingomyelin synthase 1	chr6:3861952-3877396	GO:0005515|protein binding|molecular_function///GO:0003824|catalytic activity|molecular_function///GO:0033188|sphingomyelin synthase activity|molecular_function///GO:2001237|negative regulation of extrinsic apoptotic signaling pathway|biological_process///GO:0016049|cell growth|biological_process///GO:0016020|membrane|cellular_component			38.2147	142.482	1.89858	5e-05	0.00109134
ENSTGUG00000005066	ENSTGUT00000005279		HERPUD1|	chr11:4397361-4403932	GO:0005515|protein binding|molecular_function///GO:0016020|membrane|cellular_component///GO:0005789|endoplasmic reticulum membrane|cellular_component///GO:0005783|endoplasmic reticulum|cellular_component///GO:0006986|response to unfolded protein|biological_process///GO:0030970|retrograde protein transport, ER to cytosol|biological_process///GO:0044325|ion channel binding|molecular_function///GO:2…			24.1181	44.0856	0.870191	0.03915	0.193846
ENSTGUG00000005118	ENSTGUT00000005368	100231830	CPNE2|copine II	chr11:4470656-4504111	GO:0005515|protein binding|molecular_function///GO:0070062|extracellular exosome|cellular_component///GO:0071277|cellular response to calcium ion|biological_process///GO:0005886|plasma membrane|cellular_component///GO:0005634|nucleus|cellular_component///GO:0005737|cytoplasm|cellular_component			33.3761	74.6451	1.16123	0.00115	0.015011
ENSTGUG00000005128	ENSTGUT00000005371	100225485	KIAA0922|KIAA0922 ortholog	chr4:27632459-27704864	GO:0005737|cytoplasm|cellular_component///GO:0005886|plasma membrane|cellular_component///GO:0090090|negative regulation of canonical Wnt signaling pathway|biological_process///GO:0033088|negative regulation of immature T cell proliferation in thymus|biological_process			14.708	29.5327	1.00572	0.00405	0.0394782
ENSTGUG00000005164	ENSTGUT00000005358		PIK3R5|	chr18:4315653-4319330	GO:0046935|1-phosphatidylinositol-3-kinase regulator activity|molecular_function///GO:0005944|phosphatidylinositol 3-kinase complex, class IB|cellular_component///GO:0043551|regulation of phosphatidylinositol 3-kinase activity|biological_process			3.00317	15.1707	2.33673	0.00535	0.0484475
ENSTGUG00000005174	ENSTGUT00000005398		RSL1D1|	chr14:7554928-7557804	GO:0003723|RNA binding|molecular_function///GO:0005730|nucleolus|cellular_component///GO:0005515|protein binding|molecular_function///GO:0016020|membrane|cellular_component///GO:0042981|regulation of apoptotic process|biological_process///GO:0044822|poly(A) RNA binding|molecular_function///GO:2000772|regulation of cellular senescence|biological_process///GO:0032880|regulation of protein localizat…			148.597	254.159	0.774323	0.02575	0.146949
ENSTGUG00000005199	ENSTGUT00000005394			chr20:6543727-6546405	GO:0004930|G-protein coupled receptor activity|molecular_function///GO:0016021|integral component of membrane|cellular_component///GO:0004871|signal transducer activity|molecular_function///GO:0007165|signal transduction|biological_process///GO:0007186|G-protein coupled receptor signaling pathway|biological_process			15.6589	47.6115	1.60432	0.00025	0.00433142
ENSTGUG00000005203	ENSTGUT00000005401		RNF39|	chrZ:64154434-64164811	GO:0005515|protein binding|molecular_function			36.2885	148.673	2.03456	0.0001	0.0019824
ENSTGUG00000005207	ENSTGUT00000005410			chr6:4725783-4763519				11.0331	19.5612	0.826151	0.01555	0.103141
ENSTGUG00000005208	ENSTGUT00000005407			chrZ:64154434-64164811				20.9674	116.688	2.47644	0.0028	0.0300312
ENSTGUG00000005219	ENSTGUT00000005425	100228878	|nuclear receptor binding factor 2	chr6:4794733-4808130				0.854952	2.23172	1.38424	0.0395	0.194668
ENSTGUG00000005235	ENSTGUT00000005445		IP6K1|	chr12:5040072-5046243	GO:0008440|inositol-1,4,5-trisphosphate 3-kinase activity|molecular_function///GO:0005634|nucleus|cellular_component///GO:0005730|nucleolus|cellular_component///GO:0046854|phosphatidylinositol phosphorylation|biological_process///GO:0005737|cytoplasm|cellular_component			18.8145	36.5097	0.956434	0.03885	0.192902
ENSTGUG00000005261	ENSTGUT00000005487		TMBIM1|	chr7:10077818-10081003	GO:0016021|integral component of membrane|cellular_component///GO:0016020|membrane|cellular_component///GO:0005794|Golgi apparatus|cellular_component///GO:0070062|extracellular exosome|cellular_component///GO:0010008|endosome membrane|cellular_component///GO:0005765|lysosomal membrane|cellular_component///GO:1902042|negative regulation of extrinsic apoptotic signaling pathway via death domain rec…			97.3553	173.257	0.831581	0.0154	0.102338
ENSTGUG00000005263	ENSTGUT00000005470	100230928	|vitamin K epoxide reductase complex subunit 1-like protein 1-like	chr19:6153407-6163790				10.0506	21.3028	1.08376	0.03575	0.18416
ENSTGUG00000005264	ENSTGUT00000005583		ANK1|	chr22:3206464-3240634	GO:0005515|protein binding|molecular_function///GO:0007165|signal transduction|biological_process///GO:0005886|plasma membrane|cellular_component///GO:0006888|ER to Golgi vesicle-mediated transport|biological_process///GO:0008093|cytoskeletal adaptor activity|molecular_function///GO:0019899|enzyme binding|molecular_function///GO:0051117|ATPase binding|molecular_function///GO:0030507|spectrin bind…			6.76099	14.8074	1.13101	0.0039	0.0383693
ENSTGUG00000005270	ENSTGUT00000005486	100227042	ARID5B|AT rich interactive domain 5B (MRF1-like)	chr6:5124873-5227979	GO:0003677|DNA binding|molecular_function///GO:0044212|transcription regulatory region DNA binding|molecular_function///GO:0000122|negative regulation of transcription from RNA polymerase II promoter|biological_process///GO:0003713|transcription coactivator activity|molecular_function///GO:0005515|protein binding|molecular_function///GO:0000977|RNA polymerase II regulatory region sequence-specifi…			8.75727	36.0539	2.0416	5e-05	0.00109134
ENSTGUG00000005289	ENSTGUT00000005508		TFEC|	chr1A:24772618-24807067	GO:0046983|protein dimerization activity|molecular_function///GO:0005737|cytoplasm|cellular_component///GO:0005654|nucleoplasm|cellular_component///GO:0005515|protein binding|molecular_function///GO:0006355|regulation of transcription, DNA-templated|biological_process///GO:0034605|cellular response to heat|biological_process			17.6842	42.3195	1.25886	0.00195	0.0229363
ENSTGUG00000005295	ENSTGUT00000005497			chr11:4670606-4671175	GO:0060326|cell chemotaxis|biological_process///GO:0006935|chemotaxis|biological_process///GO:0005125|cytokine activity|molecular_function///GO:0005615|extracellular space|cellular_component///GO:0005576|extracellular region|cellular_component///GO:0008009|chemokine activity|molecular_function///GO:0006955|immune response|biological_process			78.4797	2329.31	4.89144	5e-05	0.00109134
ENSTGUG00000005299	ENSTGUT00000005498			chr11:4679822-4680086				70.074	377.745	2.43046	5e-05	0.00109134
ENSTGUG00000005300	ENSTGUT00000005499			chr11:4681525-4684395				68.1716	471.522	2.79008	5e-05	0.00109134
ENSTGUG00000005304	ENSTGUT00000005553	100225196	|argininosuccinate lyase-like	chr19:6195167-6200465	GO:0042450|arginine biosynthetic process via ornithine|biological_process///GO:0004056|argininosuccinate lyase activity|molecular_function///GO:0003824|catalytic activity|molecular_function			5.54649	38.0056	2.77657	5e-05	0.00109134
ENSTGUG00000005306	ENSTGUT00000005528	100227302	CEL|carboxyl ester lipase (bile salt-stimulated lipase)	chr17:7569719-7574811	GO:0016787|hydrolase activity|molecular_function///GO:0008152|metabolic process|biological_process///GO:0046514|ceramide catabolic process|biological_process			1.15098	3449.68	11.5494	5e-05	0.00109134
ENSTGUG00000005326	ENSTGUT00000005547	100218402	|interferon-induced GTP-binding protein Mx-like	chr1:3292156-3304526	GO:0003924|GTPase activity|molecular_function///GO:0005525|GTP binding|molecular_function///GO:0008152|metabolic process|biological_process///GO:0000166|nucleotide binding|molecular_function			19.6359	68.7816	1.80853	5e-05	0.00109134
ENSTGUG00000005329	ENSTGUT00000005550		GTF3C5|	chr17:7578522-7584447	GO:0005515|protein binding|molecular_function///GO:0000127|transcription factor TFIIIC complex|cellular_component///GO:0035914|skeletal muscle cell differentiation|biological_process			2.03662	4.44602	1.12634	0.04055	0.197726
ENSTGUG00000005339	ENSTGUT00000005579	100229265	PUM3|KIAA0020 ortholog	chrZ:64655017-64677884	GO:0005488|binding|molecular_function///GO:0003723|RNA binding|molecular_function///GO:0005654|nucleoplasm|cellular_component///GO:0005730|nucleolus|cellular_component///GO:0005783|endoplasmic reticulum|cellular_component///GO:0005515|protein binding|molecular_function///GO:0044822|poly(A) RNA binding|molecular_function///GO:0010835|regulation of protein ADP-ribosylation|biological_process			33.4623	57.3511	0.777284	0.02285	0.134908
ENSTGUG00000005349	ENSTGUT00000005570///ENSTGUT00000005573///ENSTGUT00000005576			chr2:65981773-66018489	GO:0016021|integral component of membrane|cellular_component			4.97464	11.1668	1.16655	0.011	0.0807531
ENSTGUG00000005351	ENSTGUT00000005634			chr17:7587347-7608408	GO:0007165|signal transduction|biological_process///GO:0043547|positive regulation of GTPase activity|biological_process///GO:0005085|guanyl-nucleotide exchange factor activity|molecular_function///GO:0007264|small GTPase mediated signal transduction|biological_process///GO:0005622|intracellular|cellular_component			9.04652	17.6551	0.964648	0.0146	0.0984431
ENSTGUG00000005357	ENSTGUT00000005609	100221513	|period circadian protein homolog 2-like	chr9:1071102-1097729	GO:0005515|protein binding|molecular_function///GO:0004871|signal transducer activity|molecular_function///GO:0007165|signal transduction|biological_process			25.7073	42.6043	0.728821	0.0388	0.192834
ENSTGUG00000005360	ENSTGUT00000005562		OCSTAMP|	chr20:6860800-6862851	GO:0016021|integral component of membrane|cellular_component///GO:0072674|multinuclear osteoclast differentiation|biological_process///GO:0034241|positive regulation of macrophage fusion|biological_process///GO:0090290|positive regulation of osteoclast proliferation|biological_process///GO:0071391|cellular response to estrogen stimulus|biological_process///GO:0045672|positive regulation of osteoc…			0.412676	3.59988	3.12487	0.0007	0.0101788
ENSTGUG00000005368	ENSTGUT00000005568		RILPL2|	chr15:2454609-2455985	GO:0005737|cytoplasm|cellular_component///GO:0042802|identical protein binding|molecular_function///GO:0070062|extracellular exosome|cellular_component///GO:0005813|centrosome|cellular_component///GO:0003382|epithelial cell morphogenesis|biological_process///GO:0072372|primary cilium|cellular_component///GO:1903445|protein transport from ciliary membrane to plasma membrane|biological_process			18.4098	55.1193	1.58209	0.0025	0.0276541
ENSTGUG00000005370	ENSTGUT00000005610	100220607	ANXA2|annexin A2	chr10:4739256-4760084	GO:0004859|phospholipase inhibitor activity|molecular_function///GO:0008092|cytoskeletal protein binding|molecular_function///GO:0043086|negative regulation of catalytic activity|biological_process///GO:0005544|calcium-dependent phospholipid binding|molecular_function///GO:0005509|calcium ion binding|molecular_function///GO:0005634|nucleus|cellular_component///GO:0005615|extracellular space|cellu…			422.912	730.416	0.788361	0.04115	0.199457
ENSTGUG00000005373	ENSTGUT00000005590		RABGEF1|	chr19:6314005-6329235	GO:0008270|zinc ion binding|molecular_function///GO:0003677|DNA binding|molecular_function///GO:0043547|positive regulation of GTPase activity|biological_process///GO:0017137|Rab GTPase binding|molecular_function///GO:0005769|early endosome|cellular_component///GO:0005515|protein binding|molecular_function///GO:0017112|Rab guanyl-nucleotide exchange factor activity|molecular_function///GO:0006612…			50.4171	101.574	1.01054	0.0039	0.0383693
ENSTGUG00000005397	ENSTGUT00000005621	100230324	TMLHE|trimethyllysine hydroxylase, epsilon	chr4A:16188612-16194117	GO:0050353|trimethyllysine dioxygenase activity|molecular_function///GO:0045329|carnitine biosynthetic process|biological_process///GO:0031418|L-ascorbic acid binding|molecular_function///GO:0005506|iron ion binding|molecular_function///GO:0016702|oxidoreductase activity, acting on single donors with incorporation of molecular oxygen, incorporation of two atoms of oxygen|molecular_function///GO:0…			3.02292	7.2575	1.26353	0.02	0.122736
ENSTGUG00000005417	ENSTGUT00000005632		E2F4|	chr11:4815707-4825887	GO:0000278|mitotic cell cycle|biological_process///GO:0005667|transcription factor complex|cellular_component///GO:0006351|transcription, DNA-templated|biological_process///GO:0003677|DNA binding|molecular_function///GO:0005654|nucleoplasm|cellular_component///GO:0003700|transcription factor activity, sequence-specific DNA binding|molecular_function///GO:0008134|transcription factor binding|molec…			12.0635	30.3047	1.32889	0.0013	0.0165805
ENSTGUG00000005424	ENSTGUT00000005639		CRK|	chr19:6484548-6497036	GO:0005515|protein binding|molecular_function///GO:0045309|protein phosphorylated amino acid binding|molecular_function///GO:0046875|ephrin receptor binding|molecular_function///GO:0005070|SH3/SH2 adaptor activity|molecular_function///GO:0032956|regulation of actin cytoskeleton organization|biological_process///GO:0009967|positive regulation of signal transduction|biological_process///GO:0015629|…			3.5561	10.4302	1.5524	0.00615	0.0536276
ENSTGUG00000005458	ENSTGUT00000005723	100227166	|myosin IC	chr19:6527169-6551332	GO:0005515|protein binding|molecular_function///GO:0016459|myosin complex|cellular_component///GO:0003774|motor activity|molecular_function///GO:0008152|metabolic process|biological_process///GO:0005524|ATP binding|molecular_function///GO:0000166|nucleotide binding|molecular_function			47.0166	95.877	1.02801	0.0022	0.0251232
ENSTGUG00000005464	ENSTGUT00000005686		WDR43|	chr3:21102487-21127177	GO:0005515|protein binding|molecular_function///GO:0044822|poly(A) RNA binding|molecular_function			14.4244	41.073	1.50968	0.0002	0.00360681
ENSTGUG00000005513	ENSTGUT00000005745	100224907	|protein-glutamine gamma-glutamyltransferase E-like	chr20:7197287-7206667	GO:0018149|peptide cross-linking|biological_process///GO:0003810|protein-glutamine gamma-glutamyltransferase activity|molecular_function///GO:0046872|metal ion binding|molecular_function			11.7518	116.366	3.30772	5e-05	0.00109134
ENSTGUG00000005517	ENSTGUT00000005733	100224200	CCDC6|coiled-coil domain containing 6	chr6:6005535-6032161	GO:0005737|cytoplasm|cellular_component///GO:0005515|protein binding|molecular_function			3.35732	7.95789	1.24507	0.01625	0.10645
ENSTGUG00000005538	ENSTGUT00000005754			chr12:5694474-5697451				3.17132	8.2617	1.38135	0.03665	0.186348
ENSTGUG00000005545	ENSTGUT00000005756			chr12:5703738-5707304				17.0508	33.1658	0.959858	0.03505	0.181971
ENSTGUG00000005551	ENSTGUT00000005791	100228995	|phosphatidylinositol transfer protein, alpha	chr19:6606581-6622674	GO:0005622|intracellular|cellular_component///GO:0006810|transport|biological_process			47.5048	90.9436	0.936899	0.0144	0.097467
ENSTGUG00000005572	ENSTGUT00000005834	100219052	FBXO11|F-box protein 11	chr3:21384652-21419251	GO:0005515|protein binding|molecular_function///GO:0000151|ubiquitin ligase complex|cellular_component///GO:0016567|protein ubiquitination|biological_process///GO:0008270|zinc ion binding|molecular_function///GO:0007605|sensory perception of sound|biological_process///GO:0004842|ubiquitin-protein transferase activity|molecular_function///GO:0005634|nucleus|cellular_component///GO:0005737|cytoplas…			11.8035	20.6618	0.807753	0.02875	0.158267
ENSTGUG00000005574	ENSTGUT00000005875			chr15:2768275-2778956	GO:0005905|coated pit|cellular_component///GO:0072583|clathrin-mediated endocytosis|biological_process///GO:0030276|clathrin binding|molecular_function///GO:0030136|clathrin-coated vesicle|cellular_component///GO:0006897|endocytosis|biological_process///GO:0005543|phospholipid binding|molecular_function///GO:0003779|actin binding|molecular_function///GO:0035091|phosphatidylinositol binding|molecu…			3.92478	9.23855	1.23505	0.0122	0.0863297
ENSTGUG00000005578	ENSTGUT00000005815		MPHOSPH10|	chr10:5437856-5444729	GO:0034457|Mpp10 complex|cellular_component///GO:0006364|rRNA processing|biological_process///GO:0005732|small nucleolar ribonucleoprotein complex|cellular_component///GO:0005634|nucleus|cellular_component///GO:0005730|nucleolus|cellular_component///GO:0005515|protein binding|molecular_function///GO:0044822|poly(A) RNA binding|molecular_function///GO:0010923|negative regulation of phosphatase act…			16.8176	36.8407	1.13133	0.00365	0.0363489
ENSTGUG00000005581	ENSTGUT00000005817		EPB42|	chr20:7245442-7260280	GO:0018149|peptide cross-linking|biological_process///GO:0003810|protein-glutamine gamma-glutamyltransferase activity|molecular_function///GO:0005515|protein binding|molecular_function///GO:0016020|membrane|cellular_component///GO:0000902|cell morphogenesis|biological_process///GO:0050801|ion homeostasis|biological_process///GO:0030863|cortical cytoskeleton|cellular_component///GO:0048536|spleen …			15.5131	42.0314	1.43798	0.0001	0.0019824
ENSTGUG00000005584	ENSTGUT00000005823	100225173	BICC1|bicaudal C homolog 1 (Drosophila)	chr6:6355407-6434911	GO:0005515|protein binding|molecular_function///GO:0003723|RNA binding|molecular_function///GO:0007368|determination of left/right symmetry|biological_process///GO:0007507|heart development|biological_process///GO:0003676|nucleic acid binding|molecular_function///GO:0044822|poly(A) RNA binding|molecular_function///GO:0090090|negative regulation of canonical Wnt signaling pathway|biological_process			1.43364	3.26342	1.1867	0.0208	0.125679
ENSTGUG00000005604	ENSTGUT00000005821			chr10:5450141-5452081				0	2.06049	14.7096	0.00035	0.00570894
ENSTGUG00000005605	ENSTGUT00000005820	100224502	GPR141|G protein-coupled receptor 141	chr2:67169973-67170885	GO:0004930|G-protein coupled receptor activity|molecular_function///GO:0016021|integral component of membrane|cellular_component///GO:0007186|G-protein coupled receptor signaling pathway|biological_process			8.08869	16.0687	0.990277	0.0325	0.172454
ENSTGUG00000005606	ENSTGUT00000005839		CCNDBP1|	chr20:7261156-7265898	GO:0051726|regulation of cell cycle|biological_process///GO:0005634|nucleus|cellular_component///GO:0005654|nucleoplasm|cellular_component///GO:0005515|protein binding|molecular_function			13.3813	27.645	1.0468	0.0167	0.108458
ENSTGUG00000005613	ENSTGUT00000005856	100218779	APBA2|amyloid beta (A4) precursor protein-binding, family A, member 2	chr10:5521437-5556248	GO:0005515|protein binding|molecular_function///GO:0007268|synaptic transmission|biological_process///GO:0001540|beta-amyloid binding|molecular_function///GO:0008021|synaptic vesicle|cellular_component///GO:0035264|multicellular organism growth|biological_process///GO:0007626|locomotory behavior|biological_process///GO:0010468|regulation of gene expression|biological_process			5.51299	13.4156	1.28301	0.00205	0.0237692
ENSTGUG00000005623	ENSTGUT00000005837		FOXN2|	chr3:21548955-21557169	GO:0005634|nucleus|cellular_component///GO:0043231|intracellular membrane-bounded organelle|cellular_component///GO:0005515|protein binding|molecular_function///GO:0035914|skeletal muscle cell differentiation|biological_process			27.4838	67.4863	1.29602	0.0009	0.0122776
ENSTGUG00000005628	ENSTGUT00000005859		ZNFX1|	chr20:7267137-7278816	GO:0044822|poly(A) RNA binding|molecular_function			8.8387	60.2458	2.76895	5e-05	0.00109134
ENSTGUG00000005638	ENSTGUT00000005902	100229679	|N-acetyltransferase 10 (GCN5-related)	chr5:6110380-6126815	GO:0008080|N-acetyltransferase activity|molecular_function///GO:0008152|metabolic process|biological_process			5.93437	30.8554	2.37836	5e-05	0.00109134
ENSTGUG00000005643	ENSTGUT00000005860		RILP|	chr19:6675839-6680014	GO:0005764|lysosome|cellular_component///GO:0017137|Rab GTPase binding|molecular_function///GO:0005515|protein binding|molecular_function///GO:0008333|endosome to lysosome transport|biological_process///GO:0005770|late endosome|cellular_component///GO:0045022|early endosome to late endosome transport|biological_process///GO:0045732|positive regulation of protein catabolic process|biological_proce…			1.22773	7.2205	2.55611	0.0003	0.005025
ENSTGUG00000005649	ENSTGUT00000005897	100222868	DDX27|DEAD (Asp-Glu-Ala-Asp) box polypeptide 27	chr20:7280698-7286480	GO:0004386|helicase activity|molecular_function///GO:0003676|nucleic acid binding|molecular_function///GO:0016787|hydrolase activity|molecular_function///GO:0008152|metabolic process|biological_process///GO:0005524|ATP binding|molecular_function///GO:0000166|nucleotide binding|molecular_function///GO:0005730|nucleolus|cellular_component///GO:0006364|rRNA processing|biological_process///GO:0005515…			26.6366	111.806	2.06951	5e-05	0.00109134
ENSTGUG00000005661	ENSTGUT00000005892			chr11:4979222-4979761	GO:0004197|cysteine-type endopeptidase activity|molecular_function///GO:0008234|cysteine-type peptidase activity|molecular_function///GO:0006508|proteolysis|biological_process			141.135	647.073	2.19685	5e-05	0.00109134
ENSTGUG00000005674	ENSTGUT00000005898	100220892	DENR|density-regulated protein	chr15:2800144-2805357	GO:0006413|translational initiation|biological_process///GO:0003743|translation initiation factor activity|molecular_function///GO:0001731|formation of translation preinitiation complex|biological_process///GO:0005515|protein binding|molecular_function///GO:0002192|IRES-dependent translational initiation|biological_process///GO:0032790|ribosome disassembly|biological_process			12.549	28.4981	1.18329	0.00865	0.068284
ENSTGUG00000005690	ENSTGUT00000005928	100226874	ABTB2|ankyrin repeat and BTB (POZ) domain containing 2	chr5:6139374-6253193	GO:0005515|protein binding|molecular_function///GO:0046982|protein heterodimerization activity|molecular_function///GO:0005634|nucleus|cellular_component///GO:0005654|nucleoplasm|cellular_component///GO:0097237|cellular response to toxic substance|biological_process			0.432522	11.1996	4.69453	5e-05	0.00109134
ENSTGUG00000005694	ENSTGUT00000005910		TRANK1|	chr2:67441769-67465415	GO:0005515|protein binding|molecular_function///GO:0005524|ATP binding|molecular_function			12.4168	27.1717	1.12981	0.00275	0.0296451
ENSTGUG00000005695	ENSTGUT00000005945	100221188	PDE9A|phosphodiesterase 9A	chr1:4012524-4062653	GO:0008081|phosphoric diester hydrolase activity|molecular_function///GO:0004114|3',5'-cyclic-nucleotide phosphodiesterase activity|molecular_function///GO:0007165|signal transduction|biological_process///GO:0046872|metal ion binding|molecular_function///GO:0016787|hydrolase activity|molecular_function///GO:0008152|metabolic process|biological_process///GO:0005829|cytosol|cellular_component///GO:…			0.857282	2.21108	1.36691	0.0355	0.183229
ENSTGUG00000005757	ENSTGUT00000005998		ABCB6|	chr7:10522051-10527860	GO:0042626|ATPase activity, coupled to transmembrane movement of substances|molecular_function///GO:0016887|ATPase activity|molecular_function///GO:0016021|integral component of membrane|cellular_component///GO:0005768|endosome|cellular_component///GO:0005739|mitochondrion|cellular_component///GO:0055085|transmembrane transport|biological_process///GO:0006810|transport|biological_process///GO:000…			2.46548	4.90458	0.992258	0.03245	0.172275
ENSTGUG00000005774	ENSTGUT00000006012		GNL3|	chr12:5785657-5793134	GO:0005525|GTP binding|molecular_function///GO:0005730|nucleolus|cellular_component///GO:0005654|nucleoplasm|cellular_component///GO:0005515|protein binding|molecular_function///GO:0005615|extracellular space|cellular_component///GO:0016020|membrane|cellular_component///GO:0044822|poly(A) RNA binding|molecular_function///GO:1902895|positive regulation of pri-miRNA transcription from RNA polymeras…			101.915	181.728	0.834418	0.01285	0.0897888
ENSTGUG00000005797	ENSTGUT00000006106			chr12:5796688-5846896	GO:0005515|protein binding|molecular_function///GO:0003682|chromatin binding|molecular_function///GO:0005634|nucleus|cellular_component			3.21142	5.92673	0.884023	0.0294	0.160842
ENSTGUG00000005802	ENSTGUT00000006031			chr6:8320577-8325723	GO:0005515|protein binding|molecular_function///GO:0019898|extrinsic component of membrane|cellular_component			1.92477	17.307	3.1686	5e-05	0.00109134
ENSTGUG00000005815	ENSTGUT00000006073	100224782	IFT81|intraflagellar transport 81 homolog (Chlamydomonas)	chr15:2910878-2949840	GO:0042384|cilium assembly|biological_process///GO:0030992|intraciliary transport particle B|cellular_component///GO:0042073|intraciliary transport|biological_process///GO:0015631|tubulin binding|molecular_function///GO:0036064|ciliary basal body|cellular_component///GO:0035735|intraciliary transport involved in cilium morphogenesis|biological_process///GO:0007283|spermatogenesis|biological_proce…			4.00328	13.2797	1.72997	0.00135	0.0170742
ENSTGUG00000005824	ENSTGUT00000006056	100220945	CD40|CD40 molecule, TNF receptor superfamily member 5	chr20:7462317-7752841	GO:0005515|protein binding|molecular_function///GO:0002768|immune response-regulating cell surface receptor signaling pathway|biological_process///GO:0051023|regulation of immunoglobulin secretion|biological_process///GO:0048304|positive regulation of isotype switching to IgG isotypes|biological_process///GO:0035631|CD40 receptor complex|cellular_component///GO:0032735|positive regulation of inte…			9.1412	119.335	3.7065	0.0184	0.115735
ENSTGUG00000005830	ENSTGUT00000006057	100225510	MARCH1|membrane-associated ring finger (C3HC4) 1, E3 ubiquitin protein ligase	chr4:31257167-31341314	GO:0005515|protein binding|molecular_function///GO:0008270|zinc ion binding|molecular_function///GO:0046872|metal ion binding|molecular_function///GO:0005764|lysosome|cellular_component///GO:0005886|plasma membrane|cellular_component///GO:0006955|immune response|biological_process///GO:0004842|ubiquitin-protein transferase activity|molecular_function///GO:0042287|MHC protein binding|molecular_fun…			73.5305	140.765	0.936872	0.00505	0.0464056
ENSTGUG00000005831	ENSTGUT00000006050			chr9:4213099-4213702	GO:0005737|cytoplasm|cellular_component			0	6.40393	14.7096	5e-05	0.00109134
ENSTGUG00000005833	ENSTGUT00000006053	100219314	EDN1|endothelin 1	chr2:68967409-68970765	GO:0019229|regulation of vasoconstriction|biological_process///GO:0005576|extracellular region|cellular_component///GO:0005737|cytoplasm|cellular_component///GO:0005615|extracellular space|cellular_component///GO:0007186|G-protein coupled receptor signaling pathway|biological_process///GO:0005179|hormone activity|molecular_function///GO:0000122|negative regulation of transcription from RNA polyme…			2.55209	11.3792	2.15665	0.0019	0.0224982
ENSTGUG00000005845	ENSTGUT00000006067	100221217	|translocase of inner mitochondrial membrane 23 homolog (yeast)	chr6:8405527-8422580	GO:0016021|integral component of membrane|cellular_component///GO:0071806|protein transmembrane transport|biological_process///GO:0015450|P-P-bond-hydrolysis-driven protein transmembrane transporter activity|molecular_function///GO:0005744|mitochondrial inner membrane presequence translocase complex|cellular_component///GO:0006886|intracellular protein transport|biological_process///GO:0016020|me…			37.2034	75.7038	1.02493	0.00745	0.0613741
ENSTGUG00000005855	ENSTGUT00000006101	100228294	XYLT1|xylosyltransferase 1-like	chr14:8197643-8281394	GO:0030158|protein xylosyltransferase activity|molecular_function///GO:0006024|glycosaminoglycan biosynthetic process|biological_process///GO:0008375|acetylglucosaminyltransferase activity|molecular_function///GO:0004871|signal transducer activity|molecular_function///GO:0007165|signal transduction|biological_process///GO:0000139|Golgi membrane|cellular_component///GO:0016020|membrane|cellular_co…			1.04403	2.44206	1.22593	0.0169	0.109421
ENSTGUG00000005871	ENSTGUT00000006089	101234195	NRROS|leucine rich repeat containing 33	chr9:4273802-4276055	GO:0005515|protein binding|molecular_function///GO:0006954|inflammatory response|biological_process///GO:0006955|immune response|biological_process///GO:0005783|endoplasmic reticulum|cellular_component///GO:0006801|superoxide metabolic process|biological_process			2.75969	9.82927	1.83258	0.00015	0.00283554
ENSTGUG00000005874	ENSTGUT00000006096	100223407	WDR53|WD repeat domain 53	chr9:4294100-4297637	GO:0005515|protein binding|molecular_function			9.70979	34.3158	1.82136	0.00025	0.00433142
ENSTGUG00000005884	ENSTGUT00000006131	100220287	|serine/threonine-protein kinase SIK2-like	chr1:4474759-4485040	GO:0004713|protein tyrosine kinase activity|molecular_function///GO:0016772|transferase activity, transferring phosphorus-containing groups|molecular_function///GO:0006468|protein phosphorylation|biological_process///GO:0004672|protein kinase activity|molecular_function///GO:0005524|ATP binding|molecular_function///GO:0000166|nucleotide binding|molecular_function			0.473372	1.84816	1.96504	0.0024	0.0269136
ENSTGUG00000005891	ENSTGUT00000006115	100232531	BIRC5|baculoviral IAP repeat-containing protein 5-like	chr3:23697931-23699121	GO:0061469|regulation of type B pancreatic cell proliferation|biological_process///GO:0043524|negative regulation of neuron apoptotic process|biological_process///GO:0000226|microtubule cytoskeleton organization|biological_process///GO:0007346|regulation of mitotic cell cycle|biological_process///GO:0061178|regulation of insulin secretion involved in cellular response to glucose stimulus|biologic…			37.4937	135.286	1.85129	0.0001	0.0019824
ENSTGUG00000005896	ENSTGUT00000006171	100229394	ATRX|alpha thalassemia/mental retardation syndrome X-linked	chr4A:18089551-18144028	GO:0008270|zinc ion binding|molecular_function///GO:0003677|DNA binding|molecular_function///GO:0005634|nucleus|cellular_component///GO:0035064|methylated histone binding|molecular_function///GO:0042393|histone binding|molecular_function///GO:0045944|positive regulation of transcription from RNA polymerase II promoter|biological_process///GO:0006338|chromatin remodeling|biological_process///GO:00…			21.6336	36.0699	0.737523	0.03015	0.163592
ENSTGUG00000005903	ENSTGUT00000006147	100227083	UTP15|UTP15, U3 small nucleolar ribonucleoprotein, homolog (S. cerevisiae)	chrZ:66617265-66627363	GO:0005515|protein binding|molecular_function///GO:0006364|rRNA processing|biological_process///GO:0005730|nucleolus|cellular_component///GO:0005634|nucleus|cellular_component///GO:0005737|cytoplasm|cellular_component///GO:0030054|cell junction|cellular_component///GO:0044822|poly(A) RNA binding|molecular_function			36.9772	77.7701	1.07258	0.0028	0.0300312
ENSTGUG00000005920	ENSTGUT00000006165		CAMKK2|	chr15:2972755-2981776	GO:0004713|protein tyrosine kinase activity|molecular_function///GO:0004674|protein serine/threonine kinase activity|molecular_function///GO:0016772|transferase activity, transferring phosphorus-containing groups|molecular_function///GO:0006468|protein phosphorylation|biological_process///GO:0004672|protein kinase activity|molecular_function///GO:0016310|phosphorylation|biological_process///GO:00…			1.93019	11.3769	2.5593	5e-05	0.00109134
ENSTGUG00000005923	ENSTGUT00000006150	100228332	DR1|down-regulator of transcription 1, TBP-binding (negative cofactor 2)	chr8:10326712-10336089	GO:0046982|protein heterodimerization activity|molecular_function///GO:0043565|sequence-specific DNA binding|molecular_function///GO:0005622|intracellular|cellular_component///GO:0005634|nucleus|cellular_component///GO:0005515|protein binding|molecular_function///GO:0017025|TBP-class protein binding|molecular_function///GO:0043966|histone H3 acetylation|biological_process///GO:0005671|Ada2/Gcn5/A…			13.0126	26.5594	1.02931	0.01625	0.10645
ENSTGUG00000005926	ENSTGUT00000006162	100232768	|ribosomal RNA processing 1 homolog B (S. cerevisiae)	chr1:4619710-4636955	GO:0030688|preribosome, small subunit precursor|cellular_component///GO:0006364|rRNA processing|biological_process			18.4581	38.3898	1.05647	0.00435	0.0417868
ENSTGUG00000005959	ENSTGUT00000006209	100231848	CHAT|choline O-acetyltransferase	chr6:8589813-8622194	GO:0016746|transferase activity, transferring acyl groups|molecular_function///GO:0016740|transferase activity|molecular_function///GO:0008152|metabolic process|biological_process			0.512224	1.31808	1.36359	0.03635	0.185804
ENSTGUG00000005971	ENSTGUT00000006195		OR4Q2|	chr5:6433644-6439225	GO:0050911|detection of chemical stimulus involved in sensory perception of smell|biological_process///GO:0004984|olfactory receptor activity|molecular_function///GO:0004930|G-protein coupled receptor activity|molecular_function///GO:0016021|integral component of membrane|cellular_component///GO:0004871|signal transducer activity|molecular_function///GO:0007165|signal transduction|biological_proc…			0.261985	1.34153	2.35632	0.02985	0.162547
ENSTGUG00000005975	ENSTGUT00000006197			chr5:6446823-6489370	GO:0004930|G-protein coupled receptor activity|molecular_function///GO:0016021|integral component of membrane|cellular_component///GO:0007186|G-protein coupled receptor signaling pathway|biological_process			23.7107	115.76	2.28752	5e-05	0.00109134
ENSTGUG00000005980	ENSTGUT00000006232	100230512	KDM2A|lysine (K)-specific demethylase 2A	chr5:6538589-6567985	GO:0005515|protein binding|molecular_function///GO:0008270|zinc ion binding|molecular_function///GO:0003677|DNA binding|molecular_function///GO:0046872|metal ion binding|molecular_function///GO:0005634|nucleus|cellular_component///GO:0005730|nucleolus|cellular_component///GO:0006303|double-strand break repair via nonhomologous end joining|biological_process///GO:0070544|histone H3-K36 demethylati…			3.20219	6.40357	0.999818	0.0182	0.114887
ENSTGUG00000005994	ENSTGUT00000006236	100222518	RNF111|ring finger protein 111	chr10:6477115-6509221	GO:0005515|protein binding|molecular_function///GO:0008270|zinc ion binding|molecular_function///GO:0031398|positive regulation of protein ubiquitination|biological_process///GO:0007389|pattern specification process|biological_process///GO:0030511|positive regulation of transforming growth factor beta receptor signaling pathway|biological_process///GO:0000209|protein polyubiquitination|biological…			0.785417	1.74724	1.15355	0.03775	0.189664
ENSTGUG00000006026	ENSTGUT00000006256		MYLIP|	chr2:70273308-70286323	GO:0005515|protein binding|molecular_function///GO:0008270|zinc ion binding|molecular_function///GO:0005856|cytoskeleton|cellular_component///GO:0032803|regulation of low-density lipoprotein particle receptor catabolic process|biological_process///GO:0010989|negative regulation of low-density lipoprotein particle clearance|biological_process///GO:0031648|protein destabilization|biological_process…			22.6186	64.3399	1.5082	0.00015	0.00283554
ENSTGUG00000006030	ENSTGUT00000006278	100230875	ANXA10|annexin A10	chr4:32638455-32654434	GO:0004859|phospholipase inhibitor activity|molecular_function///GO:0043086|negative regulation of catalytic activity|biological_process///GO:0005544|calcium-dependent phospholipid binding|molecular_function///GO:0005509|calcium ion binding|molecular_function///GO:0005515|protein binding|molecular_function///GO:0005739|mitochondrion|cellular_component			1.16066	3.45517	1.57381	0.01265	0.0889787
ENSTGUG00000006049	ENSTGUT00000006306		TMEM120B|	chr15:3170124-3178565	GO:0016021|integral component of membrane|cellular_component///GO:0005515|protein binding|molecular_function///GO:0005637|nuclear inner membrane|cellular_component///GO:0045444|fat cell differentiation|biological_process///GO:0051291|protein heterooligomerization|biological_process			1.62343	3.97277	1.2911	0.02055	0.124595
ENSTGUG00000006062	ENSTGUT00000006311	100220724	DES|desmin	chr7:10608185-10612195	GO:0005882|intermediate filament|cellular_component///GO:0005198|structural molecule activity|molecular_function///GO:0005916|fascia adherens|cellular_component///GO:0031594|neuromuscular junction|cellular_component///GO:0043292|contractile fiber|cellular_component///GO:0030018|Z disc|cellular_component///GO:0042383|sarcolemma|cellular_component///GO:0005856|cytoskeleton|cellular_component///GO:0…			316.776	998.248	1.65594	5e-05	0.00109134
ENSTGUG00000006069	ENSTGUT00000006317	100231674	ALAS1|aminolevulinate, delta-, synthase 1	chr12:6454221-6462375	GO:0006782|protoporphyrinogen IX biosynthetic process|biological_process///GO:0006778|porphyrin-containing compound metabolic process|biological_process///GO:0003870|5-aminolevulinate synthase activity|molecular_function///GO:0006783|heme biosynthetic process|biological_process///GO:0030170|pyridoxal phosphate binding|molecular_function///GO:0033014|tetrapyrrole biosynthetic process|biological_pr…			5.97016	26.7059	2.16132	5e-05	0.00109134
ENSTGUG00000006073	ENSTGUT00000006406	100224074	NOTCH1|notch 1	chr17:8964362-8983929	GO:0005515|protein binding|molecular_function///GO:0050793|regulation of developmental process|biological_process///GO:0030154|cell differentiation|biological_process///GO:0007219|Notch signaling pathway|biological_process///GO:0016021|integral component of membrane|cellular_component///GO:0007275|multicellular organismal development|biological_process///GO:0004872|receptor activity|molecular_fun…			0.929307	2.36812	1.34951	0.00265	0.0288313
ENSTGUG00000006084	ENSTGUT00000006314	100228517	RHOF|ras homolog family member F (in filopodia)	chr15:3181363-3209915	GO:0007165|signal transduction|biological_process///GO:0006913|nucleocytoplasmic transport|biological_process///GO:0006886|intracellular protein transport|biological_process///GO:0007264|small GTPase mediated signal transduction|biological_process///GO:0003924|GTPase activity|molecular_function///GO:0015031|protein transport|biological_process///GO:0005525|GTP binding|molecular_function///GO:0005…			28.8561	50.4116	0.804877	0.04695	0.217797
ENSTGUG00000006109	ENSTGUT00000006363			chr6:9949942-9967011	GO:0005488|binding|molecular_function///GO:0005515|protein binding|molecular_function			0.438146	1.50029	1.77576	0.0252	0.144589
ENSTGUG00000006133	ENSTGUT00000006380	751982	SNAP25|SNAP-25b	chr3:24595899-24657667	GO:0005515|protein binding|molecular_function///GO:0043005|neuron projection|cellular_component///GO:0016192|vesicle-mediated transport|biological_process///GO:0031083|BLOC-1 complex|cellular_component///GO:0017075|syntaxin-1 binding|molecular_function///GO:0031201|SNARE complex|cellular_component///GO:0031982|vesicle|cellular_component///GO:0016020|membrane|cellular_component///GO:0070032|synapt…			2.23241	4.77904	1.09812	0.01335	0.0926102
ENSTGUG00000006135	ENSTGUT00000006399	100223133	COL4A3BP|collagen, type IV, alpha 3 (Goodpasture antigen) binding protein	chrZ:67342711-67422022	GO:0008289|lipid binding|molecular_function///GO:0070584|mitochondrion morphogenesis|biological_process///GO:0034976|response to endoplasmic reticulum stress|biological_process///GO:0006936|muscle contraction|biological_process///GO:0008283|cell proliferation|biological_process///GO:0003007|heart morphogenesis|biological_process///GO:0007029|endoplasmic reticulum organization|biological_process//…			13.0105	26.9192	1.04896	0.01065	0.0790055
ENSTGUG00000006141	ENSTGUT00000006378	100228002	TSPAN14|tetraspanin 14	chr6:9972202-9989217	GO:0016021|integral component of membrane|cellular_component///GO:0097197|tetraspanin-enriched microdomain|cellular_component///GO:0051604|protein maturation|biological_process///GO:0019899|enzyme binding|molecular_function///GO:0009986|cell surface|cellular_component///GO:0005886|plasma membrane|cellular_component///GO:0045747|positive regulation of Notch signaling pathway|biological_process///G…			56.4197	118.935	1.07591	0.00355	0.0355537
ENSTGUG00000006142	ENSTGUT00000006407		TNRC6A|	chr14:8863706-8902288	GO:0005515|protein binding|molecular_function///GO:0003676|nucleic acid binding|molecular_function///GO:0005654|nucleoplasm|cellular_component///GO:0043231|intracellular membrane-bounded organelle|cellular_component///GO:0005794|Golgi apparatus|cellular_component///GO:0000932|cytoplasmic mRNA processing body|cellular_component///GO:0044822|poly(A) RNA binding|molecular_function///GO:0035195|gene …			4.57554	7.88232	0.784678	0.0466	0.216934
ENSTGUG00000006210	ENSTGUT00000006444		ERAL1|	chr19:7259669-7262761	GO:0015684|ferrous iron transport|biological_process///GO:0015093|ferrous iron transmembrane transporter activity|molecular_function///GO:0016021|integral component of membrane|cellular_component///GO:0007264|small GTPase mediated signal transduction|biological_process///GO:0003924|GTPase activity|molecular_function///GO:0005525|GTP binding|molecular_function///GO:0003723|RNA binding|molecular_fu…			1.40593	3.18899	1.18157	0.0391	0.193689
ENSTGUG00000006211	ENSTGUT00000006438	100220005	LAMP5|lysosomal-associated membrane protein family, member 5	chr3:24889974-24898453	GO:0005886|plasma membrane|cellular_component///GO:0010008|endosome membrane|cellular_component///GO:0033116|endoplasmic reticulum-Golgi intermediate compartment membrane|cellular_component///GO:0016020|membrane|cellular_component///GO:0031901|early endosome membrane|cellular_component///GO:0030659|cytoplasmic vesicle membrane|cellular_component///GO:0055038|recycling endosome membrane|cellular_c…			4.39751	24.8567	2.49888	0.0001	0.0019824
ENSTGUG00000006226	ENSTGUT00000006454	100226479	LRRC8C|leucine rich repeat containing 8 family, member C	chr8:11574552-11579392	GO:0005515|protein binding|molecular_function///GO:0016020|membrane|cellular_component///GO:0045444|fat cell differentiation|biological_process///GO:0005783|endoplasmic reticulum|cellular_component			3.77693	8.30284	1.13639	0.0136	0.0937302
ENSTGUG00000006235	ENSTGUT00000006462			chr7:10776964-10777657	GO:0030054|cell junction|cellular_component///GO:0007154|cell communication|biological_process///GO:0005922|connexon complex|cellular_component///GO:0005921|gap junction|cellular_component///GO:0016021|integral component of membrane|cellular_component///GO:0016020|membrane|cellular_component///GO:0005886|plasma membrane|cellular_component			9.24285	35.2468	1.93109	0.00035	0.00570894
ENSTGUG00000006246	ENSTGUT00000006507	100223192	CAST|calpastatin	chrZ:67646561-67697128	GO:0005737|cytoplasm|cellular_component///GO:0016020|membrane|cellular_component///GO:0005829|cytosol|cellular_component///GO:0005783|endoplasmic reticulum|cellular_component///GO:0005515|protein binding|molecular_function///GO:0044822|poly(A) RNA binding|molecular_function///GO:2000675|negative regulation of type B pancreatic cell apoptotic process|biological_process			56.0149	92.333	0.721036	0.03255	0.172546
ENSTGUG00000006282	ENSTGUT00000006508		CCDC86|	chr5:6648866-6650727	GO:0005634|nucleus|cellular_component///GO:0005730|nucleolus|cellular_component///GO:0005515|protein binding|molecular_function///GO:0044822|poly(A) RNA binding|molecular_function			38.0966	79.6277	1.06361	0.00645	0.0551532
ENSTGUG00000006329	ENSTGUT00000006567		MLKL|	chr11:5795821-5800429	GO:0004713|protein tyrosine kinase activity|molecular_function///GO:0016772|transferase activity, transferring phosphorus-containing groups|molecular_function///GO:0006468|protein phosphorylation|biological_process///GO:0004672|protein kinase activity|molecular_function///GO:0005524|ATP binding|molecular_function///GO:0005737|cytoplasm|cellular_component///GO:0005886|plasma membrane|cellular_comp…			19.2742	102.452	2.4102	5e-05	0.00109134
ENSTGUG00000006334	ENSTGUT00000006587	100228863	|G-protein signaling modulator 1	chr17:9065802-9107197	GO:0005515|protein binding|molecular_function///GO:0008277|regulation of G-protein coupled receptor protein signaling pathway|biological_process///GO:0030695|GTPase regulator activity|molecular_function///GO:0005092|GDP-dissociation inhibitor activity|molecular_function///GO:0050790|regulation of catalytic activity|biological_process			5.33884	10.4538	0.969428	0.03505	0.181971
ENSTGUG00000006378	ENSTGUT00000006672	100227645	SRGAP1|SLIT-ROBO Rho GTPase activating protein 1	chr1A:32820129-32891736	GO:0005515|protein binding|molecular_function///GO:0007165|signal transduction|biological_process			1.11792	3.15549	1.49705	0.00455	0.0430441
ENSTGUG00000006387	ENSTGUT00000006640			chr5:6691716-6693178	GO:0004190|aspartic-type endopeptidase activity|molecular_function///GO:0008233|peptidase activity|molecular_function///GO:0006508|proteolysis|biological_process///GO:0016787|hydrolase activity|molecular_function			4.63839	43.7788	3.23854	5e-05	0.00109134
ENSTGUG00000006401	ENSTGUT00000006639			chr11:5893176-5894693	GO:0004252|serine-type endopeptidase activity|molecular_function///GO:0006508|proteolysis|biological_process			1.29872	8692.97	12.7085	0.00185	0.0219799
ENSTGUG00000006405	ENSTGUT00000006649		PARP3|	chr12:6693536-6696519	GO:0006471|protein ADP-ribosylation|biological_process///GO:0003950|NAD+ ADP-ribosyltransferase activity|molecular_function///GO:0006302|double-strand break repair|biological_process///GO:0000723|telomere maintenance|biological_process///GO:0035861|site of double-strand break|cellular_component///GO:0051106|positive regulation of DNA ligation|biological_process///GO:0060236|regulation of mitotic …			1.68626	3.91376	1.21473	0.0357	0.183992
ENSTGUG00000006409	ENSTGUT00000006664	100221838	|chymotrypsinogen 2-like	chr11:5895725-5899361	GO:0004252|serine-type endopeptidase activity|molecular_function///GO:0006508|proteolysis|biological_process			0.277562	3718.34	13.7096	0.03025	0.163883
ENSTGUG00000006419	ENSTGUT00000006659		ZNHIT6|	chr8:12744027-12780444	GO:0005515|protein binding|molecular_function///GO:0042802|identical protein binding|molecular_function///GO:0070062|extracellular exosome|cellular_component///GO:0019899|enzyme binding|molecular_function///GO:0051259|protein oligomerization|biological_process///GO:0070761|pre-snoRNP complex|cellular_component///GO:0051117|ATPase binding|molecular_function///GO:0001094|TFIID-class transcription f…			5.79831	21.5083	1.89119	5e-05	0.00109134
ENSTGUG00000006428	ENSTGUT00000006675		CYR61|	chr8:12790132-12791675	GO:0005515|protein binding|molecular_function///GO:0005576|extracellular region|cellular_component///GO:0005520|insulin-like growth factor binding|molecular_function///GO:0001558|regulation of cell growth|biological_process///GO:0030513|positive regulation of BMP signaling pathway|biological_process///GO:0031012|extracellular matrix|cellular_component///GO:0045944|positive regulation of transcrip…			0.881672	6.89389	2.96701	0.0001	0.0019824
ENSTGUG00000006436	ENSTGUT00000006700	100231478	BCAR1|breast cancer anti-estrogen resistance 1	chr11:5900298-5908509	GO:0005515|protein binding|molecular_function///GO:0004871|signal transducer activity|molecular_function///GO:0005737|cytoplasm|cellular_component///GO:0005730|nucleolus|cellular_component///GO:0005886|plasma membrane|cellular_component///GO:0060326|cell chemotaxis|biological_process///GO:0050853|B cell receptor signaling pathway|biological_process///GO:0007229|integrin-mediated signaling pathway…			3.16201	7.91607	1.32394	0.01465	0.0987173
ENSTGUG00000006438	ENSTGUT00000006673	100230787	NYX|nyctalopin	chr1:6575941-6577249	GO:0005515|protein binding|molecular_function///GO:0005622|intracellular|cellular_component///GO:0007601|visual perception|biological_process			1.70868	4.19297	1.29509	0.02295	0.135197
ENSTGUG00000006453	ENSTGUT00000006708	100227203	SSH2|slingshot homolog 2 (Drosophila)	chr19:7506202-7597733	GO:0035335|peptidyl-tyrosine dephosphorylation|biological_process///GO:0016791|phosphatase activity|molecular_function///GO:0008138|protein tyrosine/serine/threonine phosphatase activity|molecular_function///GO:0006470|protein dephosphorylation|biological_process///GO:0004725|protein tyrosine phosphatase activity|molecular_function///GO:0016311|dephosphorylation|biological_process///GO:0003677|DN…			5.86612	13.4224	1.19417	0.0029	0.0307609
ENSTGUG00000006464	ENSTGUT00000006738		SEMA3F|	chr12:6731882-6748989	GO:0005515|protein binding|molecular_function///GO:0016020|membrane|cellular_component///GO:0007411|axon guidance|biological_process///GO:0045499|chemorepellent activity|molecular_function///GO:1902287|semaphorin-plexin signaling pathway involved in axon guidance|biological_process///GO:0050919|negative chemotaxis|biological_process///GO:0021612|facial nerve structural organization|biological_pro…			1.72856	6.94995	2.00743	0.00125	0.01602
ENSTGUG00000006469	ENSTGUT00000006719			chr20:7991057-8007305				1.49879	7.18098	2.26038	0.0001	0.0019824
ENSTGUG00000006483	ENSTGUT00000006736		ASXL1|	chr20:8018001-8027255	GO:0006351|transcription, DNA-templated|biological_process///GO:0005515|protein binding|molecular_function///GO:0070062|extracellular exosome|cellular_component///GO:0035522|monoubiquitinated histone H2A deubiquitination|biological_process///GO:0035517|PR-DUB complex|cellular_component///GO:0006355|regulation of transcription, DNA-templated|biological_process///GO:0005634|nucleus|cellular_compone…			3.04531	6.24095	1.03518	0.01505	0.100835
ENSTGUG00000006506	ENSTGUT00000006757	100230863	|mucolipin 2	chr8:13041122-13056052				24.5236	42.6396	0.798024	0.04995	0.226908
ENSTGUG00000006513	ENSTGUT00000006765	100228658	CPSF7|cleavage and polyadenylation specific factor 7, 59kDa	chr5:6724389-6731089	GO:0003676|nucleic acid binding|molecular_function///GO:0000166|nucleotide binding|molecular_function///GO:0005634|nucleus|cellular_component///GO:0016020|membrane|cellular_component///GO:0051262|protein tetramerization|biological_process///GO:0005515|protein binding|molecular_function///GO:0044822|poly(A) RNA binding|molecular_function///GO:0005849|mRNA cleavage factor complex|cellular_component			0.981427	4.37845	2.15747	0.0003	0.005025
ENSTGUG00000006519	ENSTGUT00000006793		PLP1|	chr4A:19582684-19587276	GO:0016021|integral component of membrane|cellular_component///GO:0005886|plasma membrane|cellular_component///GO:0005515|protein binding|molecular_function///GO:0021762|substantia nigra development|biological_process///GO:0006954|inflammatory response|biological_process///GO:0042552|myelination|biological_process///GO:0010628|positive regulation of gene expression|biological_process///GO:0048469…			0.33931	1.34142	1.98309	0.00135	0.0170742
ENSTGUG00000006555	ENSTGUT00000006804		TRAF1|	chr17:9541766-9551823	GO:0005515|protein binding|molecular_function///GO:0042981|regulation of apoptotic process|biological_process///GO:0051092|positive regulation of NF-kappaB transcription factor activity|biological_process///GO:0007165|signal transduction|biological_process///GO:0008270|zinc ion binding|molecular_function///GO:0046872|metal ion binding|molecular_function///GO:0031625|ubiquitin protein ligase bindi…			28.8273	129.573	2.16825	5e-05	0.00109134
ENSTGUG00000006558	ENSTGUT00000006839	100220059	HCK|hemopoietic cell kinase	chr20:8090640-8097648	GO:0005515|protein binding|molecular_function///GO:0004715|non-membrane spanning protein tyrosine kinase activity|molecular_function///GO:0018108|peptidyl-tyrosine phosphorylation|biological_process///GO:0004713|protein tyrosine kinase activity|molecular_function///GO:0016772|transferase activity, transferring phosphorus-containing groups|molecular_function///GO:0006468|protein phosphorylation|bi…			67.0516	123.032	0.875694	0.01475	0.0991387
ENSTGUG00000006563	ENSTGUT00000006806	100224199	ZNF503|zinc finger protein 503	chr6:13406658-13409425	GO:0046872|metal ion binding|molecular_function///GO:0003676|nucleic acid binding|molecular_function///GO:0008285|negative regulation of cell proliferation|biological_process///GO:0010629|negative regulation of gene expression|biological_process///GO:0070315|G1 to G0 transition involved in cell differentiation|biological_process///GO:0061351|neural precursor cell proliferation|biological_process			0.53205	2.9895	2.49027	0.0013	0.0165805
ENSTGUG00000006571	ENSTGUT00000006821///ENSTGUT00000006822		ZNF598|	chr14:9408682-9418794	GO:0046872|metal ion binding|molecular_function///GO:0006355|regulation of transcription, DNA-templated|biological_process			4.26217	9.05311	1.08683	0.02225	0.132325
ENSTGUG00000006573	ENSTGUT00000006817		CDKN2AIP|	chr4:38234486-38237234	GO:0005634|nucleus|cellular_component///GO:0005654|nucleoplasm|cellular_component///GO:0005730|nucleolus|cellular_component///GO:0006974|cellular response to DNA damage stimulus|biological_process///GO:0009967|positive regulation of signal transduction|biological_process///GO:0005515|protein binding|molecular_function///GO:0030308|negative regulation of cell growth|biological_process///GO:0030307…			2.3957	4.82155	1.00905	0.04545	0.213458
ENSTGUG00000006574	ENSTGUT00000006824	100224927	OASL|2'-5'-oligoadenylate synthase-like protein 1-like	chr12:6800614-6803063	GO:0005515|protein binding|molecular_function///GO:0051607|defense response to virus|biological_process///GO:0003725|double-stranded RNA binding|molecular_function///GO:0006955|immune response|biological_process///GO:0016740|transferase activity|molecular_function///GO:0003723|RNA binding|molecular_function///GO:0008152|metabolic process|biological_process///GO:0005524|ATP binding|molecular_funct…			86.385	2716.99	4.97508	5e-05	0.00109134
ENSTGUG00000006584	ENSTGUT00000006833///ENSTGUT00000006836		RRP9|	chr12:6807820-6809755	GO:0005515|protein binding|molecular_function///GO:0005634|nucleus|cellular_component///GO:0005730|nucleolus|cellular_component///GO:0044822|poly(A) RNA binding|molecular_function///GO:0031428|box C/D snoRNP complex|cellular_component///GO:0034511|U3 snoRNA binding|molecular_function			2.34267	5.79403	1.30641	0.02425	0.14074
ENSTGUG00000006592	ENSTGUT00000006908	100219376	|transducin (beta)-like 3	chr14:9465093-9474309	GO:0005515|protein binding|molecular_function///GO:0032040|small-subunit processome|cellular_component///GO:0006364|rRNA processing|biological_process			44.8986	73.4577	0.710245	0.0286	0.157687
ENSTGUG00000006609	ENSTGUT00000006869	100219092	|interferon regulatory factor 4-like	chr20:8147164-8149805	GO:0005515|protein binding|molecular_function///GO:0000975|regulatory region DNA binding|molecular_function///GO:0006355|regulation of transcription, DNA-templated|biological_process///GO:0003700|transcription factor activity, sequence-specific DNA binding|molecular_function			63.356	293.835	2.21345	5e-05	0.00109134
ENSTGUG00000006626	ENSTGUT00000006896		ABR|	chr19:7776936-7814959	GO:0005515|protein binding|molecular_function///GO:0035023|regulation of Rho protein signal transduction|biological_process///GO:0005089|Rho guanyl-nucleotide exchange factor activity|molecular_function///GO:0007165|signal transduction|biological_process///GO:0043547|positive regulation of GTPase activity|biological_process///GO:0016020|membrane|cellular_component///GO:0060313|negative regulation…			13.8126	27.4324	0.989895	0.0147	0.0989912
ENSTGUG00000006630	ENSTGUT00000006883		GIF|	chr5:6915766-6916720	GO:0031419|cobalamin binding|molecular_function///GO:0015889|cobalamin transport|biological_process///GO:0005615|extracellular space|cellular_component///GO:0005768|endosome|cellular_component///GO:0005902|microvillus|cellular_component///GO:0016324|apical plasma membrane|cellular_component			41.8657	136.788	1.7081	0.00785	0.0637271
ENSTGUG00000006631	ENSTGUT00000006878	100190660	GPX1|glutathione peroxidase 1	chr12:6899240-6900245	GO:0006979|response to oxidative stress|biological_process///GO:0004602|glutathione peroxidase activity|molecular_function///GO:0004601|peroxidase activity|molecular_function///GO:0055114|oxidation-reduction process|biological_process///GO:0016491|oxidoreductase activity|molecular_function///GO:0005737|cytoplasm|cellular_component///GO:0005739|mitochondrion|cellular_component///GO:0045454|cell re…			412.24	965.252	1.22742	0.01525	0.101788
ENSTGUG00000006633	ENSTGUT00000006950		USP4|	chr12:6904802-6936730	GO:0016579|protein deubiquitination|biological_process///GO:0008234|cysteine-type peptidase activity|molecular_function///GO:0004843|ubiquitin-specific protease activity|molecular_function///GO:0036459|ubiquitinyl hydrolase activity|molecular_function///GO:0008233|peptidase activity|molecular_function///GO:0006511|ubiquitin-dependent protein catabolic process|biological_process///GO:0006508|prote…			24.7688	44.2806	0.838148	0.01635	0.107038
ENSTGUG00000006657	ENSTGUT00000006928	100190420	RAB14|RAB14 member RAS oncogene family-like	chr17:9616905-9630011	GO:0007165|signal transduction|biological_process///GO:0090382|phagosome maturation|biological_process///GO:0055037|recycling endosome|cellular_component///GO:0045335|phagocytic vesicle|cellular_component///GO:0042742|defense response to bacterium|biological_process///GO:0032456|endocytic recycling|biological_process///GO:0006895|Golgi to endosome transport|biological_process///GO:0006913|nucleoc…			67.0351	117.868	0.814179	0.0384	0.191475
ENSTGUG00000006677	ENSTGUT00000006935	100224900	BCL2L1|BCL2-like 1	chr20:8184231-8199768	GO:0042981|regulation of apoptotic process|biological_process///GO:0005737|cytoplasm|cellular_component///GO:0005739|mitochondrion|cellular_component///GO:0005813|centrosome|cellular_component///GO:0043066|negative regulation of apoptotic process|biological_process///GO:0005741|mitochondrial outer membrane|cellular_component///GO:0000910|cytokinesis|biological_process///GO:0005515|protein binding…			86.3614	180.417	1.06287	0.00125	0.01602
ENSTGUG00000006691	ENSTGUT00000006967	100229414	|cullin-associated and neddylation-dissociated 1	chr1A:34143136-34169941	GO:0005488|binding|molecular_function///GO:0005515|protein binding|molecular_function			10.3588	20.6924	0.998241	0.00775	0.0632548
ENSTGUG00000006695	ENSTGUT00000006945			chr15:3955061-3956518	GO:0005515|protein binding|molecular_function			5.27881	18.889	1.83927	0.00345	0.0348157
ENSTGUG00000006697	ENSTGUT00000006947			chr15:3957588-3962877				5.69297	19.9166	1.80672	0.00095	0.0128602
ENSTGUG00000006706	ENSTGUT00000006978			chr6:14282794-14336988	GO:0098723|skeletal muscle myofibril|cellular_component///GO:0051393|alpha-actinin binding|molecular_function///GO:0051371|muscle alpha-actinin binding|molecular_function///GO:0042383|sarcolemma|cellular_component///GO:0030018|Z disc|cellular_component///GO:0017166|vinculin binding|molecular_function///GO:0005925|focal adhesion|cellular_component///GO:0007160|cell-matrix adhesion|biological_proce…			7.3014	22.9819	1.65426	5e-05	0.00109134
ENSTGUG00000006717	ENSTGUT00000006976		REM1|	chr20:8221693-8223749	GO:0007165|signal transduction|biological_process///GO:0007264|small GTPase mediated signal transduction|biological_process///GO:0015031|protein transport|biological_process///GO:0005525|GTP binding|molecular_function///GO:0005622|intracellular|cellular_component///GO:0016020|membrane|cellular_component///GO:0000166|nucleotide binding|molecular_function			2.63358	8.52919	1.69538	0.0113	0.0820451
ENSTGUG00000006743	ENSTGUT00000007012	100226830	REL|v-rel reticuloendotheliosis viral oncogene homolog (avian)	chr3:26523397-26546262	GO:0005515|protein binding|molecular_function///GO:0007249|I-kappaB kinase/NF-kappaB signaling|biological_process///GO:0045893|positive regulation of transcription, DNA-templated|biological_process///GO:0005737|cytoplasm|cellular_component///GO:0005634|nucleus|cellular_component///GO:0045944|positive regulation of transcription from RNA polymerase II promoter|biological_process///GO:0006366|trans…			5.35984	17.9353	1.74254	0.00015	0.00283554
ENSTGUG00000006744	ENSTGUT00000007011	100223739	RAP1B|RAP1B, member of RAS oncogene family	chr1A:34601859-34611206	GO:0007165|signal transduction|biological_process///GO:0006913|nucleocytoplasmic transport|biological_process///GO:0006886|intracellular protein transport|biological_process///GO:0007264|small GTPase mediated signal transduction|biological_process///GO:0003924|GTPase activity|molecular_function///GO:0015031|protein transport|biological_process///GO:0005525|GTP binding|molecular_function///GO:0005…			25.8645	57.7281	1.1583	0.0111	0.0810936
ENSTGUG00000006783	ENSTGUT00000007039	100218612	PROCR|endothelial protein C receptor-like	chr9:5279189-5280817	GO:0019882|antigen processing and presentation|biological_process///GO:0006955|immune response|biological_process///GO:0016020|membrane|cellular_component///GO:0005813|centrosome|cellular_component///GO:0005925|focal adhesion|cellular_component///GO:0005515|protein binding|molecular_function///GO:0070062|extracellular exosome|cellular_component///GO:0009986|cell surface|cellular_component///GO:00…			0.864152	9.78572	3.50132	0.0004	0.00633892
ENSTGUG00000006788	ENSTGUT00000007099	100225149	|cytochrome b-245 heavy chain-like	chr1:7981079-8000069	GO:0016021|integral component of membrane|cellular_component///GO:0055114|oxidation-reduction process|biological_process///GO:0016491|oxidoreductase activity|molecular_function///GO:0016020|membrane|cellular_component			359.62	679.55	0.918106	0.04895	0.224357
ENSTGUG00000006789	ENSTGUT00000007068	100218726	MAPK6|mitogen-activated protein kinase 6	chr10:8718323-8725341	GO:0000165|MAPK cascade|biological_process///GO:0004707|MAP kinase activity|molecular_function///GO:0004713|protein tyrosine kinase activity|molecular_function///GO:0016772|transferase activity, transferring phosphorus-containing groups|molecular_function///GO:0006468|protein phosphorylation|biological_process///GO:0004672|protein kinase activity|molecular_function///GO:0019901|protein kinase bin…			16.8556	33.4427	0.988462	0.01145	0.0829068
ENSTGUG00000006795	ENSTGUT00000007091	100218949	PTPN11|protein tyrosine phosphatase, non-receptor type 11	chr15:4064374-4081148	GO:0016791|phosphatase activity|molecular_function///GO:0006470|protein dephosphorylation|biological_process///GO:0004725|protein tyrosine phosphatase activity|molecular_function///GO:0016311|dephosphorylation|biological_process///GO:0016787|hydrolase activity|molecular_function///GO:0005634|nucleus|cellular_component///GO:0005737|cytoplasm|cellular_component///GO:0035335|peptidyl-tyrosine dephos…			8.35173	15.2878	0.872228	0.04185	0.201856
ENSTGUG00000006822	ENSTGUT00000007138	100226968	PTGS1|prostaglandin-endoperoxide synthase 1 (prostaglandin G/H synthase and cyclooxygenase)	chr17:9996713-10001233	GO:0005515|protein binding|molecular_function///GO:0019371|cyclooxygenase pathway|biological_process///GO:0004666|prostaglandin-endoperoxide synthase activity|molecular_function///GO:0001516|prostaglandin biosynthetic process|biological_process///GO:0008217|regulation of blood pressure|biological_process///GO:0006979|response to oxidative stress|biological_process///GO:0004601|peroxidase activity…			2.71582	9.28957	1.77422	0.0025	0.0276541
ENSTGUG00000006835	ENSTGUT00000007096	100218395	DNAJB4|DnaJ (Hsp40) homolog, subfamily B, member 4	chr8:15488557-15492955	GO:0051082|unfolded protein binding|molecular_function///GO:0006457|protein folding|biological_process///GO:0005737|cytoplasm|cellular_component///GO:0005654|nucleoplasm|cellular_component///GO:0005886|plasma membrane|cellular_component///GO:0005829|cytosol|cellular_component///GO:0005515|protein binding|molecular_function///GO:0070062|extracellular exosome|cellular_component///GO:0051087|chapero…			43.9918	93.3037	1.0847	0.0042	0.0407527
ENSTGUG00000006838	ENSTGUT00000007121		VRK2|	chr3:27602623-27636326	GO:0016772|transferase activity, transferring phosphorus-containing groups|molecular_function///GO:0006468|protein phosphorylation|biological_process///GO:0004672|protein kinase activity|molecular_function///GO:0005634|nucleus|cellular_component///GO:0005737|cytoplasm|cellular_component///GO:0004674|protein serine/threonine kinase activity|molecular_function///GO:0031966|mitochondrial membrane|ce…			26.2139	67.158	1.35723	0.0002	0.00360681
ENSTGUG00000006842	ENSTGUT00000007116///ENSTGUT00000007119	100229470	OSGIN1|oxidative stress induced growth inhibitor 1	chr11:6680823-6686009	GO:0030308|negative regulation of cell growth|biological_process///GO:0043065|positive regulation of apoptotic process|biological_process///GO:0055114|oxidation-reduction process|biological_process///GO:0016491|oxidoreductase activity|molecular_function///GO:0008083|growth factor activity|molecular_function///GO:0005515|protein binding|molecular_function			64.675	163.315	1.33638	0.0003	0.005025
ENSTGUG00000006851	ENSTGUT00000007144		PSMD13|	chr5:7204837-7210783	GO:0005515|protein binding|molecular_function///GO:0005634|nucleus|cellular_component///GO:0016020|membrane|cellular_component///GO:0000502|proteasome complex|cellular_component///GO:0070062|extracellular exosome|cellular_component///GO:0022624|proteasome accessory complex|cellular_component///GO:0005838|proteasome regulatory particle|cellular_component///GO:0007127|meiosis I|biological_process			50.2012	101.399	1.01425	0.0115	0.082985
ENSTGUG00000006862	ENSTGUT00000007132			chr11:6734085-6737862	GO:0004713|protein tyrosine kinase activity|molecular_function///GO:0016772|transferase activity, transferring phosphorus-containing groups|molecular_function///GO:0006468|protein phosphorylation|biological_process///GO:0004672|protein kinase activity|molecular_function///GO:0005524|ATP binding|molecular_function			62.1866	147.85	1.24946	0.0022	0.0251232
ENSTGUG00000006875	ENSTGUT00000007142	100225708	CPM|carboxypeptidase M	chr1A:34685192-34713026	GO:0004181|metallocarboxypeptidase activity|molecular_function///GO:0016788|hydrolase activity, acting on ester bonds|molecular_function///GO:0006508|proteolysis|biological_process///GO:0008270|zinc ion binding|molecular_function///GO:0008152|metabolic process|biological_process///GO:0070062|extracellular exosome|cellular_component///GO:0009986|cell surface|cellular_component			2.60855	15.9905	2.61589	5e-05	0.00109134
ENSTGUG00000006914	ENSTGUT00000007216		IFIH1|	chr7:11915849-11964575	GO:0005488|binding|molecular_function///GO:0042981|regulation of apoptotic process|biological_process///GO:0016817|hydrolase activity, acting on acid anhydrides|molecular_function///GO:0003677|DNA binding|molecular_function///GO:0003676|nucleic acid binding|molecular_function///GO:0016787|hydrolase activity|molecular_function///GO:0005524|ATP binding|molecular_function///GO:0009615|response to vi…			4.83666	17.2004	1.83036	5e-05	0.00109134
ENSTGUG00000006945	ENSTGUT00000007223		ACTR8|	chr12:7284052-7290960	GO:0006338|chromatin remodeling|biological_process///GO:0031011|Ino80 complex|cellular_component///GO:0005634|nucleus|cellular_component///GO:0005813|centrosome|cellular_component///GO:0005515|protein binding|molecular_function			18.6701	34.8576	0.900744	0.0191	0.119077
ENSTGUG00000006954	ENSTGUT00000007222		TMEM119|	chr15:4242191-4244655	GO:0005886|plasma membrane|cellular_component///GO:0030501|positive regulation of bone mineralization|biological_process///GO:0045669|positive regulation of osteoblast differentiation|biological_process///GO:0033690|positive regulation of osteoblast proliferation|biological_process///GO:0007283|spermatogenesis|biological_process///GO:0005515|protein binding|molecular_function///GO:0048515|spermat…			3.84614	9.87485	1.36035	0.04045	0.197511
ENSTGUG00000006981	ENSTGUT00000007264		HELZ2|	chr20:8495733-8510884	GO:0016020|membrane|cellular_component///GO:0045944|positive regulation of transcription from RNA polymerase II promoter|biological_process///GO:0005515|protein binding|molecular_function///GO:0044822|poly(A) RNA binding|molecular_function///GO:0030374|ligand-dependent nuclear receptor transcription coactivator activity|molecular_function			4.58993	15.2865	1.73572	5e-05	0.00109134
ENSTGUG00000007002	ENSTGUT00000007274	100220989	CLP1|cleavage and polyadenylation factor I subunit 1	chr5:7313509-7315438	GO:0051736|ATP-dependent polyribonucleotide 5'-hydroxyl-kinase activity|molecular_function///GO:0051733|polydeoxyribonucleotide kinase activity|molecular_function///GO:0046404|ATP-dependent polydeoxyribonucleotide 5'-hydroxyl-kinase activity|molecular_function///GO:0035087|siRNA loading onto RISC involved in RNA interference|biological_process///GO:0031124|mRNA 3'-end processing|biological_proces…			7.19594	20.4243	1.50503	0.00135	0.0170742
ENSTGUG00000007094	ENSTGUT00000007368		TNFRSF6B|	chr20:8638715-8639084	GO:0005515|protein binding|molecular_function///GO:0006412|translation|biological_process///GO:0003735|structural constituent of ribosome|molecular_function///GO:0005840|ribosome|cellular_component			7.47477	436.288	5.86711	5e-05	0.00109134
ENSTGUG00000007095	ENSTGUT00000007392	100224014	NEK6|NIMA-related kinase 6	chr17:10541863-10568112	GO:0009966|regulation of signal transduction|biological_process///GO:0004713|protein tyrosine kinase activity|molecular_function///GO:0004674|protein serine/threonine kinase activity|molecular_function///GO:0016772|transferase activity, transferring phosphorus-containing groups|molecular_function///GO:0006468|protein phosphorylation|biological_process///GO:0004672|protein kinase activity|molecula…			32.1823	58.0121	0.850085	0.0275	0.153461
ENSTGUG00000007119	ENSTGUT00000007429	100221088	PSMB7|proteasome (prosome, macropain) subunit, beta type, 7	chr17:10570508-10589683	GO:0051603|proteolysis involved in cellular protein catabolic process|biological_process///GO:0008233|peptidase activity|molecular_function///GO:0006508|proteolysis|biological_process///GO:0005839|proteasome core complex|cellular_component///GO:0004298|threonine-type endopeptidase activity|molecular_function///GO:0004175|endopeptidase activity|molecular_function///GO:0000502|proteasome complex|ce…			186.765	418.58	1.16427	0.00975	0.0744686
ENSTGUG00000007147	ENSTGUT00000007434///ENSTGUT00000007436	100230798	MPL|myeloproliferative leukemia virus oncogene	chr8:16369187-16374907	GO:0005515|protein binding|molecular_function///GO:0005886|plasma membrane|cellular_component///GO:0005794|Golgi apparatus|cellular_component///GO:0009986|cell surface|cellular_component///GO:0038163|thrombopoietin-mediated signaling pathway|biological_process///GO:0038164|thrombopoietin receptor activity|molecular_function			1.5447	12.0726	2.96634	5e-05	0.00109134
ENSTGUG00000007148	ENSTGUT00000007432		PDLIM1|	chr6:15348224-15391576	GO:0005515|protein binding|molecular_function///GO:0008270|zinc ion binding|molecular_function///GO:0046872|metal ion binding|molecular_function///GO:0005925|focal adhesion|cellular_component///GO:0006355|regulation of transcription, DNA-templated|biological_process///GO:0005667|transcription factor complex|cellular_component///GO:0003713|transcription coactivator activity|molecular_function			116.163	421.551	1.85956	5e-05	0.00109134
ENSTGUG00000007155	ENSTGUT00000007431		MPEG1|	chr5:7406496-7408617				37.7145	85.4949	1.18072	0.0034	0.0344096
ENSTGUG00000007157	ENSTGUT00000007465	100231786	HELLS|helicase, lymphoid-specific	chr6:15395714-15416902	GO:0003677|DNA binding|molecular_function///GO:0031508|pericentric heterochromatin assembly|biological_process///GO:0005721|pericentric heterochromatin|cellular_component///GO:0046651|lymphocyte proliferation|biological_process///GO:0010216|maintenance of DNA methylation|biological_process///GO:0006346|methylation-dependent chromatin silencing|biological_process///GO:2001243|negative regulation o…			16.6085	37.4689	1.17377	0.0016	0.0195359
ENSTGUG00000007171	ENSTGUT00000007506	100221189	FLII|flightless I homolog (Drosophila)	chr14:10325008-10334643	GO:0005515|protein binding|molecular_function///GO:0051014|actin filament severing|biological_process///GO:0003779|actin binding|molecular_function///GO:0030036|actin cytoskeleton organization|biological_process///GO:0005737|cytoplasm|cellular_component///GO:0005654|nucleoplasm|cellular_component///GO:0005815|microtubule organizing center|cellular_component///GO:0007275|multicellular organismal d…			3.71773	9.95675	1.42125	0.00955	0.0732582
ENSTGUG00000007181	ENSTGUT00000007491	100226102	PDK3|pyruvate dehydrogenase kinase, isozyme 3	chr1:12720866-12770662	GO:0005739|mitochondrion|cellular_component///GO:0004672|protein kinase activity|molecular_function///GO:0005524|ATP binding|molecular_function///GO:0004674|protein serine/threonine kinase activity|molecular_function///GO:0005515|protein binding|molecular_function///GO:0018105|peptidyl-serine phosphorylation|biological_process///GO:0010510|regulation of acetyl-CoA biosynthetic process from pyruva…			10.4242	23.8403	1.19346	0.00345	0.0348157
ENSTGUG00000007215	ENSTGUT00000007535	100222178	PAX5|paired box 5	chrZ:72604671-72742717	GO:0007275|multicellular organismal development|biological_process///GO:0006351|transcription, DNA-templated|biological_process///GO:0003677|DNA binding|molecular_function///GO:0005515|protein binding|molecular_function///GO:0006355|regulation of transcription, DNA-templated|biological_process///GO:0005634|nucleus|cellular_component///GO:0003700|transcription factor activity, sequence-specific DN…			5.13605	14.3879	1.48612	0.0016	0.0195359
ENSTGUG00000007218	ENSTGUT00000007603	100231425	SLC6A2|solute carrier family 6 (neurotransmitter transporter, noradrenalin), member 2	chr11:7333558-7390283	GO:0005328|neurotransmitter:sodium symporter activity|molecular_function///GO:0015293|symporter activity|molecular_function///GO:0005887|integral component of plasma membrane|cellular_component///GO:0006836|neurotransmitter transport|biological_process///GO:0016021|integral component of membrane|cellular_component///GO:0055085|transmembrane transport|biological_process///GO:0006810|transport|biol…			1.65578	5.78911	1.80583	0.00315	0.0327563
ENSTGUG00000007241	ENSTGUT00000007528			chr9:6858180-6858583				130.192	243.396	0.902661	0.01995	0.122643
ENSTGUG00000007256	ENSTGUT00000007546	101233848	ARPC5L|actin related protein 2/3 complex, subunit 5-like	chr17:10800691-10803064	GO:0030833|regulation of actin filament polymerization|biological_process///GO:0034314|Arp2/3 complex-mediated actin nucleation|biological_process///GO:0015629|actin cytoskeleton|cellular_component///GO:0005885|Arp2/3 protein complex|cellular_component///GO:0005856|cytoskeleton|cellular_component///GO:0005925|focal adhesion|cellular_component///GO:0070062|extracellular exosome|cellular_component			16.7204	38.7666	1.2132	0.00705	0.0589505
ENSTGUG00000007261	ENSTGUT00000007552	100220068	|toll-like receptor 2 type-1-like	chr3:28848351-28850976	GO:0005515|protein binding|molecular_function///GO:0045087|innate immune response|biological_process///GO:0002376|immune system process|biological_process///GO:0007165|signal transduction|biological_process			0.0928128	3.88205	5.38635	0.01495	0.100228
ENSTGUG00000007293	ENSTGUT00000007585			chr4A:20089674-20093427				6.68065	22.4648	1.7496	0.00145	0.0181011
ENSTGUG00000007295	ENSTGUT00000007600	100227882	ARF4|ADP-ribosylation factor 4	chr12:8763357-8767457	GO:0031683|G-protein beta/gamma-subunit complex binding|molecular_function///GO:0019001|guanyl nucleotide binding|molecular_function///GO:0004871|signal transducer activity|molecular_function///GO:0007186|G-protein coupled receptor signaling pathway|biological_process///GO:0006886|intracellular protein transport|biological_process///GO:0007264|small GTPase mediated signal transduction|biological_…			54.2905	123.054	1.18052	0.01015	0.076421
ENSTGUG00000007296	ENSTGUT00000007612	100221378	SLC7A3|solute carrier family 7 (cationic amino acid transporter, y+ system), member 3	chr4A:20098074-20102650	GO:1902475|L-alpha-amino acid transmembrane transport|biological_process///GO:0015171|amino acid transmembrane transporter activity|molecular_function///GO:0006865|amino acid transport|biological_process///GO:0003333|amino acid transmembrane transport|biological_process///GO:0016021|integral component of membrane|cellular_component///GO:0055085|transmembrane transport|biological_process///GO:0006…			31.0714	104.435	1.74894	5e-05	0.00109134
ENSTGUG00000007308	ENSTGUT00000007623	100227009	ACOT9|acyl-CoA thioesterase 9	chr1:12992608-13013035				9.32243	19.5808	1.07066	0.0157	0.103875
ENSTGUG00000007314	ENSTGUT00000007619			chr11:7412528-7430876	GO:0005509|calcium ion binding|molecular_function			79.4979	191.39	1.26753	0.0001	0.0019824
ENSTGUG00000007318	ENSTGUT00000007613///ENSTGUT00000007614///ENSTGUT00000007615		BAHD1|	chr5:7816611-7828073	GO:0003682|chromatin binding|molecular_function///GO:0005654|nucleoplasm|cellular_component///GO:0045892|negative regulation of transcription, DNA-templated|biological_process///GO:0005515|protein binding|molecular_function///GO:0005677|chromatin silencing complex|cellular_component///GO:0031507|heterochromatin assembly|biological_process			4.92518	29.9142	2.60258	5e-05	0.00109134
ENSTGUG00000007322	ENSTGUT00000007660	100230880	PIK3AP1|phosphoinositide-3-kinase adaptor protein 1	chr6:15642177-15674653	GO:0005515|protein binding|molecular_function///GO:0007165|signal transduction|biological_process///GO:0034123|positive regulation of toll-like receptor signaling pathway|biological_process///GO:0034162|toll-like receptor 9 signaling pathway|biological_process///GO:0034154|toll-like receptor 7 signaling pathway|biological_process///GO:0036312|phosphatidylinositol 3-kinase regulatory subunit bindi…			255.043	540.347	1.08314	0.03675	0.186767
ENSTGUG00000007328	ENSTGUT00000007628			chr11:7433501-7436218	GO:0016746|transferase activity, transferring acyl groups|molecular_function///GO:0008152|metabolic process|biological_process			88.0071	225.074	1.3547	0.0001	0.0019824
ENSTGUG00000007348	ENSTGUT00000007642		C15orf48|	chr10:10436556-10438800	GO:0005634|nucleus|cellular_component///GO:0005739|mitochondrion|cellular_component			26.7311	148.705	2.47586	5e-05	0.00109134
ENSTGUG00000007351	ENSTGUT00000007659	100219743	SLC30A4|solute carrier family 30 (zinc transporter), member 4	chr10:10452532-10467474	GO:0008324|cation transmembrane transporter activity|molecular_function///GO:0098655|cation transmembrane transport|biological_process///GO:0006812|cation transport|biological_process///GO:0016021|integral component of membrane|cellular_component///GO:0055085|transmembrane transport|biological_process///GO:0005737|cytoplasm|cellular_component///GO:0005770|late endosome|cellular_component///GO:006…			0.831194	2.78394	1.74387	0.0117	0.0840843
ENSTGUG00000007368	ENSTGUT00000007675///ENSTGUT00000007676	100219397	NOLC1|uncharacterized LOC100219397	chr6:15685837-15695099	GO:0005730|nucleolus|cellular_component///GO:0005515|protein binding|molecular_function///GO:0044822|poly(A) RNA binding|molecular_function///GO:0007000|nucleolus organization|biological_process///GO:0015030|Cajal body|cellular_component///GO:0005654|nucleoplasm|cellular_component			10.0648	43.4036	2.10849	0.00015	0.00283554
ENSTGUG00000007371	ENSTGUT00000007686		MVK|	chr15:4560568-4570232	GO:0004496|mevalonate kinase activity|molecular_function///GO:0008299|isoprenoid biosynthetic process|biological_process///GO:0016773|phosphotransferase activity, alcohol group as acceptor|molecular_function///GO:0016310|phosphorylation|biological_process///GO:0016301|kinase activity|molecular_function///GO:0016740|transferase activity|molecular_function///GO:0005737|cytoplasm|cellular_component/…			5.70839	12.7201	1.15596	0.01845	0.115912
ENSTGUG00000007397	ENSTGUT00000007708			chr19:8656450-8672569	GO:0008094|DNA-dependent ATPase activity|molecular_function///GO:0006281|DNA repair|biological_process///GO:0003677|DNA binding|molecular_function///GO:0005524|ATP binding|molecular_function			14.4219	27.4256	0.927266	0.02795	0.155562
ENSTGUG00000007416	ENSTGUT00000007722		PPM1E|	chr19:8694421-8747472	GO:0004722|protein serine/threonine phosphatase activity|molecular_function///GO:0006470|protein dephosphorylation|biological_process///GO:0004721|phosphoprotein phosphatase activity|molecular_function///GO:0003824|catalytic activity|molecular_function///GO:0046872|metal ion binding|molecular_function///GO:0016787|hydrolase activity|molecular_function///GO:0005634|nucleus|cellular_component///GO:…			0.583511	1.94275	1.73527	0.04125	0.199759
ENSTGUG00000007418	ENSTGUT00000007711		PPDPF|	chr20:9393137-9394276	GO:0030154|cell differentiation|biological_process///GO:0007275|multicellular organismal development|biological_process			73.9918	165.731	1.16341	0.0322	0.171033
ENSTGUG00000007425	ENSTGUT00000007733	100231183	SPPL2A|signal peptide peptidase like 2A	chr10:10526180-10545589	GO:0004190|aspartic-type endopeptidase activity|molecular_function///GO:0016021|integral component of membrane|cellular_component///GO:0005886|plasma membrane|cellular_component///GO:0043231|intracellular membrane-bounded organelle|cellular_component///GO:0016020|membrane|cellular_component///GO:0005515|protein binding|molecular_function///GO:0050776|regulation of immune response|biological_proce…			199.303	322.088	0.69249	0.04705	0.217974
ENSTGUG00000007426	ENSTGUT00000007770	100230395	RBL2|retinoblastoma-like 2 (p130)	chr11:8844692-8862729	GO:0051726|regulation of cell cycle|biological_process///GO:0007049|cell cycle|biological_process///GO:0006357|regulation of transcription from RNA polymerase II promoter|biological_process///GO:0005667|transcription factor complex|cellular_component///GO:0005634|nucleus|cellular_component///GO:0005737|cytoplasm|cellular_component///GO:0005730|nucleolus|cellular_component///GO:0043550|regulation …			4.73438	9.1585	0.951936	0.0153	0.101929
ENSTGUG00000007455	ENSTGUT00000007784	100226043	|ubiquitin carboxyl-terminal hydrolase 22-A-like	chr14:10818338-10875896	GO:0008234|cysteine-type peptidase activity|molecular_function///GO:0036459|ubiquitinyl hydrolase activity|molecular_function///GO:0008233|peptidase activity|molecular_function///GO:0006511|ubiquitin-dependent protein catabolic process|biological_process///GO:0006508|proteolysis|biological_process///GO:0008270|zinc ion binding|molecular_function///GO:0046872|metal ion binding|molecular_function//…			8.85297	15.9317	0.84767	0.0314	0.167879
ENSTGUG00000007471	ENSTGUT00000007820	100227972	RPS6KA3|ribosomal protein S6 kinase, 90kDa, polypeptide 3	chr1:14490437-14562284	GO:0004713|protein tyrosine kinase activity|molecular_function///GO:0016773|phosphotransferase activity, alcohol group as acceptor|molecular_function///GO:0004674|protein serine/threonine kinase activity|molecular_function///GO:0000287|magnesium ion binding|molecular_function///GO:0035556|intracellular signal transduction|biological_process///GO:0016772|transferase activity, transferring phosphor…			18.832	48.6269	1.36857	0.0003	0.005025
ENSTGUG00000007491	ENSTGUT00000007864		NFKB2|	chr6:15892580-15898650	GO:0005515|protein binding|molecular_function///GO:0038061|NIK/NF-kappaB signaling|biological_process///GO:0007165|signal transduction|biological_process///GO:0006357|regulation of transcription from RNA polymerase II promoter|biological_process///GO:0005737|cytoplasm|cellular_component///GO:0006355|regulation of transcription, DNA-templated|biological_process///GO:0005634|nucleus|cellular_compon…			125.466	304.3	1.2782	0.0008	0.0113219
ENSTGUG00000007508	ENSTGUT00000007810	100232418	TOX3|TOX high mobility group box family member 3	chr11:9131983-9205178	GO:0003682|chromatin binding|molecular_function///GO:0045893|positive regulation of transcription, DNA-templated|biological_process///GO:0005515|protein binding|molecular_function///GO:0042803|protein homodimerization activity|molecular_function///GO:0034056|estrogen response element binding|molecular_function///GO:0051219|phosphoprotein binding|molecular_function///GO:0043524|negative regulation…			0.683142	2.14646	1.6517	0.01395	0.0954588
ENSTGUG00000007516	ENSTGUT00000007821	100219371	DPH2|diphthamide biosynthesis protein 2-like	chr8:17200475-17203839	GO:0017183|peptidyl-diphthamide biosynthetic process from peptidyl-histidine|biological_process///GO:0005515|protein binding|molecular_function///GO:0090560|2-(3-amino-3-carboxypropyl)histidine synthase activity|molecular_function			3.20113	9.06945	1.50243	0.0012	0.0155676
ENSTGUG00000007534	ENSTGUT00000007843	100231344	|dehydrogenase/reductase SDR family member 7C-like	chr18:5896377-5903157	GO:0008152|metabolic process|biological_process///GO:0055114|oxidation-reduction process|biological_process///GO:0016491|oxidoreductase activity|molecular_function			4.61781	49.8858	3.43335	5e-05	0.00109134
ENSTGUG00000007542	ENSTGUT00000007858	100220816	CRYBB2|crystallin, beta B3	chr15:4822592-4831486	GO:0005212|structural constituent of eye lens|molecular_function///GO:0043010|camera-type eye development|biological_process///GO:0007601|visual perception|biological_process///GO:0042803|protein homodimerization activity|molecular_function///GO:0042802|identical protein binding|molecular_function			10.9979	23.6656	1.10556	0.0233	0.136726
ENSTGUG00000007558	ENSTGUT00000007860		NKD1|	chr11:10103837-10207826	GO:0005509|calcium ion binding|molecular_function///GO:0005515|protein binding|molecular_function///GO:0090090|negative regulation of canonical Wnt signaling pathway|biological_process///GO:0000159|protein phosphatase type 2A complex|cellular_component///GO:0045732|positive regulation of protein catabolic process|biological_process///GO:0030178|negative regulation of Wnt signaling pathway|biologi…			11.1054	24.3671	1.13368	0.00695	0.0583447
ENSTGUG00000007563	ENSTGUT00000007885			chr14:11134335-11138344				6.16289	13.3752	1.11789	0.014	0.0955538
ENSTGUG00000007574	ENSTGUT00000007899		SLC6A9|	chr8:17221637-17225617	GO:0005328|neurotransmitter:sodium symporter activity|molecular_function///GO:0015293|symporter activity|molecular_function///GO:0006836|neurotransmitter transport|biological_process///GO:0061537|glycine secretion, neurotransmission|biological_process///GO:0015816|glycine transport|biological_process///GO:0015187|glycine transmembrane transporter activity|molecular_function///GO:0005886|plasma me…			8.13051	17.4573	1.10242	0.01175	0.084215
ENSTGUG00000007577	ENSTGUT00000007892	100220007	|solute carrier family 17, member 9	chr20:10114530-10132802	GO:0005215|transporter activity|molecular_function///GO:0016021|integral component of membrane|cellular_component///GO:0055085|transmembrane transport|biological_process			7.27043	24.6884	1.76372	0.0004	0.00633892
ENSTGUG00000007658	ENSTGUT00000007971		RNF216|	chr14:11288588-11338110	GO:0008270|zinc ion binding|molecular_function///GO:0005634|nucleus|cellular_component///GO:0005515|protein binding|molecular_function///GO:0043161|proteasome-mediated ubiquitin-dependent protein catabolic process|biological_process///GO:0070936|protein K48-linked ubiquitination|biological_process///GO:0050691|regulation of defense response to virus by host|biological_process///GO:0032648|regulat…			13.9935	31.2186	1.15765	0.00495	0.0459252
ENSTGUG00000007671	ENSTGUT00000007988			chr20:10246734-10367801	GO:0004872|receptor activity|molecular_function///GO:0016020|membrane|cellular_component			48.0358	116.35	1.27629	0.0006	0.00894592
ENSTGUG00000007677	ENSTGUT00000007997		ADGRG2|	chr1:15156855-15172986	GO:0007166|cell surface receptor signaling pathway|biological_process///GO:0004888|transmembrane signaling receptor activity|molecular_function///GO:0004930|G-protein coupled receptor activity|molecular_function///GO:0007186|G-protein coupled receptor signaling pathway|biological_process///GO:0016021|integral component of membrane|cellular_component///GO:0070062|extracellular exosome|cellular_com…			1.72794	8.64105	2.32216	5e-05	0.00109134
ENSTGUG00000007685	ENSTGUT00000008001	100231286	|hexosaminidase (glycosyl hydrolase family 20, catalytic domain) containing	chr18:6707895-6716474	GO:0005975|carbohydrate metabolic process|biological_process///GO:0004553|hydrolase activity, hydrolyzing O-glycosyl compounds|molecular_function			0.58705	1.97421	1.74972	0.03145	0.168061
ENSTGUG00000007700	ENSTGUT00000008028	100229563	SLCO4A1|solute carrier organic anion transporter family, member 4A1	chr20:10403531-10418764	GO:0005515|protein binding|molecular_function///GO:0005215|transporter activity|molecular_function///GO:0016021|integral component of membrane|cellular_component///GO:0055085|transmembrane transport|biological_process///GO:0006810|transport|biological_process///GO:0016020|membrane|cellular_component			7.54315	14.1004	0.902495	0.03655	0.186273
ENSTGUG00000007704	ENSTGUT00000008031	100225065	WIPI2|WD repeat domain, phosphoinositide interacting 2	chr14:11523934-11537499	GO:0005515|protein binding|molecular_function///GO:0005737|cytoplasm|cellular_component///GO:0005654|nucleoplasm|cellular_component///GO:0016020|membrane|cellular_component///GO:0005829|cytosol|cellular_component///GO:0032266|phosphatidylinositol-3-phosphate binding|molecular_function///GO:0010314|phosphatidylinositol-5-phosphate binding|molecular_function///GO:0080025|phosphatidylinositol-3,5-bi…			18.9791	38.1999	1.00916	0.0074	0.0611048
ENSTGUG00000007764	ENSTGUT00000008081		AIP|	chr5:8076825-8078417	GO:0034751|aryl hydrocarbon receptor complex|cellular_component///GO:0017162|aryl hydrocarbon receptor binding|molecular_function///GO:0006805|xenobiotic metabolic process|biological_process///GO:1903506|regulation of nucleic acid-templated transcription|biological_process///GO:0005829|cytosol|cellular_component///GO:0003712|transcription cofactor activity|molecular_function///GO:0016020|membrane…			30.5501	57.3789	0.909342	0.01755	0.111851
ENSTGUG00000007778	ENSTGUT00000008146	100224740	PPFIA2|protein tyrosine phosphatase, receptor type, f polypeptide (PTPRF), interacting protein (liprin), alpha 2	chr1A:39569724-39722320	GO:0005515|protein binding|molecular_function///GO:0045202|synapse|cellular_component///GO:0070062|extracellular exosome|cellular_component			1.58517	3.89902	1.29847	0.0151	0.101042
ENSTGUG00000007798	ENSTGUT00000008114	100226052	|Nance-Horan syndrome (congenital cataracts and dental anomalies)	chr1:15776802-15801497				1.52002	3.05846	1.00872	0.03345	0.176082
ENSTGUG00000007835	ENSTGUT00000008149///ENSTGUT00000008150///ENSTGUT00000008153	100228582	CCDC59|coiled-coil domain containing 59	chr1A:40039121-40043201	GO:0006355|regulation of transcription, DNA-templated|biological_process///GO:0005515|protein binding|molecular_function///GO:0044822|poly(A) RNA binding|molecular_function			20.3464	37.5935	0.885711	0.033	0.174495
ENSTGUG00000007839	ENSTGUT00000008160		ZFAND3|	chr3:30477080-30612795	GO:0008270|zinc ion binding|molecular_function///GO:0046872|metal ion binding|molecular_function			6.71954	15.5072	1.20651	0.01425	0.0967611
ENSTGUG00000007845	ENSTGUT00000008214	100227254	ACSL3|acyl-CoA synthetase long-chain family member 3	chr9:9093731-9124482	GO:0003824|catalytic activity|molecular_function///GO:0008152|metabolic process|biological_process///GO:0016020|membrane|cellular_component///GO:0005794|Golgi apparatus|cellular_component///GO:0048471|perinuclear region of cytoplasm|cellular_component///GO:0005783|endoplasmic reticulum|cellular_component///GO:0019904|protein domain specific binding|molecular_function///GO:0019901|protein kinase b…			13.2532	31.749	1.26037	0.00075	0.0107874
ENSTGUG00000007846	ENSTGUT00000008189	100224211	TXLNG|taxilin gamma	chr1:16291866-16304401	GO:0019905|syntaxin binding|molecular_function///GO:0031965|nuclear membrane|cellular_component///GO:0046982|protein heterodimerization activity|molecular_function///GO:0010564|regulation of cell cycle process|biological_process///GO:0005515|protein binding|molecular_function///GO:0005829|cytosol|cellular_component///GO:0051726|regulation of cell cycle|biological_process///GO:0030500|regulation o…			6.74023	12.5551	0.897409	0.04395	0.208168
ENSTGUG00000007848	ENSTGUT00000008169		C7orf57|	chr2:84818761-84829021				1.02881	4.41924	2.10282	0.0083	0.0664125
ENSTGUG00000007854	ENSTGUT00000008182		UPP1|	chr2:84839145-84845073	GO:0009166|nucleotide catabolic process|biological_process///GO:0004850|uridine phosphorylase activity|molecular_function///GO:0016763|transferase activity, transferring pentosyl groups|molecular_function///GO:0044206|UMP salvage|biological_process///GO:0009116|nucleoside metabolic process|biological_process///GO:0016757|transferase activity, transferring glycosyl groups|molecular_function///GO:0…			9.97364	27.3218	1.45386	0.00155	0.0190573
ENSTGUG00000007860	ENSTGUT00000008235	100221711	RHBDF2|rhomboid 5 homolog 2 (Drosophila)	chr18:7902673-7910293	GO:0004252|serine-type endopeptidase activity|molecular_function///GO:0006508|proteolysis|biological_process///GO:0016021|integral component of membrane|cellular_component///GO:0005886|plasma membrane|cellular_component///GO:0005789|endoplasmic reticulum membrane|cellular_component///GO:0050709|negative regulation of protein secretion|biological_process			5.20901	25.3178	2.28107	5e-05	0.00109134
ENSTGUG00000007863	ENSTGUT00000008187		RASL11B|	chr4:44381828-44384515	GO:0007165|signal transduction|biological_process///GO:0007264|small GTPase mediated signal transduction|biological_process///GO:0015031|protein transport|biological_process///GO:0005525|GTP binding|molecular_function///GO:0005622|intracellular|cellular_component///GO:0016020|membrane|cellular_component///GO:0000166|nucleotide binding|molecular_function///GO:0030512|negative regulation of transfo…			1.10649	6.1671	2.4786	0.0091	0.0707807
ENSTGUG00000007865	ENSTGUT00000008205	100224749	SLC6A15|solute carrier family 6 (neutral amino acid transporter), member 15	chr1A:40941369-40966586	GO:0005328|neurotransmitter:sodium symporter activity|molecular_function///GO:0015293|symporter activity|molecular_function///GO:0005887|integral component of plasma membrane|cellular_component///GO:0006836|neurotransmitter transport|biological_process///GO:0015820|leucine transport|biological_process///GO:0005298|proline:sodium symporter activity|molecular_function///GO:0035524|proline transmemb…			2.30923	4.73034	1.03453	0.0425	0.203854
ENSTGUG00000007877	ENSTGUT00000008221		TMC3|	chr10:11978467-11997129	GO:0016021|integral component of membrane|cellular_component///GO:0016020|membrane|cellular_component			4.95988	8.88017	0.840282	0.04685	0.217524
ENSTGUG00000007900	ENSTGUT00000008220	100219534	SCG2|secretogranin II	chr9:9273796-9275674	GO:0030141|secretory granule|cellular_component///GO:0005615|extracellular space|cellular_component///GO:0001525|angiogenesis|biological_process///GO:0035556|intracellular signal transduction|biological_process///GO:0005125|cytokine activity|molecular_function///GO:0000165|MAPK cascade|biological_process///GO:2001237|negative regulation of extrinsic apoptotic signaling pathway|biological_process/…			0.77516	5.96695	2.94443	5e-05	0.00109134
ENSTGUG00000007905	ENSTGUT00000008229			chr10:11998206-12002087	GO:0032052|bile acid binding|molecular_function///GO:0008289|lipid binding|molecular_function			63.3159	118.695	0.906623	0.0173	0.110724
ENSTGUG00000007911	ENSTGUT00000008249	100190409	NTS|neurotensin	chr1A:41472810-41485260	GO:0005576|extracellular region|cellular_component///GO:0005184|neuropeptide hormone activity|molecular_function///GO:0005515|protein binding|molecular_function			1.07476	3.50337	1.70473	0.0119	0.084945
ENSTGUG00000007914	ENSTGUT00000008278	100225975	RUVBL1|RuvB-like 1 (E. coli)	chr12:9824854-9842257	GO:0009378|four-way junction helicase activity|molecular_function///GO:0043141|ATP-dependent 5'-3' DNA helicase activity|molecular_function///GO:0003678|DNA helicase activity|molecular_function///GO:0032508|DNA duplex unwinding|biological_process///GO:0006310|DNA recombination|biological_process///GO:0006281|DNA repair|biological_process///GO:0005524|ATP binding|molecular_function///GO:0000166|nu…			72.8719	127.633	0.808562	0.017	0.1098
ENSTGUG00000007938	ENSTGUT00000008269		XBP1|	chr15:5713045-5715537	GO:0043565|sequence-specific DNA binding|molecular_function///GO:0003677|DNA binding|molecular_function///GO:0005634|nucleus|cellular_component///GO:0005737|cytoplasm|cellular_component///GO:0003700|transcription factor activity, sequence-specific DNA binding|molecular_function///GO:0046982|protein heterodimerization activity|molecular_function///GO:0044212|transcription regulatory region DNA bin…			82.2224	192.628	1.22822	0.0139	0.0953014
ENSTGUG00000007943	ENSTGUT00000008299	100229111	SERPINE2|serpin peptidase inhibitor, clade E (nexin, plasminogen activator inhibitor type 1), member 2	chr9:9368639-9379003	GO:0005615|extracellular space|cellular_component///GO:0061108|seminal vesicle epithelium development|biological_process///GO:0050974|detection of mechanical stimulus involved in sensory perception|biological_process///GO:0021683|cerebellar granular layer morphogenesis|biological_process///GO:0033363|secretory granule organization|biological_process///GO:0010766|negative regulation of sodium ion …			371.362	853.776	1.20103	0.0065	0.0554911
ENSTGUG00000007957	ENSTGUT00000008287		MESDC2|	chr10:12138041-12143794	GO:0050750|low-density lipoprotein particle receptor binding|molecular_function///GO:0034394|protein localization to cell surface|biological_process///GO:0006457|protein folding|biological_process///GO:0005515|protein binding|molecular_function///GO:0005886|plasma membrane|cellular_component			21.6169	43.3012	1.00225	0.02675	0.150786
ENSTGUG00000007958	ENSTGUT00000008290	100225724	KREMEN1|kringle containing transmembrane protein 1	chr15:5821042-5833405	GO:0016055|Wnt signaling pathway|biological_process///GO:0006952|defense response|biological_process///GO:0005515|protein binding|molecular_function			2.79051	11.7723	2.07679	0.00015	0.00283554
ENSTGUG00000007998	ENSTGUT00000008342		RNF157|	chr18:8048720-8062403	GO:0005515|protein binding|molecular_function///GO:0008270|zinc ion binding|molecular_function///GO:0046872|metal ion binding|molecular_function			1.38889	3.14776	1.18039	0.04975	0.226713
ENSTGUG00000008001	ENSTGUT00000008343	100230537	AMPD3|adenosine monophosphate deaminase 3	chr5:8416907-8445763	GO:0032264|IMP salvage|biological_process///GO:0019239|deaminase activity|molecular_function///GO:0009168|purine ribonucleoside monophosphate biosynthetic process|biological_process///GO:0003876|AMP deaminase activity|molecular_function///GO:0046034|ATP metabolic process|biological_process///GO:0097009|energy homeostasis|biological_process///GO:0006188|IMP biosynthetic process|biological_process/…			6.32884	12.4717	0.978649	0.02835	0.15721
ENSTGUG00000008011	ENSTGUT00000008337		ZNF831|	chr20:12030042-12031878	GO:0046872|metal ion binding|molecular_function///GO:0003676|nucleic acid binding|molecular_function			8.24688	15.6682	0.925916	0.02685	0.151028
ENSTGUG00000008014	ENSTGUT00000008356		PRELID3B|	chr20:12061544-12064249	GO:0005739|mitochondrion|cellular_component			8.31686	36.496	2.13363	0.0001	0.0019824
ENSTGUG00000008015	ENSTGUT00000008369	100218753	ARNT2|aryl-hydrocarbon receptor nuclear translocator 2	chr10:12364961-12459047	GO:0005515|protein binding|molecular_function///GO:0034751|aryl hydrocarbon receptor complex|cellular_component///GO:0017162|aryl hydrocarbon receptor binding|molecular_function///GO:0014070|response to organic cyclic compound|biological_process///GO:0009410|response to xenobiotic stimulus|biological_process///GO:0001046|core promoter sequence-specific DNA binding|molecular_function///GO:0004871|…			1.50886	11.0201	2.86861	5e-05	0.00109134
ENSTGUG00000008035	ENSTGUT00000008363	100231628	TUBB1|tubulin beta-6 chain-like	chr20:12075116-12078166	GO:0051258|protein polymerization|biological_process///GO:0043234|protein complex|cellular_component///GO:0005874|microtubule|cellular_component///GO:0005200|structural constituent of cytoskeleton|molecular_function///GO:0007017|microtubule-based process|biological_process///GO:0003924|GTPase activity|molecular_function///GO:0005856|cytoskeleton|cellular_component///GO:0005525|GTP binding|molecul…			71.246	235.064	1.72217	5e-05	0.00109134
ENSTGUG00000008036	ENSTGUT00000008365	100218608	C18orf21|chromosome 2 open reading frame, human C18orf21	chr2:88579125-88584370				26.9394	52.2774	0.956471	0.01	0.0755603
ENSTGUG00000008040	ENSTGUT00000008371			chr20:12089306-12092929	GO:0008234|cysteine-type peptidase activity|molecular_function///GO:0006508|proteolysis|biological_process			60.7911	107.95	0.82843	0.0499	0.226908
ENSTGUG00000008045	ENSTGUT00000008382	100232708	|transmembrane protein, adipocyte asscociated 1	chr12:10110989-10121824				52.5669	99.5901	0.921847	0.00655	0.0558279
ENSTGUG00000008063	ENSTGUT00000008411		POC1B|	chr1A:42662326-42702940	GO:0005515|protein binding|molecular_function///GO:0005813|centrosome|cellular_component///GO:0000922|spindle pole|cellular_component///GO:0005814|centriole|cellular_component///GO:0042384|cilium assembly|biological_process///GO:0036064|ciliary basal body|cellular_component///GO:0008283|cell proliferation|biological_process///GO:0001895|retina homeostasis|biological_process			2.3241	4.92845	1.08446	0.0445	0.210115
ENSTGUG00000008077	ENSTGUT00000008433		BRAT1|	chr14:12346941-12354837	GO:0005488|binding|molecular_function///GO:0005515|protein binding|molecular_function///GO:0005634|nucleus|cellular_component///GO:0005737|cytoplasm|cellular_component///GO:0016020|membrane|cellular_component///GO:0006915|apoptotic process|biological_process///GO:0006974|cellular response to DNA damage stimulus|biological_process///GO:0016049|cell growth|biological_process///GO:0016477|cell migra…			2.24214	5.55093	1.30785	0.0073	0.0605151
ENSTGUG00000008083	ENSTGUT00000008444	100220745	SRP68|signal recognition particle 68kDa	chr18:8114057-8128604	GO:0005047|signal recognition particle binding|molecular_function///GO:0030942|endoplasmic reticulum signal peptide binding|molecular_function///GO:0005786|signal recognition particle, endoplasmic reticulum targeting|cellular_component///GO:0008312|7S RNA binding|molecular_function///GO:0006614|SRP-dependent cotranslational protein targeting to membrane|biological_process///GO:0005737|cytoplasm|c…			23.0184	44.4426	0.949155	0.0257	0.146742
ENSTGUG00000008084	ENSTGUT00000008416	101233095	BCL2A1|BCL2-related protein A1	chr10:12619572-12621549	GO:0042981|regulation of apoptotic process|biological_process///GO:0043066|negative regulation of apoptotic process|biological_process///GO:0005515|protein binding|molecular_function			95.9978	844.611	3.13721	5e-05	0.00109134
ENSTGUG00000008088	ENSTGUT00000008415	100223840	|transmembrane emp24 protein transport domain containing 6	chr11:11692197-11693780	GO:0016021|integral component of membrane|cellular_component///GO:0006810|transport|biological_process///GO:0016020|membrane|cellular_component			0.717947	53.0878	6.20836	0.00075	0.0107874
ENSTGUG00000008128	ENSTGUT00000008503		WWP2|	chr11:11785694-11809339	GO:0005515|protein binding|molecular_function///GO:0004842|ubiquitin-protein transferase activity|molecular_function///GO:0016874|ligase activity|molecular_function///GO:0005634|nucleus|cellular_component///GO:0016020|membrane|cellular_component///GO:0016567|protein ubiquitination|biological_process///GO:0000122|negative regulation of transcription from RNA polymerase II promoter|biological_proce…			1.74245	4.94157	1.50385	0.00275	0.0296451
ENSTGUG00000008148	ENSTGUT00000008495		ARHGAP22|	chr6:17346295-17467822	GO:0005096|GTPase activator activity|molecular_function///GO:0007165|signal transduction|biological_process///GO:0043547|positive regulation of GTPase activity|biological_process///GO:0005925|focal adhesion|cellular_component///GO:0005515|protein binding|molecular_function			4.27799	19.5324	2.19086	5e-05	0.00109134
ENSTGUG00000008152	ENSTGUT00000008524	100222079	TXNRD3|thioredoxin reductase 3	chr12:10818316-10834482	GO:0004791|thioredoxin-disulfide reductase activity|molecular_function///GO:0016668|oxidoreductase activity, acting on a sulfur group of donors, NAD(P) as acceptor|molecular_function///GO:0015035|protein disulfide oxidoreductase activity|molecular_function///GO:0009055|electron carrier activity|molecular_function///GO:0050660|flavin adenine dinucleotide binding|molecular_function///GO:0045454|cel…			151.451	352.701	1.2196	0.00235	0.0265214
ENSTGUG00000008191	ENSTGUT00000008532		CHST13|	chr12:10900199-10928939	GO:0016051|carbohydrate biosynthetic process|biological_process///GO:0008146|sulfotransferase activity|molecular_function///GO:0016021|integral component of membrane|cellular_component///GO:0030206|chondroitin sulfate biosynthetic process|biological_process///GO:0001537|N-acetylgalactosamine 4-O-sulfotransferase activity|molecular_function///GO:0047756|chondroitin 4-sulfotransferase activity|mole…			10.4449	37.0199	1.8255	5e-05	0.00109134
ENSTGUG00000008201	ENSTGUT00000008554		DCAF17|	chr7:15061848-15079876	GO:0080008|Cul4-RING E3 ubiquitin ligase complex|cellular_component			12.1757	32.1391	1.40033	0.0024	0.0269136
ENSTGUG00000008207	ENSTGUT00000008541	100219621	BTG1|B-cell translocation gene 1, anti-proliferative	chr1A:43684488-43686608	GO:0005634|nucleus|cellular_component///GO:0005737|cytoplasm|cellular_component///GO:0008285|negative regulation of cell proliferation|biological_process///GO:0005515|protein binding|molecular_function///GO:0019899|enzyme binding|molecular_function///GO:0045766|positive regulation of angiogenesis|biological_process///GO:2000271|positive regulation of fibroblast apoptotic process|biological_proces…			69.3708	119.898	0.789412	0.0223	0.132474
ENSTGUG00000008220	ENSTGUT00000008558	100220509	MFF|mitochondrial fission factor	chr9:10619627-10651656	GO:0051260|protein homooligomerization|biological_process///GO:0005741|mitochondrial outer membrane|cellular_component///GO:0006626|protein targeting to mitochondrion|biological_process///GO:0005515|protein binding|molecular_function///GO:0008053|mitochondrial fusion|biological_process///GO:0005777|peroxisome|cellular_component///GO:0042803|protein homodimerization activity|molecular_function///G…			21.8356	44.022	1.01154	0.02615	0.148431
ENSTGUG00000008232	ENSTGUT00000008571	100226094	MAFK|v-maf musculoaponeurotic fibrosarcoma oncogene homolog K (avian)	chr14:13184129-13185784	GO:0043565|sequence-specific DNA binding|molecular_function///GO:0006351|transcription, DNA-templated|biological_process///GO:0003677|DNA binding|molecular_function///GO:0005654|nucleoplasm|cellular_component///GO:0006355|regulation of transcription, DNA-templated|biological_process///GO:0005634|nucleus|cellular_component///GO:0003700|transcription factor activity, sequence-specific DNA binding|m…			27.5724	54.703	0.988397	0.0266	0.15002
ENSTGUG00000008252	ENSTGUT00000008623	100230160	ADSS|adenylosuccinate synthase	chr3:32750676-32784572	GO:0044208|'de novo' AMP biosynthetic process|biological_process///GO:0004019|adenylosuccinate synthase activity|molecular_function///GO:0006167|AMP biosynthetic process|biological_process///GO:0006164|purine nucleotide biosynthetic process|biological_process///GO:0000287|magnesium ion binding|molecular_function///GO:0016874|ligase activity|molecular_function///GO:0005525|GTP binding|molecular_fu…			25.2901	46.9771	0.893386	0.01575	0.104011
ENSTGUG00000008269	ENSTGUT00000008605		CCL20|	chr9:10748451-10749638	GO:0060326|cell chemotaxis|biological_process///GO:0006935|chemotaxis|biological_process///GO:0005125|cytokine activity|molecular_function///GO:0005615|extracellular space|cellular_component///GO:0005576|extracellular region|cellular_component///GO:0008009|chemokine activity|molecular_function///GO:0006955|immune response|biological_process///GO:0005515|protein binding|molecular_function///GO:200…			15.4068	160.717	3.38289	5e-05	0.00109134
ENSTGUG00000008270	ENSTGUT00000008619///ENSTGUT00000008622	100226249	|WD repeat domain 69	chr9:10768019-10786905	GO:0005515|protein binding|molecular_function			0.662523	6.62914	3.32278	0.00075	0.0107874
ENSTGUG00000008300	ENSTGUT00000008648	100231480	|ankyrin repeat domain-containing protein 22-like	chr6:18306170-18317575	GO:0005515|protein binding|molecular_function			2.22194	17.8022	3.00216	5e-05	0.00109134
ENSTGUG00000008311	ENSTGUT00000008651	100231075	DNER|delta/notch-like EGF repeat containing	chr9:11216525-11280772	GO:0005515|protein binding|molecular_function///GO:0005509|calcium ion binding|molecular_function///GO:0005112|Notch binding|molecular_function///GO:0007220|Notch receptor processing|biological_process///GO:0010001|glial cell differentiation|biological_process///GO:0048741|skeletal muscle fiber development|biological_process///GO:0030425|dendrite|cellular_component///GO:0043025|neuronal cell body…			1.40586	5.49907	1.96773	0.00155	0.0190573
ENSTGUG00000008317	ENSTGUT00000008654	100222744	CH25H|cholesterol 25-hydroxylase-like protein-like	chr6:18418217-18418970	GO:0006633|fatty acid biosynthetic process|biological_process///GO:0005506|iron ion binding|molecular_function///GO:0008395|steroid hydroxylase activity|molecular_function///GO:0008203|cholesterol metabolic process|biological_process///GO:0055114|oxidation-reduction process|biological_process///GO:0016491|oxidoreductase activity|molecular_function			20.2546	57.407	1.50297	0.0003	0.005025
ENSTGUG00000008321	ENSTGUT00000008679		GALK1|	chr18:8327393-8331588	GO:0004335|galactokinase activity|molecular_function///GO:0006012|galactose metabolic process|biological_process///GO:0046835|carbohydrate phosphorylation|biological_process///GO:0016773|phosphotransferase activity, alcohol group as acceptor|molecular_function///GO:0016310|phosphorylation|biological_process///GO:0016301|kinase activity|molecular_function///GO:0016740|transferase activity|molecula…			2.15583	7.33867	1.76728	0.00995	0.0753978
ENSTGUG00000008335	ENSTGUT00000008675		AEN|	chr10:13219106-13220730	GO:0008408|3'-5' exonuclease activity|molecular_function///GO:0004527|exonuclease activity|molecular_function///GO:0006139|nucleobase-containing compound metabolic process|biological_process///GO:0090305|nucleic acid phosphodiester bond hydrolysis|biological_process///GO:0003676|nucleic acid binding|molecular_function///GO:0005634|nucleus|cellular_component///GO:0005654|nucleoplasm|cellular_compo…			16.2345	39.0156	1.26499	0.00125	0.01602
ENSTGUG00000008347	ENSTGUT00000008716	100232833	GABRA4|gamma-aminobutyric acid (GABA) A receptor, alpha 4	chr4:45530750-45565768	GO:0045202|synapse|cellular_component///GO:0030054|cell junction|cellular_component///GO:0016021|integral component of membrane|cellular_component///GO:0007214|gamma-aminobutyric acid signaling pathway|biological_process///GO:0006821|chloride transport|biological_process///GO:0005230|extracellular ligand-gated ion channel activity|molecular_function///GO:0004890|GABA-A receptor activity|molecular…			0.553771	1.70827	1.62517	0.01475	0.0991387
ENSTGUG00000008354	ENSTGUT00000008692	100229421	|interferon-induced protein with tetratricopeptide repeats 5	chr6:18442904-18444332	GO:0005515|protein binding|molecular_function			134.594	2492.92	4.21115	5e-05	0.00109134
ENSTGUG00000008357	ENSTGUT00000008718	100220507	|solute carrier family 6, member 18	chr2:90861370-90885054	GO:0005328|neurotransmitter:sodium symporter activity|molecular_function///GO:0015293|symporter activity|molecular_function///GO:0005887|integral component of plasma membrane|cellular_component///GO:0006836|neurotransmitter transport|biological_process///GO:0016021|integral component of membrane|cellular_component///GO:0006810|transport|biological_process///GO:0016020|membrane|cellular_component			7.6312	13.9302	0.868234	0.04455	0.210257
ENSTGUG00000008382	ENSTGUT00000008852			chr7:15382314-15423030	GO:0008305|integrin complex|cellular_component///GO:0007229|integrin-mediated signaling pathway|biological_process///GO:0007155|cell adhesion|biological_process///GO:0016021|integral component of membrane|cellular_component///GO:0016020|membrane|cellular_component			19.4215	37.4662	0.947936	0.00865	0.068284
ENSTGUG00000008386	ENSTGUT00000008729	100225074	MOB3C|MOB kinase activator 3C	chr8:19036652-19053612				75.2092	159.619	1.08565	0.00335	0.0340664
ENSTGUG00000008416	ENSTGUT00000008759		SRSF1|	chr19:10445806-10446810	GO:0048024|regulation of mRNA splicing, via spliceosome|biological_process///GO:0043488|regulation of mRNA stability|biological_process///GO:0003729|mRNA binding|molecular_function///GO:0006417|regulation of translation|biological_process///GO:0003676|nucleic acid binding|molecular_function///GO:0006355|regulation of transcription, DNA-templated|biological_process///GO:0000166|nucleotide binding|…			27.2013	90.192	1.72932	0.00055	0.00829387
ENSTGUG00000008424	ENSTGUT00000008778		GET4|	chr14:13706981-13713368	GO:0005737|cytoplasm|cellular_component///GO:0005829|cytosol|cellular_component///GO:0071816|tail-anchored membrane protein insertion into ER membrane|biological_process///GO:0005515|protein binding|molecular_function///GO:0051087|chaperone binding|molecular_function///GO:0051220|cytoplasmic sequestering of protein|biological_process///GO:0071818|BAT3 complex|cellular_component///GO:1904378|maint…			57.3272	104.575	0.867241	0.011	0.0807531
ENSTGUG00000008431	ENSTGUT00000008803	100230074	CLPTM1L|CLPTM1-like	chr2:90929840-90952748	GO:0006915|apoptotic process|biological_process///GO:0016021|integral component of membrane|cellular_component///GO:0016020|membrane|cellular_component			13.2695	22.9415	0.789852	0.0457	0.214252
ENSTGUG00000008443	ENSTGUT00000008786	100220999	CASS4|cas scaffolding protein family member 4-like	chr20:13342005-13350498	GO:0005515|protein binding|molecular_function			2.04117	6.50102	1.67127	0.0046	0.0434007
ENSTGUG00000008479	ENSTGUT00000008832	100231533	PDE3B|phosphodiesterase 3B, cGMP-inhibited	chr5:10111399-10193701	GO:0008081|phosphoric diester hydrolase activity|molecular_function///GO:0004114|3',5'-cyclic-nucleotide phosphodiesterase activity|molecular_function///GO:0007165|signal transduction|biological_process///GO:0046872|metal ion binding|molecular_function///GO:0016787|hydrolase activity|molecular_function///GO:0016020|membrane|cellular_component///GO:0005515|protein binding|molecular_function///GO:0…			11.1394	30.9298	1.47333	5e-05	0.00109134
ENSTGUG00000008529	ENSTGUT00000008887	100217805	QPCT|glutaminyl-peptide cyclotransferase	chr3:34111410-34119971	GO:0008270|zinc ion binding|molecular_function///GO:0070062|extracellular exosome|cellular_component///GO:0016603|glutaminyl-peptide cyclotransferase activity|molecular_function///GO:0017186|peptidyl-pyroglutamic acid biosynthetic process, using glutaminyl-peptide cyclotransferase|biological_process			5.1389	11.5741	1.17136	0.0209	0.126139
ENSTGUG00000008531	ENSTGUT00000008879		C22orf39|	chr15:8155090-8155884	GO:0005515|protein binding|molecular_function			96.0206	196.997	1.03676	0.02435	0.141166
ENSTGUG00000008534	ENSTGUT00000008882		MRPL40|	chr15:8156220-8158595	GO:0005730|nucleolus|cellular_component///GO:0005739|mitochondrion|cellular_component///GO:0005515|protein binding|molecular_function///GO:0044822|poly(A) RNA binding|molecular_function			33.5209	78.5092	1.2278	0.00065	0.0095701
ENSTGUG00000008542	ENSTGUT00000008889	100219321	TAL1|T-cell acute lymphocytic leukemia 1	chr8:19150400-19157052	GO:0046983|protein dimerization activity|molecular_function///GO:0005634|nucleus|cellular_component///GO:0003700|transcription factor activity, sequence-specific DNA binding|molecular_function///GO:0003682|chromatin binding|molecular_function///GO:0045944|positive regulation of transcription from RNA polymerase II promoter|biological_process///GO:0005667|transcription factor complex|cellular_comp…			0.568215	2.39514	2.0756	0.0091	0.0707807
ENSTGUG00000008548	ENSTGUT00000008900///ENSTGUT00000008902///ENSTGUT00000008905	100219845	TSEN54|tRNA splicing endonuclease 54 homolog (S. cerevisiae)	chr18:8531627-8538970	GO:0005515|protein binding|molecular_function///GO:0006388|tRNA splicing, via endonucleolytic cleavage and ligation|biological_process			7.22566	18.3651	1.34577	0.0023	0.0260404
ENSTGUG00000008559	ENSTGUT00000008908	100223350	|protein EVI2A-like	chr19:10752244-10814597	GO:0016021|integral component of membrane|cellular_component			139.643	410.046	1.55404	0.0001	0.0019824
ENSTGUG00000008594	ENSTGUT00000008941			chr10:15343390-15343936				21.3973	98.4782	2.20238	5e-05	0.00109134
ENSTGUG00000008595	ENSTGUT00000008945			chr10:15350367-15377795	GO:0005515|protein binding|molecular_function			4.28927	20.9669	2.28931	5e-05	0.00109134
ENSTGUG00000008604	ENSTGUT00000009037	100230954	NOS2|nitric oxide synthase 2, inducible	chr19:10934652-10950383	GO:0006809|nitric oxide biosynthetic process|biological_process///GO:0004517|nitric-oxide synthase activity|molecular_function///GO:0010181|FMN binding|molecular_function///GO:0050661|NADP binding|molecular_function///GO:0005516|calmodulin binding|molecular_function///GO:0050660|flavin adenine dinucleotide binding|molecular_function///GO:0020037|heme binding|molecular_function///GO:0005506|iron i…			0.603906	2.80403	2.2151	5e-05	0.00109134
ENSTGUG00000008612	ENSTGUT00000008995	100190285	GRB2|growth factor receptor-bound protein 2-like	chr18:8696636-8740533	GO:0005515|protein binding|molecular_function///GO:0005070|SH3/SH2 adaptor activity|molecular_function///GO:0007265|Ras protein signal transduction|biological_process///GO:0016020|membrane|cellular_component///GO:0005634|nucleus|cellular_component///GO:0005737|cytoplasm|cellular_component///GO:0005654|nucleoplasm|cellular_component///GO:0005730|nucleolus|cellular_component///GO:0005768|endosome|c…			248.555	389.338	0.647456	0.049	0.224357
ENSTGUG00000008614	ENSTGUT00000008978	100220498	SLC39A6|zinc transporter ZIP6-like	chr2:93727879-93743368	GO:0046873|metal ion transmembrane transporter activity|molecular_function///GO:0030001|metal ion transport|biological_process///GO:0005783|endoplasmic reticulum|cellular_component///GO:0055085|transmembrane transport|biological_process///GO:0005886|plasma membrane|cellular_component///GO:0005887|integral component of plasma membrane|cellular_component///GO:0009986|cell surface|cellular_component…			14.4021	25.3696	0.816815	0.02855	0.157576
ENSTGUG00000008615	ENSTGUT00000008965			chr20:14443327-14443477				0	10.7753	14.7096	0.02195	0.130982
ENSTGUG00000008625	ENSTGUT00000008975			chr11:12820492-12820609				0	28.4741	14.7096	0.0218	0.130529
ENSTGUG00000008639	ENSTGUT00000009027	100220031	|nucleobindin 2	chr5:11495860-11509541	GO:0005509|calcium ion binding|molecular_function			15.3443	35.0495	1.19169	0.0032	0.0331136
ENSTGUG00000008647	ENSTGUT00000009012	100225669	N4BP1|NEDD4 binding protein 1	chr11:13452550-13467227	GO:0003723|RNA binding|molecular_function///GO:0032435|negative regulation of proteasomal ubiquitin-dependent protein catabolic process|biological_process///GO:0034644|cellular response to UV|biological_process///GO:0016605|PML body|cellular_component///GO:0005730|nucleolus|cellular_component///GO:0031397|negative regulation of protein ubiquitination|biological_process///GO:0005515|protein bindin…			8.06001	23.8242	1.56357	0.0001	0.0019824
ENSTGUG00000008653	ENSTGUT00000009007		FEZ2|	chr3:35545488-35569746	GO:0005515|protein binding|molecular_function///GO:1902902|negative regulation of autophagosome assembly|biological_process			11.6938	20.7221	0.825428	0.0397	0.19529
ENSTGUG00000008691	ENSTGUT00000009085		STRN|	chr3:35709375-35757529	GO:0005515|protein binding|molecular_function///GO:0005923|bicellular tight junction|cellular_component///GO:0016055|Wnt signaling pathway|biological_process///GO:0008285|negative regulation of cell proliferation|biological_process///GO:0000159|protein phosphatase type 2A complex|cellular_component///GO:0030331|estrogen receptor binding|molecular_function///GO:0070016|armadillo repeat domain bind…			6.5235	13.5813	1.05791	0.00675	0.0570731
ENSTGUG00000008693	ENSTGUT00000009118	100224679	COL4A1|collagen, type IV, alpha 1	chr1:24278638-24547081	GO:0005201|extracellular matrix structural constituent|molecular_function///GO:0005581|collagen trimer|cellular_component///GO:0007420|brain development|biological_process///GO:0031012|extracellular matrix|cellular_component///GO:0005515|protein binding|molecular_function///GO:0001569|patterning of blood vessels|biological_process///GO:0071711|basement membrane organization|biological_process///G…			13.2906	26.898	1.01709	0.00805	0.0648533
ENSTGUG00000008707	ENSTGUT00000009061	100218778	CEBPB|CCAAT/enhancer binding protein (C/EBP), beta	chr20:14944149-14945124	GO:2000617|positive regulation of histone H3-K9 acetylation|biological_process///GO:0001158|enhancer sequence-specific DNA binding|molecular_function///GO:0043565|sequence-specific DNA binding|molecular_function///GO:0005634|nucleus|cellular_component///GO:0005654|nucleoplasm|cellular_component///GO:0006355|regulation of transcription, DNA-templated|biological_process///GO:0045944|positive regula…			2.69584	17.8432	2.72657	5e-05	0.00109134
ENSTGUG00000008724	ENSTGUT00000009080	100231256	|protein snail homolog Sna-like	chr20:15017649-15023033	GO:0006357|regulation of transcription from RNA polymerase II promoter|biological_process///GO:0046872|metal ion binding|molecular_function///GO:0003676|nucleic acid binding|molecular_function///GO:0005634|nucleus|cellular_component///GO:0003700|transcription factor activity, sequence-specific DNA binding|molecular_function			0.555639	5.84981	3.39617	0.0045	0.0426855
ENSTGUG00000008737	ENSTGUT00000009126		SGSM2|	chr19:11056307-11085416	GO:0005737|cytoplasm|cellular_component///GO:0005096|GTPase activator activity|molecular_function///GO:0043547|positive regulation of GTPase activity|biological_process///GO:0017137|Rab GTPase binding|molecular_function///GO:0034499|late endosome to Golgi transport|biological_process			3.66322	8.332	1.18555	0.0106	0.0788557
ENSTGUG00000008765	ENSTGUT00000009140	100229099	TEX10|testis expressed 10	chr2:94337170-94388296	GO:0005488|binding|molecular_function///GO:0005515|protein binding|molecular_function///GO:0071339|MLL1 complex|cellular_component			5.31044	9.65527	0.862484	0.02615	0.148431
ENSTGUG00000008774	ENSTGUT00000009135	100218448	MNT|MNT, MAX dimerization protein	chr19:11094215-11119904	GO:0046983|protein dimerization activity|molecular_function///GO:0005634|nucleus|cellular_component///GO:0000122|negative regulation of transcription from RNA polymerase II promoter|biological_process///GO:0000977|RNA polymerase II regulatory region sequence-specific DNA binding|molecular_function///GO:0001227|transcriptional repressor activity, RNA polymerase II transcription regulatory region s…			0.649764	1.81092	1.47874	0.0249	0.143412
ENSTGUG00000008788	ENSTGUT00000009147	100223594	EIF2AK2|eukaryotic translation initiation factor 2-alpha kinase 2	chr3:35828809-35857115	GO:0004713|protein tyrosine kinase activity|molecular_function///GO:0004674|protein serine/threonine kinase activity|molecular_function///GO:0016772|transferase activity, transferring phosphorus-containing groups|molecular_function///GO:0006468|protein phosphorylation|biological_process///GO:0004672|protein kinase activity|molecular_function///GO:0005737|cytoplasm|cellular_component///GO:0016020|…			35.7274	299.415	3.06704	5e-05	0.00109134
ENSTGUG00000008794	ENSTGUT00000009148	100222533	NANP|N-acylneuraminate-9-phosphatase-like	chr3:35862260-35863250	GO:0016787|hydrolase activity|molecular_function///GO:0008152|metabolic process|biological_process///GO:0016311|dephosphorylation|biological_process///GO:0046380|N-acetylneuraminate biosynthetic process|biological_process///GO:0050124|N-acylneuraminate-9-phosphatase activity|molecular_function			10.2949	25.8903	1.33048	0.0045	0.0426855
ENSTGUG00000008800	ENSTGUT00000009162	100231490	|synaptosomal-associated protein 29-like	chr15:8839826-8844118	GO:0005515|protein binding|molecular_function			5.32146	23.2991	2.13038	0.00015	0.00283554
ENSTGUG00000008808	ENSTGUT00000009195	100217939	UGDH|UDP-glucose 6-dehydrogenase	chr4:48113313-48126079	GO:0003979|UDP-glucose 6-dehydrogenase activity|molecular_function///GO:0051287|NAD binding|molecular_function///GO:0016616|oxidoreductase activity, acting on the CH-OH group of donors, NAD or NADP as acceptor|molecular_function///GO:0055114|oxidation-reduction process|biological_process///GO:0016491|oxidoreductase activity|molecular_function///GO:0005654|nucleoplasm|cellular_component///GO:00700…			47.9813	159.152	1.72986	5e-05	0.00109134
ENSTGUG00000008816	ENSTGUT00000009190	100221158	|phospholipid scramblase 2-like	chr9:13076328-13081954				295.346	982.043	1.73338	5e-05	0.00109134
ENSTGUG00000008817	ENSTGUT00000009177		DNAJA2|	chr11:13885111-13887750	GO:0051082|unfolded protein binding|molecular_function///GO:0006457|protein folding|biological_process///GO:0005829|cytosol|cellular_component///GO:0005515|protein binding|molecular_function///GO:0070062|extracellular exosome|cellular_component///GO:0051087|chaperone binding|molecular_function///GO:0042026|protein refolding|biological_process			29.5102	62.3906	1.08012	0.0089	0.069583
ENSTGUG00000008845	ENSTGUT00000009219	100222062	CPB1|carboxypeptidase B1 (tissue)	chr9:14004720-14023429	GO:0004181|metallocarboxypeptidase activity|molecular_function///GO:0004180|carboxypeptidase activity|molecular_function///GO:0006508|proteolysis|biological_process///GO:0008270|zinc ion binding|molecular_function			0.281769	1684.29	12.5453	0.01375	0.0944565
ENSTGUG00000008847	ENSTGUT00000009211	100226663	C16orf87|chromosome 11 open reading frame, human C16orf87	chr11:13933462-13944567	GO:0005515|protein binding|molecular_function			165.898	376.96	1.18411	0.00195	0.0229363
ENSTGUG00000008853	ENSTGUT00000009228	100220502	NR4A3|nuclear receptor subfamily 4, group A, member 3	chr2:94582733-94609810	GO:0043401|steroid hormone mediated signaling pathway|biological_process///GO:0030522|intracellular receptor signaling pathway|biological_process///GO:0004879|RNA polymerase II transcription factor activity, ligand-activated sequence-specific DNA binding|molecular_function///GO:0003707|steroid hormone receptor activity|molecular_function///GO:0043565|sequence-specific DNA binding|molecular_functi…			0.452424	1.76621	1.96491	0.005	0.0462675
ENSTGUG00000008854	ENSTGUT00000009265	100231202	ALDH1A3|aldehyde dehydrogenase 1 family, member A3	chr10:17976235-18007605	GO:0006081|cellular aldehyde metabolic process|biological_process///GO:0004030|aldehyde dehydrogenase [NAD(P)+] activity|molecular_function///GO:0016620|oxidoreductase activity, acting on the aldehyde or oxo group of donors, NAD or NADP as acceptor|molecular_function///GO:0008152|metabolic process|biological_process///GO:0055114|oxidation-reduction process|biological_process///GO:0016491|oxidored…			3.64528	70.9381	4.28246	5e-05	0.00109134
ENSTGUG00000008855	ENSTGUT00000009241	100229386	|solute carrier family 6 (neurotransmitter transporter, creatine), member 8	chr12:12196422-12199905	GO:0005328|neurotransmitter:sodium symporter activity|molecular_function///GO:0015293|symporter activity|molecular_function///GO:0006836|neurotransmitter transport|biological_process///GO:0016021|integral component of membrane|cellular_component///GO:0055085|transmembrane transport|biological_process///GO:0006810|transport|biological_process///GO:0016020|membrane|cellular_component			1.69113	4.46056	1.39924	0.0093	0.0719137
ENSTGUG00000008863	ENSTGUT00000009227		SAAL1|	chr5:12201355-12210157	GO:0006953|acute-phase response|biological_process///GO:0005576|extracellular region|cellular_component			101.999	1204.76	3.56211	5e-05	0.00109134
ENSTGUG00000008864	ENSTGUT00000009224	100219223	|nuclear cap binding protein subunit 2, 20kDa	chr9:14036046-14037907	GO:0045292|mRNA cis splicing, via spliceosome|biological_process///GO:0005846|nuclear cap binding complex|cellular_component///GO:0000339|RNA cap binding|molecular_function///GO:0003676|nucleic acid binding|molecular_function///GO:0000166|nucleotide binding|molecular_function			2.8334	8.47686	1.581	0.0164	0.107299
ENSTGUG00000008872	ENSTGUT00000009259	100222927	HPS5|Hermansky-Pudlak syndrome 5	chr5:12218620-12236832	GO:0005515|protein binding|molecular_function///GO:0006996|organelle organization|biological_process///GO:0043473|pigmentation|biological_process///GO:0007596|blood coagulation|biological_process///GO:0031084|BLOC-2 complex|cellular_component			14.8866	30.9977	1.05815	0.0045	0.0426855
ENSTGUG00000008881	ENSTGUT00000009243	100190421	IFI6|interferon, alpha-inducible protein 6	chr2:94975561-94980116	GO:0016021|integral component of membrane|cellular_component			947.983	2885.02	1.60565	0.00385	0.0379833
ENSTGUG00000008887	ENSTGUT00000009313		QARS|	chr12:12203481-12209006	GO:0006425|glutaminyl-tRNA aminoacylation|biological_process///GO:0004819|glutamine-tRNA ligase activity|molecular_function///GO:0043039|tRNA aminoacylation|biological_process///GO:0016876|ligase activity, forming aminoacyl-tRNA and related compounds|molecular_function///GO:0006418|tRNA aminoacylation for protein translation|biological_process///GO:0004812|aminoacyl-tRNA ligase activity|molecular…			13.7531	29.9742	1.12396	0.00665	0.0564983
ENSTGUG00000008888	ENSTGUT00000009245	100232077	GLIPR2|golgi-associated plant pathogenesis-related protein 1-like	chr2:95001809-95031072	GO:0005576|extracellular region|cellular_component///GO:0000139|Golgi membrane|cellular_component///GO:0070062|extracellular exosome|cellular_component///GO:0042803|protein homodimerization activity|molecular_function///GO:0070374|positive regulation of ERK1 and ERK2 cascade|biological_process///GO:0010634|positive regulation of epithelial cell migration|biological_process///GO:0010718|positive r…			19.9522	82.5594	2.04888	5e-05	0.00109134
ENSTGUG00000008890	ENSTGUT00000009253	100229155	BLOC1S4|biogenesis of lysosome-related organelles complex 1 subunit 4-like	chr2:95043172-95049462	GO:0031083|BLOC-1 complex|cellular_component///GO:0005515|protein binding|molecular_function///GO:0005737|cytoplasm|cellular_component///GO:0050885|neuromuscular process controlling balance|biological_process///GO:0032438|melanosome organization|biological_process///GO:0008089|anterograde axon cargo transport|biological_process///GO:0070527|platelet aggregation|biological_process///GO:0048490|ant…			15.9488	58.1342	1.86594	5e-05	0.00109134
ENSTGUG00000008973	ENSTGUT00000009336			chr11:14588655-14590594				235.172	394.62	0.746749	0.0436	0.207438
ENSTGUG00000008975	ENSTGUT00000009384	100220889	ATP11A|ATPase, class VI, type 11A	chr1:25720207-25771675	GO:0045332|phospholipid translocation|biological_process///GO:0015914|phospholipid transport|biological_process///GO:0004012|phospholipid-translocating ATPase activity|molecular_function///GO:0000287|magnesium ion binding|molecular_function///GO:0016021|integral component of membrane|cellular_component///GO:0046872|metal ion binding|molecular_function///GO:0016787|hydrolase activity|molecular_fun…			2.02095	5.22914	1.37154	0.005	0.0462675
ENSTGUG00000008984	ENSTGUT00000009358	100227064	|origin recognition complex, subunit 1	chr8:21914315-21929118	GO:0003682|chromatin binding|molecular_function///GO:0005524|ATP binding|molecular_function///GO:0000166|nucleotide binding|molecular_function			15.128	26.0026	0.781434	0.0344	0.179388
ENSTGUG00000008986	ENSTGUT00000009367	100228888	POLR3E|polymerase (RNA) III (DNA directed) polypeptide E (80kD)	chr14:15365129-15389185	GO:0006351|transcription, DNA-templated|biological_process///GO:0003899|DNA-directed RNA polymerase activity|molecular_function///GO:0005666|DNA-directed RNA polymerase III complex|cellular_component///GO:0005634|nucleus|cellular_component			12.543	28.7844	1.1984	0.00195	0.0229363
ENSTGUG00000009006	ENSTGUT00000009378			chr10:18257908-18275693				16.3492	40.6393	1.31366	0.00735	0.0607868
ENSTGUG00000009007	ENSTGUT00000009405	100219143	PTPRJ|receptor-type tyrosine-protein phosphatase eta-like	chr5:12613410-12635060	GO:0005515|protein binding|molecular_function///GO:0016791|phosphatase activity|molecular_function///GO:0006470|protein dephosphorylation|biological_process///GO:0004725|protein tyrosine phosphatase activity|molecular_function///GO:0016311|dephosphorylation|biological_process///GO:0016787|hydrolase activity|molecular_function///GO:0005886|plasma membrane|cellular_component///GO:0035335|peptidyl-t…			11.1351	20.4115	0.874272	0.01985	0.122241
ENSTGUG00000009011	ENSTGUT00000009421	100223158	ZCCHC11|zinc finger, CCHC domain containing 11	chr8:21936671-21977340	GO:0016779|nucleotidyltransferase activity|molecular_function///GO:0008270|zinc ion binding|molecular_function///GO:0070102|interleukin-6-mediated signaling pathway|biological_process///GO:0050265|RNA uridylyltransferase activity|molecular_function///GO:0031664|regulation of lipopolysaccharide-mediated signaling pathway|biological_process///GO:0010586|miRNA metabolic process|biological_process///…			2.60715	5.11501	0.972264	0.01295	0.0903683
ENSTGUG00000009041	ENSTGUT00000009410	100232395	|toll-like receptor 1	chr4:48357923-48359885	GO:0005515|protein binding|molecular_function///GO:0045410|positive regulation of interleukin-6 biosynthetic process|biological_process///GO:0042496|detection of diacyl bacterial lipopeptide|biological_process///GO:0042088|T-helper 1 type immune response|biological_process///GO:0034150|toll-like receptor 6 signaling pathway|biological_process///GO:0050707|regulation of cytokine secretion|biologic…			57.5245	91.9363	0.676458	0.0337	0.176958
ENSTGUG00000009068	ENSTGUT00000009458	100230741	LSG1|large subunit GTPase 1 homolog (S. cerevisiae)	chr9:14521340-14531259	GO:0005525|GTP binding|molecular_function///GO:0005634|nucleus|cellular_component///GO:0005737|cytoplasm|cellular_component///GO:0016020|membrane|cellular_component///GO:0003924|GTPase activity|molecular_function///GO:0005783|endoplasmic reticulum|cellular_component///GO:0051168|nuclear export|biological_process///GO:0015030|Cajal body|cellular_component			1.20993	3.24848	1.42484	0.0108	0.0796716
ENSTGUG00000009083	ENSTGUT00000009455			chr1A:47058961-47060790				7.16993	13.8467	0.949514	0.0443	0.209451
ENSTGUG00000009102	ENSTGUT00000009477		DLK2|	chr3:36931969-36936738	GO:0005515|protein binding|molecular_function///GO:0005509|calcium ion binding|molecular_function///GO:0070062|extracellular exosome|cellular_component///GO:0045746|negative regulation of Notch signaling pathway|biological_process///GO:0042803|protein homodimerization activity|molecular_function///GO:0045598|regulation of fat cell differentiation|biological_process			1.02438	3.22598	1.65499	0.03465	0.180425
ENSTGUG00000009122	ENSTGUT00000009505	100190445	LRRC73|NOD3 protein-like	chr3:36994674-37000917				0.363998	3.2929	3.17736	0.00125	0.01602
ENSTGUG00000009123	ENSTGUT00000009529			chr12:12360002-12420701	GO:0008603|cAMP-dependent protein kinase regulator activity|molecular_function///GO:0005952|cAMP-dependent protein kinase complex|cellular_component///GO:0001932|regulation of protein phosphorylation|biological_process///GO:0045859|regulation of protein kinase activity|biological_process			6.77597	16.9661	1.32416	0.0076	0.0624155
ENSTGUG00000009125	ENSTGUT00000009501	101234091	LRRC15|leucine rich repeat containing 15	chr9:14628342-14630088	GO:0005515|protein binding|molecular_function///GO:0043236|laminin binding|molecular_function///GO:0030335|positive regulation of cell migration|biological_process///GO:0070062|extracellular exosome|cellular_component///GO:0001968|fibronectin binding|molecular_function///GO:0005518|collagen binding|molecular_function///GO:0046813|receptor-mediated virion attachment to host cell|biological_process…			23.6747	127.961	2.43429	5e-05	0.00109134
ENSTGUG00000009130	ENSTGUT00000009508			chr9:14656008-14657254				6.38914	15.6363	1.29121	0.0106	0.0788557
ENSTGUG00000009131	ENSTGUT00000009521			chr6:20991895-21029393	GO:0045202|synapse|cellular_component///GO:0030054|cell junction|cellular_component///GO:0016021|integral component of membrane|cellular_component///GO:0005230|extracellular ligand-gated ion channel activity|molecular_function///GO:0034220|ion transmembrane transport|biological_process///GO:0006811|ion transport|biological_process///GO:0006810|transport|biological_process///GO:0016020|membrane|ce…			1.08381	3.5585	1.71516	0.0119	0.084945
ENSTGUG00000009151	ENSTGUT00000009580		ABCC3|	chr18:9434308-9470647	GO:0042626|ATPase activity, coupled to transmembrane movement of substances|molecular_function///GO:0016887|ATPase activity|molecular_function///GO:0005215|transporter activity|molecular_function///GO:0016021|integral component of membrane|cellular_component///GO:0055085|transmembrane transport|biological_process///GO:0008152|metabolic process|biological_process///GO:0006810|transport|biological_…			40.3949	65.7855	0.703595	0.03865	0.19245
ENSTGUG00000009157	ENSTGUT00000009534///ENSTGUT00000009536		RPP14|	chr12:12428388-12431222	GO:0090501|RNA phosphodiester bond hydrolysis|biological_process///GO:0008033|tRNA processing|biological_process///GO:0004540|ribonuclease activity|molecular_function			35.399	129.748	1.87393	0.00765	0.0626803
ENSTGUG00000009159	ENSTGUT00000009543	100220630	POLR1C|polymerase (RNA) I polypeptide C, 30kDa	chr3:37011586-37014602	GO:0046983|protein dimerization activity|molecular_function///GO:0006351|transcription, DNA-templated|biological_process///GO:0003899|DNA-directed RNA polymerase activity|molecular_function///GO:0003677|DNA binding|molecular_function///GO:0005515|protein binding|molecular_function///GO:0005666|DNA-directed RNA polymerase III complex|cellular_component///GO:0005736|DNA-directed RNA polymerase I co…			79.0546	126.431	0.677429	0.04545	0.213458
ENSTGUG00000009162	ENSTGUT00000009554			chr12:12437513-12474886	GO:0003779|actin binding|molecular_function///GO:0035091|phosphatidylinositol binding|molecular_function///GO:0016772|transferase activity, transferring phosphorus-containing groups|molecular_function///GO:0006468|protein phosphorylation|biological_process///GO:0004672|protein kinase activity|molecular_function///GO:0005524|ATP binding|molecular_function			19.5548	43.7358	1.16129	0.00155	0.0190573
ENSTGUG00000009201	ENSTGUT00000009579		TMEM140|	chr1A:47293886-47294162	GO:0005515|protein binding|molecular_function			356.228	731.552	1.03816	0.00595	0.0525327
ENSTGUG00000009212	ENSTGUT00000009594	100190450	|HRAS-like suppressor-like	chr9:14926665-14928673				767.224	2390.08	1.63934	0.00925	0.0716841
ENSTGUG00000009218	ENSTGUT00000009598			chr9:14931208-14940313				376.273	1577.73	2.068	0.00035	0.00570894
ENSTGUG00000009230	ENSTGUT00000009624	100221762	CCKAR|cholecystokinin A receptor	chr4:52369961-52376273	GO:0038188|cholecystokinin signaling pathway|biological_process///GO:0004951|cholecystokinin receptor activity|molecular_function///GO:0004930|G-protein coupled receptor activity|molecular_function///GO:0004871|signal transducer activity|molecular_function///GO:0007165|signal transduction|biological_process///GO:0007186|G-protein coupled receptor signaling pathway|biological_process///GO:0001764|…			0.720292	2.16745	1.58935	0.0458	0.21453
ENSTGUG00000009231	ENSTGUT00000009610		ERP27|	chr1A:47355630-47375108	GO:0005515|protein binding|molecular_function			2.70683	20.0869	2.89158	0.0001	0.0019824
ENSTGUG00000009241	ENSTGUT00000009621		TMEM233|	chr15:10598634-10611790	GO:0009607|response to biotic stimulus|biological_process///GO:0016021|integral component of membrane|cellular_component			0.378309	1.96982	2.38042	0.0269	0.151229
ENSTGUG00000009250	ENSTGUT00000009646	100218291	DOK6|docking protein 6	chr2:99188553-99393092	GO:0005158|insulin receptor binding|molecular_function///GO:0005515|protein binding|molecular_function			0.82949	2.71775	1.71211	0.01715	0.110298
ENSTGUG00000009262	ENSTGUT00000009659		CCDC50|	chr9:15520179-15538383	GO:0005737|cytoplasm|cellular_component///GO:0031625|ubiquitin protein ligase binding|molecular_function///GO:0005515|protein binding|molecular_function			25.248	70.0272	1.47175	0.0001	0.0019824
ENSTGUG00000009300	ENSTGUT00000009703			chr9:15713872-15734099	GO:0005515|protein binding|molecular_function///GO:0004908|interleukin-1 receptor activity|molecular_function///GO:0019221|cytokine-mediated signaling pathway|biological_process///GO:0007165|signal transduction|biological_process			5.22932	25.8611	2.30609	5e-05	0.00109134
ENSTGUG00000009313	ENSTGUT00000009700		KNOP1|	chr14:15934114-15941294	GO:0044822|poly(A) RNA binding|molecular_function			5.00017	11.191	1.16229	0.02495	0.143544
ENSTGUG00000009359	ENSTGUT00000009753	100230414	RAB35|RAB35, member RAS oncogene family	chr15:10768148-10780417	GO:0007165|signal transduction|biological_process///GO:0006913|nucleocytoplasmic transport|biological_process///GO:0006886|intracellular protein transport|biological_process///GO:0007264|small GTPase mediated signal transduction|biological_process///GO:0003924|GTPase activity|molecular_function///GO:0015031|protein transport|biological_process///GO:0005525|GTP binding|molecular_function///GO:0005…			15.049	28.9534	0.944064	0.04705	0.217974
ENSTGUG00000009364	ENSTGUT00000009750			chr1A:47556346-47556754	GO:0046982|protein heterodimerization activity|molecular_function///GO:0005694|chromosome|cellular_component///GO:0000786|nucleosome|cellular_component///GO:0003677|DNA binding|molecular_function///GO:0005634|nucleus|cellular_component			2.02614	7.00504	1.78966	0.0407	0.198092
ENSTGUG00000009382	ENSTGUT00000009770	100231048	APOLD1|apolipoprotein L domain containing 1	chr1A:47592701-47593373	GO:0005576|extracellular region|cellular_component///GO:0042157|lipoprotein metabolic process|biological_process///GO:0006869|lipid transport|biological_process///GO:0008289|lipid binding|molecular_function			2.17304	11.5776	2.41355	0.00085	0.0117622
ENSTGUG00000009384	ENSTGUT00000009845	100219853	ITGA4|integrin, alpha 4 (antigen CD49D, alpha 4 subunit of VLA-4 receptor)	chr7:19057183-19088959	GO:0008305|integrin complex|cellular_component///GO:0007229|integrin-mediated signaling pathway|biological_process///GO:0007155|cell adhesion|biological_process///GO:0016021|integral component of membrane|cellular_component///GO:0005886|plasma membrane|cellular_component///GO:0016020|membrane|cellular_component///GO:0034446|substrate adhesion-dependent cell spreading|biological_process///GO:00071…			23.3982	39.5499	0.757276	0.03195	0.170132
ENSTGUG00000009408	ENSTGUT00000009799		LPP|	chr9:16282198-16452539	GO:0008270|zinc ion binding|molecular_function///GO:0005515|protein binding|molecular_function///GO:0046872|metal ion binding|molecular_function///GO:0005737|cytoplasm|cellular_component///GO:0005925|focal adhesion|cellular_component			4.80005	10.7686	1.16571	0.0094	0.0724752
ENSTGUG00000009446	ENSTGUT00000009842	100218633	EMP1|epithelial membrane protein 1	chr1A:47740525-47742583	GO:0016049|cell growth|biological_process///GO:0016021|integral component of membrane|cellular_component///GO:0016020|membrane|cellular_component///GO:0005886|plasma membrane|cellular_component///GO:0005515|protein binding|molecular_function///GO:0008219|cell death|biological_process///GO:0032060|bleb assembly|biological_process			21.7157	292.074	3.74952	5e-05	0.00109134
ENSTGUG00000009449	ENSTGUT00000009861	100224160	SMG1|serine/threonine-protein kinase SMG1-like	chr14:16179303-16235190	GO:0005488|binding|molecular_function///GO:0005515|protein binding|molecular_function///GO:0016773|phosphotransferase activity, alcohol group as acceptor|molecular_function///GO:0016772|transferase activity, transferring phosphorus-containing groups|molecular_function///GO:0016310|phosphorylation|biological_process///GO:0016301|kinase activity|molecular_function///GO:0016740|transferase activity|…			3.70501	6.77566	0.870885	0.0166	0.108007
ENSTGUG00000009470	ENSTGUT00000009885	100228359	SMAD3|SMAD family member 3	chr10:19539754-19604218	GO:0005515|protein binding|molecular_function///GO:0007179|transforming growth factor beta receptor signaling pathway|biological_process///GO:0005667|transcription factor complex|cellular_component///GO:0006351|transcription, DNA-templated|biological_process///GO:0003677|DNA binding|molecular_function///GO:0005737|cytoplasm|cellular_component///GO:0005622|intracellular|cellular_component///GO:000…			6.43458	13.439	1.06251	0.0153	0.101929
ENSTGUG00000009478	ENSTGUT00000009880		HLF|	chr18:10426427-10455111	GO:0043565|sequence-specific DNA binding|molecular_function///GO:0003677|DNA binding|molecular_function///GO:0006355|regulation of transcription, DNA-templated|biological_process///GO:0005634|nucleus|cellular_component///GO:0003700|transcription factor activity, sequence-specific DNA binding|molecular_function///GO:0035914|skeletal muscle cell differentiation|biological_process			5.99527	19.4532	1.69811	0.0049	0.0457017
ENSTGUG00000009481	ENSTGUT00000009881		LDLRAD4|	chr2:102006516-102150926	GO:0005515|protein binding|molecular_function///GO:0030512|negative regulation of transforming growth factor beta receptor signaling pathway|biological_process///GO:0031901|early endosome membrane|cellular_component///GO:0070412|R-SMAD binding|molecular_function///GO:0010719|negative regulation of epithelial to mesenchymal transition|biological_process///GO:0030336|negative regulation of cell mig…			75.9665	142.768	0.910236	0.0065	0.0554911
ENSTGUG00000009484	ENSTGUT00000009900		PXN|	chr15:10830057-10848069	GO:0007160|cell-matrix adhesion|biological_process///GO:0008270|zinc ion binding|molecular_function///GO:0005856|cytoskeleton|cellular_component///GO:0046872|metal ion binding|molecular_function///GO:0005737|cytoplasm|cellular_component///GO:0005654|nucleoplasm|cellular_component///GO:0005886|plasma membrane|cellular_component///GO:0008013|beta-catenin binding|molecular_function///GO:0005925|foca…			2.94732	7.30092	1.30868	0.00595	0.0525327
ENSTGUG00000009486	ENSTGUT00000009888	100228759	PCYT1A|phosphate cytidylyltransferase 1, choline, alpha	chr9:16959862-16971822	GO:0009058|biosynthetic process|biological_process///GO:0003824|catalytic activity|molecular_function///GO:0042587|glycogen granule|cellular_component///GO:0006656|phosphatidylcholine biosynthetic process|biological_process///GO:0005789|endoplasmic reticulum membrane|cellular_component///GO:0005515|protein binding|molecular_function			36.8299	90.5321	1.29755	0.0006	0.00894592
ENSTGUG00000009491	ENSTGUT00000009889	100231324	MMD|monocyte to macrophage differentiation factor-like	chr18:10464060-10477345	GO:0019835|cytolysis|biological_process///GO:0016021|integral component of membrane|cellular_component///GO:0004672|protein kinase activity|molecular_function///GO:0006468|protein phosphorylation|biological_process///GO:0005794|Golgi apparatus|cellular_component///GO:0045666|positive regulation of neuron differentiation|biological_process///GO:0045860|positive regulation of protein kinase activit…			65.9305	192.884	1.54872	5e-05	0.00109134
ENSTGUG00000009510	ENSTGUT00000009948	100219280	TFRC|transferrin receptor (p90, CD71)	chr9:16992197-17003967	GO:0033572|transferrin transport|biological_process///GO:0004998|transferrin receptor activity|molecular_function///GO:0006898|receptor-mediated endocytosis|biological_process///GO:0006879|cellular iron ion homeostasis|biological_process///GO:0005615|extracellular space|cellular_component///GO:0005576|extracellular region|cellular_component///GO:0043231|intracellular membrane-bounded organelle|ce…			73.0485	117.987	0.691706	0.04645	0.216617
ENSTGUG00000009511	ENSTGUT00000009903	100225558	TMEM100|transmembrane protein 100	chr18:10546762-10588044	GO:0005886|plasma membrane|cellular_component///GO:0048471|perinuclear region of cytoplasm|cellular_component///GO:0005783|endoplasmic reticulum|cellular_component///GO:0005515|protein binding|molecular_function///GO:0043204|perikaryon|cellular_component///GO:0030509|BMP signaling pathway|biological_process///GO:0071773|cellular response to BMP stimulus|biological_process///GO:0001525|angiogenesi…			64.8567	327.984	2.3383	5e-05	0.00109134
ENSTGUG00000009525	ENSTGUT00000009929	101233238	SEH1L|SEH1-like (S. cerevisiae)	chr2:102375984-102386544	GO:0005515|protein binding|molecular_function///GO:0002534|cytokine production involved in inflammatory response|biological_process///GO:0050830|defense response to Gram-positive bacterium|biological_process///GO:0034198|cellular response to amino acid starvation|biological_process///GO:0000776|kinetochore|cellular_component///GO:0032008|positive regulation of TOR signaling|biological_process///G…			51.2204	173.04	1.75632	5e-05	0.00109134
ENSTGUG00000009536	ENSTGUT00000009934		TRIM25|	chr18:10855880-10862244	GO:0005515|protein binding|molecular_function///GO:0008270|zinc ion binding|molecular_function///GO:0005622|intracellular|cellular_component///GO:0046597|negative regulation of viral entry into host cell|biological_process///GO:1902187|negative regulation of viral release from host cell|biological_process///GO:0045087|innate immune response|biological_process///GO:0005737|cytoplasm|cellular_compo…			6.34772	25.4775	2.00491	5e-05	0.00109134
ENSTGUG00000009539	ENSTGUT00000009962	100225009	PTPN2|protein tyrosine phosphatase, non-receptor type 2	chr2:102407737-102431886	GO:0016791|phosphatase activity|molecular_function///GO:0006470|protein dephosphorylation|biological_process///GO:0004725|protein tyrosine phosphatase activity|molecular_function///GO:0016311|dephosphorylation|biological_process///GO:0016787|hydrolase activity|molecular_function///GO:0005634|nucleus|cellular_component///GO:0005886|plasma membrane|cellular_component///GO:0035335|peptidyl-tyrosine …			12.7588	45.1381	1.82286	5e-05	0.00109134
ENSTGUG00000009571	ENSTGUT00000010030			chr1:27255580-27288433	GO:0005515|protein binding|molecular_function///GO:0046907|intracellular transport|biological_process///GO:0006457|protein folding|biological_process///GO:0003755|peptidyl-prolyl cis-trans isomerase activity|molecular_function///GO:0000413|protein peptidyl-prolyl isomerization|biological_process///GO:0008270|zinc ion binding|molecular_function///GO:0005739|mitochondrion|cellular_component///GO:00…			8.46495	22.5913	1.41619	0.0001	0.0019824
ENSTGUG00000009603	ENSTGUT00000010000	100227646	MARVELD1|MARVEL domain containing 1	chr6:21475737-21476250	GO:0016021|integral component of membrane|cellular_component///GO:0016020|membrane|cellular_component			6.56844	21.3362	1.69968	0.0143	0.0969762
ENSTGUG00000009609	ENSTGUT00000010016///ENSTGUT00000010018			chr11:19650631-19663114	GO:0019948|SUMO activating enzyme activity|molecular_function///GO:0006464|cellular protein modification process|biological_process///GO:0008641|small protein activating enzyme activity|molecular_function///GO:0016925|protein sumoylation|biological_process///GO:0016874|ligase activity|molecular_function///GO:0005524|ATP binding|molecular_function///GO:0000166|nucleotide binding|molecular_function			79.3656	136.863	0.786142	0.02285	0.134908
ENSTGUG00000009613	ENSTGUT00000010014///ENSTGUT00000010015			chr1A:48528804-48530906				70.3747	328.082	2.22093	5e-05	0.00109134
ENSTGUG00000009615	ENSTGUT00000010032	100230678	PRELID3A|slowmo homolog 1 (Drosophila)	chr2:102597311-102606905	GO:0015914|phospholipid transport|biological_process///GO:1903955|positive regulation of protein targeting to mitochondrion|biological_process///GO:1990050|phosphatidic acid transporter activity|molecular_function///GO:0005739|mitochondrion|cellular_component			18.2318	35.8645	0.9761	0.01375	0.0944565
ENSTGUG00000009618	ENSTGUT00000010020			chr1A:48534577-48537294				86.8175	309.589	1.8343	5e-05	0.00109134
ENSTGUG00000009631	ENSTGUT00000010049	100231377	|LIM and senescent cell antigen-like domains 1	chr1:27293422-27311893	GO:0008270|zinc ion binding|molecular_function///GO:0046872|metal ion binding|molecular_function			83.9267	213.976	1.35025	0.0004	0.00633892
ENSTGUG00000009648	ENSTGUT00000010053	100227859	|tubulin beta-5 chain-like	chr2:102639239-102646550	GO:0051258|protein polymerization|biological_process///GO:0043234|protein complex|cellular_component///GO:0005874|microtubule|cellular_component///GO:0005200|structural constituent of cytoskeleton|molecular_function///GO:0007017|microtubule-based process|biological_process///GO:0003924|GTPase activity|molecular_function///GO:0005856|cytoskeleton|cellular_component///GO:0005525|GTP binding|molecul…			106.243	541.655	2.35001	5e-05	0.00109134
ENSTGUG00000009693	ENSTGUT00000010098	100229914	JUN|jun proto-oncogene	chr8:24261610-24262555	GO:0043565|sequence-specific DNA binding|molecular_function///GO:0006351|transcription, DNA-templated|biological_process///GO:0003677|DNA binding|molecular_function///GO:0005634|nucleus|cellular_component///GO:0005654|nucleoplasm|cellular_component///GO:0003700|transcription factor activity, sequence-specific DNA binding|molecular_function///GO:0005096|GTPase activator activity|molecular_function…			11.4913	46.3543	2.01216	5e-05	0.00109134
ENSTGUG00000009715	ENSTGUT00000010126		TLE3|	chr10:20048221-20056104	GO:0005515|protein binding|molecular_function			0.64567	2.22899	1.78752	0.0233	0.136726
ENSTGUG00000009731	ENSTGUT00000010143	100222831	NCK2|NCK adaptor protein 2	chr1:28228639-28258587	GO:0005515|protein binding|molecular_function///GO:0045944|positive regulation of transcription from RNA polymerase II promoter|biological_process///GO:0005783|endoplasmic reticulum|cellular_component///GO:0030838|positive regulation of actin filament polymerization|biological_process///GO:0033137|negative regulation of peptidyl-serine phosphorylation|biological_process///GO:0042102|positive regu…			20.6594	38.4995	0.898046	0.0219	0.130831
ENSTGUG00000009747	ENSTGUT00000010165		RAPH1|	chr7:19859617-19899435	GO:0007165|signal transduction|biological_process///GO:0005515|protein binding|molecular_function///GO:0031252|cell leading edge|cellular_component///GO:0048675|axon extension|biological_process			3.13869	7.63584	1.28262	0.0064	0.0549031
ENSTGUG00000009774	ENSTGUT00000010196	100228802	RAB31|RAB31, member RAS oncogene family	chr2:103807915-103872710	GO:0007165|signal transduction|biological_process///GO:0006913|nucleocytoplasmic transport|biological_process///GO:0006886|intracellular protein transport|biological_process///GO:0007264|small GTPase mediated signal transduction|biological_process///GO:0003924|GTPase activity|molecular_function///GO:0015031|protein transport|biological_process///GO:0005525|GTP binding|molecular_function///GO:0005…			83.3664	140.629	0.754354	0.03885	0.192902
ENSTGUG00000009779	ENSTGUT00000010192		B3GNT7|	chr9:17386815-17387769	GO:0008378|galactosyltransferase activity|molecular_function///GO:0006486|protein glycosylation|biological_process///GO:0005794|Golgi apparatus|cellular_component///GO:0016757|transferase activity, transferring glycosyl groups|molecular_function///GO:0016740|transferase activity|molecular_function///GO:0016021|integral component of membrane|cellular_component///GO:0016020|membrane|cellular_compon…			0.902539	2.41048	1.41726	0.0379	0.189967
ENSTGUG00000009780	ENSTGUT00000010205	100230776	DLL1|delta-like 1 (Drosophila)	chr3:41897718-41905632	GO:0005515|protein binding|molecular_function///GO:0007219|Notch signaling pathway|biological_process///GO:0007154|cell communication|biological_process///GO:0007275|multicellular organismal development|biological_process///GO:0005509|calcium ion binding|molecular_function///GO:0098773|skin epidermis development|biological_process///GO:0097102|endothelial tip cell fate specification|biological_pr…			14.2263	26.1737	0.879556	0.0172	0.110351
ENSTGUG00000009782	ENSTGUT00000010203		NCL|	chr9:17391830-17397556	GO:0003676|nucleic acid binding|molecular_function///GO:0000166|nucleotide binding|molecular_function///GO:0005634|nucleus|cellular_component///GO:0005654|nucleoplasm|cellular_component///GO:0001525|angiogenesis|biological_process///GO:0003723|RNA binding|molecular_function///GO:0005730|nucleolus|cellular_component///GO:0016020|membrane|cellular_component///GO:0008022|protein C-terminus binding|m…			39.6421	65.1276	0.716235	0.03695	0.187423
ENSTGUG00000009799	ENSTGUT00000010222	100218324	USP1|ubiquitin specific peptidase 1	chr8:25423483-25434434	GO:0008234|cysteine-type peptidase activity|molecular_function///GO:0036459|ubiquitinyl hydrolase activity|molecular_function///GO:0008233|peptidase activity|molecular_function///GO:0006511|ubiquitin-dependent protein catabolic process|biological_process///GO:0006508|proteolysis|biological_process///GO:0016787|hydrolase activity|molecular_function///GO:0005634|nucleus|cellular_component///GO:0016…			11.3754	25.93	1.1887	0.00245	0.0272148
ENSTGUG00000009827	ENSTGUT00000010242	100190063	FAM96A|uncharacterized LOC100190063	chr10:20215274-20217991	GO:0005634|nucleus|cellular_component///GO:0005737|cytoplasm|cellular_component///GO:0005654|nucleoplasm|cellular_component///GO:0005515|protein binding|molecular_function			20.5904	37.2317	0.854563	0.0374	0.188801
ENSTGUG00000009836	ENSTGUT00000010248			chr5:15855971-15856528	GO:0000975|regulatory region DNA binding|molecular_function			21.5184	149.235	2.79394	5e-05	0.00109134
ENSTGUG00000009838	ENSTGUT00000010253		IRF7|	chr5:15857781-15859240	GO:0005515|protein binding|molecular_function///GO:0006355|regulation of transcription, DNA-templated|biological_process///GO:0003700|transcription factor activity, sequence-specific DNA binding|molecular_function///GO:0034127|regulation of MyD88-independent toll-like receptor signaling pathway|biological_process///GO:0032608|interferon-beta production|biological_process///GO:0032607|interferon-a…			55.5107	369.823	2.736	5e-05	0.00109134
ENSTGUG00000009839	ENSTGUT00000010266///ENSTGUT00000010267		PPRC1|	chr6:21757684-21763737	GO:0003676|nucleic acid binding|molecular_function///GO:0000166|nucleotide binding|molecular_function///GO:0044822|poly(A) RNA binding|molecular_function			3.86018	8.60072	1.15579	0.01405	0.0958333
ENSTGUG00000009876	ENSTGUT00000010301///ENSTGUT00000010306	100231382	|WD repeat domain 1	chr4:57855285-57875315	GO:0005515|protein binding|molecular_function///GO:0003824|catalytic activity|molecular_function			54.5827	124.637	1.19122	0.00135	0.0170742
ENSTGUG00000009893	ENSTGUT00000010315		IL1R2|	chr1:29881602-29891343	GO:0005515|protein binding|molecular_function///GO:0004910|interleukin-1, Type II, blocking receptor activity|molecular_function///GO:0004908|interleukin-1 receptor activity|molecular_function///GO:0019221|cytokine-mediated signaling pathway|biological_process			66.3482	284.865	2.10215	5e-05	0.00109134
ENSTGUG00000009894	ENSTGUT00000010335	100219301	TTC13|tetratricopeptide repeat domain 13	chr3:42176797-42215865	GO:0005515|protein binding|molecular_function			2.4554	4.80721	0.969242	0.0343	0.179043
ENSTGUG00000009901	ENSTGUT00000010324	100230093	POLR3H|polymerase (RNA) III (DNA directed) polypeptide H (22.9kD)	chr1A:49063073-49069058	GO:0006351|transcription, DNA-templated|biological_process///GO:0003899|DNA-directed RNA polymerase activity|molecular_function///GO:0003677|DNA binding|molecular_function///GO:0005654|nucleoplasm|cellular_component///GO:0005813|centrosome|cellular_component///GO:0043231|intracellular membrane-bounded organelle|cellular_component///GO:0006139|nucleobase-containing compound metabolic process|biolo…			6.12442	11.9549	0.964953	0.0334	0.175907
ENSTGUG00000009918	ENSTGUT00000010336///ENSTGUT00000010337			chr3:42218734-42226407				1.56988	5.37288	1.77504	0.0379	0.189967
ENSTGUG00000009932	ENSTGUT00000010353	100219828	|RING1 and YY1 binding protein	chr12:17820400-17858134	GO:0008270|zinc ion binding|molecular_function			5.00442	25.9858	2.37645	5e-05	0.00109134
ENSTGUG00000009948	ENSTGUT00000010376		NPM3|	chr6:21819148-22153810	GO:0003676|nucleic acid binding|molecular_function///GO:0005515|protein binding|molecular_function///GO:0044822|poly(A) RNA binding|molecular_function///GO:0005730|nucleolus|cellular_component///GO:0006364|rRNA processing|biological_process///GO:0009303|rRNA transcription|biological_process			150.109	525.077	1.80652	0.01945	0.12062
ENSTGUG00000009990	ENSTGUT00000010423		URB2|	chr3:42660428-42676677	GO:0005730|nucleolus|cellular_component///GO:0016235|aggresome|cellular_component			3.36484	7.07821	1.07285	0.00605	0.0531056
ENSTGUG00000010025	ENSTGUT00000010467	101233368	|janus kinase and microtubule interacting protein 1	chr4:58954506-59033210	GO:0019900|kinase binding|molecular_function///GO:0008017|microtubule binding|molecular_function			8.71422	15.3687	0.81855	0.04295	0.205454
ENSTGUG00000010029	ENSTGUT00000010459	100222803	TLX1|T-cell leukemia homeobox 1	chr6:22442857-22448863	GO:0043565|sequence-specific DNA binding|molecular_function///GO:0003677|DNA binding|molecular_function///GO:0005515|protein binding|molecular_function///GO:0006355|regulation of transcription, DNA-templated|biological_process///GO:0005634|nucleus|cellular_component///GO:0045944|positive regulation of transcription from RNA polymerase II promoter|biological_process///GO:0000978|RNA polymerase II …			17.6345	50.8113	1.52675	0.0035	0.0351861
ENSTGUG00000010041	ENSTGUT00000010482			chr3:42765531-42767039				12.0889	27.7838	1.20056	0.0151	0.101042
ENSTGUG00000010065	ENSTGUT00000010529		PDE4B|	chr8:26543409-26607219	GO:0008081|phosphoric diester hydrolase activity|molecular_function///GO:0004114|3',5'-cyclic-nucleotide phosphodiesterase activity|molecular_function///GO:0007165|signal transduction|biological_process///GO:0008152|metabolic process|biological_process///GO:0050852|T cell receptor signaling pathway|biological_process///GO:0030552|cAMP binding|molecular_function///GO:0032729|positive regulation of…			12.5553	39.8175	1.6651	5e-05	0.00109134
ENSTGUG00000010071	ENSTGUT00000010500		MRPL43|	chr6:22511789-22519226	GO:0005515|protein binding|molecular_function///GO:0044822|poly(A) RNA binding|molecular_function			68.5613	179.264	1.38662	0.00755	0.062053
ENSTGUG00000010085	ENSTGUT00000010512	100219057	CD44|CD44 molecule (Indian blood group)	chr5:17002502-17055031	GO:0005540|hyaluronic acid binding|molecular_function///GO:0007155|cell adhesion|biological_process///GO:0016021|integral component of membrane|cellular_component///GO:0005737|cytoplasm|cellular_component///GO:0005886|plasma membrane|cellular_component///GO:0004896|cytokine receptor activity|molecular_function///GO:0043066|negative regulation of apoptotic process|biological_process///GO:0005794|G…			209.74	1020.14	2.2821	5e-05	0.00109134
ENSTGUG00000010088	ENSTGUT00000010528	100219009	|gamma-glutamyltransferase 1	chr15:11953712-11963661	GO:0003840|gamma-glutamyltransferase activity|molecular_function///GO:0006749|glutathione metabolic process|biological_process///GO:0007283|spermatogenesis|biological_process///GO:0006750|glutathione biosynthetic process|biological_process///GO:0031988|membrane-bounded vesicle|cellular_component///GO:0002682|regulation of immune system process|biological_process///GO:0050727|regulation of inflamm…			0.311355	1.47391	2.24302	0.01595	0.104874
ENSTGUG00000010091	ENSTGUT00000010516		EMILIN2|	chr2:106635545-106643443	GO:0005515|protein binding|molecular_function///GO:0031012|extracellular matrix|cellular_component///GO:0005576|extracellular region|cellular_component			1.85921	8.77236	2.23828	0.0023	0.0260404
ENSTGUG00000010092	ENSTGUT00000010545			chr2:106693818-106737714	GO:0005515|protein binding|molecular_function///GO:0051276|chromosome organization|biological_process///GO:0005694|chromosome|cellular_component///GO:0005524|ATP binding|molecular_function			15.8152	30.0699	0.927007	0.00725	0.0601477
ENSTGUG00000010122	ENSTGUT00000010550			chr2:106746542-106752084				48.4149	89.2566	0.882507	0.0263	0.148883
ENSTGUG00000010124	ENSTGUT00000010565///ENSTGUT00000010566	100218561	NOP58|NOP58 ribonucleoprotein	chr7:21735266-21759459	GO:0005634|nucleus|cellular_component///GO:0005737|cytoplasm|cellular_component///GO:0005730|nucleolus|cellular_component///GO:0016020|membrane|cellular_component///GO:0005732|small nucleolar ribonucleoprotein complex|cellular_component///GO:0005515|protein binding|molecular_function///GO:0044822|poly(A) RNA binding|molecular_function///GO:0015030|Cajal body|cellular_component///GO:0030515|snoRNA…			107.166	197.729	0.883682	0.00985	0.0749081
ENSTGUG00000010140	ENSTGUT00000010584	100225176	|UDP-N-acetylglucosamine/UDP-glucose/GDP-mannose transporter-like	chr8:26723101-26729694	GO:0016021|integral component of membrane|cellular_component///GO:0016020|membrane|cellular_component			2.32349	7.55288	1.70073	0.0027	0.0292551
ENSTGUG00000010165	ENSTGUT00000010597			chr9:18141869-18143733	GO:0005515|protein binding|molecular_function///GO:0008270|zinc ion binding|molecular_function///GO:0046872|metal ion binding|molecular_function			2.82955	7.44908	1.39649	0.0171	0.110244
ENSTGUG00000010176	ENSTGUT00000010617	100231393	UNC50|unc-50 homolog (C. elegans)	chr1:31446802-31450942	GO:0005794|Golgi apparatus|cellular_component			14.4211	29.9779	1.05572	0.01825	0.115065
ENSTGUG00000010184	ENSTGUT00000010612		HYPK|	chr10:20570911-20571264	GO:0005654|nucleoplasm|cellular_component///GO:0015630|microtubule cytoskeleton|cellular_component///GO:0005515|protein binding|molecular_function			429.201	865.514	1.0119	0.03075	0.165406
ENSTGUG00000010192	ENSTGUT00000010627	100218500	TRNT1|tRNA nucleotidyl transferase, CCA-adding, 1	chr12:19798456-19803720	GO:0006396|RNA processing|biological_process///GO:0016779|nucleotidyltransferase activity|molecular_function///GO:0016740|transferase activity|molecular_function///GO:0003723|RNA binding|molecular_function///GO:0005739|mitochondrion|cellular_component///GO:0005622|intracellular|cellular_component///GO:0000049|tRNA binding|molecular_function///GO:0042780|tRNA 3'-end processing|biological_process//…			25.0478	43.1439	0.784471	0.03605	0.185165
ENSTGUG00000010207	ENSTGUT00000010655	100225657	WLS|wntless homolog (Drosophila)	chr8:26903712-26927320	GO:0017147|Wnt-protein binding|molecular_function///GO:0016055|Wnt signaling pathway|biological_process///GO:0005886|plasma membrane|cellular_component///GO:0006886|intracellular protein transport|biological_process///GO:0005794|Golgi apparatus|cellular_component///GO:0005802|trans-Golgi network|cellular_component///GO:0005769|early endosome|cellular_component///GO:0005515|protein binding|molecul…			8.11892	16.6318	1.03458	0.02735	0.152946
ENSTGUG00000010212	ENSTGUT00000010649	100223843	HSD17B12|hydroxysteroid (17-beta) dehydrogenase 12	chr5:19840138-19982926	GO:0008152|metabolic process|biological_process///GO:0055114|oxidation-reduction process|biological_process///GO:0016491|oxidoreductase activity|molecular_function///GO:0005515|protein binding|molecular_function///GO:0005578|proteinaceous extracellular matrix|cellular_component///GO:0008201|heparin binding|molecular_function///GO:0005518|collagen binding|molecular_function///GO:0030198|extracellu…			39.48	111.84	1.50224	0.00395	0.0387532
ENSTGUG00000010220	ENSTGUT00000010675		PDIA3|	chr10:20582705-20590259	GO:0003756|protein disulfide isomerase activity|molecular_function///GO:0005783|endoplasmic reticulum|cellular_component///GO:0045454|cell redox homeostasis|biological_process///GO:0016853|isomerase activity|molecular_function///GO:0006457|protein folding|biological_process///GO:0008152|metabolic process|biological_process///GO:0005634|nucleus|cellular_component///GO:0005925|focal adhesion|cellul…			59.367	105.825	0.833945	0.0266	0.15002
ENSTGUG00000010231	ENSTGUT00000010700	100225026	PSMD2|proteasome (prosome, macropain) 26S subunit, non-ATPase, 2	chr9:18187308-18194698	GO:0005488|binding|molecular_function///GO:0042176|regulation of protein catabolic process|biological_process///GO:0030234|enzyme regulator activity|molecular_function///GO:0050790|regulation of catalytic activity|biological_process///GO:0000502|proteasome complex|cellular_component///GO:0016020|membrane|cellular_component///GO:0005515|protein binding|molecular_function///GO:0070062|extracellular…			19.5592	35.0131	0.840049	0.01525	0.101788
ENSTGUG00000010232	ENSTGUT00000010678			chr5:20054137-20066618	GO:0030170|pyridoxal phosphate binding|molecular_function///GO:0009058|biosynthetic process|biological_process///GO:0003824|catalytic activity|molecular_function			1.47739	4.41885	1.58062	0.01455	0.0982311
ENSTGUG00000010242	ENSTGUT00000010671	100222749	|glutathione S-transferase theta-1-like	chr15:12265814-12271388	GO:0005515|protein binding|molecular_function			344.101	612.367	0.831567	0.0202	0.123534
ENSTGUG00000010243	ENSTGUT00000010679		DDX51|	chr15:12273916-12280168	GO:0004386|helicase activity|molecular_function///GO:0003677|DNA binding|molecular_function///GO:0003676|nucleic acid binding|molecular_function///GO:0016787|hydrolase activity|molecular_function///GO:0008152|metabolic process|biological_process///GO:0016020|membrane|cellular_component///GO:0044822|poly(A) RNA binding|molecular_function///GO:0005524|ATP binding|molecular_function///GO:0000166|nuc…			4.46655	10.7071	1.26133	0.0068	0.0573127
ENSTGUG00000010244	ENSTGUT00000010677///ENSTGUT00000010680		CNNM2|	chr6:22950375-23061624	GO:0016323|basolateral plasma membrane|cellular_component///GO:0010960|magnesium ion homeostasis|biological_process///GO:0015693|magnesium ion transport|biological_process			1.1316	3.38766	1.58192	0.00325	0.0333054
ENSTGUG00000010301	ENSTGUT00000010738		BHLHE40|	chr12:20332561-20336907	GO:0003677|DNA binding|molecular_function///GO:0043426|MRF binding|molecular_function///GO:0043153|entrainment of circadian clock by photoperiod|biological_process///GO:0009416|response to light stimulus|biological_process///GO:0003705|transcription factor activity, RNA polymerase II distal enhancer sequence-specific binding|molecular_function///GO:0070888|E-box binding|molecular_function///GO:00…			2.92492	8.93222	1.61062	0.00315	0.0327563
ENSTGUG00000010306	ENSTGUT00000010740		CASP10|	chr7:22111791-22117439	GO:0005515|protein binding|molecular_function///GO:0042981|regulation of apoptotic process|biological_process///GO:0004197|cysteine-type endopeptidase activity|molecular_function///GO:0008234|cysteine-type peptidase activity|molecular_function///GO:0006915|apoptotic process|biological_process///GO:0008233|peptidase activity|molecular_function///GO:0006508|proteolysis|biological_process///GO:00167…			2.15462	7.35882	1.77204	0.0008	0.0113219
ENSTGUG00000010309	ENSTGUT00000010759		CFLAR|	chr7:22123415-22133296	GO:0005515|protein binding|molecular_function///GO:0042981|regulation of apoptotic process|biological_process///GO:0004197|cysteine-type endopeptidase activity|molecular_function///GO:0008234|cysteine-type peptidase activity|molecular_function///GO:0006915|apoptotic process|biological_process///GO:0006508|proteolysis|biological_process///GO:0005737|cytoplasm|cellular_component///GO:0008047|enzyme…			83.4236	134.99	0.694325	0.04955	0.225996
ENSTGUG00000010310	ENSTGUT00000010777	100223812	ATP10A|ATPase, class V, type 10A	chr1:31990132-32101259	GO:0045332|phospholipid translocation|biological_process///GO:0015914|phospholipid transport|biological_process///GO:0004012|phospholipid-translocating ATPase activity|molecular_function///GO:0000287|magnesium ion binding|molecular_function///GO:0016021|integral component of membrane|cellular_component///GO:0046872|metal ion binding|molecular_function///GO:0016787|hydrolase activity|molecular_fun…			23.9228	40.4635	0.758237	0.03285	0.173788
ENSTGUG00000010335	ENSTGUT00000010769		VPREB3|	chr15:12423570-12423921	GO:0005515|protein binding|molecular_function			1141.1	3418.67	1.58302	0.0008	0.0113219
ENSTGUG00000010342	ENSTGUT00000010794	100220515	GTPBP1|GTP binding protein 1	chr1A:50514514-50533596	GO:0003924|GTPase activity|molecular_function///GO:0005525|GTP binding|molecular_function///GO:0008152|metabolic process|biological_process///GO:0000166|nucleotide binding|molecular_function///GO:0016020|membrane|cellular_component///GO:0044822|poly(A) RNA binding|molecular_function			15.2534	28.9832	0.926084	0.0122	0.0863297
ENSTGUG00000010364	ENSTGUT00000010816		NEGR1|	chr8:27284871-27379350	GO:0005515|protein binding|molecular_function///GO:0070062|extracellular exosome|cellular_component///GO:0005886|plasma membrane|cellular_component///GO:0016337|single organismal cell-cell adhesion|biological_process///GO:0007631|feeding behavior|biological_process///GO:0007626|locomotory behavior|biological_process///GO:0010976|positive regulation of neuron projection development|biological_proc…			1.317	3.76711	1.5162	0.0066	0.0561186
ENSTGUG00000010388	ENSTGUT00000010835	100227200	LMCD1|LIM and cysteine-rich domains protein 1-like	chr12:20924578-20937890	GO:0008270|zinc ion binding|molecular_function///GO:0010611|regulation of cardiac muscle hypertrophy|biological_process///GO:0070886|positive regulation of calcineurin-NFAT signaling cascade|biological_process///GO:0003714|transcription corepressor activity|molecular_function///GO:0000122|negative regulation of transcription from RNA polymerase II promoter|biological_process///GO:0005515|protein …			3.93263	12.7915	1.70162	0.0136	0.0937302
ENSTGUG00000010405	ENSTGUT00000010849		RAD18|	chr12:20991996-21018284	GO:0005515|protein binding|molecular_function///GO:0006281|DNA repair|biological_process///GO:0008270|zinc ion binding|molecular_function///GO:0003677|DNA binding|molecular_function///GO:0046872|metal ion binding|molecular_function///GO:0005634|nucleus|cellular_component///GO:0005654|nucleoplasm|cellular_component///GO:0005813|centrosome|cellular_component///GO:0031625|ubiquitin protein ligase bi…			3.28353	8.33605	1.34412	0.01065	0.0790055
ENSTGUG00000010431	ENSTGUT00000010870	100231041	MAFF|v-maf musculoaponeurotic fibrosarcoma oncogene homolog F (avian)	chr1A:50712804-50718372	GO:0043565|sequence-specific DNA binding|molecular_function///GO:0006351|transcription, DNA-templated|biological_process///GO:0003677|DNA binding|molecular_function///GO:0045604|regulation of epidermal cell differentiation|biological_process///GO:0035914|skeletal muscle cell differentiation|biological_process///GO:0006355|regulation of transcription, DNA-templated|biological_process///GO:0005634|…			34.1529	189.142	2.46939	5e-05	0.00109134
ENSTGUG00000010436	ENSTGUT00000010895	100221231	ACTN2|actinin, alpha 2	chr3:45260082-45328023	GO:0005515|protein binding|molecular_function///GO:0003779|actin binding|molecular_function///GO:0005509|calcium ion binding|molecular_function///GO:0030375|thyroid hormone receptor coactivator activity|molecular_function///GO:2001137|positive regulation of endocytic recycling|biological_process///GO:0055013|cardiac muscle cell development|biological_process///GO:2001259|positive regulation of ca…			0.430908	1.45371	1.75429	0.0092	0.0713489
ENSTGUG00000010445	ENSTGUT00000010886	100231028	|von Hippel-Lindau tumor suppressor, E3 ubiquitin protein ligase	chr12:21137175-21137836	GO:0005737|cytoplasm|cellular_component///GO:0005634|nucleus|cellular_component///GO:0005515|protein binding|molecular_function///GO:0010468|regulation of gene expression|biological_process///GO:0015031|protein transport|biological_process///GO:0005654|nucleoplasm|cellular_component///GO:0010629|negative regulation of gene expression|biological_process///GO:0005730|nucleolus|cellular_component///…			17.2997	60.0702	1.7959	0.00365	0.0363489
ENSTGUG00000010449	ENSTGUT00000010891			chr12:21141672-21151763	GO:0005515|protein binding|molecular_function///GO:0004713|protein tyrosine kinase activity|molecular_function///GO:0007165|signal transduction|biological_process///GO:0016772|transferase activity, transferring phosphorus-containing groups|molecular_function///GO:0006468|protein phosphorylation|biological_process///GO:0004672|protein kinase activity|molecular_function///GO:0005524|ATP binding|mol…			1.15781	4.84985	2.06654	0.00025	0.00433142
ENSTGUG00000010482	ENSTGUT00000010923	100229173	C22orf23|chromosome 1A open reading frame, human C22orf23	chr1A:50817375-50820678	GO:0005515|protein binding|molecular_function			0.945453	2.57648	1.44633	0.04025	0.196898
ENSTGUG00000010489	ENSTGUT00000010943	100231491	SH3BP2|SH3-domain binding protein 2	chr4:62225158-62234529	GO:0005515|protein binding|molecular_function			24.6964	110.974	2.16785	5e-05	0.00109134
ENSTGUG00000010505	ENSTGUT00000010946			chr4:62307711-62314964				2.34218	21.2164	3.17925	5e-05	0.00109134
ENSTGUG00000010510	ENSTGUT00000010988	100219878	CYFIP1|cytoplasmic FMR1 interacting protein 1	chr1:33328289-33387013	GO:0005925|focal adhesion|cellular_component///GO:0005515|protein binding|molecular_function///GO:0070062|extracellular exosome|cellular_component///GO:0050890|cognition|biological_process///GO:2000601|positive regulation of Arp2/3 complex-mediated actin nucleation|biological_process///GO:0032403|protein complex binding|molecular_function///GO:0048675|axon extension|biological_process///GO:004836…			36.5316	61.3452	0.747807	0.04095	0.198761
ENSTGUG00000010513	ENSTGUT00000010955			chr15:12919694-12923050	GO:0035335|peptidyl-tyrosine dephosphorylation|biological_process///GO:0016791|phosphatase activity|molecular_function///GO:0004725|protein tyrosine phosphatase activity|molecular_function///GO:0016311|dephosphorylation|biological_process			0.965329	5.45236	2.49779	0.02895	0.158872
ENSTGUG00000010514	ENSTGUT00000010970		MTMR3|	chr15:12931299-12961623	GO:0035335|peptidyl-tyrosine dephosphorylation|biological_process///GO:0016791|phosphatase activity|molecular_function///GO:0004725|protein tyrosine phosphatase activity|molecular_function///GO:0016311|dephosphorylation|biological_process///GO:0005737|cytoplasm|cellular_component///GO:0005654|nucleoplasm|cellular_component///GO:0016020|membrane|cellular_component///GO:0046856|phosphatidylinositol…			3.28638	6.69842	1.02732	0.02595	0.147851
ENSTGUG00000010521	ENSTGUT00000010961		H1F0|	chr1A:50885797-50886265	GO:0006334|nucleosome assembly|biological_process///GO:0005694|chromosome|cellular_component///GO:0000786|nucleosome|cellular_component///GO:0003677|DNA binding|molecular_function///GO:0005634|nucleus|cellular_component///GO:0005794|Golgi apparatus|cellular_component///GO:0015629|actin cytoskeleton|cellular_component///GO:0005515|protein binding|molecular_function///GO:0044822|poly(A) RNA binding…			74.7309	1082.09	3.85597	5e-05	0.00109134
ENSTGUG00000010540	ENSTGUT00000010981			chr15:13060883-13061382				50.7901	159.975	1.65522	0.0007	0.0101788
ENSTGUG00000010541	ENSTGUT00000010982			chr1A:50938628-50958746	GO:0016936|galactoside binding|molecular_function///GO:0030246|carbohydrate binding|molecular_function			637.301	1392.26	1.12739	0.00155	0.0190573
ENSTGUG00000010547	ENSTGUT00000010998	100228235	SF3A1|splicing factor 3a, subunit 1, 120kDa	chr15:13078873-13090009	GO:0005515|protein binding|molecular_function///GO:0006396|RNA processing|biological_process///GO:0003723|RNA binding|molecular_function///GO:0005654|nucleoplasm|cellular_component///GO:0006397|mRNA processing|biological_process///GO:0000398|mRNA splicing, via spliceosome|biological_process///GO:0044822|poly(A) RNA binding|molecular_function///GO:0071013|catalytic step 2 spliceosome|cellular_comp…			16.5826	39.4576	1.25063	0.0037	0.0367777
ENSTGUG00000010560	ENSTGUT00000011026		FXR1|	chr9:19589984-19613672	GO:0003723|RNA binding|molecular_function///GO:0003676|nucleic acid binding|molecular_function///GO:0005737|cytoplasm|cellular_component///GO:0016020|membrane|cellular_component///GO:0044822|poly(A) RNA binding|molecular_function///GO:0005634|nucleus|cellular_component///GO:0048471|perinuclear region of cytoplasm|cellular_component///GO:0005515|protein binding|molecular_function///GO:0030424|axon…			95.6306	157.789	0.722452	0.04745	0.218965
ENSTGUG00000010587	ENSTGUT00000011040	100229790	SS18|synovial sarcoma translocation, chromosome 18	chr2:109839555-109883157	GO:0097150|neuronal stem cell population maintenance|biological_process///GO:0048013|ephrin receptor signaling pathway|biological_process///GO:0000226|microtubule cytoskeleton organization|biological_process///GO:0000902|cell morphogenesis|biological_process///GO:0042493|response to drug|biological_process///GO:0071564|npBAF complex|cellular_component///GO:0007010|cytoskeleton organization|biolog…			12.4053	24.6797	0.992365	0.0167	0.108458
ENSTGUG00000010605	ENSTGUT00000011050	100232367	DUSP5|dual specificity phosphatase 5	chr6:25757326-25765812	GO:0035335|peptidyl-tyrosine dephosphorylation|biological_process///GO:0017017|MAP kinase tyrosine/serine/threonine phosphatase activity|molecular_function///GO:0016791|phosphatase activity|molecular_function///GO:0008138|protein tyrosine/serine/threonine phosphatase activity|molecular_function///GO:0006470|protein dephosphorylation|biological_process///GO:0004725|protein tyrosine phosphatase act…			2.99694	8.10954	1.43613	0.0071	0.0591816
ENSTGUG00000010626	ENSTGUT00000011075	100227664	SLBP|stem-loop binding protein	chr4:63966270-63972971	GO:0003729|mRNA binding|molecular_function///GO:0003723|RNA binding|molecular_function///GO:0005634|nucleus|cellular_component///GO:0005737|cytoplasm|cellular_component///GO:0005515|protein binding|molecular_function///GO:0044822|poly(A) RNA binding|molecular_function///GO:0051028|mRNA transport|biological_process///GO:0033260|nuclear DNA replication|biological_process///GO:0071207|histone pre-mR…			21.7227	55.8231	1.36166	0.0004	0.00633892
ENSTGUG00000010651	ENSTGUT00000011109	100222093	|desmocollin 1	chr2:111733081-111752774	GO:0007156|homophilic cell adhesion via plasma membrane adhesion molecules|biological_process///GO:0007155|cell adhesion|biological_process///GO:0005509|calcium ion binding|molecular_function///GO:0016021|integral component of membrane|cellular_component///GO:0016020|membrane|cellular_component///GO:0005886|plasma membrane|cellular_component			0.889021	1.8578	1.06331	0.03625	0.185562
ENSTGUG00000010674	ENSTGUT00000011128			chr4:65018900-65024013	GO:0016021|integral component of membrane|cellular_component///GO:0006810|transport|biological_process///GO:0016020|membrane|cellular_component			1.63073	33.2567	4.35005	5e-05	0.00109134
ENSTGUG00000010694	ENSTGUT00000011156	100224388	NCF4|neutrophil cytosolic factor 4, 40kDa	chr1A:51387661-51397676	GO:0005515|protein binding|molecular_function///GO:0035091|phosphatidylinositol binding|molecular_function///GO:0043085|positive regulation of catalytic activity|biological_process///GO:0016020|membrane|cellular_component///GO:0005829|cytosol|cellular_component///GO:0032266|phosphatidylinositol-3-phosphate binding|molecular_function///GO:0010008|endosome membrane|cellular_component///GO:0016176|s…			63.361	179.452	1.50193	5e-05	0.00109134
ENSTGUG00000010696	ENSTGUT00000011147	100229190	|ST3 beta-galactoside alpha-2,3-sialyltransferase 5	chr4:65558193-65567346	GO:0097503|sialylation|biological_process///GO:0030173|integral component of Golgi membrane|cellular_component///GO:0008373|sialyltransferase activity|molecular_function///GO:0006486|protein glycosylation|biological_process///GO:0005794|Golgi apparatus|cellular_component///GO:0016757|transferase activity, transferring glycosyl groups|molecular_function///GO:0016740|transferase activity|molecular_…			8.67826	15.9365	0.876857	0.0474	0.218925
ENSTGUG00000010702	ENSTGUT00000011150		ADRA2A|	chr6:26060000-26061188	GO:0004938|alpha2-adrenergic receptor activity|molecular_function///GO:0006940|regulation of smooth muscle contraction|biological_process///GO:0030168|platelet activation|biological_process///GO:0019229|regulation of vasoconstriction|biological_process///GO:0004935|adrenergic receptor activity|molecular_function///GO:0004930|G-protein coupled receptor activity|molecular_function///GO:0004871|sign…			0.84198	2.67832	1.66947	0.01115	0.0813466
ENSTGUG00000010703	ENSTGUT00000011153			chr1:34466011-34650340	GO:0005515|protein binding|molecular_function///GO:0004896|cytokine receptor activity|molecular_function///GO:0019221|cytokine-mediated signaling pathway|biological_process///GO:0016020|membrane|cellular_component			61.7585	170.556	1.46553	0.0057	0.0507914
ENSTGUG00000010721	ENSTGUT00000011166		NABP1|	chr7:25367687-25373710	GO:0005634|nucleus|cellular_component///GO:0005737|cytoplasm|cellular_component///GO:0005654|nucleoplasm|cellular_component///GO:0006974|cellular response to DNA damage stimulus|biological_process///GO:0006281|DNA repair|biological_process///GO:0000724|double-strand break repair via homologous recombination|biological_process///GO:0010212|response to ionizing radiation|biological_process///GO:000…			47.1563	215.855	2.19454	5e-05	0.00109134
ENSTGUG00000010726	ENSTGUT00000011183		SMTN|	chr15:14275868-14283229	GO:0005515|protein binding|molecular_function			6.06113	11.9229	0.97608	0.02965	0.161708
ENSTGUG00000010733	ENSTGUT00000011189	100223806	ASMT|acetylserotonin O-methyltransferase	chr1:34780047-34787396	GO:0008171|O-methyltransferase activity|molecular_function///GO:0032259|methylation|biological_process///GO:0008168|methyltransferase activity|molecular_function///GO:0042802|identical protein binding|molecular_function///GO:0042803|protein homodimerization activity|molecular_function///GO:0017096|acetylserotonin O-methyltransferase activity|molecular_function///GO:0030187|melatonin biosynthetic …			1.5862	3.72461	1.23152	0.0353	0.18309
ENSTGUG00000010760	ENSTGUT00000011224			chr4:65651796-65670112				6.77169	15.927	1.23389	0.00605	0.0531056
ENSTGUG00000010768	ENSTGUT00000011256		STAT1|	chr7:25621041-25665086	GO:0004871|signal transducer activity|molecular_function///GO:0007165|signal transduction|biological_process///GO:0006351|transcription, DNA-templated|biological_process///GO:0003677|DNA binding|molecular_function///GO:0005737|cytoplasm|cellular_component///GO:0005634|nucleus|cellular_component///GO:0005654|nucleoplasm|cellular_component///GO:0005730|nucleolus|cellular_component///GO:0003700|tran…			146.445	271.899	0.892716	0.04705	0.217974
ENSTGUG00000010777	ENSTGUT00000011230	100221955	DLL4|delta-like 4 (Drosophila)	chr5:23234322-23241869	GO:0005515|protein binding|molecular_function///GO:0007219|Notch signaling pathway|biological_process///GO:0007154|cell communication|biological_process///GO:0007275|multicellular organismal development|biological_process///GO:0005509|calcium ion binding|molecular_function///GO:0016021|integral component of membrane|cellular_component///GO:0016020|membrane|cellular_component///GO:0008285|negative…			7.27325	18.8228	1.37181	0.00085	0.0117622
ENSTGUG00000010809	ENSTGUT00000011259	100221213	STX11|syntaxin 11	chr3:49556697-49557558	GO:0005515|protein binding|molecular_function///GO:0016192|vesicle-mediated transport|biological_process///GO:0005794|Golgi apparatus|cellular_component///GO:0016020|membrane|cellular_component			14.7389	101.64	2.78576	5e-05	0.00109134
ENSTGUG00000010839	ENSTGUT00000011291		CEBPD|	chr2:113811822-113812848	GO:0043565|sequence-specific DNA binding|molecular_function///GO:0005515|protein binding|molecular_function///GO:0006355|regulation of transcription, DNA-templated|biological_process///GO:0003700|transcription factor activity, sequence-specific DNA binding|molecular_function			1.19589	5.8244	2.28402	0.00275	0.0296451
ENSTGUG00000010883	ENSTGUT00000011340		IL22RA2|	chr3:50346830-50349920	GO:0005515|protein binding|molecular_function///GO:0019221|cytokine-mediated signaling pathway|biological_process///GO:0042017|interleukin-22 binding|molecular_function///GO:0042018|interleukin-22 receptor activity|molecular_function///GO:0005829|cytosol|cellular_component///GO:0050728|negative regulation of inflammatory response|biological_process///GO:0042516|regulation of tyrosine phosphorylat…			6.15193	71.7947	3.54477	5e-05	0.00109134
ENSTGUG00000010895	ENSTGUT00000011352	100227030	TNFAIP3|tumor necrosis factor, alpha-induced protein 3	chr3:50612128-50624037	GO:0008270|zinc ion binding|molecular_function///GO:0003677|DNA binding|molecular_function///GO:0005634|nucleus|cellular_component///GO:0004842|ubiquitin-protein transferase activity|molecular_function///GO:0004843|ubiquitin-specific protease activity|molecular_function///GO:0005515|protein binding|molecular_function///GO:0070062|extracellular exosome|cellular_component///GO:0032088|negative regu…			23.2282	88.7773	1.93431	5e-05	0.00109134
ENSTGUG00000010899	ENSTGUT00000011357///ENSTGUT00000011359	100230145	TIMP3|TIMP metallopeptidase inhibitor 3	chr1A:52962824-52996909	GO:0005515|protein binding|molecular_function///GO:0008191|metalloendopeptidase inhibitor activity|molecular_function///GO:0005576|extracellular region|cellular_component///GO:0010951|negative regulation of endopeptidase activity|biological_process///GO:0005634|nucleus|cellular_component///GO:0031012|extracellular matrix|cellular_component///GO:0070062|extracellular exosome|cellular_component///G…			552.727	1116.96	1.01494	0.0108	0.0796716
ENSTGUG00000010901	ENSTGUT00000011355	100218362	|p53 apoptosis effector related to PMP-22-like	chr3:50695434-50703519	GO:0016021|integral component of membrane|cellular_component			2.48213	34.8984	3.81351	0.0001	0.0019824
ENSTGUG00000010903	ENSTGUT00000011377	100226191	WDR75|WD repeat domain 75	chr7:26197979-26213997	GO:0005515|protein binding|molecular_function///GO:0044822|poly(A) RNA binding|molecular_function///GO:1903146|regulation of mitophagy|biological_process///GO:1903955|positive regulation of protein targeting to mitochondrion|biological_process			33.4371	65.3311	0.966321	0.006	0.052798
ENSTGUG00000010911	ENSTGUT00000011367	100190195	UBE2V2|ubiquitin-conjugating enzyme E2 transcript variant 2A-like	chr2:113940088-113967174	GO:0005634|nucleus|cellular_component///GO:0005515|protein binding|molecular_function///GO:0070062|extracellular exosome|cellular_component///GO:0000729|DNA double-strand break processing|biological_process///GO:0031372|UBC13-MMS2 complex|cellular_component///GO:0042275|error-free postreplication DNA repair|biological_process///GO:0061631|ubiquitin conjugating enzyme activity|molecular_function			284.064	480.574	0.758545	0.04245	0.203706
ENSTGUG00000010928	ENSTGUT00000011391	100222130	EIF5A2|eukaryotic translation initiation factor 5A2	chr9:22762571-22767595	GO:0045905|positive regulation of translational termination|biological_process///GO:0045901|positive regulation of translational elongation|biological_process///GO:0006452|translational frameshifting|biological_process///GO:0003746|translation elongation factor activity|molecular_function///GO:0043022|ribosome binding|molecular_function///GO:0006412|translation|biological_process///GO:0003723|RNA…			32.2881	63.3669	0.972728	0.0098	0.0745815
ENSTGUG00000010940	ENSTGUT00000011402		RNF24|	chr4:68871708-68880152	GO:0005515|protein binding|molecular_function			123.718	331.239	1.42082	0.00025	0.00433142
ENSTGUG00000010941	ENSTGUT00000011397		CITED2|	chr3:51255018-51256430	GO:0006355|regulation of transcription, DNA-templated|biological_process///GO:0005634|nucleus|cellular_component///GO:1900164|nodal signaling pathway involved in determination of lateral mesoderm left/right asymmetry|biological_process///GO:0061371|determination of heart left/right asymmetry|biological_process///GO:0061308|cardiac neural crest cell development involved in heart development|biolog…			10.5775	22.6861	1.10081	0.02605	0.148261
ENSTGUG00000010966	ENSTGUT00000011426	100218646	|family with sequence similarity 160, member B1	chr6:28079481-28109531				4.65448	11.0494	1.24728	0.0014	0.0175805
ENSTGUG00000010969	ENSTGUT00000011436			chr1A:53220443-53236204	GO:0005515|protein binding|molecular_function			46.1551	93.6655	1.02103	0.00325	0.0333054
ENSTGUG00000010974	ENSTGUT00000011441	100224210	HIVEP2|human immunodeficiency virus type I enhancer binding protein 2	chr3:52503690-52526717	GO:0046872|metal ion binding|molecular_function///GO:0003676|nucleic acid binding|molecular_function///GO:0005654|nucleoplasm|cellular_component			14.8552	31.9596	1.10528	0.00165	0.019894
ENSTGUG00000010981	ENSTGUT00000011458		BTBD11|	chr1A:53269529-53339968	GO:0005515|protein binding|molecular_function///GO:0060395|SMAD protein signal transduction|biological_process			1.74629	4.81266	1.46254	0.0026	0.0284335
ENSTGUG00000010994	ENSTGUT00000011459	100223908	EHD4|EH-domain containing 4	chr5:24262599-24285640	GO:0005515|protein binding|molecular_function///GO:0032456|endocytic recycling|biological_process///GO:0005509|calcium ion binding|molecular_function///GO:0005525|GTP binding|molecular_function///GO:0016020|membrane|cellular_component///GO:0051260|protein homooligomerization|biological_process///GO:0005783|endoplasmic reticulum|cellular_component///GO:0070062|extracellular exosome|cellular_compon…			15.017	41.0436	1.45056	0.0003	0.005025
ENSTGUG00000011019	ENSTGUT00000011486			chr1A:53587517-53608076	GO:0005488|binding|molecular_function			8.97431	18.2058	1.02053	0.01055	0.0786495
ENSTGUG00000011024	ENSTGUT00000011490			chr6:28942180-28992323	GO:0005515|protein binding|molecular_function///GO:0004806|triglyceride lipase activity|molecular_function///GO:0052689|carboxylic ester hydrolase activity|molecular_function///GO:0005576|extracellular region|cellular_component///GO:0006629|lipid metabolic process|biological_process///GO:0016787|hydrolase activity|molecular_function			0.162093	5.02143	4.95321	0.0055	0.0494673
ENSTGUG00000011039	ENSTGUT00000011507			chr4:69717902-69725904	GO:0005044|scavenger receptor activity|molecular_function///GO:0006898|receptor-mediated endocytosis|biological_process///GO:0016641|oxidoreductase activity, acting on the CH-NH2 group of donors, oxygen as acceptor|molecular_function///GO:0005507|copper ion binding|molecular_function///GO:0055114|oxidation-reduction process|biological_process///GO:0016020|membrane|cellular_component			1.61261	3.74941	1.21726	0.04035	0.197205
ENSTGUG00000011058	ENSTGUT00000011533	100228266	|solute carrier family 18 (vesicular monoamine), member 2	chr6:29304079-29329677	GO:0022857|transmembrane transporter activity|molecular_function///GO:0016021|integral component of membrane|cellular_component///GO:0055085|transmembrane transport|biological_process			1.63631	4.8459	1.56632	0.0123	0.0868052
ENSTGUG00000011077	ENSTGUT00000011561	100222388	CALCRL|calcitonin receptor-like	chr7:27027645-27059622	GO:0004948|calcitonin receptor activity|molecular_function///GO:0007166|cell surface receptor signaling pathway|biological_process///GO:0004888|transmembrane signaling receptor activity|molecular_function///GO:0004930|G-protein coupled receptor activity|molecular_function///GO:0004871|signal transducer activity|molecular_function///GO:0007165|signal transduction|biological_process///GO:0007186|G-…			25.9089	53.6917	1.05125	0.0054	0.0487751
ENSTGUG00000011081	ENSTGUT00000011571	100225837	CAPN3|calpain 3, (p94)	chr5:24649270-24677272	GO:0045214|sarcomere organization|biological_process///GO:0004198|calcium-dependent cysteine-type endopeptidase activity|molecular_function///GO:0008234|cysteine-type peptidase activity|molecular_function///GO:0008233|peptidase activity|molecular_function///GO:0006508|proteolysis|biological_process///GO:0005509|calcium ion binding|molecular_function///GO:0005622|intracellular|cellular_component//…			13.9294	41.596	1.57832	5e-05	0.00109134
ENSTGUG00000011082	ENSTGUT00000011559		SYNJ2|	chr3:53510121-53576242	GO:0046856|phosphatidylinositol dephosphorylation|biological_process///GO:0042578|phosphoric ester hydrolase activity|molecular_function///GO:0003676|nucleic acid binding|molecular_function///GO:0005515|protein binding|molecular_function///GO:0000166|nucleotide binding|molecular_function			2.62869	4.8502	0.8837	0.0287	0.158074
ENSTGUG00000011101	ENSTGUT00000011594	100228982	ITGAV|integrin, alpha V	chr7:27246555-27286809	GO:0008305|integrin complex|cellular_component///GO:0007229|integrin-mediated signaling pathway|biological_process///GO:0007155|cell adhesion|biological_process///GO:0016021|integral component of membrane|cellular_component///GO:0001525|angiogenesis|biological_process///GO:0005886|plasma membrane|cellular_component///GO:0034446|substrate adhesion-dependent cell spreading|biological_process///GO:0…			12.0352	25.0614	1.05821	0.00615	0.0536276
ENSTGUG00000011111	ENSTGUT00000011579		SFXN4|	chr6:30341572-30351227	GO:0015075|ion transmembrane transporter activity|molecular_function///GO:0055085|transmembrane transport|biological_process///GO:0034220|ion transmembrane transport|biological_process///GO:0006811|ion transport|biological_process///GO:0016020|membrane|cellular_component///GO:0043231|intracellular membrane-bounded organelle|cellular_component///GO:0005739|mitochondrion|cellular_component			76.7941	146.788	0.934664	0.0063	0.0544423
ENSTGUG00000011112	ENSTGUT00000011577	100190068	PENK|preproenkephalin 1-like	chr2:117404359-117408371	GO:0002118|aggressive behavior|biological_process///GO:0001964|startle response|biological_process///GO:0019233|sensory perception of pain|biological_process///GO:0001662|behavioral fear response|biological_process///GO:0007626|locomotory behavior|biological_process///GO:0007218|neuropeptide signaling pathway|biological_process///GO:0005515|protein binding|molecular_function			0.327025	1.66989	2.35228	0.0225	0.133437
ENSTGUG00000011116	ENSTGUT00000011590	100222968	|synaptosomal-associated protein, 23kDa	chr5:24728153-24737379	GO:0005515|protein binding|molecular_function///GO:0043005|neuron projection|cellular_component///GO:0016192|vesicle-mediated transport|biological_process///GO:0016020|membrane|cellular_component			228.324	474.251	1.05457	0.00265	0.0288313
ENSTGUG00000011119	ENSTGUT00000011588		C12orf45|	chr1A:54271240-54274187				15.0694	30.9201	1.03693	0.0294	0.160842
ENSTGUG00000011135	ENSTGUT00000011614	100218657	TXNRD1|thioredoxin reductase 1	chr1A:54547568-54571382	GO:0004791|thioredoxin-disulfide reductase activity|molecular_function///GO:0016668|oxidoreductase activity, acting on a sulfur group of donors, NAD(P) as acceptor|molecular_function///GO:0050660|flavin adenine dinucleotide binding|molecular_function///GO:0045454|cell redox homeostasis|biological_process///GO:0001707|mesoderm formation|biological_process///GO:0007369|gastrulation|biological_proce…			2.60495	5.90064	1.17961	0.0194	0.12038
ENSTGUG00000011144	ENSTGUT00000011610			chr7:27471130-27474834	GO:0005488|binding|molecular_function			0.176888	4.05115	4.51743	0.02705	0.151669
ENSTGUG00000011188	ENSTGUT00000011658	100217965	VIP|vasoactive intestinal peptide	chr3:55933305-55936332	GO:0070459|prolactin secretion|biological_process///GO:0048255|mRNA stabilization|biological_process///GO:0005576|extracellular region|cellular_component///GO:0005179|hormone activity|molecular_function///GO:0005623|cell|cellular_component///GO:0005515|protein binding|molecular_function///GO:0050829|defense response to Gram-negative bacterium|biological_process///GO:0045087|innate immune response…			6.62804	15.7683	1.25037	0.024	0.139596
ENSTGUG00000011200	ENSTGUT00000011667		CDKN1A|	chr6:30967507-30967669	GO:0072331|signal transduction by p53 class mediator|biological_process///GO:0007346|regulation of mitotic cell cycle|biological_process///GO:0007050|cell cycle arrest|biological_process///GO:0004861|cyclin-dependent protein serine/threonine kinase inhibitor activity|molecular_function///GO:0005634|nucleus|cellular_component///GO:0031625|ubiquitin protein ligase binding|molecular_function///GO:00…			287.385	1132.24	1.97813	5e-05	0.00109134
ENSTGUG00000011219	ENSTGUT00000011698	100226855	|numb homolog (Drosophila)	chr5:25312100-25345519	GO:0005515|protein binding|molecular_function			9.99344	21.3311	1.0939	0.00745	0.0613741
ENSTGUG00000011246	ENSTGUT00000011724	100221046	|uncharacterized LOC100221046	chr5:25445341-25469888	GO:0006397|mRNA processing|biological_process///GO:0003676|nucleic acid binding|molecular_function///GO:0000166|nucleotide binding|molecular_function			15.1423	25.666	0.761272	0.0468	0.217482
ENSTGUG00000011276	ENSTGUT00000011751	100223818	ZBTB2|zinc finger and BTB domain containing 2	chr3:56574175-56577680	GO:0005515|protein binding|molecular_function///GO:0003676|nucleic acid binding|molecular_function///GO:0046872|metal ion binding|molecular_function///GO:0005634|nucleus|cellular_component			20.2808	46.8694	1.20853	0.0009	0.0122776
ENSTGUG00000011297	ENSTGUT00000011785	100230500	RGS6|regulator of G-protein signaling 6	chr5:25802704-26004355	GO:0004871|signal transducer activity|molecular_function///GO:0007186|G-protein coupled receptor signaling pathway|biological_process///GO:0005834|heterotrimeric G-protein complex|cellular_component///GO:0038032|termination of G-protein coupled receptor signaling pathway|biological_process///GO:0035556|intracellular signal transduction|biological_process///GO:0005515|protein binding|molecular_fun…			0.842183	2.17745	1.37043	0.0265	0.149855
ENSTGUG00000011305	ENSTGUT00000011778	100219209	VCPIP1|valosin containing protein (p97)/p47 complex interacting protein 1	chr2:121389303-121437531	GO:0005737|cytoplasm|cellular_component///GO:0004843|ubiquitin-specific protease activity|molecular_function///GO:0035871|protein K11-linked deubiquitination|biological_process///GO:0071108|protein K48-linked deubiquitination|biological_process			2.73699	7.87897	1.52542	0.00125	0.01602
ENSTGUG00000011306	ENSTGUT00000011776	100221448	DRAM1|DNA-damage regulated autophagy modulator 1	chr1A:55411221-55429434	GO:0005737|cytoplasm|cellular_component///GO:0005764|lysosome|cellular_component///GO:0005515|protein binding|molecular_function///GO:0010506|regulation of autophagy|biological_process			35.9594	97.4294	1.43799	0.0005	0.00764884
ENSTGUG00000011308	ENSTGUT00000011795	100231693	|serum/glucocorticoid regulated kinase family, member 3	chr2:121486448-121512077	GO:0004713|protein tyrosine kinase activity|molecular_function///GO:0004674|protein serine/threonine kinase activity|molecular_function///GO:0035091|phosphatidylinositol binding|molecular_function///GO:0016772|transferase activity, transferring phosphorus-containing groups|molecular_function///GO:0006468|protein phosphorylation|biological_process///GO:0004672|protein kinase activity|molecular_fun…			38.5375	105.295	1.45011	5e-05	0.00109134
ENSTGUG00000011341	ENSTGUT00000011819	100218825	MBNL1|muscleblind-like splicing regulator 1	chr9:26701198-26743709	GO:0005634|nucleus|cellular_component///GO:0005737|cytoplasm|cellular_component///GO:0005654|nucleoplasm|cellular_component///GO:0003723|RNA binding|molecular_function///GO:0005813|centrosome|cellular_component///GO:0003725|double-stranded RNA binding|molecular_function///GO:0008380|RNA splicing|biological_process///GO:0043484|regulation of RNA splicing|biological_process///GO:0005515|protein bin…			8.7695	16.2833	0.892825	0.04015	0.196681
ENSTGUG00000011348	ENSTGUT00000011821		SUCNR1|	chr9:26780073-26780985	GO:0004930|G-protein coupled receptor activity|molecular_function///GO:0004871|signal transducer activity|molecular_function///GO:0007165|signal transduction|biological_process///GO:0007186|G-protein coupled receptor signaling pathway|biological_process///GO:0016021|integral component of membrane|cellular_component///GO:0070062|extracellular exosome|cellular_component			0.672619	2.52433	1.90804	0.009	0.0702093
ENSTGUG00000011354	ENSTGUT00000011830		PARP12|	chr1A:55647426-55663554	GO:0003950|NAD+ ADP-ribosyltransferase activity|molecular_function///GO:0008152|metabolic process|biological_process///GO:0044822|poly(A) RNA binding|molecular_function///GO:0046872|metal ion binding|molecular_function			4.67227	14.1546	1.59907	0.0003	0.005025
ENSTGUG00000011367	ENSTGUT00000011850			chr1A:55741425-55908891	GO:0016705|oxidoreductase activity, acting on paired donors, with incorporation or reduction of molecular oxygen|molecular_function///GO:0020037|heme binding|molecular_function///GO:0005506|iron ion binding|molecular_function///GO:0055114|oxidation-reduction process|biological_process			18.0529	31.5167	0.803882	0.04765	0.21941
ENSTGUG00000011370	ENSTGUT00000011848		GINM1|	chr3:57283100-57292596	GO:0070062|extracellular exosome|cellular_component			203.489	428.8	1.07536	0.00165	0.019894
ENSTGUG00000011378	ENSTGUT00000011876	100227279	HIPK2|homeodomain interacting protein kinase 2	chr1A:55997268-56084207	GO:0004713|protein tyrosine kinase activity|molecular_function///GO:0016773|phosphotransferase activity, alcohol group as acceptor|molecular_function///GO:0016772|transferase activity, transferring phosphorus-containing groups|molecular_function///GO:0006468|protein phosphorylation|biological_process///GO:0004672|protein kinase activity|molecular_function///GO:0016020|membrane|cellular_component/…			23.3168	39.5908	0.763799	0.03175	0.169323
ENSTGUG00000011414	ENSTGUT00000011892		MRPL18|	chr3:57591763-57593515	GO:0005739|mitochondrion|cellular_component///GO:0005615|extracellular space|cellular_component///GO:0008097|5S rRNA binding|molecular_function///GO:0035928|rRNA import into mitochondrion|biological_process			28.978	55.5143	0.937902	0.03825	0.191178
ENSTGUG00000011415	ENSTGUT00000011891	100223681	COMMD2|COMM domain containing 2	chr9:27039589-27042179	GO:0005515|protein binding|molecular_function			43.887	74.8582	0.770365	0.0339	0.177656
ENSTGUG00000011433	ENSTGUT00000011925	100223056	SULF1|sulfatase 1	chr2:122555853-122620562	GO:0009986|cell surface|cellular_component///GO:0008484|sulfuric ester hydrolase activity|molecular_function///GO:0005783|endoplasmic reticulum|cellular_component///GO:0005794|Golgi apparatus|cellular_component///GO:0005509|calcium ion binding|molecular_function///GO:0003824|catalytic activity|molecular_function///GO:0008152|metabolic process|biological_process///GO:0005615|extracellular space|ce…			3.01799	6.72014	1.1549	0.0104	0.0778603
ENSTGUG00000011467	ENSTGUT00000011944	100224398	FAM60A|family with sequence similarity 60, member A	chr1A:56694622-56700125	GO:0005515|protein binding|molecular_function///GO:0030336|negative regulation of cell migration|biological_process///GO:0016580|Sin3 complex|cellular_component			8.69829	25.6286	1.55895	0.00145	0.0181011
ENSTGUG00000011477	ENSTGUT00000011968	100221879	ACTN1|actinin, alpha 1	chr5:27576355-27621557	GO:0005515|protein binding|molecular_function///GO:0051764|actin crosslink formation|biological_process///GO:0030027|lamellipodium|cellular_component///GO:0045214|sarcomere organization|biological_process///GO:0051393|alpha-actinin binding|molecular_function///GO:0042383|sarcolemma|cellular_component///GO:0017166|vinculin binding|molecular_function///GO:0031252|cell leading edge|cellular_componen…			36.2048	105.572	1.54397	5e-05	0.00109134
ENSTGUG00000011494	ENSTGUT00000011973		ZFP36L1|	chr5:27686234-27687064	GO:0003729|mRNA binding|molecular_function///GO:0005515|protein binding|molecular_function///GO:0044822|poly(A) RNA binding|molecular_function///GO:0043488|regulation of mRNA stability|biological_process///GO:0046872|metal ion binding|molecular_function///GO:0005737|cytoplasm|cellular_component///GO:0005634|nucleus|cellular_component///GO:0006915|apoptotic process|biological_process///GO:0007507|…			298.163	606.309	1.02395	0.00495	0.0459252
ENSTGUG00000011530	ENSTGUT00000012011			chr2:124039369-124040250	GO:0008152|metabolic process|biological_process///GO:0055114|oxidation-reduction process|biological_process///GO:0016491|oxidoreductase activity|molecular_function			4.42586	33.7748	2.93192	0.0008	0.0113219
ENSTGUG00000011532	ENSTGUT00000012015			chr2:124058268-124062251	GO:0055114|oxidation-reduction process|biological_process///GO:0016491|oxidoreductase activity|molecular_function			11.9069	64.2845	2.43268	5e-05	0.00109134
ENSTGUG00000011536	ENSTGUT00000012017	101233692	|galectin-related protein A-like	chr5:28341647-28343174	GO:0030246|carbohydrate binding|molecular_function			42.2401	139.326	1.72178	0.00085	0.0117622
ENSTGUG00000011542	ENSTGUT00000012033		EIF2S1|	chr5:28360979-28371060	GO:0005850|eukaryotic translation initiation factor 2 complex|cellular_component///GO:0006413|translational initiation|biological_process///GO:0003743|translation initiation factor activity|molecular_function///GO:0005737|cytoplasm|cellular_component///GO:0003723|RNA binding|molecular_function///GO:0003676|nucleic acid binding|molecular_function///GO:0016020|membrane|cellular_component///GO:00430…			53.4198	101.194	0.921684	0.0105	0.0783319
ENSTGUG00000011544	ENSTGUT00000012029	100232377	TBPL1|TBP-like 1	chr3:58492572-58499803	GO:0006352|DNA-templated transcription, initiation|biological_process///GO:0003677|DNA binding|molecular_function///GO:0005515|protein binding|molecular_function///GO:0005737|cytoplasm|cellular_component///GO:0005634|nucleus|cellular_component///GO:0007283|spermatogenesis|biological_process///GO:0001675|acrosome assembly|biological_process///GO:0007289|spermatid nucleus differentiation|biological…			9.45927	17.7114	0.90488	0.04755	0.219331
ENSTGUG00000011567	ENSTGUT00000012051	100223261	|STEAP family member 3, metalloreductase	chr7:30449603-30460097				8.31708	22.7312	1.45053	0.0026	0.0284335
ENSTGUG00000011599	ENSTGUT00000012083	100230417	TAAR1|trace amine associated receptor 1	chr3:59063533-59064526	GO:0001594|trace-amine receptor activity|molecular_function///GO:0004930|G-protein coupled receptor activity|molecular_function///GO:0004871|signal transducer activity|molecular_function///GO:0007165|signal transduction|biological_process///GO:0007186|G-protein coupled receptor signaling pathway|biological_process///GO:0008227|G-protein coupled amine receptor activity|molecular_function///GO:0016…			3.33797	14.8017	2.14872	0.0001	0.0019824
ENSTGUG00000011611	ENSTGUT00000012118		DDX18|	chr7:31080800-31091416	GO:0004386|helicase activity|molecular_function///GO:0003677|DNA binding|molecular_function///GO:0003723|RNA binding|molecular_function///GO:0016787|hydrolase activity|molecular_function///GO:0003676|nucleic acid binding|molecular_function///GO:0008152|metabolic process|biological_process///GO:0005730|nucleolus|cellular_component///GO:0016020|membrane|cellular_component///GO:0005515|protein bindi…			21.8524	58.8592	1.42948	0.00025	0.00433142
ENSTGUG00000011623	ENSTGUT00000012117	101234176	|glutaredoxin-3-like	chr6:35367480-35374839	GO:0015035|protein disulfide oxidoreductase activity|molecular_function///GO:0009055|electron carrier activity|molecular_function///GO:0045454|cell redox homeostasis|biological_process///GO:0005623|cell|cellular_component///GO:0055114|oxidation-reduction process|biological_process			4.86568	15.3783	1.66018	0.00245	0.0272148
ENSTGUG00000011624	ENSTGUT00000012123			chr5:29079605-29134706	GO:0005515|protein binding|molecular_function///GO:0050840|extracellular matrix binding|molecular_function///GO:0016525|negative regulation of angiogenesis|biological_process///GO:0008201|heparin binding|molecular_function///GO:0005615|extracellular space|cellular_component///GO:0005576|extracellular region|cellular_component///GO:0007155|cell adhesion|biological_process///GO:0005509|calcium ion …			31.5751	140.795	2.15673	5e-05	0.00109134
ENSTGUG00000011626	ENSTGUT00000012111	100224713	CTGF|connective tissue growth factor	chr3:59378379-59380199	GO:0005515|protein binding|molecular_function///GO:0005576|extracellular region|cellular_component///GO:0005520|insulin-like growth factor binding|molecular_function///GO:0001558|regulation of cell growth|biological_process///GO:0043231|intracellular membrane-bounded organelle|cellular_component///GO:0008022|protein C-terminus binding|molecular_function///GO:0005794|Golgi apparatus|cellular_compo…			4.04036	31.1827	2.94819	0.0001	0.0019824
ENSTGUG00000011631	ENSTGUT00000012140	100223459	FLT1|fms-related tyrosine kinase 1	chr1:49385554-49491453	GO:0005515|protein binding|molecular_function///GO:0048010|vascular endothelial growth factor receptor signaling pathway|biological_process///GO:0038084|vascular endothelial growth factor signaling pathway|biological_process///GO:0005021|vascular endothelial growth factor-activated receptor activity|molecular_function///GO:0007169|transmembrane receptor protein tyrosine kinase signaling pathway|b…			5.28396	14.7266	1.47873	0.00035	0.00570894
[truncated: 182 more rows]
