# Supplementary material for: Transcriptomic analysis of immune response to bacterial lipopolysaccharide in zebra finch (Taeniopygia guttata)
Source: BMC Genomics. 2019 Aug 14;20:647. doi: 10.1186/s12864-019-6016-3 (PMC6693190; doi:10.1186/s12864-019-6016-3)
Supplement: Supplementary file 3 — Upregulated DEGs in red blood cells. Raw DEG data for upregulated genes in red blood cells. (XLSX 42 kb) [file 12864_2019_6016_MOESM3_ESM.xlsx]

## Sheet: ZF_RBC_LPS_vs_ZF_RBC_SAL_DEG_UP
ENSEMBL GENE	ENSEMBL TRANSCRIPT	ENTREZ ID	GENE SYMBOL|DESCRIPTION	LOCUS	Gene Ontology	KEGG	Unipathway	ZF_RBC_SAL	ZF_RBC_LPS	log2FC(ZF_RBC_LPS/ZF_RBC_SAL)	p_value	q_value
ENSTGUG00000000228	ENSTGUT00000000234	100225222	|solute carrier family 26 (sulfate transporter), member 2	chr13:1491290-1495558	GO:0001503|ossification|biological_process///GO:1902358|sulfate transmembrane transport|biological_process///GO:0015116|sulfate transmembrane transporter activity|molecular_function///GO:0008272|sulfate transport|biological_process///GO:0008271|secondary active sulfate transmembrane transporter activity|molecular_function///GO:0016021|integral component of membrane|cellular_component///GO:0055085…			17.6522	48.652	1.46265	0.00055	0.0226722
ENSTGUG00000000231	ENSTGUT00000000235			chr13:1510061-1532668	GO:0008270|zinc ion binding|molecular_function///GO:0005622|intracellular|cellular_component			361.916	865.033	1.2571	0.0014	0.0437119
ENSTGUG00000000435	ENSTGUT00000000448		RAB24|	chr13:3474539-3475273	GO:0005776|autophagosome|cellular_component///GO:0005739|mitochondrion|cellular_component///GO:0005515|protein binding|molecular_function			76.5418	394.766	2.36668	0.0008	0.0298556
ENSTGUG00000000730	ENSTGUT00000000751///ENSTGUT00000000752	100217940	TAF12|TAF12 RNA polymerase II, TATA box binding protein (TBP)-associated factor, 20kDa	chr23:63976-70519	GO:0005669|transcription factor TFIID complex|cellular_component///GO:0006352|DNA-templated transcription, initiation|biological_process///GO:0046982|protein heterodimerization activity|molecular_function///GO:0043565|sequence-specific DNA binding|molecular_function///GO:0003677|DNA binding|molecular_function///GO:0005622|intracellular|cellular_component///GO:0030914|STAGA complex|cellular_compon…			89.134	268.259	1.58958	5e-05	0.00384573
ENSTGUG00000000914	ENSTGUT00000000947			chr26:395585-395804				915.425	5080.75	2.47253	5e-05	0.00384573
ENSTGUG00000001048	ENSTGUT00000001090		MTPAP|	chr2:16570879-16582354	GO:0005524|ATP binding|molecular_function///GO:0005739|mitochondrion|cellular_component///GO:0000287|magnesium ion binding|molecular_function///GO:0043231|intracellular membrane-bounded organelle|cellular_component///GO:0005515|protein binding|molecular_function///GO:0044822|poly(A) RNA binding|molecular_function///GO:0004652|polynucleotide adenylyltransferase activity|molecular_function///GO:004…			0.754857	5.21442	2.78823	0.0012	0.0390124
ENSTGUG00000001055	ENSTGUT00000001098	100230596	|mitogen-activated protein kinase kinase kinase 8	chr2:16598730-16613659	GO:0004713|protein tyrosine kinase activity|molecular_function///GO:0016772|transferase activity, transferring phosphorus-containing groups|molecular_function///GO:0006468|protein phosphorylation|biological_process///GO:0004672|protein kinase activity|molecular_function///GO:0005524|ATP binding|molecular_function			21.9178	233.671	3.4143	5e-05	0.00384573
ENSTGUG00000001097	ENSTGUT00000001149	100229989	RUFY1|RUN and FYVE domain containing 1	chr13:7379737-7397883	GO:0046872|metal ion binding|molecular_function///GO:0005634|nucleus|cellular_component///GO:0005737|cytoplasm|cellular_component///GO:0043231|intracellular membrane-bounded organelle|cellular_component///GO:0005515|protein binding|molecular_function///GO:0015031|protein transport|biological_process///GO:0008565|protein transporter activity|molecular_function///GO:0030100|regulation of endocytosi…			10.3068	48.8296	2.24416	5e-05	0.00384573
ENSTGUG00000001211	ENSTGUT00000001265		MLLT10|	chr2:19819978-19964934	GO:0005515|protein binding|molecular_function///GO:0008270|zinc ion binding|molecular_function///GO:0046872|metal ion binding|molecular_function///GO:0005737|cytoplasm|cellular_component///GO:0005654|nucleoplasm|cellular_component///GO:0045944|positive regulation of transcription from RNA polymerase II promoter|biological_process			14.9488	70.0754	2.22887	5e-05	0.00384573
ENSTGUG00000001223	ENSTGUT00000001276	100218856	RIOK2|RIO kinase 2	chrZ:24872815-24883105	GO:0016773|phosphotransferase activity, alcohol group as acceptor|molecular_function///GO:0004674|protein serine/threonine kinase activity|molecular_function///GO:0016772|transferase activity, transferring phosphorus-containing groups|molecular_function///GO:0006468|protein phosphorylation|biological_process///GO:0004672|protein kinase activity|molecular_function///GO:0003824|catalytic activity|m…			19.0406	96.1324	2.33594	5e-05	0.00384573
ENSTGUG00000001238	ENSTGUT00000001291	100231326	SLC46A2|solute carrier family 46, member 2	chrZ:25405525-25409958	GO:0016021|integral component of membrane|cellular_component///GO:0055085|transmembrane transport|biological_process///GO:0048538|thymus development|biological_process///GO:0070233|negative regulation of T cell apoptotic process|biological_process///GO:0045580|regulation of T cell differentiation|biological_process///GO:0043029|T cell homeostasis|biological_process///GO:0009986|cell surface|cellu…			1.44209	16.8961	3.55046	5e-05	0.00384573
ENSTGUG00000001366	ENSTGUT00000001421	100227716	RPP38|ribonuclease P/MRP 38kDa subunit	chr2:22824086-22824923	GO:0005730|nucleolus|cellular_component///GO:0005515|protein binding|molecular_function			43.1212	117.498	1.44617	0.0015	0.0457029
ENSTGUG00000001375	ENSTGUT00000001431	100223856	IRF1|interferon regulatory factor 1	chr13:11402891-11407450	GO:0000975|regulatory region DNA binding|molecular_function///GO:0006351|transcription, DNA-templated|biological_process///GO:0003677|DNA binding|molecular_function///GO:0007050|cell cycle arrest|biological_process///GO:0006915|apoptotic process|biological_process///GO:0045944|positive regulation of transcription from RNA polymerase II promoter|biological_process///GO:0045892|negative regulation …			949.356	5175.27	2.44661	0.00035	0.0168508
ENSTGUG00000001413	ENSTGUT00000001477	100190353	SRI|sorcin-like	chr2:23185949-23194123	GO:0005509|calcium ion binding|molecular_function///GO:0005737|cytoplasm|cellular_component///GO:0005654|nucleoplasm|cellular_component///GO:0016020|membrane|cellular_component///GO:0046982|protein heterodimerization activity|molecular_function///GO:0005829|cytosol|cellular_component///GO:0005789|endoplasmic reticulum membrane|cellular_component///GO:0005515|protein binding|molecular_function///G…			13.7928	143.393	3.378	5e-05	0.00384573
ENSTGUG00000001423	ENSTGUT00000001478	100230577	|STEAP family member 4	chr2:23212646-23216983	GO:0004455|ketol-acid reductoisomerase activity|molecular_function///GO:0008652|cellular amino acid biosynthetic process|biological_process///GO:0055114|oxidation-reduction process|biological_process			0	1.03094	7.52763	5e-05	0.00384573
ENSTGUG00000001577	ENSTGUT00000001645	100218152	|paraoxonase 2	chr2:26233713-26247877	GO:0004064|arylesterase activity|molecular_function///GO:0005576|extracellular region|cellular_component///GO:0008152|metabolic process|biological_process			77.275	182.833	1.24245	0.0006	0.0239506
ENSTGUG00000001814	ENSTGUT00000001887	100224786	|biliverdin reductase A	chr2:32494795-32504484	GO:0042167|heme catabolic process|biological_process///GO:0004074|biliverdin reductase activity|molecular_function///GO:0008270|zinc ion binding|molecular_function///GO:0005737|cytoplasm|cellular_component///GO:0055114|oxidation-reduction process|biological_process///GO:0016491|oxidoreductase activity|molecular_function			230.155	503.65	1.12982	0.0012	0.0390124
ENSTGUG00000001849	ENSTGUT00000001924	100220412	|avidin-like	chrZ:39846060-39847328				39.0056	164.802	2.07898	0.00025	0.0127157
ENSTGUG00000001878	ENSTGUT00000001960		LRRFIP2|	chr2:35152967-35198696	GO:0005515|protein binding|molecular_function///GO:0030275|LRR domain binding|molecular_function			18.4345	53.6134	1.54019	0.00025	0.0127157
ENSTGUG00000001936	ENSTGUT00000002010			chr1A:433056-444997	GO:0005515|protein binding|molecular_function			6.85738	24.1984	1.81918	0.0012	0.0390124
ENSTGUG00000001938	ENSTGUT00000002015	100221921	|exosome component 9	chr4:5212898-5217394				8.28825	34.9678	2.07689	0.0001	0.00643571
ENSTGUG00000002218	ENSTGUT00000002306	100217506	B3GNT2|UDP-GlcNAc:betaGal beta-1,3-N-acetylglucosaminyltransferase 2	chr3:1005307-1006501	GO:0016021|integral component of membrane|cellular_component///GO:0008378|galactosyltransferase activity|molecular_function///GO:0006486|protein glycosylation|biological_process///GO:0005794|Golgi apparatus|cellular_component///GO:0016757|transferase activity, transferring glycosyl groups|molecular_function///GO:0016740|transferase activity|molecular_function///GO:0016020|membrane|cellular_compon…			16.6231	63.9975	1.94483	0.0002	0.0107812
ENSTGUG00000002249	ENSTGUT00000002346	100230616	NUDT9|nudix (nucleoside diphosphate linked moiety X)-type motif 9	chr4:8267170-8274191	GO:0016787|hydrolase activity|molecular_function///GO:0047631|ADP-ribose diphosphatase activity|molecular_function///GO:0070062|extracellular exosome|cellular_component///GO:0005739|mitochondrion|cellular_component///GO:0046709|IDP catabolic process|biological_process///GO:0043262|adenosine-diphosphatase activity|molecular_function///GO:0046032|ADP catabolic process|biological_process			11.484	35.9016	1.64443	0.00015	0.00844688
ENSTGUG00000002339	ENSTGUT00000002427	100224382	TMEM141|transmembrane protein 141-like	chr17:155969-157758				19.7523	107.307	2.44165	5e-05	0.00384573
ENSTGUG00000002385	ENSTGUT00000002482			chr21:1017938-1022999	GO:0016849|phosphorus-oxygen lyase activity|molecular_function///GO:0009190|cyclic nucleotide biosynthetic process|biological_process///GO:0016829|lyase activity|molecular_function///GO:0035556|intracellular signal transduction|biological_process///GO:0005622|intracellular|cellular_component///GO:0000166|nucleotide binding|molecular_function			0	6.31322	7.52763	5e-05	0.00384573
ENSTGUG00000002428	ENSTGUT00000002534		TRAF2|	chr17:279931-297256	GO:0005515|protein binding|molecular_function///GO:0051865|protein autoubiquitination|biological_process///GO:0033209|tumor necrosis factor-mediated signaling pathway|biological_process///GO:0007250|activation of NF-kappaB-inducing kinase activity|biological_process///GO:0042981|regulation of apoptotic process|biological_process///GO:0046328|regulation of JNK cascade|biological_process///GO:00048…			33.4358	100.537	1.58826	5e-05	0.00384573
ENSTGUG00000002478	ENSTGUT00000002574		CNP|	chr27:2316074-2318459	GO:0009214|cyclic nucleotide catabolic process|biological_process///GO:0004113|2',3'-cyclic-nucleotide 3'-phosphodiesterase activity|molecular_function///GO:0016301|kinase activity|molecular_function///GO:0009636|response to toxic substance|biological_process///GO:0043209|myelin sheath|cellular_component///GO:0048709|oligodendrocyte differentiation|biological_process///GO:0008344|adult locomotory…			0.88107	59.5812	6.07946	5e-05	0.00384573
ENSTGUG00000002692	ENSTGUT00000002814			chr1A:11415301-11465018				2.1248	9.88901	2.2185	0.0002	0.0107812
ENSTGUG00000002886	ENSTGUT00000003000	100230219	SNX10|sorting nexin 10	chr2:52157726-52175088	GO:0035091|phosphatidylinositol binding|molecular_function///GO:0005634|nucleus|cellular_component///GO:0005813|centrosome|cellular_component///GO:0005783|endoplasmic reticulum|cellular_component///GO:0005545|1-phosphatidylinositol binding|molecular_function///GO:0042384|cilium assembly|biological_process///GO:0005515|protein binding|molecular_function///GO:0071539|protein localization to centros…			12.9817	69.1091	2.41239	0.0009	0.0326224
ENSTGUG00000002963	ENSTGUT00000003077			chr4:16279296-16285280				93.4892	363.202	1.9579	0.00035	0.0168508
ENSTGUG00000002964	ENSTGUT00000003079			chr4:16294516-16295949	GO:0004842|ubiquitin-protein transferase activity|molecular_function///GO:0016567|protein ubiquitination|biological_process///GO:0016874|ligase activity|molecular_function///GO:0008152|metabolic process|biological_process			151.117	591.23	1.96805	0.00015	0.00844688
ENSTGUG00000002996	ENSTGUT00000003132	100222578	ATXN7L1|ataxin 7-like 1	chr1A:13078473-13150083	GO:0005515|protein binding|molecular_function			12.9621	42.8119	1.72371	0.00015	0.00844688
ENSTGUG00000003039	ENSTGUT00000003174	100223583	NAMPT|nicotinamide phosphoribosyltransferase	chr1A:13298935-13316730	GO:0009435|NAD biosynthetic process|biological_process///GO:0004514|nicotinate-nucleotide diphosphorylase (carboxylating) activity|molecular_function///GO:0005654|nucleoplasm|cellular_component///GO:0045944|positive regulation of transcription from RNA polymerase II promoter|biological_process///GO:0030054|cell junction|cellular_component///GO:0005515|protein binding|molecular_function///GO:00700…			5.01583	41.8965	3.06227	5e-05	0.00384573
ENSTGUG00000003209	ENSTGUT00000003334		CCL5|	chr19:337335-339014	GO:0031730|CCR5 chemokine receptor binding|molecular_function///GO:0031729|CCR4 chemokine receptor binding|molecular_function///GO:0031726|CCR1 chemokine receptor binding|molecular_function///GO:0009615|response to virus|biological_process///GO:0070098|chemokine-mediated signaling pathway|biological_process///GO:0006935|chemotaxis|biological_process///GO:0005125|cytokine activity|molecular_functi…			1.01161	33.2693	5.03947	0.00035	0.0168508
ENSTGUG00000003246	ENSTGUT00000003404	100227387	KAT2B|K(lysine) acetyltransferase 2B	chr2:55952513-55984274	GO:0005515|protein binding|molecular_function///GO:0004402|histone acetyltransferase activity|molecular_function///GO:0008080|N-acetyltransferase activity|molecular_function///GO:0042641|actomyosin|cellular_component///GO:0043970|histone H3-K9 acetylation|biological_process///GO:0005671|Ada2/Gcn5/Ada3 transcription activator complex|cellular_component///GO:0035948|positive regulation of gluconeog…			6.23925	25.7955	2.04768	5e-05	0.00384573
ENSTGUG00000003368	ENSTGUT00000003515	100227014	IL1B|interleukin-1 beta-like	chr22:49463-50736	GO:0005149|interleukin-1 receptor binding|molecular_function///GO:0005125|cytokine activity|molecular_function///GO:0005615|extracellular space|cellular_component///GO:0006955|immune response|biological_process///GO:0006954|inflammatory response|biological_process///GO:0005576|extracellular region|cellular_component///GO:0019221|cytokine-mediated signaling pathway|biological_process///GO:0051092|…			7.25278	31.7323	2.12935	0.0004	0.0186874
ENSTGUG00000003509	ENSTGUT00000003650			chr20:1360325-1435566				4.17233	17.5258	2.07056	0.0001	0.00643571
ENSTGUG00000003562	ENSTGUT00000003707		AZI2|	chr2:59076471-59092994	GO:0005515|protein binding|molecular_function///GO:0005737|cytoplasm|cellular_component///GO:0000278|mitotic cell cycle|biological_process///GO:0001816|cytokine production|biological_process///GO:0007249|I-kappaB kinase/NF-kappaB signaling|biological_process///GO:0042110|T cell activation|biological_process///GO:0032609|interferon-gamma production|biological_process///GO:0097028|dendritic cell di…			22.4911	78.4244	1.80195	5e-05	0.00384573
ENSTGUG00000003591	ENSTGUT00000003728		COX14|	chrLGE22:333430-333565	GO:0005739|mitochondrion|cellular_component///GO:0033617|mitochondrial respiratory chain complex IV assembly|biological_process			5481.64	14295.3	1.38286	0.0006	0.0239506
ENSTGUG00000003652	ENSTGUT00000003857		PIK3CD|	chr21:5053040-5070397	GO:0005488|binding|molecular_function///GO:0005515|protein binding|molecular_function///GO:0048015|phosphatidylinositol-mediated signaling|biological_process///GO:0046854|phosphatidylinositol phosphorylation|biological_process///GO:0016773|phosphotransferase activity, alcohol group as acceptor|molecular_function///GO:0016772|transferase activity, transferring phosphorus-containing groups|molecula…			1.10196	5.90664	2.42227	5e-05	0.00384573
ENSTGUG00000003782	ENSTGUT00000003939		TET2|	chr4:22162472-22181744	GO:0008270|zinc ion binding|molecular_function///GO:0045944|positive regulation of transcription from RNA polymerase II promoter|biological_process///GO:0005515|protein binding|molecular_function///GO:0006493|protein O-linked glycosylation|biological_process///GO:0080182|histone H3-K4 trimethylation|biological_process///GO:0070579|methylcytosine dioxygenase activity|molecular_function///GO:008011…			0.289443	1.5902	2.45786	0.0005	0.0217483
ENSTGUG00000003950	ENSTGUT00000004111	100222742	|GRB2-associated-binding protein 3-like	chr4A:11650393-11711458				7.98064	33.5649	2.07238	5e-05	0.00384573
ENSTGUG00000004105	ENSTGUT00000004281		ADAR|	chr25:493038-503263	GO:0003726|double-stranded RNA adenosine deaminase activity|molecular_function///GO:0004000|adenosine deaminase activity|molecular_function///GO:0006396|RNA processing|biological_process///GO:0003723|RNA binding|molecular_function///GO:1900369|negative regulation of RNA interference|biological_process///GO:0002566|somatic diversification of immune receptors via somatic mutation|biological_process…			90.8187	277.911	1.61356	0.00085	0.0311683
ENSTGUG00000004155	ENSTGUT00000004355		TMEM63A|	chr3:18675918-18701345	GO:0070062|extracellular exosome|cellular_component///GO:0005765|lysosomal membrane|cellular_component///GO:0016020|membrane|cellular_component///GO:0000166|nucleotide binding|molecular_function			4.55817	19.0564	2.06375	5e-05	0.00384573
ENSTGUG00000004178	ENSTGUT00000004359	100232143	PIP5K1B|phosphatidylinositol-4-phosphate 5-kinase, type I, beta	chrZ:57516550-57566387	GO:0046854|phosphatidylinositol phosphorylation|biological_process///GO:0046488|phosphatidylinositol metabolic process|biological_process///GO:0016307|phosphatidylinositol phosphate kinase activity|molecular_function///GO:0005515|protein binding|molecular_function///GO:0001931|uropod|cellular_component///GO:0016308|1-phosphatidylinositol-4-phosphate 5-kinase activity|molecular_function			4.41704	19.2643	2.12478	0.0003	0.0150167
ENSTGUG00000004291	ENSTGUT00000004521	100229322	ACSL4|acyl-CoA synthetase long-chain family member 4	chr4A:12188741-12201479	GO:0003824|catalytic activity|molecular_function///GO:0008152|metabolic process|biological_process///GO:0005737|cytoplasm|cellular_component///GO:0006629|lipid metabolic process|biological_process///GO:0016020|membrane|cellular_component///GO:0070062|extracellular exosome|cellular_component///GO:0001676|long-chain fatty acid metabolic process|biological_process///GO:0004467|long-chain fatty acid-…			5.38375	20.0172	1.89456	0.00055	0.0226722
ENSTGUG00000004451	ENSTGUT00000004629	100217655	TOR1B|torsin family 1, member B (torsin B)	chr17:6239304-6242497	GO:0051085|chaperone mediated protein folding requiring cofactor|biological_process///GO:0007029|endoplasmic reticulum organization|biological_process///GO:0005783|endoplasmic reticulum|cellular_component///GO:0005524|ATP binding|molecular_function///GO:0016887|ATPase activity|molecular_function///GO:0051260|protein homooligomerization|biological_process///GO:0005515|protein binding|molecular_fun…			122.47	838.02	2.77455	5e-05	0.00384573
ENSTGUG00000004463	ENSTGUT00000004653		TOR1A|	chr17:6246900-6250138	GO:0072321|chaperone-mediated protein transport|biological_process///GO:0061077|chaperone-mediated protein folding|biological_process///GO:0048489|synaptic vesicle transport|biological_process///GO:0045104|intermediate filament cytoskeleton organization|biological_process///GO:0006998|nuclear envelope organization|biological_process///GO:0005788|endoplasmic reticulum lumen|cellular_component///GO…			20.2748	76.5886	1.91745	5e-05	0.00384573
ENSTGUG00000004486	ENSTGUT00000004675	100232081	C9orf78|chromosome 17 open reading frame, human C9orf78	chr17:6251471-6256094	GO:0005737|cytoplasm|cellular_component///GO:0005654|nucleoplasm|cellular_component///GO:0005515|protein binding|molecular_function			280.973	692.122	1.30059	0.00045	0.0202725
ENSTGUG00000004503	ENSTGUT00000004718	100219578	|ubiquitin specific peptidase 20	chr17:6259697-6273998	GO:0008234|cysteine-type peptidase activity|molecular_function///GO:0004843|ubiquitin-specific protease activity|molecular_function///GO:0036459|ubiquitinyl hydrolase activity|molecular_function///GO:0008233|peptidase activity|molecular_function///GO:0006511|ubiquitin-dependent protein catabolic process|biological_process///GO:0006508|proteolysis|biological_process///GO:0008270|zinc ion binding|m…			5.53377	18.4872	1.74019	0.0004	0.0186874
ENSTGUG00000004519	ENSTGUT00000004722		PSIP1|	chrZ:59887173-59919902	GO:0003677|DNA binding|molecular_function///GO:0009408|response to heat|biological_process///GO:0006979|response to oxidative stress|biological_process///GO:0005634|nucleus|cellular_component///GO:0005654|nucleoplasm|cellular_component///GO:0003682|chromatin binding|molecular_function///GO:0045944|positive regulation of transcription from RNA polymerase II promoter|biological_process///GO:0000395…			4.30466	12.7396	1.56535	0.001	0.0348453
ENSTGUG00000004694	ENSTGUT00000004930		TEX2|	chr18:3488629-3519429	GO:0016021|integral component of membrane|cellular_component///GO:0016020|membrane|cellular_component			6.89043	26.2663	1.93055	5e-05	0.00384573
ENSTGUG00000004788	ENSTGUT00000004968			chr18:3561727-3564529	GO:0006457|protein folding|biological_process///GO:0015031|protein transport|biological_process			269.689	1101.67	2.03032	5e-05	0.00384573
ENSTGUG00000004867	ENSTGUT00000005054	100228306	SOCS1|suppressor of cytokine signaling 1	chr14:6436110-6436731	GO:0060334|regulation of interferon-gamma-mediated signaling pathway|biological_process///GO:0046426|negative regulation of JAK-STAT cascade|biological_process///GO:0016567|protein ubiquitination|biological_process///GO:0035556|intracellular signal transduction|biological_process///GO:0005737|cytoplasm|cellular_component///GO:0042518|negative regulation of tyrosine phosphorylation of Stat3 protei…			34.2915	156.67	2.19181	0.0005	0.0217483
ENSTGUG00000004915	ENSTGUT00000005102			chr18:3700871-3701601	GO:0005515|protein binding|molecular_function			18.9592	149.668	2.9808	0.0001	0.00643571
ENSTGUG00000004917	ENSTGUT00000005130	100222027	ADAP2|ArfGAP with dual PH domains 2	chr18:3708312-3714984	GO:0005096|GTPase activator activity|molecular_function///GO:0043547|positive regulation of GTPase activity|biological_process///GO:0005737|cytoplasm|cellular_component///GO:0005886|plasma membrane|cellular_component///GO:0007507|heart development|biological_process///GO:0005515|protein binding|molecular_function///GO:0005547|phosphatidylinositol-3,4,5-trisphosphate binding|molecular_function///G…			1.05827	9.59836	3.18108	0.0001	0.00643571
ENSTGUG00000004956	ENSTGUT00000005160	100223595	BFAR|bifunctional apoptosis regulator	chr14:6684752-6689413	GO:0005515|protein binding|molecular_function///GO:0008270|zinc ion binding|molecular_function///GO:0046872|metal ion binding|molecular_function///GO:0016020|membrane|cellular_component///GO:0043066|negative regulation of apoptotic process|biological_process///GO:0030674|protein binding, bridging|molecular_function///GO:0005783|endoplasmic reticulum|cellular_component///GO:0000209|protein polyubi…			104.756	269.658	1.3641	0.00025	0.0127157
ENSTGUG00000004978	ENSTGUT00000005179	100190168///101233924	|40S ribosomal protein S27-like///|ribosomal protein S27-like	chr10:3777150-3781216	GO:0006412|translation|biological_process///GO:0005622|intracellular|cellular_component///GO:0003735|structural constituent of ribosome|molecular_function///GO:0046872|metal ion binding|molecular_function///GO:0030529|intracellular ribonucleoprotein complex|cellular_component///GO:0005840|ribosome|cellular_component			11.2048	44.6184	1.99352	0.0007	0.0274217
ENSTGUG00000005118	ENSTGUT00000005368	100231830	CPNE2|copine II	chr11:4470656-4504111	GO:0005515|protein binding|molecular_function///GO:0070062|extracellular exosome|cellular_component///GO:0071277|cellular response to calcium ion|biological_process///GO:0005886|plasma membrane|cellular_component///GO:0005634|nucleus|cellular_component///GO:0005737|cytoplasm|cellular_component			8.7717	31.6172	1.84978	0.0011	0.0372995
ENSTGUG00000005207	ENSTGUT00000005410			chr6:4725783-4763519				4.05988	15.5453	1.93697	5e-05	0.00384573
ENSTGUG00000005513	ENSTGUT00000005745	100224907	|protein-glutamine gamma-glutamyltransferase E-like	chr20:7197287-7206667	GO:0018149|peptide cross-linking|biological_process///GO:0003810|protein-glutamine gamma-glutamyltransferase activity|molecular_function///GO:0046872|metal ion binding|molecular_function			2.98869	13.828	2.21001	0.0005	0.0217483
ENSTGUG00000005628	ENSTGUT00000005859		ZNFX1|	chr20:7267137-7278816	GO:0044822|poly(A) RNA binding|molecular_function			48.8399	168.453	1.78621	0.00055	0.0226722
ENSTGUG00000005654	ENSTGUT00000005906	100232198	MLH1|mutL homolog 1, colon cancer, nonpolyposis type 2 (E. coli)	chr2:67373289-67389704	GO:0032300|mismatch repair complex|cellular_component///GO:0030983|mismatched DNA binding|molecular_function///GO:0006298|mismatch repair|biological_process///GO:0051257|meiotic spindle midzone assembly|biological_process///GO:0043060|meiotic metaphase I plate congression|biological_process///GO:0045132|meiotic chromosome segregation|biological_process///GO:0007060|male meiosis chromosome segrega…			1.20742	14.2381	3.55976	5e-05	0.00384573
ENSTGUG00000005694	ENSTGUT00000005910		TRANK1|	chr2:67441769-67465415	GO:0005515|protein binding|molecular_function///GO:0005524|ATP binding|molecular_function			3.2011	64.5111	4.33291	5e-05	0.00384573
ENSTGUG00000006010	ENSTGUT00000006240			chr1A:29839702-29842822	GO:0005576|extracellular region|cellular_component///GO:0005179|hormone activity|molecular_function			0	15.5628	7.52763	5e-05	0.00384573
ENSTGUG00000006125	ENSTGUT00000006377	100219404	SLC38A2|solute carrier family 38, member 2	chr1A:30331419-30343099	GO:0016021|integral component of membrane|cellular_component///GO:0005515|protein binding|molecular_function///GO:0016020|membrane|cellular_component///GO:0005886|plasma membrane|cellular_component///GO:0003333|amino acid transmembrane transport|biological_process///GO:0015171|amino acid transmembrane transporter activity|molecular_function///GO:0006865|amino acid transport|biological_process			134.199	480.498	1.84016	5e-05	0.00384573
ENSTGUG00000006142	ENSTGUT00000006407		TNRC6A|	chr14:8863706-8902288	GO:0005515|protein binding|molecular_function///GO:0003676|nucleic acid binding|molecular_function///GO:0005654|nucleoplasm|cellular_component///GO:0043231|intracellular membrane-bounded organelle|cellular_component///GO:0005794|Golgi apparatus|cellular_component///GO:0000932|cytoplasmic mRNA processing body|cellular_component///GO:0044822|poly(A) RNA binding|molecular_function///GO:0035195|gene …			2.46483	18.8509	2.93508	5e-05	0.00384573
ENSTGUG00000006609	ENSTGUT00000006869	100219092	|interferon regulatory factor 4-like	chr20:8147164-8149805	GO:0005515|protein binding|molecular_function///GO:0000975|regulatory region DNA binding|molecular_function///GO:0006355|regulation of transcription, DNA-templated|biological_process///GO:0003700|transcription factor activity, sequence-specific DNA binding|molecular_function			81.936	508.035	2.63236	0.0001	0.00643571
ENSTGUG00000006618	ENSTGUT00000006877	100189983	|transmembrane BAX inhibitor motif containing 4-like	chr1A:33729790-33736546	GO:0016021|integral component of membrane|cellular_component///GO:0016020|membrane|cellular_component			176.015	418.447	1.24935	0.0012	0.0390124
ENSTGUG00000006656	ENSTGUT00000006942	100217961	NAA25|N(alpha)-acetyltransferase 25, NatB auxiliary subunit	chr15:3929132-3950308	GO:0005515|protein binding|molecular_function///GO:0005737|cytoplasm|cellular_component///GO:0005654|nucleoplasm|cellular_component///GO:0005794|Golgi apparatus|cellular_component			2.71826	19.325	2.82971	5e-05	0.00384573
ENSTGUG00000006682	ENSTGUT00000006948	100230799	CASP3|caspase-3-like	chr4:38637325-38643724	GO:0004197|cysteine-type endopeptidase activity|molecular_function///GO:0008234|cysteine-type peptidase activity|molecular_function///GO:0006915|apoptotic process|biological_process///GO:0008233|peptidase activity|molecular_function///GO:0006508|proteolysis|biological_process///GO:0005737|cytoplasm|cellular_component///GO:0016787|hydrolase activity|molecular_function///GO:0005634|nucleus|cellular…			26.5562	235.662	3.1496	5e-05	0.00384573
ENSTGUG00000006701	ENSTGUT00000006959		PRIMPOL|	chr4:38655272-38667254	GO:0003896|DNA primase activity|molecular_function///GO:0006269|DNA replication, synthesis of RNA primer|biological_process///GO:0006260|DNA replication|biological_process///GO:0005634|nucleus|cellular_component///GO:0003682|chromatin binding|molecular_function///GO:0003887|DNA-directed DNA polymerase activity|molecular_function///GO:0019985|translesion synthesis|biological_process///GO:0005759|m…			21.4485	128.112	2.57846	0.00035	0.0168508
ENSTGUG00000006711	ENSTGUT00000006966		CENPU|	chr4:38667730-38678459	GO:0043009|chordate embryonic development|biological_process///GO:0005515|protein binding|molecular_function///GO:0005634|nucleus|cellular_component///GO:0005737|cytoplasm|cellular_component///GO:0005815|microtubule organizing center|cellular_component			13.1295	38.3575	1.54669	0.00125	0.040019
ENSTGUG00000006891	ENSTGUT00000007158	100232771	TLR3|toll-like receptor 3	chr4:39284540-39290835	GO:0005515|protein binding|molecular_function///GO:0043330|response to exogenous dsRNA|biological_process///GO:0034138|toll-like receptor 3 signaling pathway|biological_process///GO:0032722|positive regulation of chemokine production|biological_process///GO:0002756|MyD88-independent toll-like receptor signaling pathway|biological_process///GO:0001819|positive regulation of cytokine production|bio…			0.65168	13.944	4.41933	0.0001	0.00643571
ENSTGUG00000006914	ENSTGUT00000007216		IFIH1|	chr7:11915849-11964575	GO:0005488|binding|molecular_function///GO:0042981|regulation of apoptotic process|biological_process///GO:0016817|hydrolase activity, acting on acid anhydrides|molecular_function///GO:0003677|DNA binding|molecular_function///GO:0003676|nucleic acid binding|molecular_function///GO:0016787|hydrolase activity|molecular_function///GO:0005524|ATP binding|molecular_function///GO:0009615|response to vi…			4.59751	47.6037	3.37215	5e-05	0.00384573
ENSTGUG00000006981	ENSTGUT00000007264		HELZ2|	chr20:8495733-8510884	GO:0016020|membrane|cellular_component///GO:0045944|positive regulation of transcription from RNA polymerase II promoter|biological_process///GO:0005515|protein binding|molecular_function///GO:0044822|poly(A) RNA binding|molecular_function///GO:0030374|ligand-dependent nuclear receptor transcription coactivator activity|molecular_function			16.1531	63.8654	1.98323	5e-05	0.00384573
ENSTGUG00000007374	ENSTGUT00000007732	100218532	DLG3|discs, large homolog 3 (Drosophila)	chr4A:20148614-20197922	GO:0005515|protein binding|molecular_function///GO:0032281|AMPA glutamate receptor complex|cellular_component///GO:0045197|establishment or maintenance of epithelial cell apical/basal polarity|biological_process///GO:0001736|establishment of planar polarity|biological_process///GO:0031625|ubiquitin protein ligase binding|molecular_function///GO:0005923|bicellular tight junction|cellular_component…			0.167772	2.5342	3.91696	0.00135	0.0425722
ENSTGUG00000007502	ENSTGUT00000007839	100229860	MAP2K3|mitogen-activated protein kinase kinase 3	chr14:10964301-10997494	GO:0004713|protein tyrosine kinase activity|molecular_function///GO:0016772|transferase activity, transferring phosphorus-containing groups|molecular_function///GO:0006468|protein phosphorylation|biological_process///GO:0004672|protein kinase activity|molecular_function///GO:0005524|ATP binding|molecular_function///GO:0000166|nucleotide binding|molecular_function///GO:0016020|membrane|cellular_co…			257.798	595.214	1.20717	0.00155	0.0469993
ENSTGUG00000007910	ENSTGUT00000008243	100227671	IKZF1|IKAROS family zinc finger 1 (Ikaros)	chr2:85611167-85664782	GO:0046872|metal ion binding|molecular_function///GO:0003676|nucleic acid binding|molecular_function///GO:0005634|nucleus|cellular_component///GO:0003677|DNA binding|molecular_function///GO:0005515|protein binding|molecular_function///GO:0043234|protein complex|cellular_component///GO:0030218|erythrocyte differentiation|biological_process///GO:0030098|lymphocyte differentiation|biological_process			6.91773	26.7551	1.95144	5e-05	0.00384573
ENSTGUG00000007972	ENSTGUT00000008328		SLC29A1|	chr3:31183950-31191568	GO:0015858|nucleoside transport|biological_process///GO:1901642|nucleoside transmembrane transport|biological_process///GO:0005337|nucleoside transmembrane transporter activity|molecular_function///GO:0005887|integral component of plasma membrane|cellular_component///GO:0016021|integral component of membrane|cellular_component///GO:0006810|transport|biological_process///GO:0016020|membrane|cellul…			129.489	332.016	1.35842	0.00045	0.0202725
ENSTGUG00000008019	ENSTGUT00000008345		FOXJ1|	chr18:8073303-8077514	GO:0043565|sequence-specific DNA binding|molecular_function///GO:0003677|DNA binding|molecular_function///GO:0005634|nucleus|cellular_component///GO:0045944|positive regulation of transcription from RNA polymerase II promoter|biological_process///GO:0000976|transcription regulatory region sequence-specific DNA binding|molecular_function///GO:0060428|lung epithelium development|biological_process/…			3.85453	17.611	2.19185	0.00025	0.0127157
ENSTGUG00000008048	ENSTGUT00000008375		MRM1|	chr19:9897101-9902452	GO:0008173|RNA methyltransferase activity|molecular_function///GO:0001510|RNA methylation|biological_process///GO:0006396|RNA processing|biological_process///GO:0003723|RNA binding|molecular_function///GO:0005515|protein binding|molecular_function///GO:0044822|poly(A) RNA binding|molecular_function///GO:0005739|mitochondrion|cellular_component			13.5997	49.64	1.86793	0.00145	0.0446105
ENSTGUG00000008460	ENSTGUT00000008821		MEMO1|	chr3:34001946-34017063	GO:0005634|nucleus|cellular_component///GO:0005829|cytosol|cellular_component///GO:0005515|protein binding|molecular_function///GO:0032886|regulation of microtubule-based process|biological_process			11.4899	32.4921	1.49972	0.0016	0.0478256
ENSTGUG00000008647	ENSTGUT00000009012	100225669	N4BP1|NEDD4 binding protein 1	chr11:13452550-13467227	GO:0003723|RNA binding|molecular_function///GO:0032435|negative regulation of proteasomal ubiquitin-dependent protein catabolic process|biological_process///GO:0034644|cellular response to UV|biological_process///GO:0016605|PML body|cellular_component///GO:0005730|nucleolus|cellular_component///GO:0031397|negative regulation of protein ubiquitination|biological_process///GO:0005515|protein bindin…			23.1224	109.184	2.23939	5e-05	0.00384573
ENSTGUG00000008816	ENSTGUT00000009190	100221158	|phospholipid scramblase 2-like	chr9:13076328-13081954				5.18618	207.696	5.32366	5e-05	0.00384573
ENSTGUG00000008847	ENSTGUT00000009211	100226663	C16orf87|chromosome 11 open reading frame, human C16orf87	chr11:13933462-13944567	GO:0005515|protein binding|molecular_function			19.5093	128.932	2.72437	5e-05	0.00384573
ENSTGUG00000008863	ENSTGUT00000009227		SAAL1|	chr5:12201355-12210157	GO:0006953|acute-phase response|biological_process///GO:0005576|extracellular region|cellular_component			3.83108	46.2896	3.59486	5e-05	0.00384573
ENSTGUG00000008894	ENSTGUT00000009254	100232765	RAB3B|RAB3B, member RAS oncogene family	chr8:21725861-21762589	GO:0007165|signal transduction|biological_process///GO:0006913|nucleocytoplasmic transport|biological_process///GO:0006886|intracellular protein transport|biological_process///GO:0007264|small GTPase mediated signal transduction|biological_process///GO:0003924|GTPase activity|molecular_function///GO:0015031|protein transport|biological_process///GO:0005525|GTP binding|molecular_function///GO:0005…			0.727379	27.7057	5.25133	0.00115	0.0383759
ENSTGUG00000008909	ENSTGUT00000009301	100225492	LRRK1|leucine-rich repeat kinase 1	chr10:18014753-18083888	GO:0005515|protein binding|molecular_function///GO:0004713|protein tyrosine kinase activity|molecular_function///GO:0007264|small GTPase mediated signal transduction|biological_process///GO:0016772|transferase activity, transferring phosphorus-containing groups|molecular_function///GO:0006468|protein phosphorylation|biological_process///GO:0004672|protein kinase activity|molecular_function///GO:0…			0.203753	2.72507	3.7414	0.0008	0.0298556
ENSTGUG00000009018	ENSTGUT00000009390		GMNN|	chr2:95563703-95568503	GO:0045786|negative regulation of cell cycle|biological_process///GO:0008156|negative regulation of DNA replication|biological_process///GO:0006275|regulation of DNA replication|biological_process///GO:0070491|repressing transcription factor binding|molecular_function///GO:0009887|organ morphogenesis|biological_process///GO:0006461|protein complex assembly|biological_process///GO:0003714|transcri…			22.185	83.0496	1.90439	0.0005	0.0217483
ENSTGUG00000009099	ENSTGUT00000009519	100228740	|cysteinyl-tRNA synthetase	chr5:12839666-12872181	GO:0006423|cysteinyl-tRNA aminoacylation|biological_process///GO:0004817|cysteine-tRNA ligase activity|molecular_function///GO:0006418|tRNA aminoacylation for protein translation|biological_process///GO:0004812|aminoacyl-tRNA ligase activity|molecular_function///GO:0005524|ATP binding|molecular_function///GO:0000166|nucleotide binding|molecular_function			12.281	79.6587	2.6974	5e-05	0.00384573
ENSTGUG00000009201	ENSTGUT00000009579		TMEM140|	chr1A:47293886-47294162	GO:0005515|protein binding|molecular_function			4534.65	14919.8	1.71816	5e-05	0.00384573
ENSTGUG00000009272	ENSTGUT00000009682			chr1:26267194-26289660	GO:0008134|transcription factor binding|molecular_function///GO:0003713|transcription coactivator activity|molecular_function///GO:0000278|mitotic cell cycle|biological_process///GO:0007049|cell cycle|biological_process///GO:0005667|transcription factor complex|cellular_component///GO:0006351|transcription, DNA-templated|biological_process///GO:0003677|DNA binding|molecular_function///GO:0006355|…			360.407	877.39	1.28359	0.00075	0.0286682
ENSTGUG00000009284	ENSTGUT00000009670	100221480///100220543///100218635///100221533///100232209	|histone H2B 1/2/3/4/6-like	chr1A:47441903-47442284	GO:0046982|protein heterodimerization activity|molecular_function///GO:0005694|chromosome|cellular_component///GO:0000786|nucleosome|cellular_component///GO:0043565|sequence-specific DNA binding|molecular_function///GO:0003677|DNA binding|molecular_function///GO:0005622|intracellular|cellular_component///GO:0005634|nucleus|cellular_component			1.89441	78.8734	5.37972	0.0006	0.0239506
ENSTGUG00000009481	ENSTGUT00000009881		LDLRAD4|	chr2:102006516-102150926	GO:0005515|protein binding|molecular_function///GO:0030512|negative regulation of transforming growth factor beta receptor signaling pathway|biological_process///GO:0031901|early endosome membrane|cellular_component///GO:0070412|R-SMAD binding|molecular_function///GO:0010719|negative regulation of epithelial to mesenchymal transition|biological_process///GO:0030336|negative regulation of cell mig…			48.6015	140.687	1.53342	0.0014	0.0437119
ENSTGUG00000009555	ENSTGUT00000009977	100228422	SCPEP1|serine carboxypeptidase 1	chr18:10873557-10883081	GO:0004185|serine-type carboxypeptidase activity|molecular_function///GO:0006508|proteolysis|biological_process///GO:0045909|positive regulation of vasodilation|biological_process///GO:0045776|negative regulation of blood pressure|biological_process///GO:0070062|extracellular exosome|cellular_component			7.42056	35.4092	2.25453	0.00095	0.033661
ENSTGUG00000009613	ENSTGUT00000010014///ENSTGUT00000010015			chr1A:48528804-48530906				3.10567	29.6558	3.25534	5e-05	0.00384573
ENSTGUG00000009618	ENSTGUT00000010020			chr1A:48534577-48537294				4.82659	57.548	3.57569	0.00075	0.0286682
ENSTGUG00000009838	ENSTGUT00000010253		IRF7|	chr5:15857781-15859240	GO:0005515|protein binding|molecular_function///GO:0006355|regulation of transcription, DNA-templated|biological_process///GO:0003700|transcription factor activity, sequence-specific DNA binding|molecular_function///GO:0034127|regulation of MyD88-independent toll-like receptor signaling pathway|biological_process///GO:0032608|interferon-beta production|biological_process///GO:0032607|interferon-a…			255.232	828.671	1.69899	0.0005	0.0217483
ENSTGUG00000010216	ENSTGUT00000010647	100218018	WBP1L|WW domain binding protein 1-like	chr6:22814648-22931877	GO:0005515|protein binding|molecular_function			77.6655	227.889	1.55299	0.0015	0.0457029
ENSTGUG00000010270	ENSTGUT00000010708	100228720	CD82|CD82 molecule	chr5:20381448-20398751	GO:0016021|integral component of membrane|cellular_component///GO:0005515|protein binding|molecular_function///GO:0070062|extracellular exosome|cellular_component///GO:0016020|membrane|cellular_component			0.619013	24.4574	5.30416	0.0006	0.0239506
ENSTGUG00000010299	ENSTGUT00000010737		CASP8|	chr7:22089648-22104800	GO:0005515|protein binding|molecular_function///GO:0042981|regulation of apoptotic process|biological_process///GO:0004197|cysteine-type endopeptidase activity|molecular_function///GO:0008234|cysteine-type peptidase activity|molecular_function///GO:0006915|apoptotic process|biological_process///GO:0008233|peptidase activity|molecular_function///GO:0006508|proteolysis|biological_process///GO:00167…			55.9758	301.272	2.42819	5e-05	0.00384573
ENSTGUG00000010552	ENSTGUT00000011009	101232851	TUBGCP5|tubulin, gamma complex associated protein 5	chr1:33413550-33436513	GO:0000922|spindle pole|cellular_component///GO:0000226|microtubule cytoskeleton organization|biological_process///GO:0005815|microtubule organizing center|cellular_component///GO:0005737|cytoplasm|cellular_component///GO:0005813|centrosome|cellular_component///GO:0008017|microtubule binding|molecular_function///GO:0007020|microtubule nucleation|biological_process///GO:0008274|gamma-tubulin ring …			3.04866	13.7296	2.17104	0.00015	0.00844687
ENSTGUG00000010570	ENSTGUT00000011049		SLC9A7|	chr1:33492344-33527299	GO:0015385|sodium:proton antiporter activity|molecular_function///GO:0015299|solute:proton antiporter activity|molecular_function///GO:0015297|antiporter activity|molecular_function///GO:0006885|regulation of pH|biological_process///GO:0035725|sodium ion transmembrane transport|biological_process///GO:0006812|cation transport|biological_process///GO:0006814|sodium ion transport|biological_process…			11.3986	43.55	1.93381	0.00015	0.00844688
ENSTGUG00000010581	ENSTGUT00000011025		LGALS2|	chr1A:51010539-51012186	GO:0030246|carbohydrate binding|molecular_function///GO:0005515|protein binding|molecular_function			11.0822	262.116	4.56388	5e-05	0.00384573
ENSTGUG00000010768	ENSTGUT00000011256		STAT1|	chr7:25621041-25665086	GO:0004871|signal transducer activity|molecular_function///GO:0007165|signal transduction|biological_process///GO:0006351|transcription, DNA-templated|biological_process///GO:0003677|DNA binding|molecular_function///GO:0005737|cytoplasm|cellular_component///GO:0005634|nucleus|cellular_component///GO:0005654|nucleoplasm|cellular_component///GO:0005730|nucleolus|cellular_component///GO:0003700|tran…			107.32	352.731	1.71665	0.0001	0.00643571
ENSTGUG00000010834	ENSTGUT00000011288///ENSTGUT00000011289	100223482	RNF103|ring finger protein 103	chr4:65856483-65872178	GO:0005515|protein binding|molecular_function///GO:0008270|zinc ion binding|molecular_function///GO:0046872|metal ion binding|molecular_function///GO:0004842|ubiquitin-protein transferase activity|molecular_function///GO:0016567|protein ubiquitination|biological_process///GO:0030433|ER-associated ubiquitin-dependent protein catabolic process|biological_process///GO:0005783|endoplasmic reticulum|c…			46.4135	211.965	2.19121	5e-05	0.00384573
ENSTGUG00000010835	ENSTGUT00000011295	101233982	BCLAF1|BCL2-associated transcription factor 1	chr3:49938589-49956275	GO:2001022|positive regulation of response to DNA damage stimulus|biological_process///GO:0045892|negative regulation of transcription, DNA-templated|biological_process///GO:0006915|apoptotic process|biological_process///GO:0005634|nucleus|cellular_component///GO:0003677|DNA binding|molecular_function///GO:0005654|nucleoplasm|cellular_component///GO:0005730|nucleolus|cellular_component///GO:00430…			23.5798	55.9598	1.24684	0.0016	0.0478256
ENSTGUG00000010865	ENSTGUT00000011331	100228125	PMS1|PMS1 postmeiotic segregation increased 1 (S. cerevisiae)	chr7:26041965-26097055	GO:0030983|mismatched DNA binding|molecular_function///GO:0006298|mismatch repair|biological_process///GO:0005524|ATP binding|molecular_function			1.94588	7.33708	1.91478	0.0009	0.0326224
ENSTGUG00000010877	ENSTGUT00000011350		EIF2AK3|	chr4:66171353-66212517	GO:0004713|protein tyrosine kinase activity|molecular_function///GO:0016772|transferase activity, transferring phosphorus-containing groups|molecular_function///GO:0006468|protein phosphorylation|biological_process///GO:0004672|protein kinase activity|molecular_function///GO:0001525|angiogenesis|biological_process///GO:0016020|membrane|cellular_component///GO:0051260|protein homooligomerization|b…			6.38153	32.3189	2.3404	0.0001	0.00643571
ENSTGUG00000010911	ENSTGUT00000011367	100190195	UBE2V2|ubiquitin-conjugating enzyme E2 transcript variant 2A-like	chr2:113940088-113967174	GO:0005634|nucleus|cellular_component///GO:0005515|protein binding|molecular_function///GO:0070062|extracellular exosome|cellular_component///GO:0000729|DNA double-strand break processing|biological_process///GO:0031372|UBC13-MMS2 complex|cellular_component///GO:0042275|error-free postreplication DNA repair|biological_process///GO:0061631|ubiquitin conjugating enzyme activity|molecular_function			107.358	343.257	1.67686	5e-05	0.00384573
ENSTGUG00000011066	ENSTGUT00000011530		CKAP4|	chr1A:53826050-53827388	GO:0005783|endoplasmic reticulum|cellular_component///GO:0044822|poly(A) RNA binding|molecular_function///GO:0070062|extracellular exosome|cellular_component///GO:0005811|lipid particle|cellular_component			5.31932	27.6341	2.37714	0.00105	0.035991
ENSTGUG00000011354	ENSTGUT00000011830		PARP12|	chr1A:55647426-55663554	GO:0003950|NAD+ ADP-ribosyltransferase activity|molecular_function///GO:0008152|metabolic process|biological_process///GO:0044822|poly(A) RNA binding|molecular_function///GO:0046872|metal ion binding|molecular_function			16.1005	52.4142	1.70285	0.0004	0.0186874
ENSTGUG00000011474	ENSTGUT00000011960			chr2:123027977-123039289	GO:0016021|integral component of membrane|cellular_component///GO:0016020|membrane|cellular_component			79.2283	187.94	1.24619	0.00075	0.0286682
ENSTGUG00000011495	ENSTGUT00000011985		MYB|	chr3:57918807-57941929	GO:0003682|chromatin binding|molecular_function///GO:0003677|DNA binding|molecular_function///GO:0000122|negative regulation of transcription from RNA polymerase II promoter|biological_process///GO:0045944|positive regulation of transcription from RNA polymerase II promoter|biological_process///GO:0006338|chromatin remodeling|biological_process///GO:0045892|negative regulation of transcription, D…			0.65876	6.2188	3.23881	5e-05	0.00384573
ENSTGUG00000011640	ENSTGUT00000012152	100219928	ENPP3|ectonucleotide pyrophosphatase/phosphodiesterase 3	chr3:59464359-59498802	GO:0004551|nucleotide diphosphatase activity|molecular_function///GO:0004528|phosphodiesterase I activity|molecular_function///GO:0030247|polysaccharide binding|molecular_function///GO:0005044|scavenger receptor activity|molecular_function///GO:0006898|receptor-mediated endocytosis|biological_process///GO:0090305|nucleic acid phosphodiester bond hydrolysis|biological_process///GO:0006955|immune r…			73.5333	225.464	1.61643	0.00015	0.00844688
ENSTGUG00000011774	ENSTGUT00000012270	100221498	TRMT11|tRNA methyltransferase 11 homolog (S. cerevisiae)	chr3:61950570-61974632	GO:0032259|methylation|biological_process///GO:0008168|methyltransferase activity|molecular_function///GO:0003676|nucleic acid binding|molecular_function///GO:0030488|tRNA methylation|biological_process///GO:0004809|tRNA (guanine-N2-)-methyltransferase activity|molecular_function			3.37426	27.1245	3.00695	5e-05	0.00384573
ENSTGUG00000011781	ENSTGUT00000012271			chr3:61977914-61978274				4.26265	40.1278	3.23478	5e-05	0.00384573
ENSTGUG00000011785	ENSTGUT00000012276			chr3:61994380-61998410				8.69251	801.967	6.52763	5e-05	0.00384573
ENSTGUG00000011876	ENSTGUT00000012370	100229097	ASF1A|histone chaperone ASF1-like	chr3:64976460-65025147	GO:0006333|chromatin assembly or disassembly|biological_process///GO:0005634|nucleus|cellular_component///GO:0042393|histone binding|molecular_function///GO:0006281|DNA repair|biological_process///GO:0006334|nucleosome assembly|biological_process///GO:0005515|protein binding|molecular_function///GO:0043234|protein complex|cellular_component///GO:0000790|nuclear chromatin|cellular_component///GO:0…			6.89901	54.9683	2.99414	5e-05	0.00384573
ENSTGUG00000011995	ENSTGUT00000012491		RBM43|	chr7:38292991-38293702				9.08273	67.9967	2.90427	5e-05	0.00384573
ENSTGUG00000011996	ENSTGUT00000012495			chr7:38300926-38304170				7.7459	160.609	4.37398	5e-05	0.00384573
ENSTGUG00000012043	ENSTGUT00000012545		COX6C|	chr2:134936990-134941745	GO:1902600|hydrogen ion transmembrane transport|biological_process///GO:0004129|cytochrome-c oxidase activity|molecular_function///GO:0005739|mitochondrion|cellular_component///GO:0005743|mitochondrial inner membrane|cellular_component			413.517	1015.41	1.29604	0.001	0.0348453
ENSTGUG00000012084	ENSTGUT00000012595	100225359	|integrator complex subunit 6	chr1:55214045-55253145				3.69444	12.0025	1.69991	0.001	0.0348453
ENSTGUG00000012156	ENSTGUT00000012659		PHF11|	chr1:56089320-56110069				101.365	546.843	2.43157	0.0008	0.0298556
ENSTGUG00000012454	ENSTGUT00000012962	100224087	BPGM|bisphosphoglycerate mutase-like	chr1A:70015075-70023388	GO:0004619|phosphoglycerate mutase activity|molecular_function///GO:0016868|intramolecular transferase activity, phosphotransferases|molecular_function///GO:0006096|glycolytic process|biological_process///GO:0070062|extracellular exosome|cellular_component			0.824212	9.49798	3.52653	0.00065	0.0257833
ENSTGUG00000012479	ENSTGUT00000013000	100231722	|aldo-keto reductase family 1 member B10-like	chr1A:70069185-70079637	GO:0055114|oxidation-reduction process|biological_process///GO:0016491|oxidoreductase activity|molecular_function			5.08752	14.761	1.53675	0.00105	0.035991
ENSTGUG00000012493	ENSTGUT00000013008			chr1A:70097857-70104917	GO:0036459|ubiquitinyl hydrolase activity|molecular_function///GO:0006511|ubiquitin-dependent protein catabolic process|biological_process///GO:0019785|ISG15-specific protease activity|molecular_function///GO:0035634|response to stilbenoid|biological_process///GO:0005515|protein binding|molecular_function			250.894	2295.28	3.19352	5e-05	0.00384573
ENSTGUG00000012622	ENSTGUT00000013149	100217707	ATM|ataxia telangiectasia mutated	chr1:74629139-74685513	GO:0005488|binding|molecular_function///GO:0005515|protein binding|molecular_function///GO:0090399|replicative senescence|biological_process///GO:0016572|histone phosphorylation|biological_process///GO:0000077|DNA damage checkpoint|biological_process///GO:0000723|telomere maintenance|biological_process///GO:0010212|response to ionizing radiation|biological_process///GO:0006974|cellular response t…			0.741291	3.04651	2.03905	0.00055	0.0226722
ENSTGUG00000012800	ENSTGUT00000013329		CCDC82|	chr1:79153999-79166288				8.55984	41.8558	2.28977	5e-05	0.00384573
ENSTGUG00000012823	ENSTGUT00000013352	100190267	ANKRD49|fetal globin-inducing factor-like	chr1:79895039-79897291	GO:0005515|protein binding|molecular_function///GO:0045893|positive regulation of transcription, DNA-templated|biological_process			2.20315	12.7251	2.53004	5e-05	0.00384573
ENSTGUG00000012824	ENSTGUT00000013356			chr1:79898541-79917938	GO:0051321|meiotic cell cycle|biological_process///GO:0006302|double-strand break repair|biological_process///GO:0004518|nuclease activity|molecular_function///GO:0030145|manganese ion binding|molecular_function///GO:0004527|exonuclease activity|molecular_function///GO:0006259|DNA metabolic process|biological_process///GO:0006974|cellular response to DNA damage stimulus|biological_process///GO:00…			6.61634	62.6608	3.24346	5e-05	0.00384573
ENSTGUG00000012859	ENSTGUT00000013390	100189998	SMCO4|single-pass membrane and coiled-coil domain-containing protein 4	chr1:80203474-80203654	GO:0016021|integral component of membrane|cellular_component///GO:0016020|membrane|cellular_component///GO:0005515|protein binding|molecular_function			158.663	1283.87	3.01646	5e-05	0.00384573
ENSTGUG00000012878	ENSTGUT00000013411	100218258	|glutathione S-transferase 3-like	chr3:90740480-90746412	GO:0005515|protein binding|molecular_function///GO:0004364|glutathione transferase activity|molecular_function///GO:0016740|transferase activity|molecular_function///GO:0008152|metabolic process|biological_process			21.6834	92.4738	2.09245	5e-05	0.00384573
ENSTGUG00000012992	ENSTGUT00000013531		RSAD2|	chr3:97589294-97594154	GO:0005811|lipid particle|cellular_component///GO:0051607|defense response to virus|biological_process///GO:0051536|iron-sulfur cluster binding|molecular_function///GO:0005789|endoplasmic reticulum membrane|cellular_component///GO:0003824|catalytic activity|molecular_function///GO:0035710|CD4-positive, alpha-beta T cell activation|biological_process///GO:0034165|positive regulation of toll-like r…			125.37	927.087	2.88651	5e-05	0.00384573
ENSTGUG00000013108	ENSTGUT00000013653	100222902	ERO1A|ERO1-like (S. cerevisiae)	chr5:59847030-59864948	GO:0003756|protein disulfide isomerase activity|molecular_function///GO:0016671|oxidoreductase activity, acting on a sulfur group of donors, disulfide as acceptor|molecular_function///GO:0005783|endoplasmic reticulum|cellular_component///GO:0055114|oxidation-reduction process|biological_process///GO:0016020|membrane|cellular_component///GO:0016491|oxidoreductase activity|molecular_function///GO:0…			1.80176	11.5594	2.68159	0.0001	0.00643571
ENSTGUG00000013118	ENSTGUT00000013662			chr1:88175756-88177346	GO:0016814|hydrolase activity, acting on carbon-nitrogen (but not peptide) bonds, in cyclic amidines|molecular_function///GO:0008270|zinc ion binding|molecular_function///GO:0003824|catalytic activity|molecular_function///GO:0016787|hydrolase activity|molecular_function///GO:0008152|metabolic process|biological_process			6.38145	118.446	4.2142	5e-05	0.00384573
ENSTGUG00000013193	ENSTGUT00000013746	100217814	ITSN2|intersectin 2	chr3:107179316-107226249	GO:0005515|protein binding|molecular_function///GO:0006897|endocytosis|biological_process///GO:0035023|regulation of Rho protein signal transduction|biological_process///GO:0005089|Rho guanyl-nucleotide exchange factor activity|molecular_function///GO:0004871|signal transducer activity|molecular_function///GO:0007165|signal transduction|biological_process///GO:0043547|positive regulation of GTPas…			12.4525	39.5077	1.6657	0.0002	0.0107812
ENSTGUG00000013262	ENSTGUT00000013810	100221695	RHAG|Rh-associated glycoprotein	chr3:109444030-109455526	GO:0072488|ammonium transmembrane transport|biological_process///GO:0015696|ammonium transport|biological_process///GO:0008519|ammonium transmembrane transporter activity|molecular_function///GO:0060586|multicellular organismal iron ion homeostasis|biological_process///GO:0048821|erythrocyte development|biological_process///GO:0005886|plasma membrane|cellular_component///GO:0030506|ankyrin bindin…			1601.91	4351.28	1.44165	0.00125	0.040019
ENSTGUG00000013425	ENSTGUT00000013982	100218879	ATG3|autophagy related 3	chr1:96196506-96220592	GO:0015031|protein transport|biological_process///GO:0006914|autophagy|biological_process///GO:0005737|cytoplasm|cellular_component///GO:0019776|Atg8 ligase activity|molecular_function///GO:0019777|Atg12 transferase activity|molecular_function///GO:0043653|mitochondrial fragmentation involved in apoptotic process|biological_process///GO:0000045|autophagosome assembly|biological_process///GO:19020…			35.6324	150.589	2.07935	5e-05	0.00384573
ENSTGUG00000013528	ENSTGUT00000014088	100229926	|Golgi pH regulator-like	chr1:103398107-103414122				9.90594	39.0117	1.97754	5e-05	0.00384573
ENSTGUG00000013611	ENSTGUT00000014174			chr1:115578069-115636369				2.22073	6.95764	1.64756	0.00165	0.0490875
ENSTGUG00000018124	ENSTGUT00000018812	100226652	|protein C19orf12 homolog	chr11:14576701-14579466				7.00633	45.8963	2.71165	0.0013	0.0412015
ENSTGUG00000018565	ENSTGUT00000019281		SCARNA13|	chr5:47122745-47123019				0	5.00772	7.52763	5e-05	0.00384573
