# Supplementary material for: Transcriptomic analysis of immune response to bacterial lipopolysaccharide in zebra finch (Taeniopygia guttata)
Source: BMC Genomics. 2019 Aug 14;20:647. doi: 10.1186/s12864-019-6016-3 (PMC6693190; doi:10.1186/s12864-019-6016-3)
Supplement: Supplementary file 4 — Downregulated DEGs in hypothalamus. Raw DEG data for downregulated genes in hypothalamus. (XLSX 141 kb) [file 12864_2019_6016_MOESM4_ESM.xlsx]

## Sheet: LPS_Hyp_VS_Sal_Hyp_DEG_DN_P0.05
ENSEMBL GENE	ENSEMBL TRANSCRIPT	ENTREZ ID	GENE SYMBOL|DESCRIPTION	LOCUS	Gene Ontology	KEGG	Unipathway	Sal_Hyp	LPS_Hyp	log2FC(LPS_Hyp/Sal_Hyp)	p_value	q_value
ENSTGUG00000000013	ENSTGUT00000000011			chrZ:85103-107065	GO:0009378|four-way junction helicase activity|molecular_function///GO:0006310|DNA recombination|biological_process///GO:0051013|microtubule severing|biological_process///GO:0008568|microtubule-severing ATPase activity|molecular_function///GO:0005874|microtubule|cellular_component///GO:0008017|microtubule binding|molecular_function///GO:0006281|DNA repair|biological_process///GO:0005856|cytoskele…			29.603	17.4711	-0.760775	0.0234	0.15905
ENSTGUG00000000031	ENSTGUT00000000035		GFRA3|	chr13:125261-128577	GO:0004872|receptor activity|molecular_function///GO:0048485|sympathetic nervous system development|biological_process///GO:0008046|axon guidance receptor activity|molecular_function///GO:0001764|neuron migration|biological_process///GO:0048666|neuron development|biological_process///GO:0007411|axon guidance|biological_process///GO:0005515|protein binding|molecular_function///GO:0009897|external …			45.8862	24.1247	-0.927548	0.01345	0.110529
ENSTGUG00000000032	ENSTGUT00000000036		SLC1A6|	chr28:265406-274954	GO:0017153|sodium:dicarboxylate symporter activity|molecular_function///GO:0015293|symporter activity|molecular_function///GO:0006835|dicarboxylic acid transport|biological_process///GO:0016021|integral component of membrane|cellular_component///GO:0089711|L-glutamate transmembrane transport|biological_process///GO:0015813|L-glutamate transport|biological_process///GO:0005313|L-glutamate transmem…			7.23702	2.79838	-1.3708	0.0073	0.073541
ENSTGUG00000000072	ENSTGUT00000000071			chrZ:1611975-1615305	GO:0016021|integral component of membrane|cellular_component///GO:0016020|membrane|cellular_component			31.9467	13.7045	-1.22101	0.02315	0.158304
ENSTGUG00000000131	ENSTGUT00000000132		CPLX1|	chrZ:2255944-2368542	GO:0019905|syntaxin binding|molecular_function///GO:0006836|neurotransmitter transport|biological_process///GO:0005326|neurotransmitter transporter activity|molecular_function///GO:0016079|synaptic vesicle exocytosis|biological_process///GO:0031201|SNARE complex|cellular_component///GO:0030073|insulin secretion|biological_process			815.508	540.486	-0.593442	0.0402	0.227471
ENSTGUG00000000216	ENSTGUT00000000230	100225640	|neuronal acetylcholine receptor subunit alpha-6-like	chrZ:3572947-3579133	GO:0098655|cation transmembrane transport|biological_process///GO:0045202|synapse|cellular_component///GO:0006812|cation transport|biological_process///GO:0004889|acetylcholine-activated cation-selective channel activity|molecular_function///GO:0045211|postsynaptic membrane|cellular_component///GO:0030054|cell junction|cellular_component///GO:0016021|integral component of membrane|cellular_compon…			3.15448	1.19797	-1.39681	0.04	0.227077
ENSTGUG00000000240	ENSTGUT00000000247	100222416	|CD3d molecule, delta (CD3-TCR complex)	chr24:1142932-1144935	GO:0007166|cell surface receptor signaling pathway|biological_process///GO:0004888|transmembrane signaling receptor activity|molecular_function///GO:0016020|membrane|cellular_component			10.7267	4.08309	-1.39347	0.0279	0.179167
ENSTGUG00000000246	ENSTGUT00000000251	100218884	GJC2|gap junction gamma-1 protein-like	chr2:2286319-2287555	GO:0030054|cell junction|cellular_component///GO:0007154|cell communication|biological_process///GO:0005922|connexon complex|cellular_component///GO:0005921|gap junction|cellular_component///GO:0016021|integral component of membrane|cellular_component///GO:0005243|gap junction channel activity|molecular_function///GO:0009636|response to toxic substance|biological_process///GO:0043209|myelin sheat…			44.8459	14.3648	-1.64244	0.0001	0.00316938
ENSTGUG00000000261	ENSTGUT00000000274	100218881	HHATL|hedgehog acyltransferase-like	chr2:2653854-2674937	GO:0016021|integral component of membrane|cellular_component///GO:0060262|negative regulation of N-terminal protein palmitoylation|biological_process///GO:0005783|endoplasmic reticulum|cellular_component///GO:0005515|protein binding|molecular_function///GO:0016020|membrane|cellular_component///GO:0048471|perinuclear region of cytoplasm|cellular_component			30.6152	16.2216	-0.916331	0.0132	0.109926
ENSTGUG00000000289	ENSTGUT00000000303		STK10|	chr13:1977640-2021323	GO:0004713|protein tyrosine kinase activity|molecular_function///GO:0004674|protein serine/threonine kinase activity|molecular_function///GO:0016772|transferase activity, transferring phosphorus-containing groups|molecular_function///GO:0006468|protein phosphorylation|biological_process///GO:0004672|protein kinase activity|molecular_function///GO:0005886|plasma membrane|cellular_component///GO:00…			5.79603	3.03956	-0.931204	0.0223	0.154933
ENSTGUG00000000294	ENSTGUT00000000305	100220531	|beta-carotene oxygenase 2	chr24:1529922-1539562				17.2154	7.81028	-1.14025	0.00945	0.087829
ENSTGUG00000000313	ENSTGUT00000000322		ATP6V0E1|	chr13:2384526-2397830	GO:0033179|proton-transporting V-type ATPase, V0 domain|cellular_component///GO:0015991|ATP hydrolysis coupled proton transport|biological_process///GO:0015078|hydrogen ion transmembrane transporter activity|molecular_function///GO:0016049|cell growth|biological_process			1044.24	624.72	-0.741175	0.00615	0.0658979
ENSTGUG00000000319	ENSTGUT00000000328	100222471	|heat shock 27kDa protein 2	chr24:1634956-1636749	GO:0005212|structural constituent of eye lens|molecular_function///GO:0046872|metal ion binding|molecular_function///GO:0007525|somatic muscle development|biological_process			26.2448	7.64569	-1.77931	0.00085	0.0157222
ENSTGUG00000000320	ENSTGUT00000000334	100230097	CRYAB|crystallin, alpha B	chr24:1639736-1642929	GO:0005212|structural constituent of eye lens|molecular_function///GO:0046872|metal ion binding|molecular_function///GO:0005634|nucleus|cellular_component///GO:0005737|cytoplasm|cellular_component///GO:0051260|protein homooligomerization|biological_process///GO:0051082|unfolded protein binding|molecular_function///GO:0043066|negative regulation of apoptotic process|biological_process///GO:0010941…			520.731	158.522	-1.71586	5e-05	0.00169925
ENSTGUG00000000365	ENSTGUT00000000389		ADAMTS19|	chrZ:5246779-5372137	GO:0031012|extracellular matrix|cellular_component///GO:0004222|metalloendopeptidase activity|molecular_function///GO:0008237|metallopeptidase activity|molecular_function///GO:0005578|proteinaceous extracellular matrix|cellular_component///GO:0008233|peptidase activity|molecular_function///GO:0006508|proteolysis|biological_process///GO:0008270|zinc ion binding|molecular_function			1.7336	0.869494	-0.995522	0.04795	0.255801
ENSTGUG00000000385	ENSTGUT00000000397	100224410	C1QTNF5|C1q and tumor necrosis factor related protein 5	chr24:1974214-1975579	GO:0005515|protein binding|molecular_function///GO:0005581|collagen trimer|cellular_component///GO:0005576|extracellular region|cellular_component///GO:0070062|extracellular exosome|cellular_component			27.417	12.4709	-1.13651	0.01765	0.132498
ENSTGUG00000000398	ENSTGUT00000000416		THY1|	chr24:2012672-2013794	GO:0046549|retinal cone cell development|biological_process///GO:0031362|anchored component of external side of plasma membrane|cellular_component///GO:0043209|myelin sheath|cellular_component///GO:0050860|negative regulation of T cell receptor signaling pathway|biological_process///GO:0045121|membrane raft|cellular_component///GO:0001525|angiogenesis|biological_process///GO:0030425|dendrite|cell…			3191.76	1655.85	-0.94678	0.0015	0.0236376
ENSTGUG00000000462	ENSTGUT00000000489			chr24:2905720-2930381	GO:0005515|protein binding|molecular_function///GO:0016021|integral component of membrane|cellular_component///GO:0016020|membrane|cellular_component			3.21662	1.75695	-0.872472	0.04765	0.254803
ENSTGUG00000000465	ENSTGUT00000000477		S1PR3|	chrZ:7370235-7371201	GO:0038036|sphingosine-1-phosphate receptor activity|molecular_function///GO:0003376|sphingosine-1-phosphate signaling pathway|biological_process///GO:0004930|G-protein coupled receptor activity|molecular_function///GO:0016021|integral component of membrane|cellular_component///GO:0004871|signal transducer activity|molecular_function///GO:0007165|signal transduction|biological_process///GO:000718…			14.323	5.97828	-1.26054	0.0059	0.0642565
ENSTGUG00000000488	ENSTGUT00000000503		BSX|	chr24:3492297-3493153	GO:0003677|DNA binding|molecular_function///GO:0005634|nucleus|cellular_component///GO:0005737|cytoplasm|cellular_component///GO:0003700|transcription factor activity, sequence-specific DNA binding|molecular_function///GO:0043565|sequence-specific DNA binding|molecular_function///GO:0005515|protein binding|molecular_function///GO:0045944|positive regulation of transcription from RNA polymerase II…			17.3108	1.37886	-3.65012	0.0442	0.241974
ENSTGUG00000000491	ENSTGUT00000000509	100228250	HSPA8|heat shock 70kDa protein 8	chr24:3515928-3519892	GO:0000902|cell morphogenesis|biological_process///GO:0005524|ATP binding|molecular_function///GO:0005634|nucleus|cellular_component///GO:0005615|extracellular space|cellular_component///GO:0016887|ATPase activity|molecular_function///GO:0016020|membrane|cellular_component///GO:0031072|heat shock protein binding|molecular_function///GO:0051082|unfolded protein binding|molecular_function///GO:0031…			1298.02	835.516	-0.635569	0.0496	0.260903
ENSTGUG00000000510	ENSTGUT00000000527	100221373	HSD11B1L|hydroxysteroid (11-beta) dehydrogenase 1-like	chr28:2656063-2660631	GO:0008152|metabolic process|biological_process///GO:0055114|oxidation-reduction process|biological_process///GO:0016491|oxidoreductase activity|molecular_function			5.06881	1.74653	-1.53716	0.02735	0.176842
ENSTGUG00000000562	ENSTGUT00000000584			chr13:3860396-3868337	GO:0005515|protein binding|molecular_function			14.9804	2.16435	-2.79107	0.0001	0.00316938
ENSTGUG00000000570	ENSTGUT00000000590	100217528	|serine protease inhibitor Kazal-type 6-like	chr13:3888239-3890357	GO:0005515|protein binding|molecular_function			88.4696	20.4323	-2.11433	0.00015	0.00425239
ENSTGUG00000000579	ENSTGUT00000000608	100222802	FBP1|fructose-1,6-bisphosphatase 1	chrZ:10105781-10115735	GO:0042578|phosphoric ester hydrolase activity|molecular_function///GO:0042132|fructose 1,6-bisphosphate 1-phosphatase activity|molecular_function///GO:0046854|phosphatidylinositol phosphorylation|biological_process///GO:0016787|hydrolase activity|molecular_function///GO:0005975|carbohydrate metabolic process|biological_process///GO:0005737|cytoplasm|cellular_component///GO:0046872|metal ion bind…			7.08776	1.70459	-2.0559	0.0014	0.0225338
ENSTGUG00000000612	ENSTGUT00000000631	100223307	CDC34|cell division cycle 34	chr28:2863268-2866783	GO:0016874|ligase activity|molecular_function///GO:0005737|cytoplasm|cellular_component///GO:0005654|nucleoplasm|cellular_component///GO:0004842|ubiquitin-protein transferase activity|molecular_function///GO:0016567|protein ubiquitination|biological_process///GO:0000209|protein polyubiquitination|biological_process///GO:0005515|protein binding|molecular_function///GO:0061631|ubiquitin conjugating…			36.1298	20.3302	-0.829565	0.04605	0.248604
ENSTGUG00000000650	ENSTGUT00000000678	100227328	ALDOB|aldolase B, fructose-bisphosphate	chrZ:11154133-11157236	GO:0004332|fructose-bisphosphate aldolase activity|molecular_function///GO:0006096|glycolytic process|biological_process///GO:0016829|lyase activity|molecular_function///GO:0003824|catalytic activity|molecular_function///GO:0061609|fructose-1-phosphate aldolase activity|molecular_function///GO:0005815|microtubule organizing center|cellular_component///GO:0005515|protein binding|molecular_function…			5.20624	1.78637	-1.54321	0.01665	0.128673
ENSTGUG00000000662	ENSTGUT00000000685	100219600	|junctional adhesion molecule 3	chr24:5778275-5783696	GO:0005515|protein binding|molecular_function			85.723	44.7989	-0.936219	0.005	0.0572741
ENSTGUG00000000686	ENSTGUT00000000720		EPS15L1|	chr28:3128138-3165631	GO:0005515|protein binding|molecular_function///GO:0005509|calcium ion binding|molecular_function///GO:0016020|membrane|cellular_component///GO:0030132|clathrin coat of coated pit|cellular_component			27.3584	15.9585	-0.777658	0.01725	0.131065
ENSTGUG00000000700	ENSTGUT00000000721	100227115	|Krueppel-like factor 2-like	chr28:3179477-3181418	GO:0046872|metal ion binding|molecular_function///GO:0003676|nucleic acid binding|molecular_function			72.4489	33.6369	-1.10692	0.00105	0.0182545
ENSTGUG00000000747	ENSTGUT00000000770	100222313	NMUR2|neuromedin U receptor 2	chr13:6201214-6208877	GO:0001607|neuromedin U receptor activity|molecular_function///GO:0004930|G-protein coupled receptor activity|molecular_function///GO:0016021|integral component of membrane|cellular_component///GO:0004871|signal transducer activity|molecular_function///GO:0007165|signal transduction|biological_process///GO:0007186|G-protein coupled receptor signaling pathway|biological_process///GO:0005525|GTP bi…			1.5847	0.190621	-3.05544	0.04005	0.227077
ENSTGUG00000000749	ENSTGUT00000000774	100219454	|glycine receptor, alpha 1	chr13:6374526-6412457	GO:1902476|chloride transmembrane transport|biological_process///GO:0022824|transmitter-gated ion channel activity|molecular_function///GO:0016934|extracellular-glycine-gated chloride channel activity|molecular_function///GO:0016594|glycine binding|molecular_function///GO:0045202|synapse|cellular_component///GO:0045211|postsynaptic membrane|cellular_component///GO:0030054|cell junction|cellular_c…			6.51816	1.09685	-2.57111	5e-05	0.00169925
ENSTGUG00000000793	ENSTGUT00000000826	100222491	ANXA1|annexin A1 isoform p37-like	chrZ:16087102-16099268	GO:0004859|phospholipase inhibitor activity|molecular_function///GO:0043086|negative regulation of catalytic activity|biological_process///GO:0005544|calcium-dependent phospholipid binding|molecular_function///GO:0005509|calcium ion binding|molecular_function///GO:0005634|nucleus|cellular_component///GO:0005737|cytoplasm|cellular_component///GO:0005615|extracellular space|cellular_component///GO:…			20.5734	9.71529	-1.08245	0.0167	0.128882
ENSTGUG00000000826	ENSTGUT00000000873	100227866	AHCYL1|adenosylhomocysteinase-like 1	chr26:48214-60365	GO:0004455|ketol-acid reductoisomerase activity|molecular_function///GO:0006730|one-carbon metabolic process|biological_process///GO:0004013|adenosylhomocysteinase activity|molecular_function///GO:0051287|NAD binding|molecular_function///GO:0008652|cellular amino acid biosynthetic process|biological_process///GO:0016787|hydrolase activity|molecular_function///GO:0055114|oxidation-reduction proces…			169.012	81.2712	-1.05631	0.00065	0.0129119
ENSTGUG00000000917	ENSTGUT00000000972	100217533	SLC6A7|solute carrier family 6 (neurotransmitter transporter, L-proline), member 7	chr13:6872198-6880539	GO:0005328|neurotransmitter:sodium symporter activity|molecular_function///GO:0015293|symporter activity|molecular_function///GO:0016021|integral component of membrane|cellular_component///GO:0006836|neurotransmitter transport|biological_process///GO:0055085|transmembrane transport|biological_process///GO:0006810|transport|biological_process///GO:0016020|membrane|cellular_component///GO:0035524|p…			55.5184	24.6207	-1.1731	0.0009	0.0162736
ENSTGUG00000000942	ENSTGUT00000000997	100223375	PDGFRB|platelet-derived growth factor receptor, beta polypeptide	chr13:6931974-6944651	GO:0005515|protein binding|molecular_function///GO:0048008|platelet-derived growth factor receptor signaling pathway|biological_process///GO:0005019|platelet-derived growth factor beta-receptor activity|molecular_function///GO:0007169|transmembrane receptor protein tyrosine kinase signaling pathway|biological_process///GO:0004714|transmembrane receptor protein tyrosine kinase activity|molecular_f…			8.09042	4.38477	-0.883714	0.02565	0.16885
ENSTGUG00000000959	ENSTGUT00000000994		TSPAN2|	chr26:719492-737203	GO:0016021|integral component of membrane|cellular_component///GO:0016020|membrane|cellular_component///GO:0061564|axon development|biological_process///GO:0014005|microglia development|biological_process///GO:0014002|astrocyte development|biological_process///GO:0043209|myelin sheath|cellular_component///GO:0048709|oligodendrocyte differentiation|biological_process///GO:0042552|myelination|biolo…			127.433	54.997	-1.21231	0.0029	0.0385857
ENSTGUG00000000983	ENSTGUT00000001042		FLT4|	chr13:7070596-7103957	GO:0005515|protein binding|molecular_function///GO:0048010|vascular endothelial growth factor receptor signaling pathway|biological_process///GO:0038084|vascular endothelial growth factor signaling pathway|biological_process///GO:0005021|vascular endothelial growth factor-activated receptor activity|molecular_function///GO:0007169|transmembrane receptor protein tyrosine kinase signaling pathway|b…			4.31232	1.92845	-1.16102	0.0195	0.141947
ENSTGUG00000001036	ENSTGUT00000001091		MCC|	chrZ:21312063-21493318	GO:0005509|calcium ion binding|molecular_function///GO:0000166|nucleotide binding|molecular_function///GO:0005634|nucleus|cellular_component///GO:0005737|cytoplasm|cellular_component///GO:0005654|nucleoplasm|cellular_component///GO:0005886|plasma membrane|cellular_component///GO:0005515|protein binding|molecular_function///GO:0090090|negative regulation of canonical Wnt signaling pathway|biologic…			7.85585	3.93437	-0.997636	0.0119	0.102027
ENSTGUG00000001040	ENSTGUT00000001075		SH3BGRL3|	chr23:2994580-2995956	GO:0015035|protein disulfide oxidoreductase activity|molecular_function///GO:0009055|electron carrier activity|molecular_function///GO:0045454|cell redox homeostasis|biological_process///GO:0055114|oxidation-reduction process|biological_process///GO:0005096|GTPase activator activity|molecular_function///GO:0043547|positive regulation of GTPase activity|biological_process///GO:0032956|regulation o…			163.414	95.8808	-0.769218	0.00855	0.0823823
ENSTGUG00000001089	ENSTGUT00000001135	100218211	RHOBTB3|Rho-related BTB domain containing 3	chrZ:21738893-21762435	GO:0005515|protein binding|molecular_function///GO:0007264|small GTPase mediated signal transduction|biological_process///GO:0005525|GTP binding|molecular_function///GO:0005737|cytoplasm|cellular_component///GO:0005524|ATP binding|molecular_function///GO:0016887|ATPase activity|molecular_function///GO:0017137|Rab GTPase binding|molecular_function///GO:0042147|retrograde transport, endosome to Gol…			17.1736	8.97702	-0.935882	0.01915	0.140032
ENSTGUG00000001132	ENSTGUT00000001177	100222833	|chloride intracellular channel 4	chr23:3343864-3368493	GO:0034707|chloride channel complex|cellular_component///GO:0005254|chloride channel activity|molecular_function///GO:1902476|chloride transmembrane transport|biological_process///GO:0034765|regulation of ion transmembrane transport|biological_process///GO:0005244|voltage-gated ion channel activity|molecular_function///GO:0006915|apoptotic process|biological_process///GO:0005737|cytoplasm|cellula…			195.69	114.029	-0.779163	0.00985	0.0902091
ENSTGUG00000001155	ENSTGUT00000001201	100229079	CLK4|CDC-like kinase 4	chr13:7998906-8009941	GO:0004713|protein tyrosine kinase activity|molecular_function///GO:0004674|protein serine/threonine kinase activity|molecular_function///GO:0016772|transferase activity, transferring phosphorus-containing groups|molecular_function///GO:0006468|protein phosphorylation|biological_process///GO:0004672|protein kinase activity|molecular_function///GO:0043484|regulation of RNA splicing|biological_proc…			88.8678	58.9502	-0.592162	0.0424	0.235549
ENSTGUG00000001156	ENSTGUT00000001204	100219128	MYO3A|myosin IIIA	chr2:17988377-18093776	GO:0005515|protein binding|molecular_function///GO:0016459|myosin complex|cellular_component///GO:0003774|motor activity|molecular_function///GO:0004713|protein tyrosine kinase activity|molecular_function///GO:0016772|transferase activity, transferring phosphorus-containing groups|molecular_function///GO:0006468|protein phosphorylation|biological_process///GO:0004672|protein kinase activity|molec…			1.90938	0.867499	-1.13817	0.03395	0.204625
ENSTGUG00000001170	ENSTGUT00000001216	100224230	NME5|nucleoside diphosphate kinase homolog 5-like	chr13:8249338-8256604	GO:0048515|spermatid differentiation|biological_process///GO:0006241|CTP biosynthetic process|biological_process///GO:0006228|UTP biosynthetic process|biological_process///GO:0006183|GTP biosynthetic process|biological_process///GO:0006165|nucleoside diphosphate phosphorylation|biological_process///GO:0004550|nucleoside diphosphate kinase activity|molecular_function///GO:1902176|negative regulati…			162.668	85.2546	-0.932085	0.00355	0.0449547
ENSTGUG00000001176	ENSTGUT00000001224	100226705	|fatty acid-binding protein, liver-like	chr23:3568980-3570931	GO:0008289|lipid binding|molecular_function///GO:0005215|transporter activity|molecular_function///GO:0006810|transport|biological_process			33.8859	1.27918	-4.7274	0.0165	0.127776
ENSTGUG00000001177	ENSTGUT00000001232		FAM13B|	chr13:8333687-8353695	GO:0098792|xenophagy|biological_process///GO:0098779|mitophagy in response to mitochondrial depolarization|biological_process///GO:0002230|positive regulation of defense response to virus by host|biological_process			60.852	31.403	-0.954406	0.003	0.0396823
ENSTGUG00000001233	ENSTGUT00000001286	100218854	AKAP2|A kinase (PRKA) anchor protein 2	chrZ:25369184-25404035				52.7439	34.837	-0.598386	0.0393	0.224404
ENSTGUG00000001307	ENSTGUT00000001357	100223722	LPAR1|lysophosphatidic acid receptor 1	chrZ:26424741-26455726	GO:0070915|lysophosphatidic acid receptor activity|molecular_function///GO:0004930|G-protein coupled receptor activity|molecular_function///GO:0016021|integral component of membrane|cellular_component///GO:0004871|signal transducer activity|molecular_function///GO:0007165|signal transduction|biological_process///GO:0007186|G-protein coupled receptor signaling pathway|biological_process///GO:00058…			67.3025	35.7585	-0.912375	0.01995	0.143831
ENSTGUG00000001308	ENSTGUT00000001361///ENSTGUT00000001363	100231322	|atrial natriuretic peptide receptor 2-like	chrZ:26649067-26682748	GO:0016849|phosphorus-oxygen lyase activity|molecular_function///GO:0009190|cyclic nucleotide biosynthetic process|biological_process///GO:0006182|cGMP biosynthetic process|biological_process///GO:0004383|guanylate cyclase activity|molecular_function///GO:0004713|protein tyrosine kinase activity|molecular_function///GO:0016829|lyase activity|molecular_function///GO:0035556|intracellular signal tr…			2.20162	0.692056	-1.6696	0.01715	0.130746
ENSTGUG00000001340	ENSTGUT00000001395	100229345	TRIM36|tripartite motif containing 36	chrZ:27115199-27138831	GO:0005515|protein binding|molecular_function///GO:0004842|ubiquitin-protein transferase activity|molecular_function///GO:0016567|protein ubiquitination|biological_process///GO:0051726|regulation of cell cycle|biological_process///GO:0008270|zinc ion binding|molecular_function///GO:0005622|intracellular|cellular_component///GO:0046872|metal ion binding|molecular_function///GO:0070062|extracellula…			2.28262	1.0062	-1.18177	0.03775	0.218652
ENSTGUG00000001345	ENSTGUT00000001402	100224968	TMEM9|transmembrane protein 9	chr26:2697634-2701249	GO:0016021|integral component of membrane|cellular_component			182.543	120.608	-0.597917	0.0453	0.245849
ENSTGUG00000001347	ENSTGUT00000001419	100226743	P4HA2|prolyl 4-hydroxylase, alpha polypeptide II	chr13:11207626-11233691	GO:0031418|L-ascorbic acid binding|molecular_function///GO:0016702|oxidoreductase activity, acting on single donors with incorporation of molecular oxygen, incorporation of two atoms of oxygen|molecular_function///GO:0004656|procollagen-proline 4-dioxygenase activity|molecular_function///GO:0016706|oxidoreductase activity, acting on paired donors, with incorporation or reduction of molecular oxyg…			40.5312	19.6714	-1.04293	0.0017	0.0257119
ENSTGUG00000001361	ENSTGUT00000001416		SYNC|	chr23:4063978-4067622	GO:0005882|intermediate filament|cellular_component///GO:0005198|structural molecule activity|molecular_function///GO:0005737|cytoplasm|cellular_component///GO:0005515|protein binding|molecular_function///GO:0005829|cytosol|cellular_component///GO:0042383|sarcolemma|cellular_component///GO:0030018|Z disc|cellular_component///GO:0031594|neuromuscular junction|cellular_component///GO:0045103|interm…			33.2557	16.6282	-0.999966	0.0259	0.169901
ENSTGUG00000001378	ENSTGUT00000001442			chr2:22898995-22930994	GO:0042626|ATPase activity, coupled to transmembrane movement of substances|molecular_function///GO:0016887|ATPase activity|molecular_function///GO:0016021|integral component of membrane|cellular_component///GO:0055085|transmembrane transport|biological_process///GO:0008152|metabolic process|biological_process///GO:0006810|transport|biological_process///GO:0005524|ATP binding|molecular_function//…			12.2786	7.447	-0.721411	0.0438	0.240601
ENSTGUG00000001382	ENSTGUT00000001451	100225537	TEK|TEK tyrosine kinase, endothelial	chrZ:29257359-29295176	GO:0005515|protein binding|molecular_function///GO:0007169|transmembrane receptor protein tyrosine kinase signaling pathway|biological_process///GO:0004714|transmembrane receptor protein tyrosine kinase activity|molecular_function///GO:0004713|protein tyrosine kinase activity|molecular_function///GO:0016021|integral component of membrane|cellular_component///GO:0005887|integral component of plasm…			15.5996	8.17003	-0.933098	0.0106	0.09477
ENSTGUG00000001416	ENSTGUT00000001475		TBC1D2|	chrZ:31359437-31376621	GO:0005096|GTPase activator activity|molecular_function///GO:0043547|positive regulation of GTPase activity|biological_process///GO:0030054|cell junction|cellular_component///GO:0045296|cadherin binding|molecular_function///GO:0005515|protein binding|molecular_function///GO:0031410|cytoplasmic vesicle|cellular_component			24.527	10.8592	-1.17545	0.00195	0.0282437
ENSTGUG00000001491	ENSTGUT00000001551	100231599	EFCAB1|EF-hand calcium-binding domain-containing protein 1-like	chr2:24978106-24982907	GO:0005509|calcium ion binding|molecular_function///GO:0046872|metal ion binding|molecular_function			91.5126	50.6234	-0.854167	0.0137	0.112175
ENSTGUG00000001572	ENSTGUT00000001642	751979	ALB|serum albumin	chr4:1346581-1363959	GO:0005615|extracellular space|cellular_component///GO:0005634|nucleus|cellular_component///GO:0003677|DNA binding|molecular_function///GO:0043066|negative regulation of apoptotic process|biological_process///GO:0030170|pyridoxal phosphate binding|molecular_function///GO:0005794|Golgi apparatus|cellular_component///GO:0005783|endoplasmic reticulum|cellular_component///GO:0005515|protein binding|m…			55.5635	10.3823	-2.42001	5e-05	0.00169925
ENSTGUG00000001611	ENSTGUT00000001696	100217496	SLC4A4|solute carrier family 4, sodium bicarbonate cotransporter, member 4	chr4:1587791-1875797	GO:0008509|anion transmembrane transporter activity|molecular_function///GO:0098656|anion transmembrane transport|biological_process///GO:0005452|inorganic anion exchanger activity|molecular_function///GO:0016021|integral component of membrane|cellular_component///GO:0006820|anion transport|biological_process///GO:0005215|transporter activity|molecular_function///GO:0006811|ion transport|biologic…			207.556	96.4956	-1.10497	0.01805	0.134428
ENSTGUG00000001668	ENSTGUT00000001733		CLPS|	chr26:4040775-4041094	GO:0007586|digestion|biological_process///GO:0043085|positive regulation of catalytic activity|biological_process///GO:0016042|lipid catabolic process|biological_process///GO:0005576|extracellular region|cellular_component///GO:0008047|enzyme activator activity|molecular_function///GO:0070062|extracellular exosome|cellular_component			38.2326	10.243	-1.90017	0.0304	0.189924
ENSTGUG00000001690	ENSTGUT00000001760		SCARB2|	chr4:1913875-1929910	GO:0016021|integral component of membrane|cellular_component///GO:0005764|lysosome|cellular_component///GO:0004872|receptor activity|molecular_function///GO:0007155|cell adhesion|biological_process///GO:0016020|membrane|cellular_component///GO:0005925|focal adhesion|cellular_component///GO:0005515|protein binding|molecular_function///GO:0070062|extracellular exosome|cellular_component///GO:001989…			195.717	112.914	-0.79354	0.0058	0.063659
ENSTGUG00000001713	ENSTGUT00000001786		SMPD2|	chr26:4117464-4120425	GO:0004767|sphingomyelin phosphodiesterase activity|molecular_function			30.7514	18.4271	-0.738822	0.0438	0.240601
ENSTGUG00000001735	ENSTGUT00000001807	100219211	PPARD|peroxisome proliferator-activated receptor delta	chr26:4159303-4163267	GO:0043401|steroid hormone mediated signaling pathway|biological_process///GO:0030522|intracellular receptor signaling pathway|biological_process///GO:0004879|RNA polymerase II transcription factor activity, ligand-activated sequence-specific DNA binding|molecular_function///GO:0003707|steroid hormone receptor activity|molecular_function///GO:0043565|sequence-specific DNA binding|molecular_functi…			53.928	32.4723	-0.731826	0.02275	0.1569
ENSTGUG00000001738	ENSTGUT00000001814	101234055	DEF6|differentially expressed in FDCP 6 homolog (mouse)	chr26:4176784-4186356	GO:0016020|membrane|cellular_component///GO:0005515|protein binding|molecular_function			23.8104	9.98402	-1.2539	0.00145	0.0231405
ENSTGUG00000001786	ENSTGUT00000001857			chr4:2550117-2550405				159.212	71.4766	-1.15541	0.00825	0.0803147
ENSTGUG00000001817	ENSTGUT00000001896	100226763	HECW1|HECT, C2 and WW domain containing E3 ubiquitin protein ligase 1	chr2:32646968-32818185	GO:0005515|protein binding|molecular_function///GO:0004842|ubiquitin-protein transferase activity|molecular_function///GO:0016567|protein ubiquitination|biological_process///GO:0016874|ligase activity|molecular_function///GO:0008152|metabolic process|biological_process			22.8139	14.3944	-0.6644	0.02675	0.17396
ENSTGUG00000001831	ENSTGUT00000001904	100221932	C7orf25|chromosome 2 open reading frame, human C7orf25	chr2:33013749-33015018	GO:0005515|protein binding|molecular_function			54.7422	34.5311	-0.664756	0.0481	0.255996
ENSTGUG00000001835	ENSTGUT00000001907///ENSTGUT00000001908	100228399	TREM2|triggering receptor expressed on myeloid cells 2-like	chr26:4739489-4743087	GO:0005515|protein binding|molecular_function///GO:0016021|integral component of membrane|cellular_component///GO:0043231|intracellular membrane-bounded organelle|cellular_component///GO:0050731|positive regulation of peptidyl-tyrosine phosphorylation|biological_process///GO:0070374|positive regulation of ERK1 and ERK2 cascade|biological_process///GO:0097110|scaffold protein binding|molecular_fun…			23.4532	10.959	-1.09767	0.0126	0.106491
ENSTGUG00000001843	ENSTGUT00000001916	100224820	INHBA|inhibin, beta A	chr2:33558178-33570469	GO:0040007|growth|biological_process///GO:0005576|extracellular region|cellular_component///GO:0005179|hormone activity|molecular_function///GO:0008083|growth factor activity|molecular_function///GO:0060279|positive regulation of ovulation|biological_process///GO:0048333|mesodermal cell differentiation|biological_process///GO:0001707|mesoderm formation|biological_process///GO:0061029|eyelid devel…			9.25821	2.34542	-1.98089	0.00025	0.00632455
ENSTGUG00000001852	ENSTGUT00000001926		CREB3|	chrZ:39871566-39874043	GO:0045944|positive regulation of transcription from RNA polymerase II promoter|biological_process///GO:0035497|cAMP response element binding|molecular_function///GO:0030968|endoplasmic reticulum unfolded protein response|biological_process///GO:0043565|sequence-specific DNA binding|molecular_function///GO:0003677|DNA binding|molecular_function///GO:0005634|nucleus|cellular_component///GO:0005737…			498.422	327.031	-0.60794	0.04895	0.258448
ENSTGUG00000001853	ENSTGUT00000001943	100217512	TLN1|talin 1	chrZ:39883455-39913057	GO:0007016|cytoskeletal anchoring at plasma membrane|biological_process///GO:0001726|ruffle|cellular_component///GO:0005925|focal adhesion|cellular_component///GO:0005158|insulin receptor binding|molecular_function///GO:0005200|structural constituent of cytoskeleton|molecular_function///GO:0003779|actin binding|molecular_function///GO:0007155|cell adhesion|biological_process///GO:0051015|actin fi…			16.3469	9.67747	-0.756313	0.0133	0.110018
ENSTGUG00000001859	ENSTGUT00000001933	100219064	POU6F2|POU class 6 homeobox 2	chr2:34454489-34716155	GO:0006351|transcription, DNA-templated|biological_process///GO:0003677|DNA binding|molecular_function///GO:0006355|regulation of transcription, DNA-templated|biological_process///GO:0005634|nucleus|cellular_component///GO:0003700|transcription factor activity, sequence-specific DNA binding|molecular_function			9.97027	4.42582	-1.17169	0.0072	0.0730554
ENSTGUG00000001883	ENSTGUT00000001958		SYNPO2|	chr4:4493351-4499188	GO:0015629|actin cytoskeleton|cellular_component///GO:0005925|focal adhesion|cellular_component///GO:0005515|protein binding|molecular_function			7.38557	3.29691	-1.1636	0.00705	0.0721825
ENSTGUG00000001892	ENSTGUT00000001967		USP53|	chr4:4569065-4579269	GO:0036459|ubiquitinyl hydrolase activity|molecular_function///GO:0006511|ubiquitin-dependent protein catabolic process|biological_process			45.238	27.9876	-0.692749	0.0378	0.218717
ENSTGUG00000001930	ENSTGUT00000002011	100220003	ANXA5|annexin A5	chr4:5172159-5191023	GO:0050819|negative regulation of coagulation|biological_process///GO:0005544|calcium-dependent phospholipid binding|molecular_function///GO:0005509|calcium ion binding|molecular_function///GO:0016020|membrane|cellular_component///GO:0005622|intracellular|cellular_component///GO:0005925|focal adhesion|cellular_component///GO:0005515|protein binding|molecular_function///GO:0070062|extracellular ex…			287.331	165.887	-0.79251	0.00725	0.0732991
ENSTGUG00000001972	ENSTGUT00000002048	100218148	MC4R|melanocortin receptor 4-like	chr2:40245710-40246706	GO:0004977|melanocortin receptor activity|molecular_function///GO:0004930|G-protein coupled receptor activity|molecular_function///GO:0016021|integral component of membrane|cellular_component///GO:0004871|signal transducer activity|molecular_function///GO:0007165|signal transduction|biological_process///GO:0007186|G-protein coupled receptor signaling pathway|biological_process///GO:0016020|membra…			38.1055	15.2104	-1.32494	0.0006	0.0121759
ENSTGUG00000001979	ENSTGUT00000002055	100219498	PRLR|prolactin receptor	chrZ:41310271-41326447	GO:0005515|protein binding|molecular_function///GO:0004896|cytokine receptor activity|molecular_function///GO:0004925|prolactin receptor activity|molecular_function///GO:0038161|prolactin signaling pathway|biological_process///GO:0030856|regulation of epithelial cell differentiation|biological_process///GO:0007259|JAK-STAT cascade|biological_process///GO:0060736|prostate gland growth|biological_p…			16.8486	9.95049	-0.759786	0.0476	0.254777
ENSTGUG00000002101	ENSTGUT00000002200		SERPINB1|	chr2:41752579-41758552	GO:0004867|serine-type endopeptidase inhibitor activity|molecular_function///GO:0005615|extracellular space|cellular_component///GO:0010951|negative regulation of endopeptidase activity|biological_process///GO:0016020|membrane|cellular_component///GO:0070062|extracellular exosome|cellular_component			9.46296	3.21639	-1.55685	0.0024	0.0331042
ENSTGUG00000002120	ENSTGUT00000002207		MYLK4|	chr2:41845460-41853205	GO:0004713|protein tyrosine kinase activity|molecular_function///GO:0016773|phosphotransferase activity, alcohol group as acceptor|molecular_function///GO:0004674|protein serine/threonine kinase activity|molecular_function///GO:0016772|transferase activity, transferring phosphorus-containing groups|molecular_function///GO:0006468|protein phosphorylation|biological_process///GO:0004672|protein kin…			1.34556	0.284775	-2.24031	0.04855	0.256817
ENSTGUG00000002129	ENSTGUT00000002215		FOXF2|	chr2:42517868-42524992	GO:0043565|sequence-specific DNA binding|molecular_function///GO:0003677|DNA binding|molecular_function///GO:0005634|nucleus|cellular_component///GO:0003700|transcription factor activity, sequence-specific DNA binding|molecular_function///GO:0008134|transcription factor binding|molecular_function///GO:0045944|positive regulation of transcription from RNA polymerase II promoter|biological_process/…			10.7283	4.35294	-1.30136	0.00835	0.0808696
ENSTGUG00000002142	ENSTGUT00000002234	100226760	USP6NL|USP6 N-terminal like	chr1A:5207679-5265376	GO:0005886|plasma membrane|cellular_component///GO:0005096|GTPase activator activity|molecular_function///GO:0043547|positive regulation of GTPase activity|biological_process///GO:0017137|Rab GTPase binding|molecular_function///GO:0019068|virion assembly|biological_process///GO:0031410|cytoplasmic vesicle|cellular_component///GO:0007030|Golgi organization|biological_process///GO:0035526|retrograd…			122.955	77.1658	-0.672101	0.01715	0.130746
ENSTGUG00000002191	ENSTGUT00000002281		CHGB|	chr3:864303-866281	GO:0030141|secretory granule|cellular_component///GO:0005515|protein binding|molecular_function			505.604	330.701	-0.612478	0.03655	0.214342
ENSTGUG00000002197	ENSTGUT00000002293	100222276	C7|complement component 7	chrZ:43590935-43613124	GO:0005515|protein binding|molecular_function///GO:0005579|membrane attack complex|cellular_component///GO:0006955|immune response|biological_process///GO:0070062|extracellular exosome|cellular_component			41.9718	26.8439	-0.644827	0.0393	0.224404
ENSTGUG00000002227	ENSTGUT00000002315		PLCXD3|	chrZ:43683771-43712875	GO:0008081|phosphoric diester hydrolase activity|molecular_function///GO:0006629|lipid metabolic process|biological_process			121.244	62.2703	-0.961292	0.00665	0.0696029
ENSTGUG00000002243	ENSTGUT00000002341		OPTN|	chr1A:5869325-5884066	GO:0005737|cytoplasm|cellular_component///GO:0008022|protein C-terminus binding|molecular_function///GO:0030674|protein binding, bridging|molecular_function///GO:0005794|Golgi apparatus|cellular_component///GO:0005802|trans-Golgi network|cellular_component///GO:0017137|Rab GTPase binding|molecular_function///GO:0005515|protein binding|molecular_function///GO:0050829|defense response to Gram-negat…			171.305	102.566	-0.740023	0.00855	0.0823823
ENSTGUG00000002252	ENSTGUT00000002354	100217557	UGP2|UDP-glucose pyrophosphorylase 2	chr3:1546070-1558813	GO:0070569|uridylyltransferase activity|molecular_function///GO:0006011|UDP-glucose metabolic process|biological_process///GO:0003983|UTP:glucose-1-phosphate uridylyltransferase activity|molecular_function///GO:0008152|metabolic process|biological_process///GO:0005634|nucleus|cellular_component///GO:0005515|protein binding|molecular_function///GO:0042802|identical protein binding|molecular_functi…			233.927	125.364	-0.89993	0.0015	0.0236376
ENSTGUG00000002274	ENSTGUT00000002362	100231543	NRN1|neuritin 1	chr2:44385009-44392637	GO:0007399|nervous system development|biological_process///GO:1990138|neuron projection extension|biological_process///GO:0032281|AMPA glutamate receptor complex|cellular_component///GO:0046658|anchored component of plasma membrane|cellular_component///GO:0042803|protein homodimerization activity|molecular_function///GO:0005615|extracellular space|cellular_component///GO:0046982|protein heterodim…			41.1256	19.1442	-1.10313	0.0351	0.20932
ENSTGUG00000002320	ENSTGUT00000002414	100222568	FBXO2|F-box protein 2	chr21:898582-901323	GO:0005515|protein binding|molecular_function///GO:0070062|extracellular exosome|cellular_component///GO:0006516|glycoprotein catabolic process|biological_process///GO:0031396|regulation of protein ubiquitination|biological_process///GO:0019005|SCF ubiquitin ligase complex|cellular_component///GO:0001948|glycoprotein binding|molecular_function///GO:0031146|SCF-dependent proteasomal ubiquitin-depe…			59.3732	32.3856	-0.874458	0.0169	0.129716
ENSTGUG00000002344	ENSTGUT00000002499		ABCA2|	chr17:166255-190988	GO:0016887|ATPase activity|molecular_function///GO:0016021|integral component of membrane|cellular_component///GO:0005215|transporter activity|molecular_function///GO:0008152|metabolic process|biological_process///GO:0006357|regulation of transcription from RNA polymerase II promoter|biological_process///GO:0005764|lysosome|cellular_component///GO:0016020|membrane|cellular_component///GO:0005768|…			31.6245	15.6114	-1.01845	0.0009	0.0162736
ENSTGUG00000002362	ENSTGUT00000002451	100232572	MEIG1|meiosis-expressed gene 1 protein-like	chr1A:6695659-6702080	GO:0005634|nucleus|cellular_component			124.867	71.2589	-0.809249	0.0263	0.171726
ENSTGUG00000002394	ENSTGUT00000002493	100224543	|chymotrypsin-like elastase family member 2A-like	chr21:1036631-1040707	GO:0004252|serine-type endopeptidase activity|molecular_function///GO:0008236|serine-type peptidase activity|molecular_function///GO:0008233|peptidase activity|molecular_function///GO:0006508|proteolysis|biological_process///GO:0017171|serine hydrolase activity|molecular_function///GO:0061436|establishment of skin barrier|biological_process///GO:0016787|hydrolase activity|molecular_function			35.1367	6.10653	-2.52455	5e-05	0.00169925
ENSTGUG00000002400	ENSTGUT00000002496		GAB1|	chr4:9685132-9784163	GO:0005515|protein binding|molecular_function///GO:0007257|activation of JUN kinase activity|biological_process///GO:0048008|platelet-derived growth factor receptor signaling pathway|biological_process///GO:0070102|interleukin-6-mediated signaling pathway|biological_process///GO:0007173|epidermal growth factor receptor signaling pathway|biological_process///GO:0007507|heart development|biological…			43.7834	26.7324	-0.711795	0.03425	0.205555
ENSTGUG00000002402	ENSTGUT00000002502		THSD7A|	chr2:45845733-45964943	GO:0070062|extracellular exosome|cellular_component			57.4707	27.0523	-1.08708	0.00075	0.0143428
ENSTGUG00000002410	ENSTGUT00000002515	100224656	JUP|junction plakoglobin	chr27:2243885-2250548	GO:0005488|binding|molecular_function///GO:0005515|protein binding|molecular_function///GO:0045296|cadherin binding|molecular_function///GO:0045294|alpha-catenin binding|molecular_function///GO:0034333|adherens junction assembly|biological_process///GO:0016342|catenin complex|cellular_component///GO:0005913|cell-cell adherens junction|cellular_component///GO:0002159|desmosome assembly|biological_…			69.1688	42.198	-0.712948	0.01535	0.121454
ENSTGUG00000002468	ENSTGUT00000002596	100230240	WDFY3|WD repeat and FYVE domain containing 3	chr4:10141374-10244587	GO:0005488|binding|molecular_function///GO:0005515|protein binding|molecular_function///GO:0003831|beta-N-acetylglucosaminylglycopeptide beta-1,4-galactosyltransferase activity|molecular_function///GO:0097635|extrinsic component of autophagosome membrane|cellular_component///GO:0005737|cytoplasm|cellular_component///GO:0046872|metal ion binding|molecular_function///GO:0019898|extrinsic component …			12.3238	8.0631	-0.61204	0.0438	0.240601
ENSTGUG00000002478	ENSTGUT00000002574		CNP|	chr27:2316074-2318459	GO:0009214|cyclic nucleotide catabolic process|biological_process///GO:0004113|2',3'-cyclic-nucleotide 3'-phosphodiesterase activity|molecular_function///GO:0016301|kinase activity|molecular_function///GO:0009636|response to toxic substance|biological_process///GO:0043209|myelin sheath|cellular_component///GO:0048709|oligodendrocyte differentiation|biological_process///GO:0008344|adult locomotory…			787.844	264.326	-1.57559	5e-05	0.00169925
ENSTGUG00000002482	ENSTGUT00000002575			chr27:2319215-2319366				4075.63	1570.54	-1.37577	0.00045	0.00983983
ENSTGUG00000002485	ENSTGUT00000002588		KIF6|	chr3:5765847-5903733	GO:0007018|microtubule-based movement|biological_process///GO:0005871|kinesin complex|cellular_component///GO:0003777|microtubule motor activity|molecular_function///GO:0005874|microtubule|cellular_component///GO:0008017|microtubule binding|molecular_function///GO:0008152|metabolic process|biological_process///GO:0005515|protein binding|molecular_function///GO:0005524|ATP binding|molecular_functi…			14.7794	2.56198	-2.52826	5e-05	0.00169925
ENSTGUG00000002486	ENSTGUT00000002586	101233328	AMBP|protein AMBP-like	chr17:389360-395189	GO:0004867|serine-type endopeptidase inhibitor activity|molecular_function///GO:0036094|small molecule binding|molecular_function///GO:0005576|extracellular region|cellular_component///GO:0010951|negative regulation of endopeptidase activity|biological_process///GO:0005615|extracellular space|cellular_component///GO:0005886|plasma membrane|cellular_component///GO:0020037|heme binding|molecular_fu…			3.35692	0.190757	-4.13733	0.0261	0.170915
ENSTGUG00000002487	ENSTGUT00000002610	100219710	SEMA3E|sema domain, immunoglobulin domain (Ig), short basic domain, secreted, (semaphorin) 3E	chr1A:8389043-8514092	GO:0005515|protein binding|molecular_function///GO:0030215|semaphorin receptor binding|molecular_function///GO:0002040|sprouting angiogenesis|biological_process///GO:0001569|patterning of blood vessels|biological_process///GO:0001953|negative regulation of cell-matrix adhesion|biological_process///GO:2000249|regulation of actin cytoskeleton reorganization|biological_process///GO:0008360|regulatio…			20.7034	11.0393	-0.907223	0.0124	0.105116
ENSTGUG00000002495	ENSTGUT00000002600		DAAM2|	chr3:6049270-6147532	GO:0005488|binding|molecular_function///GO:0017048|Rho GTPase binding|molecular_function///GO:0016043|cellular component organization|biological_process///GO:0003779|actin binding|molecular_function///GO:0030036|actin cytoskeleton organization|biological_process///GO:0070062|extracellular exosome|cellular_component///GO:0007368|determination of left/right symmetry|biological_process			18.4059	7.50126	-1.29497	0.0007	0.0136882
ENSTGUG00000002542	ENSTGUT00000002640	100219741	MEOX2|mesenchyme homeobox 2	chr2:47685838-47737801	GO:0043565|sequence-specific DNA binding|molecular_function///GO:0003677|DNA binding|molecular_function///GO:0006355|regulation of transcription, DNA-templated|biological_process///GO:0005634|nucleus|cellular_component///GO:0001757|somite specification|biological_process///GO:0007519|skeletal muscle tissue development|biological_process///GO:0060173|limb development|biological_process///GO:006002…			7.60603	3.44289	-1.14352	0.03225	0.197437
ENSTGUG00000002553	ENSTGUT00000002651		LRRC72|	chr2:48097489-48113955	GO:0005515|protein binding|molecular_function			84.7697	49.3755	-0.779753	0.0269	0.174835
ENSTGUG00000002611	ENSTGUT00000002718	100232141	ACOT7|acyl-CoA thioesterase 7	chr21:2166136-2361236	GO:0005737|cytoplasm|cellular_component///GO:0005654|nucleoplasm|cellular_component///GO:0005829|cytosol|cellular_component///GO:0000062|fatty-acyl-CoA binding|molecular_function///GO:0005515|protein binding|molecular_function///GO:0015937|coenzyme A biosynthetic process|biological_process///GO:0070062|extracellular exosome|cellular_component///GO:0042803|protein homodimerization activity|molecul…			681.027	417.841	-0.704758	0.03905	0.223315
ENSTGUG00000002625	ENSTGUT00000002734	100228384	EDNRA|endothelin receptor type A	chr4:11617985-11648396	GO:0086100|endothelin receptor signaling pathway|biological_process///GO:0048484|enteric nervous system development|biological_process///GO:0004962|endothelin receptor activity|molecular_function///GO:0008217|regulation of blood pressure|biological_process///GO:0042310|vasoconstriction|biological_process///GO:0004930|G-protein coupled receptor activity|molecular_function///GO:0016021|integral com…			98.0061	62.2275	-0.65532	0.0374	0.216958
ENSTGUG00000002664	ENSTGUT00000002775///ENSTGUT00000002776///ENSTGUT00000002778		LRSAM1|	chr17:1369394-1383767	GO:0005515|protein binding|molecular_function///GO:0005737|cytoplasm|cellular_component///GO:0016020|membrane|cellular_component///GO:0004842|ubiquitin-protein transferase activity|molecular_function///GO:0030163|protein catabolic process|biological_process///GO:0000209|protein polyubiquitination|biological_process///GO:0061630|ubiquitin protein ligase activity|molecular_function///GO:0070086|ubi…			63.4902	36.9928	-0.779291	0.0172	0.130773
ENSTGUG00000002714	ENSTGUT00000002830	100226393	HHIP|hedgehog interacting protein	chr4:12681922-12749593	GO:0005515|protein binding|molecular_function///GO:0016901|oxidoreductase activity, acting on the CH-OH group of donors, quinone or similar compound as acceptor|molecular_function///GO:0048038|quinone binding|molecular_function///GO:0003824|catalytic activity|molecular_function///GO:0005975|carbohydrate metabolic process|biological_process///GO:0055114|oxidation-reduction process|biological_proce…			6.77082	2.46569	-1.45734	0.0047	0.0546702
ENSTGUG00000002761	ENSTGUT00000002880	100220608	ARHGAP24|Rho GTPase activating protein 24	chr4:13334246-13455170	GO:0007165|signal transduction|biological_process///GO:0005515|protein binding|molecular_function			16.4609	9.07127	-0.859662	0.0165	0.127776
ENSTGUG00000002800	ENSTGUT00000002914	100232189	|Rho guanine nucleotide exchange factor (GEF) 16	chr21:2720726-2730260	GO:0005515|protein binding|molecular_function///GO:0035023|regulation of Rho protein signal transduction|biological_process///GO:0005089|Rho guanyl-nucleotide exchange factor activity|molecular_function///GO:0043547|positive regulation of GTPase activity|biological_process			1.83337	0.661519	-1.47065	0.02165	0.152103
ENSTGUG00000002857	ENSTGUT00000002970			chr27:2727393-2732665				4.40158	1.19378	-1.88249	0.0296	0.187102
ENSTGUG00000002859	ENSTGUT00000002971///ENSTGUT00000002972			chr4A:6891187-6904585	GO:0015630|microtubule cytoskeleton|cellular_component///GO:0000226|microtubule cytoskeleton organization|biological_process			71.4346	26.2428	-1.4447	0.00055	0.0114074
ENSTGUG00000002860	ENSTGUT00000002978		RND2|	chr27:2735664-2749475	GO:0007165|signal transduction|biological_process///GO:0007264|small GTPase mediated signal transduction|biological_process///GO:0015031|protein transport|biological_process///GO:0005525|GTP binding|molecular_function///GO:0005622|intracellular|cellular_component///GO:0048672|positive regulation of collateral sprouting|biological_process///GO:0005515|protein binding|molecular_function///GO:001602…			130.933	72.2981	-0.856803	0.0182	0.13501
ENSTGUG00000002861	ENSTGUT00000002974			chr4A:6906432-6920248	GO:0015630|microtubule cytoskeleton|cellular_component///GO:0000226|microtubule cytoskeleton organization|biological_process			39.6376	19.5626	-1.01877	0.01135	0.0991192
ENSTGUG00000002868	ENSTGUT00000002980	100038821	NPVF|neuropeptide VF precursor	chr2:51640228-51642543	GO:0007218|neuropeptide signaling pathway|biological_process			115.305	2.12584	-5.76127	0.0004	0.00900838
ENSTGUG00000002893	ENSTGUT00000003005	100222024	VWC2L|von Willebrand factor C domain containing protein 2-like	chr7:574489-615453	GO:0005515|protein binding|molecular_function///GO:0005615|extracellular space|cellular_component///GO:0030514|negative regulation of BMP signaling pathway|biological_process///GO:0045666|positive regulation of neuron differentiation|biological_process///GO:0032281|AMPA glutamate receptor complex|cellular_component			17.7282	7.81465	-1.18179	0.02895	0.184336
ENSTGUG00000002908	ENSTGUT00000003021///ENSTGUT00000003023		LHFPL3|	chr1A:12508601-12668585				52.6666	26.7199	-0.978972	0.0359	0.212184
ENSTGUG00000002959	ENSTGUT00000003081	100228299	CREB5|cAMP responsive element binding protein 5	chr2:53314044-53522551	GO:0043565|sequence-specific DNA binding|molecular_function///GO:0046872|metal ion binding|molecular_function///GO:0003676|nucleic acid binding|molecular_function///GO:0006355|regulation of transcription, DNA-templated|biological_process///GO:0003700|transcription factor activity, sequence-specific DNA binding|molecular_function///GO:0045893|positive regulation of transcription, DNA-templated|bio…			13.0058	5.77415	-1.17147	0.0087	0.0834003
ENSTGUG00000002974	ENSTGUT00000003091///ENSTGUT00000003092	100232600	PROX1|prospero homeobox 1	chr3:12359678-12395832	GO:0007275|multicellular organismal development|biological_process///GO:0003677|DNA binding|molecular_function///GO:0006355|regulation of transcription, DNA-templated|biological_process///GO:0005634|nucleus|cellular_component///GO:2000979|positive regulation of forebrain neuron differentiation|biological_process///GO:1901978|positive regulation of cell cycle checkpoint|biological_process///GO:009…			10.5619	5.47402	-0.9482	0.0176	0.132498
ENSTGUG00000003015	ENSTGUT00000003161		COLQ|	chr2:54001108-54039698	GO:0005515|protein binding|molecular_function///GO:0090150|establishment of protein localization to membrane|biological_process///GO:0071340|skeletal muscle acetylcholine-gated channel clustering|biological_process///GO:0031594|neuromuscular junction|cellular_component///GO:0008582|regulation of synaptic growth at neuromuscular junction|biological_process			5.62375	1.78	-1.65965	0.0119	0.102027
ENSTGUG00000003059	ENSTGUT00000003212	100232318	PLS3|plastin 3	chr4A:8057811-8077344	GO:0005515|protein binding|molecular_function///GO:0003779|actin binding|molecular_function///GO:0005509|calcium ion binding|molecular_function///GO:0060348|bone development|biological_process///GO:0005737|cytoplasm|cellular_component			60.9753	30.8312	-0.983832	0.0008	0.0150691
ENSTGUG00000003098	ENSTGUT00000003223	100232655	SH3BP4|SH3-domain binding protein 4	chr7:1274759-1286102	GO:0005515|protein binding|molecular_function///GO:0004190|aspartic-type endopeptidase activity|molecular_function///GO:0006508|proteolysis|biological_process///GO:0005737|cytoplasm|cellular_component///GO:0005092|GDP-dissociation inhibitor activity|molecular_function///GO:0050790|regulation of catalytic activity|biological_process///GO:0008285|negative regulation of cell proliferation|biological…			50.8963	24.8037	-1.037	0.0005	0.0106243
ENSTGUG00000003111	ENSTGUT00000003234		TMEM88|	chr21:4172361-4175531	GO:0005886|plasma membrane|cellular_component///GO:0005829|cytosol|cellular_component///GO:0005515|protein binding|molecular_function///GO:0090090|negative regulation of canonical Wnt signaling pathway|biological_process///GO:0050821|protein stabilization|biological_process///GO:0072659|protein localization to plasma membrane|biological_process///GO:0030165|PDZ domain binding|molecular_function			57.2812	15.8353	-1.85492	0.00015	0.00425239
ENSTGUG00000003122	ENSTGUT00000003303	100226539	|integrin beta-3-like	chr27:3437093-3456889	GO:0070527|platelet aggregation|biological_process///GO:0060055|angiogenesis involved in wound healing|biological_process///GO:0007044|cell-substrate junction assembly|biological_process///GO:0008305|integrin complex|cellular_component///GO:0007160|cell-matrix adhesion|biological_process///GO:0030334|regulation of cell migration|biological_process///GO:0016021|integral component of membrane|cellu…			23.1242	6.76906	-1.77238	5e-05	0.00169925
ENSTGUG00000003183	ENSTGUT00000003308			chr17:2576028-2576251				8321	5365.59	-0.63302	0.02455	0.163904
ENSTGUG00000003259	ENSTGUT00000003405	100230338	IL1RAPL2|interleukin 1 receptor accessory protein-like 2	chr4A:8718423-8885675	GO:0005515|protein binding|molecular_function///GO:0007165|signal transduction|biological_process			52.9297	31.7412	-0.737719	0.0275	0.177406
ENSTGUG00000003260	ENSTGUT00000003419	100232076	PAPPA|pregnancy-associated plasma protein A, pappalysin 1	chr17:3229350-3405322	GO:0005515|protein binding|molecular_function///GO:0030154|cell differentiation|biological_process///GO:0004222|metalloendopeptidase activity|molecular_function///GO:0008237|metallopeptidase activity|molecular_function///GO:0006508|proteolysis|biological_process///GO:0004175|endopeptidase activity|molecular_function///GO:0016020|membrane|cellular_component///GO:0005576|extracellular region|cellul…			3.61722	0.585207	-2.62786	5e-05	0.00169925
ENSTGUG00000003273	ENSTGUT00000003421	100190688	CACYBP|calcyclin binding protein-like	chr8:109310-114860	GO:0005737|cytoplasm|cellular_component///GO:0005654|nucleoplasm|cellular_component///GO:0005515|protein binding|molecular_function///GO:0070062|extracellular exosome|cellular_component///GO:0042803|protein homodimerization activity|molecular_function///GO:0030877|beta-catenin destruction complex|cellular_component///GO:0005641|nuclear envelope lumen|cellular_component			840.741	546.041	-0.622651	0.02425	0.162768
ENSTGUG00000003279	ENSTGUT00000003427	100232215	ZNF385D|zinc finger protein 385D	chr2:56372681-56508457	GO:0008270|zinc ion binding|molecular_function///GO:0046872|metal ion binding|molecular_function///GO:0003676|nucleic acid binding|molecular_function			128.736	78.9336	-0.705708	0.02345	0.159198
ENSTGUG00000003285	ENSTGUT00000003436		DNAJA4|	chr10:462791-465470	GO:0031072|heat shock protein binding|molecular_function///GO:0051082|unfolded protein binding|molecular_function///GO:0006457|protein folding|biological_process///GO:0046872|metal ion binding|molecular_function///GO:0016020|membrane|cellular_component///GO:0005829|cytosol|cellular_component///GO:0005515|protein binding|molecular_function///GO:0051087|chaperone binding|molecular_function///GO:004…			409.81	252.422	-0.699117	0.011	0.0969633
ENSTGUG00000003312	ENSTGUT00000003443			chr4A:9236726-9243054				10.0282	4.5444	-1.14191	0.0162	0.12632
ENSTGUG00000003373	ENSTGUT00000003535	100217791	PSAT1|phosphoserine aminotransferase 1	chrZ:54616438-54631110	GO:0006564|L-serine biosynthetic process|biological_process///GO:0004648|O-phospho-L-serine:2-oxoglutarate aminotransferase activity|molecular_function///GO:0008483|transaminase activity|molecular_function///GO:0030170|pyridoxal phosphate binding|molecular_function///GO:0008652|cellular amino acid biosynthetic process|biological_process///GO:0016740|transferase activity|molecular_function///GO:00…			792.369	520.348	-0.606696	0.0308	0.191575
ENSTGUG00000003471	ENSTGUT00000003614	100219658	DNAJC12|DnaJ (Hsp40) homolog, subfamily C, member 12	chr6:1267216-1275364				167.802	93.7173	-0.840376	0.01915	0.140032
ENSTGUG00000003484	ENSTGUT00000003627			chrZ:55052152-55132751	GO:0016462|pyrophosphatase activity|molecular_function///GO:0005737|cytoplasm|cellular_component///GO:0008152|metabolic process|biological_process			1.92287	0.728949	-1.39937	0.0231	0.158154
ENSTGUG00000003504	ENSTGUT00000003660	100222500	SLC25A25|solute carrier family 25 (mitochondrial carrier; phosphate carrier), member 25	chr17:5292441-5299761	GO:0016021|integral component of membrane|cellular_component///GO:0005743|mitochondrial inner membrane|cellular_component///GO:0005509|calcium ion binding|molecular_function///GO:0055085|transmembrane transport|biological_process///GO:0005739|mitochondrion|cellular_component///GO:0043231|intracellular membrane-bounded organelle|cellular_component///GO:0070062|extracellular exosome|cellular_compon…			99.7174	67.0524	-0.572556	0.0485	0.256672
ENSTGUG00000003522	ENSTGUT00000003657			chr19:2559668-2559874				5.5553	0	-7.94579	0.01095	0.0969011
ENSTGUG00000003586	ENSTGUT00000003747	100217743	PBLD|phenazine biosynthesis-like protein domain containing	chr6:1433872-1446566	GO:0009058|biosynthetic process|biological_process///GO:0003824|catalytic activity|molecular_function///GO:0005737|cytoplasm|cellular_component///GO:0030512|negative regulation of transforming growth factor beta receptor signaling pathway|biological_process///GO:0005515|protein binding|molecular_function///GO:0030277|maintenance of gastrointestinal epithelium|biological_process///GO:0070062|extra…			29.5405	15.0959	-0.968534	0.02665	0.17361
ENSTGUG00000003592	ENSTGUT00000003743	100225600	GPD1|glycerol-3-phosphate dehydrogenase 1 (soluble)	chrLGE22:337807-341681	GO:0046168|glycerol-3-phosphate catabolic process|biological_process///GO:0009331|glycerol-3-phosphate dehydrogenase complex|cellular_component///GO:0006072|glycerol-3-phosphate metabolic process|biological_process///GO:0004367|glycerol-3-phosphate dehydrogenase [NAD+] activity|molecular_function///GO:0051287|NAD binding|molecular_function///GO:0016616|oxidoreductase activity, acting on the CH-OH…			77.9965	34.5539	-1.17456	0.0011	0.0189197
ENSTGUG00000003593	ENSTGUT00000003772		GADL1|	chr2:60232294-60268674	GO:0006520|cellular amino acid metabolic process|biological_process///GO:0016831|carboxy-lyase activity|molecular_function///GO:0030170|pyridoxal phosphate binding|molecular_function///GO:0019752|carboxylic acid metabolic process|biological_process///GO:0016829|lyase activity|molecular_function///GO:0003824|catalytic activity|molecular_function///GO:0008152|metabolic process|biological_process			25.1813	12.8748	-0.967807	0.0276	0.177847
ENSTGUG00000003645	ENSTGUT00000003787		ACKR3|	chr7:2899832-2900915	GO:0015026|coreceptor activity|molecular_function///GO:0001570|vasculogenesis|biological_process///GO:0001525|angiogenesis|biological_process///GO:0070098|chemokine-mediated signaling pathway|biological_process///GO:0006935|chemotaxis|biological_process///GO:0004950|chemokine receptor activity|molecular_function///GO:0004930|G-protein coupled receptor activity|molecular_function///GO:0016021|inte…			57.6518	19.8858	-1.53562	5e-05	0.00169925
ENSTGUG00000003698	ENSTGUT00000003863	100220051	IVNS1ABP|influenza virus NS1A binding protein	chr8:2536221-2544527	GO:0005515|protein binding|molecular_function///GO:0015629|actin cytoskeleton|cellular_component///GO:0005737|cytoplasm|cellular_component///GO:0005634|nucleus|cellular_component///GO:2001243|negative regulation of intrinsic apoptotic signaling pathway|biological_process			154.934	76.2733	-1.02241	0.0005	0.0106243
ENSTGUG00000003734	ENSTGUT00000003976	100190012	ANXA4|annexin A4-like	chr22:260113-269402	GO:0005544|calcium-dependent phospholipid binding|molecular_function///GO:0005509|calcium ion binding|molecular_function///GO:0005634|nucleus|cellular_component///GO:0006357|regulation of transcription from RNA polymerase II promoter|biological_process///GO:0031965|nuclear membrane|cellular_component///GO:0005886|plasma membrane|cellular_component///GO:0048471|perinuclear region of cytoplasm|cell…			93.3487	49.5454	-0.91388	0.00565	0.062745
ENSTGUG00000003774	ENSTGUT00000003943			chr8:2627823-2686914				17.9062	6.82715	-1.3911	0.0016	0.0246286
ENSTGUG00000003783	ENSTGUT00000003947	100221623	|betaine--homocysteine S-methyltransferase	chrZ:56027083-56040651	GO:0047150|betaine-homocysteine S-methyltransferase activity|molecular_function///GO:0008898|S-adenosylmethionine-homocysteine S-methyltransferase activity|molecular_function///GO:0009086|methionine biosynthetic process|biological_process///GO:0032259|methylation|biological_process///GO:0008270|zinc ion binding|molecular_function///GO:0005737|cytoplasm|cellular_component///GO:0046872|metal ion bi…			3.9098	0.730681	-2.41978	0.0032	0.0415963
ENSTGUG00000003790	ENSTGUT00000003968	100218421	TBC1D22A|TBC1 domain family, member 22A	chr1A:15510992-15653728	GO:0042803|protein homodimerization activity|molecular_function			63.0775	39.14	-0.688482	0.0234	0.15905
ENSTGUG00000003829	ENSTGUT00000004012		EIF4B|	chrLGE22:534067-543253	GO:0003676|nucleic acid binding|molecular_function///GO:0000166|nucleotide binding|molecular_function			48.9643	30.7066	-0.67318	0.042	0.234365
ENSTGUG00000003845	ENSTGUT00000004034		RGL1|	chr8:2970752-3022902	GO:0008321|Ral guanyl-nucleotide exchange factor activity|molecular_function///GO:0007165|signal transduction|biological_process///GO:0043547|positive regulation of GTPase activity|biological_process///GO:0005085|guanyl-nucleotide exchange factor activity|molecular_function///GO:0007264|small GTPase mediated signal transduction|biological_process///GO:0005622|intracellular|cellular_component			16.9794	9.66474	-0.812979	0.0254	0.16789
ENSTGUG00000003970	ENSTGUT00000004145///ENSTGUT00000004148			chr18:2063491-2079056	GO:0016887|ATPase activity|molecular_function///GO:0016021|integral component of membrane|cellular_component///GO:0005215|transporter activity|molecular_function///GO:0008152|metabolic process|biological_process///GO:0006810|transport|biological_process///GO:0005524|ATP binding|molecular_function///GO:0000166|nucleotide binding|molecular_function			35.2502	19.6271	-0.844782	0.0096	0.088639
ENSTGUG00000003994	ENSTGUT00000004235			chr18:2118345-2142337	GO:0016887|ATPase activity|molecular_function///GO:0016021|integral component of membrane|cellular_component///GO:0005215|transporter activity|molecular_function///GO:0008152|metabolic process|biological_process///GO:0006810|transport|biological_process///GO:0005524|ATP binding|molecular_function///GO:0000166|nucleotide binding|molecular_function			3.10069	1.14585	-1.43618	0.00395	0.0483907
ENSTGUG00000003995	ENSTGUT00000004176		PDE8B|	chrZ:56780941-56821180	GO:0005515|protein binding|molecular_function///GO:0000160|phosphorelay signal transduction system|biological_process///GO:0008081|phosphoric diester hydrolase activity|molecular_function///GO:0004114|3',5'-cyclic-nucleotide phosphodiesterase activity|molecular_function///GO:0004871|signal transducer activity|molecular_function///GO:0007165|signal transduction|biological_process///GO:0005622|intr…			15.3716	7.02114	-1.13049	0.0078	0.0770643
ENSTGUG00000003997	ENSTGUT00000004170	100221962	TP53BP2|tumor protein p53 binding protein, 2	chr3:18150386-18181684	GO:0005515|protein binding|molecular_function///GO:0007165|signal transduction|biological_process///GO:0005634|nucleus|cellular_component///GO:0005737|cytoplasm|cellular_component///GO:0048471|perinuclear region of cytoplasm|cellular_component///GO:0042802|identical protein binding|molecular_function///GO:0002039|p53 binding|molecular_function///GO:0051059|NF-kappaB binding|molecular_function///G…			94.0765	62.6824	-0.585773	0.0324	0.197819
ENSTGUG00000004024	ENSTGUT00000004188	100219126	DEGS1|delta(4)-desaturase, sphingolipid 1	chr3:18230648-18235042	GO:0042284|sphingolipid delta-4 desaturase activity|molecular_function///GO:0030148|sphingolipid biosynthetic process|biological_process///GO:0016021|integral component of membrane|cellular_component///GO:0006629|lipid metabolic process|biological_process///GO:0055114|oxidation-reduction process|biological_process			467.089	309.79	-0.592408	0.0282	0.180784
ENSTGUG00000004036	ENSTGUT00000004227	100190577	PCNA|proliferating cell nuclear antigen-like	chr22:593425-598007	GO:0030896|checkpoint clamp complex|cellular_component///GO:0000077|DNA damage checkpoint|biological_process///GO:0030337|DNA polymerase processivity factor activity|molecular_function///GO:0006275|regulation of DNA replication|biological_process///GO:0006260|DNA replication|biological_process///GO:0006281|DNA repair|biological_process///GO:0003677|DNA binding|molecular_function///GO:0005634|nucl…			213.216	133.781	-0.672445	0.01695	0.129923
ENSTGUG00000004047	ENSTGUT00000004228	100219070	NPL|N-acetylneuraminate pyruvate lyase (dihydrodipicolinate synthase)	chr8:3299153-3306974	GO:0016829|lyase activity|molecular_function///GO:0003824|catalytic activity|molecular_function///GO:0008747|N-acetylneuraminate lyase activity|molecular_function///GO:0008152|metabolic process|biological_process///GO:0005515|protein binding|molecular_function			54.6615	32.6168	-0.744911	0.04785	0.255752
ENSTGUG00000004069	ENSTGUT00000004249	100231741	PPARG|peroxisome proliferator-activated receptor gamma	chr12:1902252-1921520	GO:0043401|steroid hormone mediated signaling pathway|biological_process///GO:0004879|RNA polymerase II transcription factor activity, ligand-activated sequence-specific DNA binding|molecular_function///GO:0003707|steroid hormone receptor activity|molecular_function///GO:0043565|sequence-specific DNA binding|molecular_function///GO:0008270|zinc ion binding|molecular_function///GO:0006351|transcri…			10.6148	5.15611	-1.04172	0.02765	0.177966
ENSTGUG00000004072	ENSTGUT00000004233			chr8:3319418-3320891				557.26	235.431	-1.24305	0.00105	0.0182545
ENSTGUG00000004155	ENSTGUT00000004355		TMEM63A|	chr3:18675918-18701345	GO:0070062|extracellular exosome|cellular_component///GO:0005765|lysosomal membrane|cellular_component///GO:0016020|membrane|cellular_component///GO:0000166|nucleotide binding|molecular_function			63.5096	15.7592	-2.01077	5e-05	0.00169925
ENSTGUG00000004165	ENSTGUT00000004350	100219427	|purinergic receptor P2X, ligand-gated ion channel, 1	chr19:4261024-4271166	GO:0035590|purinergic nucleotide receptor signaling pathway|biological_process///GO:0033198|response to ATP|biological_process///GO:0004931|extracellular ATP-gated cation channel activity|molecular_function///GO:0001614|purinergic nucleotide receptor activity|molecular_function///GO:0098655|cation transmembrane transport|biological_process///GO:0016021|integral component of membrane|cellular_comp…			3.98054	0.909678	-2.12954	0.00465	0.0543689
ENSTGUG00000004181	ENSTGUT00000004343			chr6:2217381-2218109	GO:0006665|sphingolipid metabolic process|biological_process///GO:0006629|lipid metabolic process|biological_process///GO:0005764|lysosome|cellular_component			6.41031	1.01707	-2.65597	0.02785	0.178947
ENSTGUG00000004184	ENSTGUT00000004403	100217739	CDH23|cadherin-related 23	chr6:2220160-2368703	GO:0007156|homophilic cell adhesion via plasma membrane adhesion molecules|biological_process///GO:0007155|cell adhesion|biological_process///GO:0005509|calcium ion binding|molecular_function///GO:0016020|membrane|cellular_component///GO:0005886|plasma membrane|cellular_component///GO:0007605|sensory perception of sound|biological_process///GO:0005829|cytosol|cellular_component///GO:0045494|photo…			2.2897	0.542824	-2.0766	0.03015	0.189411
ENSTGUG00000004197	ENSTGUT00000004360	100232131	ENDOG|endonuclease G	chr17:5824333-5826536	GO:0046872|metal ion binding|molecular_function///GO:0003676|nucleic acid binding|molecular_function///GO:0016787|hydrolase activity|molecular_function///GO:0005515|protein binding|molecular_function///GO:0005739|mitochondrion|cellular_component///GO:0043065|positive regulation of apoptotic process|biological_process///GO:0034612|response to tumor necrosis factor|biological_process///GO:0006309|a…			12.8599	7.04768	-0.867655	0.04405	0.241387
ENSTGUG00000004213	ENSTGUT00000004373///ENSTGUT00000004375			chr25:554375-556248	GO:0005515|protein binding|molecular_function///GO:0007179|transforming growth factor beta receptor signaling pathway|biological_process///GO:0005667|transcription factor complex|cellular_component///GO:0006351|transcription, DNA-templated|biological_process///GO:0003677|DNA binding|molecular_function///GO:0005737|cytoplasm|cellular_component///GO:0005622|intracellular|cellular_component///GO:000…			18.2144	6.91771	-1.39671	0.0013	0.0215388
ENSTGUG00000004236	ENSTGUT00000004417	100218596	PHYHD1|phytanoyl-CoA dioxygenase domain containing 1	chr17:5868923-5874100	GO:0005515|protein binding|molecular_function			16.1118	7.38328	-1.12579	0.0258	0.169343
ENSTGUG00000004238	ENSTGUT00000004438	100226590	MYLK|myosin light chain kinase	chr7:4744942-4885379	GO:0005515|protein binding|molecular_function///GO:0004713|protein tyrosine kinase activity|molecular_function///GO:0016772|transferase activity, transferring phosphorus-containing groups|molecular_function///GO:0006468|protein phosphorylation|biological_process///GO:0004672|protein kinase activity|molecular_function///GO:0016310|phosphorylation|biological_process///GO:0016301|kinase activity|mol…			9.04186	5.24363	-0.786054	0.0234	0.15905
ENSTGUG00000004239	ENSTGUT00000004418	100227913	|apolipoprotein H (beta-2-glycoprotein I)	chr18:2692002-2699298				1516.71	319.434	-2.24736	5e-05	0.00169925
ENSTGUG00000004267	ENSTGUT00000004514	100221247	EBF2|early B-cell factor 2	chr22:1510748-1632539	GO:0005515|protein binding|molecular_function///GO:0007275|multicellular organismal development|biological_process///GO:0046983|protein dimerization activity|molecular_function///GO:0006351|transcription, DNA-templated|biological_process///GO:0003677|DNA binding|molecular_function///GO:0035563|positive regulation of chromatin binding|biological_process///GO:0001709|cell fate determination|biologi…			3.50953	1.55696	-1.17255	0.03525	0.209771
ENSTGUG00000004330	ENSTGUT00000004501			chr6:2775540-2776712	GO:0008124|4-alpha-hydroxytetrahydrobiopterin dehydratase activity|molecular_function///GO:0006729|tetrahydrobiopterin biosynthetic process|biological_process			225.444	66.3157	-1.76535	0.00065	0.0129119
ENSTGUG00000004348	ENSTGUT00000004535	100218396	KCTD9|potassium channel tetramerisation domain containing 9	chr22:1722708-1736492	GO:0005515|protein binding|molecular_function///GO:0051260|protein homooligomerization|biological_process			36.311	20.3053	-0.838553	0.0185	0.136786
ENSTGUG00000004357	ENSTGUT00000004545		CDH13|	chr11:1435573-1632475	GO:0007156|homophilic cell adhesion via plasma membrane adhesion molecules|biological_process///GO:0007155|cell adhesion|biological_process///GO:0005509|calcium ion binding|molecular_function///GO:0016020|membrane|cellular_component///GO:0005886|plasma membrane|cellular_component///GO:0005737|cytoplasm|cellular_component///GO:0005615|extracellular space|cellular_component///GO:0045944|positive re…			132.129	78.1923	-0.756851	0.01105	0.0972521
ENSTGUG00000004359	ENSTGUT00000004541	100223510	CSGALNACT1|chondroitin sulfate N-acetylgalactosaminyltransferase 1	chr4:25227324-25240837	GO:0032580|Golgi cisterna membrane|cellular_component///GO:0008376|acetylgalactosaminyltransferase activity|molecular_function///GO:0030204|chondroitin sulfate metabolic process|biological_process///GO:0001958|endochondral ossification|biological_process///GO:0051216|cartilage development|biological_process///GO:0030198|extracellular matrix organization|biological_process///GO:0015020|glucuronosy…			23.8274	11.2953	-1.0769	0.0078	0.0770643
ENSTGUG00000004373	ENSTGUT00000004544			chr4:25245955-25254551				2.042	0.851556	-1.26181	0.0482	0.256094
ENSTGUG00000004380	ENSTGUT00000004581	100190592	SULT1B1|sulfotransferase family cytosolic 1B member 1-like	chr4:25267975-25270406	GO:0008146|sulfotransferase activity|molecular_function///GO:0016740|transferase activity|molecular_function///GO:0006805|xenobiotic metabolic process|biological_process///GO:0005515|protein binding|molecular_function///GO:0030855|epithelial cell differentiation|biological_process///GO:0051923|sulfation|biological_process///GO:0009812|flavonoid metabolic process|biological_process///GO:0018958|ph…			46.3502	21.9397	-1.07904	0.00225	0.0316543
ENSTGUG00000004387	ENSTGUT00000004555	100222183	|arylamine N-acetyltransferase, pineal gland isozyme NAT-3-like	chr11:2113929-2114802	GO:0016407|acetyltransferase activity|molecular_function///GO:0016746|transferase activity, transferring acyl groups|molecular_function///GO:0016740|transferase activity|molecular_function///GO:0008152|metabolic process|biological_process			21.7561	9.1023	-1.25712	0.0094	0.0875084
ENSTGUG00000004413	ENSTGUT00000004582	100225467	PLA2G12B|phospholipase A2, group XIIB	chr6:2903858-2912021	GO:0004623|phospholipase A2 activity|molecular_function///GO:0016042|lipid catabolic process|biological_process///GO:0005576|extracellular region|cellular_component///GO:0005509|calcium ion binding|molecular_function			5.14689	0.502064	-3.35776	0.0315	0.194322
ENSTGUG00000004480	ENSTGUT00000004710	100226841	SGK2|serum/glucocorticoid regulated kinase 2	chr20:4475404-4482386	GO:0004713|protein tyrosine kinase activity|molecular_function///GO:0004674|protein serine/threonine kinase activity|molecular_function///GO:0016772|transferase activity, transferring phosphorus-containing groups|molecular_function///GO:0006468|protein phosphorylation|biological_process///GO:0004672|protein kinase activity|molecular_function///GO:0016310|phosphorylation|biological_process///GO:00…			9.12784	3.76048	-1.27936	0.02195	0.153636
ENSTGUG00000004488	ENSTGUT00000004668		FEZF1|	chr1A:22079065-22081725	GO:0046872|metal ion binding|molecular_function///GO:0003676|nucleic acid binding|molecular_function///GO:0021537|telencephalon development|biological_process///GO:0021797|forebrain anterior/posterior pattern specification|biological_process///GO:0045666|positive regulation of neuron differentiation|biological_process///GO:0001764|neuron migration|biological_process///GO:0030900|forebrain develop…			2.81245	0.253276	-3.47304	0.0163	0.126488
ENSTGUG00000004507	ENSTGUT00000004682	100219731	|chemokine (C-C motif) receptor 5	chr2:63211334-63212387	GO:0090026|positive regulation of monocyte chemotaxis|biological_process///GO:0016493|C-C chemokine receptor activity|molecular_function///GO:0070098|chemokine-mediated signaling pathway|biological_process///GO:0006935|chemotaxis|biological_process///GO:0004950|chemokine receptor activity|molecular_function///GO:0004930|G-protein coupled receptor activity|molecular_function///GO:0016021|integral …			3.16886	0.878897	-1.8502	0.02485	0.16532
ENSTGUG00000004520	ENSTGUT00000004697		FYCO1|	chr2:63309225-63342652	GO:0016021|integral component of membrane|cellular_component///GO:0046872|metal ion binding|molecular_function///GO:0005764|lysosome|cellular_component///GO:0043231|intracellular membrane-bounded organelle|cellular_component///GO:0016020|membrane|cellular_component///GO:0005515|protein binding|molecular_function///GO:0005770|late endosome|cellular_component///GO:0005776|autophagosome|cellular_com…			31.1784	14.7052	-1.08422	0.00075	0.0143428
ENSTGUG00000004598	ENSTGUT00000004778		HENMT1|	chr8:5949375-5955217	GO:0008173|RNA methyltransferase activity|molecular_function///GO:0008171|O-methyltransferase activity|molecular_function///GO:0001510|RNA methylation|biological_process///GO:0005515|protein binding|molecular_function///GO:0034587|piRNA metabolic process|biological_process			19.3619	6.59003	-1.55486	0.01265	0.106834
ENSTGUG00000004620	ENSTGUT00000004851	100218106	DHX35|DEAH (Asp-Glu-Ala-His) box polypeptide 35	chr20:4746227-4773330	GO:0008026|ATP-dependent helicase activity|molecular_function///GO:0004386|helicase activity|molecular_function///GO:0003676|nucleic acid binding|molecular_function///GO:0016787|hydrolase activity|molecular_function///GO:0008152|metabolic process|biological_process///GO:0005524|ATP binding|molecular_function///GO:0000166|nucleotide binding|molecular_function///GO:0071013|catalytic step 2 spliceos…			70.0626	37.735	-0.89274	0.004	0.0489501
ENSTGUG00000004656	ENSTGUT00000004837		ASS1|	chr17:6495443-6526656	GO:0006526|arginine biosynthetic process|biological_process///GO:0004055|argininosuccinate synthase activity|molecular_function///GO:0006529|asparagine biosynthetic process|biological_process///GO:0004066|asparagine synthase (glutamine-hydrolyzing) activity|molecular_function///GO:0005524|ATP binding|molecular_function///GO:0005515|protein binding|molecular_function///GO:0044822|poly(A) RNA bindi…			312.156	132.156	-1.24002	5e-05	0.00169925
ENSTGUG00000004720	ENSTGUT00000004947	100223450	ABL1|c-abl oncogene 1, non-receptor tyrosine kinase	chr17:6617675-6692361	GO:0005515|protein binding|molecular_function///GO:0004715|non-membrane spanning protein tyrosine kinase activity|molecular_function///GO:0004713|protein tyrosine kinase activity|molecular_function///GO:0016772|transferase activity, transferring phosphorus-containing groups|molecular_function///GO:0006468|protein phosphorylation|biological_process///GO:0004672|protein kinase activity|molecular_fu…			9.73703	4.62665	-1.07351	0.0198	0.143116
ENSTGUG00000004780	ENSTGUT00000004974			chr8:7224913-7230254	GO:0004556|alpha-amylase activity|molecular_function///GO:0043169|cation binding|molecular_function///GO:0003824|catalytic activity|molecular_function///GO:0016798|hydrolase activity, acting on glycosyl bonds|molecular_function///GO:0016787|hydrolase activity|molecular_function///GO:0008152|metabolic process|biological_process///GO:0005975|carbohydrate metabolic process|biological_process			6.1699	2.77492	-1.1528	0.02615	0.171044
ENSTGUG00000004790	ENSTGUT00000005012	100230907	TUBGCP2|tubulin, gamma complex associated protein 2	chr6:3336113-3427619	GO:0000922|spindle pole|cellular_component///GO:0000226|microtubule cytoskeleton organization|biological_process///GO:0035023|regulation of Rho protein signal transduction|biological_process///GO:0005089|Rho guanyl-nucleotide exchange factor activity|molecular_function///GO:0005815|microtubule organizing center|cellular_component///GO:0005654|nucleoplasm|cellular_component///GO:0005813|centrosome…			19.3364	8.97518	-1.10731	0.01745	0.131963
ENSTGUG00000004799	ENSTGUT00000004987	100218688	EMP2|epithelial membrane protein 2	chr14:6173869-6193348	GO:0016021|integral component of membrane|cellular_component///GO:2001046|positive regulation of integrin-mediated signaling pathway|biological_process///GO:0001765|membrane raft assembly|biological_process///GO:0001952|regulation of cell-matrix adhesion|biological_process///GO:0005178|integrin binding|molecular_function///GO:0005901|caveola|cellular_component///GO:0001913|T cell mediated cytotox…			100.384	64.9394	-0.628363	0.0496	0.260903
ENSTGUG00000004806	ENSTGUT00000005040	100218765///100221615	|pancreatic alpha-amylase-like	chr8:7260930-7265639	GO:0004556|alpha-amylase activity|molecular_function///GO:0043169|cation binding|molecular_function///GO:0003824|catalytic activity|molecular_function///GO:0016798|hydrolase activity, acting on glycosyl bonds|molecular_function///GO:0016787|hydrolase activity|molecular_function///GO:0008152|metabolic process|biological_process///GO:0005975|carbohydrate metabolic process|biological_process			7.2168	3.35535	-1.1049	0.03495	0.208536
ENSTGUG00000004809	ENSTGUT00000005000	100220556	AIF1L|allograft inflammatory factor 1-like	chr17:6752454-6767490	GO:0051015|actin filament binding|molecular_function///GO:0005509|calcium ion binding|molecular_function///GO:0015629|actin cytoskeleton|cellular_component///GO:0005925|focal adhesion|cellular_component///GO:0005884|actin filament|cellular_component///GO:0070062|extracellular exosome|cellular_component			336.429	87.1215	-1.9492	5e-05	0.00169925
ENSTGUG00000004854	ENSTGUT00000005039		NMB|	chr10:3535346-3538929	GO:0005515|protein binding|molecular_function///GO:0007218|neuropeptide signaling pathway|biological_process			56.0911	23.357	-1.26391	0.0074	0.0742171
ENSTGUG00000004856	ENSTGUT00000005057		SIM2|	chr1:911572-958049	GO:0005515|protein binding|molecular_function///GO:0004871|signal transducer activity|molecular_function///GO:0007165|signal transduction|biological_process///GO:0046983|protein dimerization activity|molecular_function///GO:0006351|transcription, DNA-templated|biological_process///GO:0003677|DNA binding|molecular_function///GO:0006355|regulation of transcription, DNA-templated|biological_process/…			1.39641	0.145037	-3.26723	0.0243	0.16291
ENSTGUG00000004886	ENSTGUT00000005091			chr5:3216397-3217273	GO:0004674|protein serine/threonine kinase activity|molecular_function///GO:0016772|transferase activity, transferring phosphorus-containing groups|molecular_function///GO:0006468|protein phosphorylation|biological_process///GO:0004672|protein kinase activity|molecular_function///GO:0005524|ATP binding|molecular_function///GO:0000166|nucleotide binding|molecular_function			20.0035	7.5538	-1.40498	0.00905	0.0853059
ENSTGUG00000004888	ENSTGUT00000005092	100229788	RAD54L2|RAD54-like 2 (S. cerevisiae)	chr12:4653807-4698809	GO:0003677|DNA binding|molecular_function///GO:0005524|ATP binding|molecular_function///GO:0005515|protein binding|molecular_function			2.8422	0.988881	-1.52314	0.0036	0.0452829
ENSTGUG00000004896	ENSTGUT00000005083		MFHAS1|	chr4:26423577-26452943	GO:0005515|protein binding|molecular_function			1.93287	0.727949	-1.40883	0.02005	0.144092
ENSTGUG00000004911	ENSTGUT00000005101	100218709	PPP1R3B|protein phosphatase 1, regulatory subunit 3B	chr4:26499923-26500784	GO:0005515|protein binding|molecular_function///GO:0019888|protein phosphatase regulator activity|molecular_function///GO:0005981|regulation of glycogen catabolic process|biological_process///GO:0000164|protein phosphatase type 1 complex|cellular_component///GO:0005977|glycogen metabolic process|biological_process///GO:0050790|regulation of catalytic activity|biological_process///GO:0005975|carbo…			4.66078	1.98451	-1.23179	0.046	0.248453
ENSTGUG00000004914	ENSTGUT00000005106			chr4:26532580-26543792	GO:0005515|protein binding|molecular_function///GO:0005509|calcium ion binding|molecular_function			2.04672	0.660556	-1.63156	0.02855	0.182303
ENSTGUG00000004918	ENSTGUT00000005109///ENSTGUT00000005111	100220740	|protein eva-1 homolog C-like	chr4A:15640306-15650305	GO:0030246|carbohydrate binding|molecular_function			283.73	86.4116	-1.71522	5e-05	0.00169925
ENSTGUG00000004921	ENSTGUT00000005117	101233851	RFFL|ring finger and FYVE-like domain containing E3 ubiquitin protein ligase	chr19:5681156-5690612	GO:0005515|protein binding|molecular_function///GO:0008270|zinc ion binding|molecular_function///GO:0046872|metal ion binding|molecular_function///GO:0005737|cytoplasm|cellular_component///GO:0006511|ubiquitin-dependent protein catabolic process|biological_process///GO:0005886|plasma membrane|cellular_component///GO:0016020|membrane|cellular_component///GO:0031625|ubiquitin protein ligase binding…			35.6207	19.5044	-0.868914	0.01445	0.11596
ENSTGUG00000004928	ENSTGUT00000005121			chr20:6139272-6141388	GO:0005576|extracellular region|cellular_component///GO:0005179|hormone activity|molecular_function			14.9521	3.62902	-2.0427	0.01765	0.132498
ENSTGUG00000004987	ENSTGUT00000005176	100228572	|polyubiquitin-B-like	chr15:1810339-1811029	GO:0005515|protein binding|molecular_function///GO:0005737|cytoplasm|cellular_component			1438.17	939.196	-0.614737	0.03085	0.191674
ENSTGUG00000005100	ENSTGUT00000005330		APEH|	chr12:4916852-4925102	GO:0008236|serine-type peptidase activity|molecular_function///GO:0006508|proteolysis|biological_process///GO:0016787|hydrolase activity|molecular_function///GO:0005737|cytoplasm|cellular_component///GO:0031965|nuclear membrane|cellular_component///GO:0004252|serine-type endopeptidase activity|molecular_function///GO:0008242|omega peptidase activity|molecular_function///GO:0005515|protein binding…			27.8039	15.0859	-0.882086	0.0097	0.0891247
ENSTGUG00000005133	ENSTGUT00000005337		SH3BGR|	chr1:2166265-2179532	GO:0005829|cytosol|cellular_component			2.23238	0	-7.94579	5e-05	0.00169925
ENSTGUG00000005136	ENSTGUT00000005443	100227998	MET|met proto-oncogene (hepatocyte growth factor receptor)	chr1A:24364770-24431408	GO:0005515|protein binding|molecular_function///GO:0018108|peptidyl-tyrosine phosphorylation|biological_process///GO:0007169|transmembrane receptor protein tyrosine kinase signaling pathway|biological_process///GO:0004714|transmembrane receptor protein tyrosine kinase activity|molecular_function///GO:0004713|protein tyrosine kinase activity|molecular_function///GO:0016021|integral component of me…			2.3868	0.788766	-1.59741	0.00205	0.0294652
ENSTGUG00000005242	ENSTGUT00000005450		SERINC3|	chr20:6657023-6665478	GO:0015825|L-serine transport|biological_process///GO:0015194|L-serine transmembrane transporter activity|molecular_function///GO:0006658|phosphatidylserine metabolic process|biological_process///GO:0006665|sphingolipid metabolic process|biological_process///GO:0016020|membrane|cellular_component///GO:0051607|defense response to virus|biological_process///GO:0045087|innate immune response|biologi…			797.198	536.839	-0.57045	0.03115	0.193007
ENSTGUG00000005254	ENSTGUT00000005471	100230558	DHCR7|7-dehydrocholesterol reductase	chr5:4777084-4782141	GO:0016628|oxidoreductase activity, acting on the CH-CH group of donors, NAD or NADP as acceptor|molecular_function///GO:0055114|oxidation-reduction process|biological_process///GO:0016020|membrane|cellular_component///GO:0005783|endoplasmic reticulum|cellular_component///GO:0006695|cholesterol biosynthetic process|biological_process///GO:0005640|nuclear outer membrane|cellular_component///GO:004…			27.5089	11.6338	-1.24157	0.00205	0.0294652
ENSTGUG00000005279	ENSTGUT00000005495	100220680	FGG|fibrinogen gamma chain	chr4:28126114-28131906	GO:0030168|platelet activation|biological_process///GO:0005577|fibrinogen complex|cellular_component///GO:0007165|signal transduction|biological_process///GO:0051258|protein polymerization|biological_process///GO:0030674|protein binding, bridging|molecular_function///GO:0005102|receptor binding|molecular_function///GO:0005615|extracellular space|cellular_component///GO:0005198|structural molecule…			8.77856	0.639207	-3.77963	0.0001	0.00316938
ENSTGUG00000005286	ENSTGUT00000005543	100219602	|phosphatidylinositol 4,5-bisphosphate 3-kinase catalytic subunit beta isoform-like	chr9:922963-968091	GO:0005488|binding|molecular_function///GO:0005515|protein binding|molecular_function///GO:0048015|phosphatidylinositol-mediated signaling|biological_process///GO:0046854|phosphatidylinositol phosphorylation|biological_process///GO:0016773|phosphotransferase activity, alcohol group as acceptor|molecular_function///GO:0016772|transferase activity, transferring phosphorus-containing groups|molecula…			10.1655	4.85846	-1.06511	0.0095	0.0880037
ENSTGUG00000005296	ENSTGUT00000005507		TMEM26|	chr6:5393473-5406439				4.44834	1.69571	-1.39138	0.03215	0.197039
ENSTGUG00000005306	ENSTGUT00000005528	100227302	CEL|carboxyl ester lipase (bile salt-stimulated lipase)	chr17:7569719-7574811	GO:0016787|hydrolase activity|molecular_function///GO:0008152|metabolic process|biological_process///GO:0046514|ceramide catabolic process|biological_process			3.44631	0.266242	-3.69424	0.001	0.017685
ENSTGUG00000005311	ENSTGUT00000005513		MDFIC|	chr1A:25226704-25275661	GO:0005730|nucleolus|cellular_component///GO:0042308|negative regulation of protein import into nucleus|biological_process///GO:0045892|negative regulation of transcription, DNA-templated|biological_process///GO:0005515|protein binding|molecular_function///GO:0005634|nucleus|cellular_component///GO:0005737|cytoplasm|cellular_component///GO:0005654|nucleoplasm|cellular_component///GO:0005794|Golgi…			76.8517	46.6148	-0.721288	0.03405	0.20479
ENSTGUG00000005340	ENSTGUT00000005548	100231248	NPSR1|neuropeptide S receptor 1	chr2:65895978-65951864	GO:0005000|vasopressin receptor activity|molecular_function///GO:0008188|neuropeptide receptor activity|molecular_function///GO:0004930|G-protein coupled receptor activity|molecular_function///GO:0016021|integral component of membrane|cellular_component///GO:0004871|signal transducer activity|molecular_function///GO:0007165|signal transduction|biological_process///GO:0007186|G-protein coupled rec…			5.52493	1.94224	-1.50823	0.0112	0.0981893
ENSTGUG00000005344	ENSTGUT00000005696	100229894	ANK3|ankyrin 3, node of Ranvier (ankyrin G)	chr6:5780778-5951344	GO:0005515|protein binding|molecular_function///GO:0006413|translational initiation|biological_process///GO:0003743|translation initiation factor activity|molecular_function///GO:1902260|negative regulation of delayed rectifier potassium channel activity|biological_process///GO:0010960|magnesium ion homeostasis|biological_process///GO:0072661|protein targeting to plasma membrane|biological_proces…			31.6601	21.2346	-0.57625	0.0363	0.213319
ENSTGUG00000005348	ENSTGUT00000005623			chr1:3311302-3329958	GO:0005515|protein binding|molecular_function///GO:0005044|scavenger receptor activity|molecular_function///GO:0006898|receptor-mediated endocytosis|biological_process///GO:0004252|serine-type endopeptidase activity|molecular_function///GO:0008236|serine-type peptidase activity|molecular_function///GO:0008233|peptidase activity|molecular_function///GO:0006508|proteolysis|biological_process///GO:0…			1.63994	0.494969	-1.72823	0.0287	0.183157
ENSTGUG00000005352	ENSTGUT00000005578	100225151	CTRL|chymotrypsin-like protease CTRL-1-like	chr11:4799937-4801852	GO:0004252|serine-type endopeptidase activity|molecular_function///GO:0008236|serine-type peptidase activity|molecular_function///GO:0008233|peptidase activity|molecular_function///GO:0006508|proteolysis|biological_process///GO:0016787|hydrolase activity|molecular_function			2.40361	0.223083	-3.42955	0.04505	0.244845
ENSTGUG00000005376	ENSTGUT00000005619	100219381	EXOC3L1|exocyst complex component 3-like 1	chr11:4807182-4813680	GO:0000145|exocyst|cellular_component///GO:0006887|exocytosis|biological_process///GO:0030072|peptide hormone secretion|biological_process///GO:0030141|secretory granule|cellular_component///GO:0005515|protein binding|molecular_function			18.3224	7.7131	-1.24823	0.00225	0.0316543
ENSTGUG00000005378	ENSTGUT00000005750	100230210	MYH11|myosin, heavy chain 11, smooth muscle	chr14:7725173-7774163	GO:0005515|protein binding|molecular_function///GO:0016459|myosin complex|cellular_component///GO:0003774|motor activity|molecular_function///GO:0003779|actin binding|molecular_function///GO:0051015|actin filament binding|molecular_function///GO:0008152|metabolic process|biological_process///GO:0005524|ATP binding|molecular_function///GO:0000166|nucleotide binding|molecular_function///GO:0008307|…			12.0599	2.79146	-2.11113	5e-05	0.00169925
ENSTGUG00000005413	ENSTGUT00000005630	100229179	CAB39|calcium binding protein 39	chr9:1204956-1223285	GO:0005488|binding|molecular_function///GO:0032147|activation of protein kinase activity|biological_process///GO:0035556|intracellular signal transduction|biological_process///GO:0004674|protein serine/threonine kinase activity|molecular_function///GO:0023014|signal transduction by protein phosphorylation|biological_process///GO:0005515|protein binding|molecular_function///GO:0070062|extracellula…			133.521	75.3853	-0.824708	0.01185	0.101753
ENSTGUG00000005423	ENSTGUT00000005645	100222620	PALMD|palmdelphin	chr8:8362938-8386168	GO:0008360|regulation of cell shape|biological_process///GO:0016020|membrane|cellular_component			8.09043	2.59796	-1.63884	0.00165	0.0251241
ENSTGUG00000005438	ENSTGUT00000005650	100222495///100225381	|surfeit locus protein 6-like	chr17:7638981-7641484				9.93637	5.10496	-0.960818	0.0404	0.228259
ENSTGUG00000005487	ENSTGUT00000005711		ANLN|	chr2:66634084-66659510	GO:0005654|nucleoplasm|cellular_component///GO:0003779|actin binding|molecular_function///GO:0043231|intracellular membrane-bounded organelle|cellular_component///GO:0015629|actin cytoskeleton|cellular_component///GO:0000281|mitotic cytokinesis|biological_process///GO:0005515|protein binding|molecular_function///GO:0005826|actomyosin contractile ring|cellular_component///GO:0090521|glomerular vis…			20.4886	9.60824	-1.09248	0.00185	0.0272501
ENSTGUG00000005506	ENSTGUT00000005742		AOAH|	chr2:66665061-66723946	GO:0016788|hydrolase activity, acting on ester bonds|molecular_function///GO:0050528|acyloxyacyl hydrolase activity|molecular_function///GO:0008653|lipopolysaccharide metabolic process|biological_process///GO:0050728|negative regulation of inflammatory response|biological_process			7.93565	4.00507	-0.986521	0.02455	0.163904
ENSTGUG00000005519	ENSTGUT00000005765		LCAT|	chr11:4853673-4859108	GO:0008374|O-acyltransferase activity|molecular_function///GO:0006629|lipid metabolic process|biological_process///GO:0090107|regulation of high-density lipoprotein particle assembly|biological_process///GO:0004607|phosphatidylcholine-sterol O-acyltransferase activity|molecular_function///GO:0042158|lipoprotein biosynthetic process|biological_process///GO:0008203|cholesterol metabolic process|bio…			89.3486	50.2396	-0.830619	0.00625	0.0665899
ENSTGUG00000005531	ENSTGUT00000005757		KANK1|	chrZ:65420198-65444596	GO:0005515|protein binding|molecular_function///GO:0005634|nucleus|cellular_component///GO:0005737|cytoplasm|cellular_component///GO:0005886|plasma membrane|cellular_component///GO:0008013|beta-catenin binding|molecular_function///GO:2000114|regulation of establishment of cell polarity|biological_process///GO:0030837|negative regulation of actin filament polymerization|biological_process///GO:190…			28.9044	17.0592	-0.760735	0.02735	0.176842
ENSTGUG00000005545	ENSTGUT00000005756			chr12:5703738-5707304				28.6647	10.3389	-1.47119	0.00305	0.0401554
ENSTGUG00000005548	ENSTGUT00000005888	100227445	ABCC1|ATP-binding cassette, sub-family C (CFTR/MRP), member 1	chr14:7803630-7838584	GO:0042626|ATPase activity, coupled to transmembrane movement of substances|molecular_function///GO:0016887|ATPase activity|molecular_function///GO:0016021|integral component of membrane|cellular_component///GO:0005215|transporter activity|molecular_function///GO:0055085|transmembrane transport|biological_process///GO:0008152|metabolic process|biological_process///GO:0006810|transport|biological_…			8.22685	4.07917	-1.01206	0.0057	0.0631139
ENSTGUG00000005549	ENSTGUT00000005759			chrZ:65444784-65467691				31.9541	15.5171	-1.04214	0.0093	0.0869361
ENSTGUG00000005550	ENSTGUT00000005842	100225500	DOCK8|dedicator of cytokinesis 8	chrZ:65565443-65655852	GO:0005488|binding|molecular_function///GO:0043547|positive regulation of GTPase activity|biological_process///GO:0005085|guanyl-nucleotide exchange factor activity|molecular_function///GO:0007264|small GTPase mediated signal transduction|biological_process///GO:0005622|intracellular|cellular_component///GO:0016020|membrane|cellular_component///GO:0005515|protein binding|molecular_function///GO:0…			1.36966	0.666821	-1.03845	0.03725	0.216311
ENSTGUG00000005573	ENSTGUT00000005835	100222591	RXFP1|relaxin/insulin-like family peptide receptor 1	chr4:29679628-29708639	GO:0005515|protein binding|molecular_function///GO:0004930|G-protein coupled receptor activity|molecular_function///GO:0016021|integral component of membrane|cellular_component///GO:0007165|signal transduction|biological_process///GO:0007186|G-protein coupled receptor signaling pathway|biological_process///GO:0016020|membrane|cellular_component///GO:0007188|adenylate cyclase-modulating G-protein …			5.60769	2.14745	-1.38478	0.0052	0.0589072
ENSTGUG00000005592	ENSTGUT00000005810	101234237	CD59|CD59 molecule, complement regulatory protein	chr5:5995146-6000698	GO:0001971|negative regulation of activation of membrane attack complex|biological_process///GO:0005615|extracellular space|cellular_component///GO:0005925|focal adhesion|cellular_component///GO:0005515|protein binding|molecular_function///GO:0070062|extracellular exosome|cellular_component///GO:0009986|cell surface|cellular_component///GO:0031362|anchored component of external side of plasma mem…			1240.91	632.816	-0.97154	0.00175	0.0262221
ENSTGUG00000005608	ENSTGUT00000005824	100232142///100228381	|methylmalonyl-CoA epimerase, mitochondrial-like	chr10:5462538-5465003				150.248	100.844	-0.575224	0.0455	0.246697
ENSTGUG00000005612	ENSTGUT00000005827			chr6:6499226-6503530	GO:0005515|protein binding|molecular_function			19.1583	6.00906	-1.67276	0.00025	0.00632455
ENSTGUG00000005652	ENSTGUT00000005911			chr4A:17187163-17218891	GO:0005515|protein binding|molecular_function///GO:0018108|peptidyl-tyrosine phosphorylation|biological_process///GO:0007169|transmembrane receptor protein tyrosine kinase signaling pathway|biological_process///GO:0004714|transmembrane receptor protein tyrosine kinase activity|molecular_function///GO:0004713|protein tyrosine kinase activity|molecular_function///GO:0016021|integral component of me…			33.663	18.5455	-0.860095	0.00915	0.0858183
ENSTGUG00000005653	ENSTGUT00000005912			chr10:5669951-5736694	GO:0005515|protein binding|molecular_function///GO:0005923|bicellular tight junction|cellular_component			31.5987	21.3126	-0.568164	0.04355	0.239578
ENSTGUG00000005669	ENSTGUT00000005903	100220659	MAP1B|microtubule-associated protein 1B	chrZ:65906057-65976215	GO:0000226|microtubule cytoskeleton organization|biological_process///GO:0007399|nervous system development|biological_process///GO:0005874|microtubule|cellular_component///GO:0008017|microtubule binding|molecular_function///GO:0005737|cytoplasm|cellular_component///GO:0005886|plasma membrane|cellular_component///GO:0005515|protein binding|molecular_function///GO:0009987|cellular process|biologic…			92.5889	50.4978	-0.874618	0.00375	0.0467012
ENSTGUG00000005670	ENSTGUT00000005884	100231288	PIRT|phosphoinositide-interacting regulator of transient receptor potential channels	chr18:4700873-4701272	GO:1902936|phosphatidylinositol bisphosphate binding|molecular_function///GO:2001259|positive regulation of cation channel activity|biological_process///GO:0048266|behavioral response to pain|biological_process///GO:0005547|phosphatidylinositol-3,4,5-trisphosphate binding|molecular_function///GO:0044325|ion channel binding|molecular_function///GO:0009408|response to heat|biological_process///GO:0…			10.2519	3.18688	-1.68567	0.0448	0.244192
ENSTGUG00000005700	ENSTGUT00000005938		LRRC49|	chr10:5736990-5945707				78.9537	36.9709	-1.09462	0.03855	0.221918
ENSTGUG00000005717	ENSTGUT00000005941	100224482	ZNF366|zinc finger protein 366	chrZ:66080529-66092711	GO:0046872|metal ion binding|molecular_function///GO:0003676|nucleic acid binding|molecular_function///GO:0005634|nucleus|cellular_component///GO:0003714|transcription corepressor activity|molecular_function///GO:0000122|negative regulation of transcription from RNA polymerase II promoter|biological_process///GO:0005515|protein binding|molecular_function///GO:0030331|estrogen receptor binding|mol…			14.8618	5.51763	-1.42949	0.00135	0.0220116
ENSTGUG00000005721	ENSTGUT00000006006			chr1A:28190197-28242136	GO:0005515|protein binding|molecular_function			91.3609	58.3061	-0.647929	0.02245	0.155687
ENSTGUG00000005738	ENSTGUT00000005953///ENSTGUT00000005954///ENSTGUT00000005955		MMRN2|	chr6:8193065-8210779	GO:0005515|protein binding|molecular_function///GO:0005604|basement membrane|cellular_component///GO:0005615|extracellular space|cellular_component///GO:0070062|extracellular exosome|cellular_component///GO:0030948|negative regulation of vascular endothelial growth factor receptor signaling pathway|biological_process///GO:0090051|negative regulation of cell migration involved in sprouting angioge…			14.541	7.87201	-0.885327	0.0406	0.228816
ENSTGUG00000005741	ENSTGUT00000005965		SNCG|	chr6:8218425-8224649	GO:0014059|regulation of dopamine secretion|biological_process///GO:0046928|regulation of neurotransmitter secretion|biological_process///GO:0009306|protein secretion|biological_process///GO:0008344|adult locomotory behavior|biological_process///GO:0043025|neuronal cell body|cellular_component///GO:0030424|axon|cellular_component///GO:0050808|synapse organization|biological_process///GO:0005515|p…			296.698	97.0652	-1.61197	5e-05	0.00169925
ENSTGUG00000005749	ENSTGUT00000005969	100224754	|fibulin-7-like	chr11:5027282-5029881	GO:0005515|protein binding|molecular_function///GO:0005509|calcium ion binding|molecular_function			2.9827	0.736541	-2.01778	0.0153	0.121314
ENSTGUG00000005770	ENSTGUT00000006000			chr11:5077117-5131243	GO:0035023|regulation of Rho protein signal transduction|biological_process///GO:0005089|Rho guanyl-nucleotide exchange factor activity|molecular_function///GO:0043547|positive regulation of GTPase activity|biological_process			8.87512	4.48601	-0.984334	0.01625	0.126488
ENSTGUG00000005790	ENSTGUT00000006041			chr1:4233371-4248961	GO:0019344|cysteine biosynthetic process|biological_process///GO:0019343|cysteine biosynthetic process via cystathionine|biological_process///GO:0006535|cysteine biosynthetic process from serine|biological_process///GO:0004122|cystathionine beta-synthase activity|molecular_function///GO:0008652|cellular amino acid biosynthetic process|biological_process///GO:0016829|lyase activity|molecular_funct…			24.9316	13.2512	-0.911856	0.01415	0.114366
ENSTGUG00000005793	ENSTGUT00000006019		PDZRN4|	chr1A:28304476-28536443	GO:0005515|protein binding|molecular_function			11.1975	6.015	-0.896543	0.02335	0.158997
ENSTGUG00000005816	ENSTGUT00000006034		GPRIN2|	chr6:8371133-8372645	GO:0005515|protein binding|molecular_function			8.72438	3.1848	-1.45385	0.0048	0.0557185
ENSTGUG00000005858	ENSTGUT00000006137	100232437	|purinergic receptor P2X, ligand-gated ion channel, 4	chr15:2961512-2967330	GO:0035590|purinergic nucleotide receptor signaling pathway|biological_process///GO:0033198|response to ATP|biological_process///GO:0004931|extracellular ATP-gated cation channel activity|molecular_function///GO:0001614|purinergic nucleotide receptor activity|molecular_function///GO:0098655|cation transmembrane transport|biological_process///GO:0016021|integral component of membrane|cellular_comp…			58.5253	34.0195	-0.782699	0.02325	0.158603
ENSTGUG00000005933	ENSTGUT00000006172	100228142	VTN|vitronectin	chr19:6994880-7000297	GO:0030247|polysaccharide binding|molecular_function///GO:0005044|scavenger receptor activity|molecular_function///GO:0006898|receptor-mediated endocytosis|biological_process///GO:0006955|immune response|biological_process///GO:0050840|extracellular matrix binding|molecular_function///GO:0010811|positive regulation of cell-substrate adhesion|biological_process///GO:0048709|oligodendrocyte differe…			740.893	501.041	-0.564337	0.0428	0.237187
ENSTGUG00000005943	ENSTGUT00000006181		PDXK|	chr1:4672911-4691006	GO:0009443|pyridoxal 5'-phosphate salvage|biological_process///GO:0008478|pyridoxal kinase activity|molecular_function///GO:0016310|phosphorylation|biological_process///GO:0005524|ATP binding|molecular_function///GO:0005634|nucleus|cellular_component///GO:0005737|cytoplasm|cellular_component///GO:0008270|zinc ion binding|molecular_function///GO:0005654|nucleoplasm|cellular_component///GO:0000287|…			441.496	287.269	-0.62	0.0294	0.186569
ENSTGUG00000005958	ENSTGUT00000006218	100225821	RRBP1|ribosome binding protein 1	chr3:23810067-23827009	GO:0030176|integral component of endoplasmic reticulum membrane|cellular_component///GO:0015031|protein transport|biological_process///GO:0016020|membrane|cellular_component///GO:0005783|endoplasmic reticulum|cellular_component///GO:0044822|poly(A) RNA binding|molecular_function///GO:0001649|osteoblast differentiation|biological_process			30.0784	12.109	-1.31265	0.0002	0.00536009
ENSTGUG00000005959	ENSTGUT00000006209	100231848	CHAT|choline O-acetyltransferase	chr6:8589813-8622194	GO:0016746|transferase activity, transferring acyl groups|molecular_function///GO:0016740|transferase activity|molecular_function///GO:0008152|metabolic process|biological_process			20.1253	8.79825	-1.19372	0.00695	0.0715482
ENSTGUG00000005963	ENSTGUT00000006242		TRPM2|	chr9:4441500-4453768	GO:0047631|ADP-ribose diphosphatase activity|molecular_function///GO:0005261|cation channel activity|molecular_function///GO:0006812|cation transport|biological_process///GO:0016021|integral component of membrane|cellular_component///GO:0006979|response to oxidative stress|biological_process///GO:0055085|transmembrane transport|biological_process///GO:0016787|hydrolase activity|molecular_function…			33.6708	20.2198	-0.735734	0.0233	0.158848
ENSTGUG00000006050	ENSTGUT00000006285		EGFL7|	chr17:8832675-8839228	GO:0005515|protein binding|molecular_function///GO:0005509|calcium ion binding|molecular_function///GO:0031012|extracellular matrix|cellular_component///GO:0001938|positive regulation of endothelial cell proliferation|biological_process///GO:0045746|negative regulation of Notch signaling pathway|biological_process			21.7533	7.58006	-1.52095	0.00355	0.0449547
ENSTGUG00000006062	ENSTGUT00000006311	100220724	DES|desmin	chr7:10608185-10612195	GO:0005882|intermediate filament|cellular_component///GO:0005198|structural molecule activity|molecular_function///GO:0005916|fascia adherens|cellular_component///GO:0031594|neuromuscular junction|cellular_component///GO:0043292|contractile fiber|cellular_component///GO:0030018|Z disc|cellular_component///GO:0042383|sarcolemma|cellular_component///GO:0005856|cytoskeleton|cellular_component///GO:0…			64.4207	20.0296	-1.68539	0.00015	0.00425239
ENSTGUG00000006070	ENSTGUT00000006313	100222266	|AT rich interactive domain 2 (ARID, RFX-like)	chr1A:30087024-30178944	GO:0005488|binding|molecular_function///GO:0003677|DNA binding|molecular_function///GO:0046872|metal ion binding|molecular_function///GO:0006355|regulation of transcription, DNA-templated|biological_process///GO:0005634|nucleus|cellular_component			16.4369	10.2234	-0.685054	0.03315	0.200876
ENSTGUG00000006111	ENSTGUT00000006350	100224777	|4-hydroxyphenylpyruvate dioxygenase	chr15:3261447-3266122	GO:0016701|oxidoreductase activity, acting on single donors with incorporation of molecular oxygen|molecular_function///GO:0009072|aromatic amino acid family metabolic process|biological_process///GO:0003868|4-hydroxyphenylpyruvate dioxygenase activity|molecular_function///GO:0046872|metal ion binding|molecular_function///GO:0055114|oxidation-reduction process|biological_process			11.2687	1.08859	-3.37179	5e-05	0.00169925
ENSTGUG00000006125	ENSTGUT00000006377	100219404	SLC38A2|solute carrier family 38, member 2	chr1A:30331419-30343099	GO:0016021|integral component of membrane|cellular_component///GO:0005515|protein binding|molecular_function///GO:0016020|membrane|cellular_component///GO:0005886|plasma membrane|cellular_component///GO:0003333|amino acid transmembrane transport|biological_process///GO:0015171|amino acid transmembrane transporter activity|molecular_function///GO:0006865|amino acid transport|biological_process			281.042	169.66	-0.72814	0.0091	0.0854915
ENSTGUG00000006167	ENSTGUT00000006415	100222200	|methionine adenosyltransferase I, alpha	chr6:10052370-10068315	GO:0004478|methionine adenosyltransferase activity|molecular_function///GO:0006556|S-adenosylmethionine biosynthetic process|biological_process///GO:0006730|one-carbon metabolic process|biological_process///GO:0016740|transferase activity|molecular_function///GO:0046872|metal ion binding|molecular_function///GO:0005524|ATP binding|molecular_function///GO:0000166|nucleotide binding|molecular_funct…			3.50784	1.24175	-1.49821	0.02165	0.152103
ENSTGUG00000006214	ENSTGUT00000006520	100221959	PLCB4|phospholipase C, beta 4	chr3:24903970-24987387	GO:0005515|protein binding|molecular_function///GO:0004435|phosphatidylinositol phospholipase C activity|molecular_function///GO:0016042|lipid catabolic process|biological_process///GO:0008081|phosphoric diester hydrolase activity|molecular_function///GO:0004871|signal transducer activity|molecular_function///GO:0007165|signal transduction|biological_process///GO:0006629|lipid metabolic process|b…			42.7963	17.2608	-1.30998	5e-05	0.00169925
ENSTGUG00000006242	ENSTGUT00000006493		CGNL1|	chr10:6994324-7033446	GO:0016459|myosin complex|cellular_component///GO:0003774|motor activity|molecular_function///GO:0008152|metabolic process|biological_process			12.0614	7.24931	-0.734485	0.04135	0.23177
ENSTGUG00000006280	ENSTGUT00000006505	100223252	SCRG1|stimulator of chondrogenesis 1	chr4:34335897-34342765	GO:0044306|neuron projection terminus|cellular_component///GO:0005794|Golgi apparatus|cellular_component///GO:0005737|cytoplasm|cellular_component///GO:0005515|protein binding|molecular_function			148.443	59.4699	-1.31967	0.0005	0.0106243
ENSTGUG00000006304	ENSTGUT00000006569	100231978	TAOK1|TAO kinase 1	chr19:7438693-7470002	GO:0004713|protein tyrosine kinase activity|molecular_function///GO:0016772|transferase activity, transferring phosphorus-containing groups|molecular_function///GO:0006468|protein phosphorylation|biological_process///GO:0004672|protein kinase activity|molecular_function///GO:0003677|DNA binding|molecular_function///GO:0006974|cellular response to DNA damage stimulus|biological_process///GO:000551…			13.3735	6.84374	-0.966518	0.0116	0.100293
ENSTGUG00000006401	ENSTGUT00000006639			chr11:5893176-5894693	GO:0004252|serine-type endopeptidase activity|molecular_function///GO:0006508|proteolysis|biological_process			8.94406	1.60316	-2.48001	0.00685	0.0711026
ENSTGUG00000006409	ENSTGUT00000006664	100221838	|chymotrypsinogen 2-like	chr11:5895725-5899361	GO:0004252|serine-type endopeptidase activity|molecular_function///GO:0006508|proteolysis|biological_process			3.50614	0.571605	-2.61679	0.02925	0.185722
ENSTGUG00000006415	ENSTGUT00000006658			chrZ:68847966-68855954	GO:0004713|protein tyrosine kinase activity|molecular_function///GO:0016772|transferase activity, transferring phosphorus-containing groups|molecular_function///GO:0006468|protein phosphorylation|biological_process///GO:0004672|protein kinase activity|molecular_function///GO:0005524|ATP binding|molecular_function			2.81137	0.593209	-2.24466	0.04915	0.25914
ENSTGUG00000006440	ENSTGUT00000006678	100218995	C12orf66|chromosome 1A open reading frame, human C12orf66	chr1A:32915446-32923564				20.9632	12.0876	-0.794333	0.04005	0.227077
ENSTGUG00000006515	ENSTGUT00000006755	100190397	|thymosin beta-like	chr4A:19559143-19560187	GO:0042989|sequestering of actin monomers|biological_process///GO:0003785|actin monomer binding|molecular_function///GO:0003779|actin binding|molecular_function///GO:0007015|actin filament organization|biological_process///GO:0030036|actin cytoskeleton organization|biological_process///GO:0005737|cytoplasm|cellular_component			1710.38	901.936	-0.923223	0.0018	0.0268288
ENSTGUG00000006519	ENSTGUT00000006793		PLP1|	chr4A:19582684-19587276	GO:0016021|integral component of membrane|cellular_component///GO:0005886|plasma membrane|cellular_component///GO:0005515|protein binding|molecular_function///GO:0021762|substantia nigra development|biological_process///GO:0006954|inflammatory response|biological_process///GO:0042552|myelination|biological_process///GO:0010628|positive regulation of gene expression|biological_process///GO:0048469…			1700.91	364.85	-2.22093	0.00015	0.00425239
ENSTGUG00000006533	ENSTGUT00000006779	100190731	|metallothionein II-like	chr11:6079529-6080701	GO:0032496|response to lipopolysaccharide|biological_process///GO:0008270|zinc ion binding|molecular_function///GO:0046872|metal ion binding|molecular_function			1342.88	835.764	-0.684167	0.01495	0.119041
ENSTGUG00000006540	ENSTGUT00000006787	100190094	|metallothionein-I-like	chr11:6083967-6085810	GO:0046872|metal ion binding|molecular_function			8793.27	5580.63	-0.655973	0.0197	0.14285
ENSTGUG00000006541	ENSTGUT00000006788		SALL3|	chr2:74758511-74763539	GO:0046872|metal ion binding|molecular_function///GO:0003676|nucleic acid binding|molecular_function///GO:0045879|negative regulation of smoothened signaling pathway|biological_process///GO:0035136|forelimb morphogenesis|biological_process///GO:0021891|olfactory bulb interneuron development|biological_process///GO:0035137|hindlimb morphogenesis|biological_process			35.3544	20.022	-0.820308	0.00935	0.0871148
ENSTGUG00000006672	ENSTGUT00000006922	100190307	ZSWIM7|uncharacterized LOC100190307	chr19:7939058-7948471	GO:0008270|zinc ion binding|molecular_function///GO:0000724|double-strand break repair via homologous recombination|biological_process///GO:0005515|protein binding|molecular_function///GO:0050821|protein stabilization|biological_process///GO:0097196|Shu complex|cellular_component			65.768	31.679	-1.05386	0.0141	0.114043
ENSTGUG00000006737	ENSTGUT00000007002		PTDSS2|	chr5:7079436-7108736	GO:0006659|phosphatidylserine biosynthetic process|biological_process///GO:0005622|intracellular|cellular_component///GO:0016020|membrane|cellular_component///GO:0005789|endoplasmic reticulum membrane|cellular_component///GO:0003882|CDP-diacylglycerol-serine O-phosphatidyltransferase activity|molecular_function			21.7625	11.9026	-0.870572	0.02925	0.185722
ENSTGUG00000006747	ENSTGUT00000007010	100227967	|meiosis specific with OB domains	chr14:9550272-9561433				7.29152	1.95418	-1.89966	0.00195	0.0282437
ENSTGUG00000006751	ENSTGUT00000007027		ADGRL4|	chr8:15192470-15221056	GO:0007166|cell surface receptor signaling pathway|biological_process///GO:0004888|transmembrane signaling receptor activity|molecular_function///GO:0004930|G-protein coupled receptor activity|molecular_function///GO:0016021|integral component of membrane|cellular_component///GO:0007186|G-protein coupled receptor signaling pathway|biological_process///GO:0005509|calcium ion binding|molecular_func…			16.9381	8.8648	-0.934115	0.01615	0.126104
ENSTGUG00000006796	ENSTGUT00000007056		TPPP|	chr2:75931513-75974811	GO:0046785|microtubule polymerization|biological_process///GO:0001578|microtubule bundle formation|biological_process///GO:0015631|tubulin binding|molecular_function///GO:0005634|nucleus|cellular_component///GO:0005737|cytoplasm|cellular_component///GO:0005874|microtubule|cellular_component///GO:0048471|perinuclear region of cytoplasm|cellular_component///GO:0005515|protein binding|molecular_func…			236.753	116.192	-1.02687	0.0013	0.0215388
ENSTGUG00000006870	ENSTGUT00000007170	100226873	EFEMP1|EGF containing fibulin-like extracellular matrix protein 1	chr3:28174262-28218160	GO:0005515|protein binding|molecular_function///GO:0005509|calcium ion binding|molecular_function///GO:0016020|membrane|cellular_component///GO:0005615|extracellular space|cellular_component///GO:0006355|regulation of transcription, DNA-templated|biological_process///GO:0018108|peptidyl-tyrosine phosphorylation|biological_process///GO:0031012|extracellular matrix|cellular_component///GO:0005154|e…			55.6898	35.3494	-0.655729	0.03665	0.214733
ENSTGUG00000006888	ENSTGUT00000007181	100225462	TMOD2|tropomodulin 2 (neuronal)	chr10:8857236-8878077	GO:0051694|pointed-end actin filament capping|biological_process///GO:0005523|tropomyosin binding|molecular_function///GO:0007611|learning or memory|biological_process///GO:0045745|positive regulation of G-protein coupled receptor protein signaling pathway|biological_process///GO:0007270|neuron-neuron synaptic transmission|biological_process			116.778	49.0709	-1.25083	0.0002	0.00536009
ENSTGUG00000006900	ENSTGUT00000007165			chr15:4194545-4195273				29.4889	14.6204	-1.01219	0.02515	0.166628
ENSTGUG00000006931	ENSTGUT00000007325	100220276	SLC12A7|solute carrier family 12 member 7-like	chr2:76412972-76470778	GO:0006884|cell volume homeostasis|biological_process///GO:0015379|potassium:chloride symporter activity|molecular_function///GO:0015377|cation:chloride symporter activity|molecular_function///GO:1902476|chloride transmembrane transport|biological_process///GO:0005887|integral component of plasma membrane|cellular_component///GO:0016021|integral component of membrane|cellular_component///GO:00550…			7.90621	4.54557	-0.798524	0.0456	0.246883
ENSTGUG00000007001	ENSTGUT00000007331	100220912	CCDC88A|coiled-coil domain containing 88A	chr3:28307382-28371588	GO:0032956|regulation of actin cytoskeleton organization|biological_process///GO:0003779|actin binding|molecular_function///GO:0016477|cell migration|biological_process///GO:0016192|vesicle-mediated transport|biological_process///GO:0005886|plasma membrane|cellular_component///GO:0016020|membrane|cellular_component///GO:0035091|phosphatidylinositol binding|molecular_function///GO:0005794|Golgi ap…			26.9875	17.7618	-0.603514	0.0342	0.205364
ENSTGUG00000007005	ENSTGUT00000007304	100225089	|creatine kinase, mitochondrial 2 (sarcomeric)	chrZ:71996689-72015376	GO:0016772|transferase activity, transferring phosphorus-containing groups|molecular_function///GO:0016310|phosphorylation|biological_process///GO:0016301|kinase activity|molecular_function///GO:0016740|transferase activity|molecular_function///GO:0003824|catalytic activity|molecular_function///GO:0005524|ATP binding|molecular_function///GO:0000166|nucleotide binding|molecular_function			1.40691	0.278586	-2.33634	0.02575	0.169311
ENSTGUG00000007036	ENSTGUT00000007324			chr6:15002535-15039674	GO:0036459|ubiquitinyl hydrolase activity|molecular_function///GO:0006511|ubiquitin-dependent protein catabolic process|biological_process			25.3124	11.8225	-1.09831	0.0008	0.0150691
ENSTGUG00000007065	ENSTGUT00000007390	100232206	SEMA6D|sema domain, transmembrane domain (TM), and cytoplasmic domain, (semaphorin) 6D	chr10:9786206-9799262	GO:0005515|protein binding|molecular_function///GO:0014912|negative regulation of smooth muscle cell migration|biological_process///GO:0030215|semaphorin receptor binding|molecular_function///GO:0014911|positive regulation of smooth muscle cell migration|biological_process///GO:0021591|ventricular system development|biological_process///GO:0016021|integral component of membrane|cellular_component…			20.8189	13.3562	-0.640379	0.04975	0.261205
ENSTGUG00000007098	ENSTGUT00000007371	100222167	TMEM125|transmembrane protein 125	chr8:16340166-16340766				67.054	12.8606	-2.38237	5e-05	0.00169925
ENSTGUG00000007100	ENSTGUT00000007422	100231818	TIE1|tyrosine kinase with immunoglobulin-like and EGF-like domains 1	chr8:16355487-16366992	GO:0005515|protein binding|molecular_function///GO:0018108|peptidyl-tyrosine phosphorylation|biological_process///GO:0004713|protein tyrosine kinase activity|molecular_function///GO:0004866|endopeptidase inhibitor activity|molecular_function///GO:0016772|transferase activity, transferring phosphorus-containing groups|molecular_function///GO:0006468|protein phosphorylation|biological_process///GO:…			5.57591	2.55578	-1.12544	0.01385	0.112993
ENSTGUG00000007125	ENSTGUT00000007400			chr4A:19954231-19955079	GO:0030054|cell junction|cellular_component///GO:0007154|cell communication|biological_process///GO:0005922|connexon complex|cellular_component///GO:0005921|gap junction|cellular_component///GO:0016021|integral component of membrane|cellular_component///GO:0016020|membrane|cellular_component///GO:0005886|plasma membrane|cellular_component			19.5309	2.05685	-3.24725	0.00015	0.00425239
ENSTGUG00000007127	ENSTGUT00000007405	100190749	GJB1|gap junction protein beta-like	chr4A:19956016-19956856	GO:0030054|cell junction|cellular_component///GO:0007154|cell communication|biological_process///GO:0005922|connexon complex|cellular_component///GO:0005921|gap junction|cellular_component///GO:0016021|integral component of membrane|cellular_component///GO:0016020|membrane|cellular_component///GO:0005886|plasma membrane|cellular_component///GO:0042803|protein homodimerization activity|molecular_f…			114.86	16.6616	-2.78528	5e-05	0.00169925
ENSTGUG00000007145	ENSTGUT00000007449		MTUS1|	chr4:41058912-41142353	GO:0005615|extracellular space|cellular_component			23.4341	9.82862	-1.25355	0.00115	0.019512
ENSTGUG00000007153	ENSTGUT00000007443		ADGRD2|	chr17:10610087-10624338	GO:0007166|cell surface receptor signaling pathway|biological_process///GO:0004888|transmembrane signaling receptor activity|molecular_function///GO:0004930|G-protein coupled receptor activity|molecular_function///GO:0007186|G-protein coupled receptor signaling pathway|biological_process///GO:0016021|integral component of membrane|cellular_component///GO:0016020|membrane|cellular_component			3.25576	1.58765	-1.0361	0.0471	0.25258
ENSTGUG00000007170	ENSTGUT00000007469///ENSTGUT00000007471		NR5A1|	chr17:10633255-10671959	GO:0043401|steroid hormone mediated signaling pathway|biological_process///GO:0003707|steroid hormone receptor activity|molecular_function///GO:0043565|sequence-specific DNA binding|molecular_function///GO:0008270|zinc ion binding|molecular_function///GO:0006351|transcription, DNA-templated|biological_process///GO:0003677|DNA binding|molecular_function///GO:0046872|metal ion binding|molecular_fun…			1.79387	0.38687	-2.21316	0.0185	0.136786
ENSTGUG00000007178	ENSTGUT00000007472	100225083	ELOVL1|ELOVL fatty acid elongase 1	chr8:16385441-16387969	GO:0006631|fatty acid metabolic process|biological_process///GO:0006629|lipid metabolic process|biological_process///GO:0006633|fatty acid biosynthetic process|biological_process///GO:0016740|transferase activity|molecular_function///GO:0016021|integral component of membrane|cellular_component///GO:0016020|membrane|cellular_component///GO:0005783|endoplasmic reticulum|cellular_component///GO:0005…			254.235	113.154	-1.16788	0.00015	0.00425239
ENSTGUG00000007197	ENSTGUT00000007551	100228872	|cytochrome P450 2C21-like	chr6:15482690-15488253	GO:0016712|oxidoreductase activity, acting on paired donors, with incorporation or reduction of molecular oxygen, reduced flavin or flavoprotein as one donor, and incorporation of one atom of oxygen|molecular_function///GO:0016705|oxidoreductase activity, acting on paired donors, with incorporation or reduction of molecular oxygen|molecular_function///GO:0004497|monooxygenase activity|molecular_f…			1.6516	0.185997	-3.15051	0.0114	0.0994789
ENSTGUG00000007213	ENSTGUT00000007508	100220061	EPS8L2|EPS8-like 2	chr5:7527922-7557750	GO:0005515|protein binding|molecular_function///GO:0005737|cytoplasm|cellular_component///GO:0005886|plasma membrane|cellular_component///GO:0003779|actin binding|molecular_function///GO:0043547|positive regulation of GTPase activity|biological_process///GO:0005089|Rho guanyl-nucleotide exchange factor activity|molecular_function///GO:0035023|regulation of Rho protein signal transduction|biologic…			5.59927	2.88254	-0.9579	0.0299	0.188155
ENSTGUG00000007271	ENSTGUT00000007652	100222816	|myosin X	chr2:80023564-80149953	GO:0005515|protein binding|molecular_function///GO:0016459|myosin complex|cellular_component///GO:0003774|motor activity|molecular_function///GO:0007165|signal transduction|biological_process///GO:0005856|cytoskeleton|cellular_component///GO:0008152|metabolic process|biological_process///GO:0005524|ATP binding|molecular_function			18.8036	12.028	-0.644612	0.02855	0.182303
ENSTGUG00000007278	ENSTGUT00000007570	100232824	ATPAF2|ATP synthase mitochondrial F1 complex assembly factor 2	chr14:10403502-10407947	GO:0043461|proton-transporting ATP synthase complex assembly|biological_process///GO:0005737|cytoplasm|cellular_component///GO:0005515|protein binding|molecular_function///GO:0016607|nuclear speck|cellular_component			158.776	106.203	-0.580166	0.0384	0.221394
ENSTGUG00000007304	ENSTGUT00000007601	100219022	OPRL1|opiate receptor-like 1	chr20:9117898-9128333	GO:0001626|nociceptin receptor activity|molecular_function///GO:0038003|opioid receptor signaling pathway|biological_process///GO:0004985|opioid receptor activity|molecular_function///GO:0004930|G-protein coupled receptor activity|molecular_function///GO:0004871|signal transducer activity|molecular_function///GO:0007165|signal transduction|biological_process///GO:0007186|G-protein coupled recepto…			67.4528	27.3918	-1.30013	0.0002	0.00536009
ENSTGUG00000007317	ENSTGUT00000007609	100223944	MALL|mal, T-cell differentiation protein-like	chr3:28878817-28880884	GO:0016021|integral component of membrane|cellular_component///GO:0005886|plasma membrane|cellular_component///GO:0000139|Golgi membrane|cellular_component///GO:0005515|protein binding|molecular_function///GO:0045121|membrane raft|cellular_component///GO:0016023|cytoplasmic membrane-bounded vesicle|cellular_component///GO:0030136|clathrin-coated vesicle|cellular_component///GO:0016020|membrane|ce…			8.68978	2.34535	-1.88952	0.00935	0.0871148
ENSTGUG00000007344	ENSTGUT00000007636			chr4:42637807-42638311				13.5979	4.82175	-1.49575	0.01905	0.139845
ENSTGUG00000007356	ENSTGUT00000007764	100224567	|sodium channel, voltage-gated, type I, alpha subunit	chr7:13352990-13415921	GO:0035725|sodium ion transmembrane transport|biological_process///GO:0005272|sodium channel activity|molecular_function///GO:0005248|voltage-gated sodium channel activity|molecular_function///GO:0001518|voltage-gated sodium channel complex|cellular_component///GO:0034765|regulation of ion transmembrane transport|biological_process///GO:0005244|voltage-gated ion channel activity|molecular_functio…			50.315	33.5869	-0.583089	0.03745	0.217025
ENSTGUG00000007421	ENSTGUT00000007728	100229434	GLTP|glycolipid transfer protein	chr15:4631452-4633709	GO:0051861|glycolipid binding|molecular_function///GO:0046836|glycolipid transport|biological_process///GO:0017089|glycolipid transporter activity|molecular_function///GO:0005737|cytoplasm|cellular_component///GO:0008289|lipid binding|molecular_function///GO:0005515|protein binding|molecular_function///GO:0070062|extracellular exosome|cellular_component			66.1469	30.98	-1.09434	0.00245	0.0336703
ENSTGUG00000007453	ENSTGUT00000007753	100228632	CHRNA4|cholinergic receptor, nicotinic, alpha 4 (neuronal)	chr20:9559991-9578878	GO:0098655|cation transmembrane transport|biological_process///GO:0045202|synapse|cellular_component///GO:0004889|acetylcholine-activated cation-selective channel activity|molecular_function///GO:0045211|postsynaptic membrane|cellular_component///GO:0030054|cell junction|cellular_component///GO:0060080|inhibitory postsynaptic potential|biological_process///GO:0051899|membrane depolarization|biolo…			27.447	10.7844	-1.34771	0.00035	0.00814237
ENSTGUG00000007470	ENSTGUT00000007847			chr7:13481282-13513668	GO:0035725|sodium ion transmembrane transport|biological_process///GO:0005248|voltage-gated sodium channel activity|molecular_function///GO:0001518|voltage-gated sodium channel complex|cellular_component///GO:0034765|regulation of ion transmembrane transport|biological_process///GO:0005244|voltage-gated ion channel activity|molecular_function///GO:0006814|sodium ion transport|biological_process//…			5.65028	2.52627	-1.16131	0.01325	0.109926
ENSTGUG00000007473	ENSTGUT00000007800	100223759	|ankyrin repeat domain 13A	chr15:4674548-4684497	GO:0005515|protein binding|molecular_function			31.1311	16.0931	-0.951912	0.00715	0.0729416
ENSTGUG00000007486	ENSTGUT00000007825///ENSTGUT00000007828	100231437	|dynein, axonemal, heavy chain 5	chr2:81235804-81361081	GO:0030286|dynein complex|cellular_component///GO:0007018|microtubule-based movement|biological_process///GO:0003777|microtubule motor activity|molecular_function///GO:0016887|ATPase activity|molecular_function///GO:0016192|vesicle-mediated transport|biological_process///GO:0016020|membrane|cellular_component///GO:0005524|ATP binding|molecular_function///GO:0000166|nucleotide binding|molecular_fu…			1.74225	0.91541	-0.928461	0.02675	0.17396
ENSTGUG00000007510	ENSTGUT00000007817	100231143	PROC|protein C (inactivator of coagulation factors Va and VIIIa)	chr9:7233458-7240820	GO:0005515|protein binding|molecular_function///GO:0007596|blood coagulation|biological_process///GO:0005576|extracellular region|cellular_component///GO:0004252|serine-type endopeptidase activity|molecular_function///GO:0008236|serine-type peptidase activity|molecular_function///GO:0008233|peptidase activity|molecular_function///GO:0006508|proteolysis|biological_process///GO:0005509|calcium ion …			2.72871	1.09841	-1.3128	0.0311	0.192803
ENSTGUG00000007514	ENSTGUT00000007813	100229475	SALL1|sal-like 1 (Drosophila)	chr11:9790179-9802832	GO:0046872|metal ion binding|molecular_function///GO:0003676|nucleic acid binding|molecular_function///GO:0005634|nucleus|cellular_component///GO:0005737|cytoplasm|cellular_component///GO:0000122|negative regulation of transcription from RNA polymerase II promoter|biological_process///GO:0045944|positive regulation of transcription from RNA polymerase II promoter|biological_process///GO:0045892|n…			60.9628	40.7181	-0.582257	0.03995	0.227077
ENSTGUG00000007527	ENSTGUT00000007836		MAP7D2|	chr1:14646060-14677441	GO:0015630|microtubule cytoskeleton|cellular_component///GO:0000226|microtubule cytoskeleton organization|biological_process			122.568	66.1043	-0.890765	0.00305	0.0401554
ENSTGUG00000007528	ENSTGUT00000007829	100226749	NKX2-2|homeobox protein Nkx-2.2a-like	chr3:29202466-29203272	GO:0043565|sequence-specific DNA binding|molecular_function///GO:0003677|DNA binding|molecular_function///GO:0006355|regulation of transcription, DNA-templated|biological_process///GO:0005634|nucleus|cellular_component///GO:0060580|ventral spinal cord interneuron fate determination|biological_process///GO:0021530|spinal cord oligodendrocyte cell fate specification|biological_process///GO:0021529|…			44.4116	8.61139	-2.36662	5e-05	0.00169925
ENSTGUG00000007574	ENSTGUT00000007899		SLC6A9|	chr8:17221637-17225617	GO:0005328|neurotransmitter:sodium symporter activity|molecular_function///GO:0015293|symporter activity|molecular_function///GO:0006836|neurotransmitter transport|biological_process///GO:0061537|glycine secretion, neurotransmission|biological_process///GO:0015816|glycine transport|biological_process///GO:0015187|glycine transmembrane transporter activity|molecular_function///GO:0005886|plasma me…			151.594	84.8478	-0.837268	0.0031	0.0407186
ENSTGUG00000007625	ENSTGUT00000007950		RNF220|	chr8:17464142-17689061	GO:0005515|protein binding|molecular_function///GO:0008270|zinc ion binding|molecular_function///GO:0046872|metal ion binding|molecular_function///GO:0090263|positive regulation of canonical Wnt signaling pathway|biological_process///GO:0005737|cytoplasm|cellular_component///GO:0004842|ubiquitin-protein transferase activity|molecular_function///GO:0016567|protein ubiquitination|biological_process…			28.2155	13.9198	-1.01935	0.0036	0.0452829
ENSTGUG00000007673	ENSTGUT00000007987	100230877	WNT8B|wingless-type MMTV integration site family, member 8B	chr6:16481780-16488236	GO:0016055|Wnt signaling pathway|biological_process///GO:0005578|proteinaceous extracellular matrix|cellular_component///GO:0005576|extracellular region|cellular_component///GO:0007275|multicellular organismal development|biological_process///GO:0005102|receptor binding|molecular_function			1.5231	0.208293	-2.87032	0.0275	0.177406
ENSTGUG00000007683	ENSTGUT00000008009	100229833	SCD|stearoyl-CoA desaturase (delta-9-desaturase)	chr6:16521191-16538097	GO:0016717|oxidoreductase activity, acting on paired donors, with oxidation of a pair of donors resulting in the reduction of molecular oxygen to two molecules of water|molecular_function///GO:0006629|lipid metabolic process|biological_process///GO:0006633|fatty acid biosynthetic process|biological_process///GO:0016021|integral component of membrane|cellular_component///GO:0055114|oxidation-reduc…			175.143	86.2361	-1.02217	0.0021	0.0299549
ENSTGUG00000007711	ENSTGUT00000008016	100231339	UTS2R|urotensin-2 receptor-like	chr18:6854593-6855739	GO:0001604|urotensin II receptor activity|molecular_function///GO:0042312|regulation of vasodilation|biological_process///GO:0008217|regulation of blood pressure|biological_process///GO:0004930|G-protein coupled receptor activity|molecular_function///GO:0004871|signal transducer activity|molecular_function///GO:0007165|signal transduction|biological_process///GO:0007186|G-protein coupled receptor…			9.8979	4.4238	-1.16184	0.01805	0.134428
ENSTGUG00000007712	ENSTGUT00000008020		CIDEC|	chr11:11145229-11146973	GO:0006915|apoptotic process|biological_process///GO:0005622|intracellular|cellular_component			4.15359	1.02793	-2.01462	0.04615	0.248937
ENSTGUG00000007730	ENSTGUT00000008075	100228311	GLP1R|glucagon-like peptide 1 receptor	chr3:30077557-30133438	GO:0071377|cellular response to glucagon stimulus|biological_process///GO:0008528|G-protein coupled peptide receptor activity|molecular_function///GO:0004967|glucagon receptor activity|molecular_function///GO:0007166|cell surface receptor signaling pathway|biological_process///GO:0004888|transmembrane signaling receptor activity|molecular_function///GO:0004930|G-protein coupled receptor activity|…			15.3756	2.84505	-2.43412	5e-05	0.00169925
ENSTGUG00000007756	ENSTGUT00000008108			chr4:43777989-43801290	GO:0005515|protein binding|molecular_function///GO:0005018|platelet-derived growth factor alpha-receptor activity|molecular_function///GO:0048008|platelet-derived growth factor receptor signaling pathway|biological_process///GO:0006935|chemotaxis|biological_process///GO:0007169|transmembrane receptor protein tyrosine kinase signaling pathway|biological_process///GO:0004714|transmembrane receptor …			17.7312	8.121	-1.12656	0.0023	0.0320778
ENSTGUG00000007814	ENSTGUT00000008125	100221981	|cell cycle exit and neuronal differentiation 1	chr5:8128659-8129049				289.759	158.246	-0.872681	0.01185	0.101753
ENSTGUG00000007851	ENSTGUT00000008195	100219729	MDGA1|MAM domain containing glycosylphosphatidylinositol anchor 1	chr3:30808358-30901749	GO:0005515|protein binding|molecular_function///GO:0016020|membrane|cellular_component///GO:0005615|extracellular space|cellular_component///GO:0005886|plasma membrane|cellular_component///GO:0005794|Golgi apparatus|cellular_component///GO:0046658|anchored component of plasma membrane|cellular_component			9.77749	4.53149	-1.10948	0.00535	0.0601835
ENSTGUG00000007900	ENSTGUT00000008220	100219534	SCG2|secretogranin II	chr9:9273796-9275674	GO:0030141|secretory granule|cellular_component///GO:0005615|extracellular space|cellular_component///GO:0001525|angiogenesis|biological_process///GO:0035556|intracellular signal transduction|biological_process///GO:0005125|cytokine activity|molecular_function///GO:0000165|MAPK cascade|biological_process///GO:2001237|negative regulation of extrinsic apoptotic signaling pathway|biological_process/…			1503.05	675.294	-1.1543	0.00215	0.0305522
ENSTGUG00000007916	ENSTGUT00000008233			chr6:16844865-16845951				60.7306	8.50498	-2.83604	0.0078	0.0770643
ENSTGUG00000007930	ENSTGUT00000008255///ENSTGUT00000008259	100226623	DDC|dopa decarboxylase (aromatic L-amino acid decarboxylase)	chr2:85697011-85744021	GO:0006520|cellular amino acid metabolic process|biological_process///GO:0016831|carboxy-lyase activity|molecular_function///GO:0030170|pyridoxal phosphate binding|molecular_function///GO:0019752|carboxylic acid metabolic process|biological_process///GO:0016829|lyase activity|molecular_function///GO:0003824|catalytic activity|molecular_function///GO:0004058|aromatic-L-amino-acid decarboxylase act…			25.9765	7.47707	-1.79666	0.0003	0.00721727
ENSTGUG00000007936	ENSTGUT00000008298	100222334	|ubiquitin specific peptidase 32	chr19:9706375-9765364	GO:0008234|cysteine-type peptidase activity|molecular_function///GO:0004843|ubiquitin-specific protease activity|molecular_function///GO:0036459|ubiquitinyl hydrolase activity|molecular_function///GO:0008233|peptidase activity|molecular_function///GO:0006511|ubiquitin-dependent protein catabolic process|biological_process///GO:0006508|proteolysis|biological_process///GO:0005509|calcium ion bindin…			41.2761	25.3472	-0.703479	0.0132	0.109926
ENSTGUG00000007971	ENSTGUT00000008318	100218865	PRPSAP1|phosphoribosyl pyrophosphate synthetase-associated protein 1	chr18:8008869-8033058	GO:0004749|ribose phosphate diphosphokinase activity|molecular_function///GO:0000287|magnesium ion binding|molecular_function///GO:0009165|nucleotide biosynthetic process|biological_process///GO:0005515|protein binding|molecular_function			120.348	65.8321	-0.870352	0.00445	0.0527409
ENSTGUG00000007974	ENSTGUT00000008312	100220269	TMEM27|transmembrane protein 27	chr1:16785213-16807536	GO:0008241|peptidyl-dipeptidase activity|molecular_function///GO:0008237|metallopeptidase activity|molecular_function///GO:0006508|proteolysis|biological_process///GO:0016020|membrane|cellular_component///GO:0005737|cytoplasm|cellular_component///GO:0045956|positive regulation of calcium ion-dependent exocytosis|biological_process///GO:0005515|protein binding|molecular_function///GO:0070062|extra…			23.8216	1.27203	-4.22706	0.00075	0.0143428
ENSTGUG00000007977	ENSTGUT00000008316	100219469	CA4|carbonic anhydrase IV	chr19:9778652-9791534	GO:0004089|carbonate dehydratase activity|molecular_function///GO:0006730|one-carbon metabolic process|biological_process///GO:0031225|anchored component of membrane|cellular_component///GO:0008270|zinc ion binding|molecular_function///GO:0046872|metal ion binding|molecular_function///GO:0005886|plasma membrane|cellular_component///GO:0005794|Golgi apparatus|cellular_component///GO:0048471|perinu…			28.4379	8.60708	-1.72422	0.0002	0.0053601
ENSTGUG00000007989	ENSTGUT00000008387		FRYL|	chr4:44883809-44978446	GO:0005488|binding|molecular_function			12.8054	7.35145	-0.800653	0.0092	0.0862156
ENSTGUG00000007992	ENSTGUT00000008321	100217675	VSTM2A|V-set and transmembrane domain containing 2A	chr2:87125313-87149194	GO:0005515|protein binding|molecular_function			449.259	295.053	-0.606575	0.0303	0.189825
ENSTGUG00000008023	ENSTGUT00000008372	100232755	CARD11|caspase recruitment domain family, member 11	chr14:12225047-12248583	GO:0005515|protein binding|molecular_function///GO:0042981|regulation of apoptotic process|biological_process///GO:0005737|cytoplasm|cellular_component///GO:0005886|plasma membrane|cellular_component///GO:0051092|positive regulation of NF-kappaB transcription factor activity|biological_process///GO:0070062|extracellular exosome|cellular_component///GO:0045121|membrane raft|cellular_component///GO…			2.44134	1.14309	-1.09473	0.0344	0.206235
ENSTGUG00000008037	ENSTGUT00000008458	100223411	|dedicator of cytokinesis 10	chr9:9611357-9760928	GO:0005488|binding|molecular_function///GO:0043547|positive regulation of GTPase activity|biological_process///GO:0005085|guanyl-nucleotide exchange factor activity|molecular_function///GO:0007264|small GTPase mediated signal transduction|biological_process///GO:0005622|intracellular|cellular_component			9.66831	3.28801	-1.55605	5e-05	0.00169925
ENSTGUG00000008062	ENSTGUT00000008390		GDF2|	chr6:17055182-17057552	GO:0040007|growth|biological_process///GO:0005576|extracellular region|cellular_component///GO:0008083|growth factor activity|molecular_function///GO:0001525|angiogenesis|biological_process///GO:0045944|positive regulation of transcription from RNA polymerase II promoter|biological_process///GO:0045893|positive regulation of transcription, DNA-templated|biological_process///GO:0005515|protein bin…			1.55088	0.360132	-2.10649	0.0227	0.156651
ENSTGUG00000008074	ENSTGUT00000008570		ACACA|	chr19:10154217-10261835	GO:0008716|D-alanine-D-alanine ligase activity|molecular_function///GO:0004075|biotin carboxylase activity|molecular_function///GO:0003989|acetyl-CoA carboxylase activity|molecular_function///GO:0006633|fatty acid biosynthetic process|biological_process///GO:0016874|ligase activity|molecular_function///GO:0005623|cell|cellular_component///GO:0003824|catalytic activity|molecular_function///GO:0046…			16.0306	9.12999	-0.81214	0.00565	0.062745
ENSTGUG00000008080	ENSTGUT00000008424	100227068	FIGF|vascular endothelial growth factor D-like	chr1:16956278-16985864	GO:0051781|positive regulation of cell division|biological_process///GO:0008083|growth factor activity|molecular_function///GO:0050918|positive chemotaxis|biological_process///GO:0042056|chemoattractant activity|molecular_function///GO:0050930|induction of positive chemotaxis|biological_process///GO:0005172|vascular endothelial growth factor receptor binding|molecular_function///GO:0060754|positi…			9.78852	1.96659	-2.3154	0.00055	0.0114074
ENSTGUG00000008108	ENSTGUT00000008457	100223982	SWAP70|SWAP switching B-cell complex 70kDa subunit	chr5:8788262-8825316	GO:0005515|protein binding|molecular_function///GO:0005634|nucleus|cellular_component///GO:0005524|ATP binding|molecular_function///GO:0003677|DNA binding|molecular_function///GO:0005829|cytosol|cellular_component///GO:0007204|positive regulation of cytosolic calcium ion concentration|biological_process///GO:0051017|actin filament bundle assembly|biological_process///GO:0030835|negative regulatio…			94.2258	54.3356	-0.794225	0.00785	0.0773551
ENSTGUG00000008126	ENSTGUT00000008475	100230840	MOSPD2|motile sperm domain containing 2	chr1:17238793-17269279	GO:0016020|membrane|cellular_component			124.646	59.1564	-1.07523	0.0003	0.00721727
ENSTGUG00000008149	ENSTGUT00000008494	100218394	GLRA2|glycine receptor, alpha 2	chr1:17321878-17448461	GO:1902476|chloride transmembrane transport|biological_process///GO:0022824|transmitter-gated ion channel activity|molecular_function///GO:0016934|extracellular-glycine-gated chloride channel activity|molecular_function///GO:0016594|glycine binding|molecular_function///GO:0045202|synapse|cellular_component///GO:0045211|postsynaptic membrane|cellular_component///GO:0030054|cell junction|cellular_c…			144.325	94.2514	-0.614737	0.03455	0.207025
ENSTGUG00000008155	ENSTGUT00000008498	100228307	PLD5|phospholipase D family, member 5	chr3:31864925-32029177	GO:0003824|catalytic activity|molecular_function///GO:0008152|metabolic process|biological_process			21.0191	8.49999	-1.30617	0.0058	0.063659
ENSTGUG00000008175	ENSTGUT00000008511	100225377	LUM|lumican	chr1A:43282731-43289965	GO:0005515|protein binding|molecular_function///GO:0030199|collagen fibril organization|biological_process///GO:0007601|visual perception|biological_process///GO:0005578|proteinaceous extracellular matrix|cellular_component///GO:0005615|extracellular space|cellular_component///GO:0031012|extracellular matrix|cellular_component///GO:0070062|extracellular exosome|cellular_component///GO:0005518|col…			29.4129	10.4382	-1.49458	0.00105	0.0182545
ENSTGUG00000008243	ENSTGUT00000008582	100190752	TMSB4Y|thymosin beta 4-like	chr1:18273959-18275703	GO:0042989|sequestering of actin monomers|biological_process///GO:0003785|actin monomer binding|molecular_function///GO:0003779|actin binding|molecular_function///GO:0007015|actin filament organization|biological_process///GO:0030036|actin cytoskeleton organization|biological_process///GO:0005737|cytoplasm|cellular_component///GO:0030334|regulation of cell migration|biological_process///GO:000582…			3291.03	2141.41	-0.619978	0.03235	0.19762
ENSTGUG00000008250	ENSTGUT00000008587	100219305///100231797	TLR7|toll-like receptor 7///TLR7|toll-like receptor 7-like	chr1:18331486-18334567	GO:0005515|protein binding|molecular_function///GO:0034154|toll-like receptor 7 signaling pathway|biological_process///GO:0003727|single-stranded RNA binding|molecular_function///GO:0051607|defense response to virus|biological_process///GO:0045087|innate immune response|biological_process///GO:0004888|transmembrane signaling receptor activity|molecular_function///GO:0002755|MyD88-dependent toll-l…			1.54888	0.481502	-1.68561	0.006	0.064907
ENSTGUG00000008254	ENSTGUT00000008609	100224850	PCK1|phosphoenolpyruvate carboxykinase 1 (soluble)	chr20:12828399-12834995	GO:0004613|phosphoenolpyruvate carboxykinase (GTP) activity|molecular_function///GO:0017076|purine nucleotide binding|molecular_function///GO:0004611|phosphoenolpyruvate carboxykinase activity|molecular_function///GO:0006094|gluconeogenesis|biological_process///GO:0005525|GTP binding|molecular_function///GO:0000287|magnesium ion binding|molecular_function///GO:0070062|extracellular exosome|cellul…			6.10082	0.626909	-3.28267	0.00025	0.00632455
ENSTGUG00000008261	ENSTGUT00000008602	100230080	|thiamine transporter 2-like	chr9:10710578-10715760	GO:0016021|integral component of membrane|cellular_component///GO:0055085|transmembrane transport|biological_process///GO:0006810|transport|biological_process///GO:0016020|membrane|cellular_component			4.00954	1.66289	-1.26974	0.0148	0.118096
ENSTGUG00000008294	ENSTGUT00000008645	100229486	|RAN binding protein 1	chr15:7583203-7591888	GO:0046907|intracellular transport|biological_process///GO:0005622|intracellular|cellular_component			264.62	141.509	-0.903026	0.0032	0.0415963
ENSTGUG00000008336	ENSTGUT00000008678	100223224	|AN1-type zinc finger protein 2B-like	chr14:13456789-13459816	GO:0008270|zinc ion binding|molecular_function///GO:0046872|metal ion binding|molecular_function			113.556	62.7075	-0.856689	0.01095	0.0969011
ENSTGUG00000008337	ENSTGUT00000008707	100218201	SLC6A6|solute carrier family 6 (neurotransmitter transporter, taurine), member 6	chr12:11479246-11506688	GO:1903825|organic acid transmembrane transport|biological_process///GO:0005369|taurine:sodium symporter activity|molecular_function///GO:0005328|neurotransmitter:sodium symporter activity|molecular_function///GO:0015293|symporter activity|molecular_function///GO:0005887|integral component of plasma membrane|cellular_component///GO:0006836|neurotransmitter transport|biological_process///GO:001602…			46.1465	26.5401	-0.798045	0.02905	0.184868
ENSTGUG00000008341	ENSTGUT00000008686			chr15:7746321-7760629	GO:0042135|neurotransmitter catabolic process|biological_process///GO:0016206|catechol O-methyltransferase activity|molecular_function///GO:0006584|catecholamine metabolic process|biological_process///GO:0008171|O-methyltransferase activity|molecular_function///GO:0000287|magnesium ion binding|molecular_function///GO:0032259|methylation|biological_process			248.337	165.302	-0.587191	0.03225	0.197437
ENSTGUG00000008411	ENSTGUT00000008749			chr15:8031783-8031903				8123.97	4238.93	-0.938484	0.01115	0.0979793
ENSTGUG00000008412	ENSTGUT00000008783	100220874	SEPT5|septin 5	chr15:8032892-8045037	GO:0017157|regulation of exocytosis|biological_process///GO:0008021|synaptic vesicle|cellular_component///GO:0003924|GTPase activity|molecular_function///GO:0005525|GTP binding|molecular_function///GO:0043195|terminal bouton|cellular_component///GO:0045202|synapse|cellular_component///GO:0043679|axon terminus|cellular_component///GO:0005938|cell cortex|cellular_component///GO:0005515|protein bind…			724.923	412.705	-0.812716	0.0053	0.0597999
ENSTGUG00000008418	ENSTGUT00000008867	100231862	|cytochrome P450 4B1-like	chr8:19098677-19109889	GO:0016705|oxidoreductase activity, acting on paired donors, with incorporation or reduction of molecular oxygen|molecular_function///GO:0004497|monooxygenase activity|molecular_function///GO:0020037|heme binding|molecular_function///GO:0005506|iron ion binding|molecular_function///GO:0046872|metal ion binding|molecular_function///GO:0055114|oxidation-reduction process|biological_process///GO:001…			58.0847	17.6875	-1.71543	5e-05	0.00169925
ENSTGUG00000008419	ENSTGUT00000008779		GABRG1|	chr4:45824609-45833223	GO:0016021|integral component of membrane|cellular_component///GO:0007214|gamma-aminobutyric acid signaling pathway|biological_process///GO:0006821|chloride transport|biological_process///GO:0005230|extracellular ligand-gated ion channel activity|molecular_function///GO:0004890|GABA-A receptor activity|molecular_function///GO:0034220|ion transmembrane transport|biological_process///GO:0006811|ion…			20.121	10.46	-0.94382	0.03725	0.216311
ENSTGUG00000008472	ENSTGUT00000008812	100225819	MC3R|melanocortin 3 receptor	chr20:13442522-13443407	GO:0004977|melanocortin receptor activity|molecular_function///GO:0004930|G-protein coupled receptor activity|molecular_function///GO:0004871|signal transducer activity|molecular_function///GO:0007165|signal transduction|biological_process///GO:0007186|G-protein coupled receptor signaling pathway|biological_process///GO:0060259|regulation of feeding behavior|biological_process///GO:0045475|locomo…			11.5877	2.52496	-2.19826	0.0008	0.0150691
ENSTGUG00000008508	ENSTGUT00000008851	100232417	PPP1R3C|protein phosphatase 1, regulatory subunit 3C	chr6:18933360-18934317	GO:0005515|protein binding|molecular_function///GO:0019888|protein phosphatase regulator activity|molecular_function///GO:0050790|regulation of catalytic activity|biological_process///GO:0019903|protein phosphatase binding|molecular_function///GO:0005978|glycogen biosynthetic process|biological_process///GO:0005977|glycogen metabolic process|biological_process			132.307	59.3218	-1.15725	0.00025	0.00632455
ENSTGUG00000008509	ENSTGUT00000008854	100228652	|calcitonin gene-related peptide-like	chr5:10219058-10220570	GO:0005576|extracellular region|cellular_component///GO:0005179|hormone activity|molecular_function			454.353	5.12957	-6.46883	5e-05	0.00169925
ENSTGUG00000008517	ENSTGUT00000008860	100223455	IRX1|iroquois-class homeodomain protein irx-1-A-like	chr2:92289875-92291960	GO:0043565|sequence-specific DNA binding|molecular_function///GO:0003677|DNA binding|molecular_function///GO:0006355|regulation of transcription, DNA-templated|biological_process///GO:0005634|nucleus|cellular_component///GO:0072272|proximal/distal pattern formation involved in metanephric nephron development|biological_process///GO:0072086|specification of loop of Henle identity|biological_proces…			2.69936	0.657891	-2.0367	0.0161	0.125888
ENSTGUG00000008550	ENSTGUT00000008896		BCAS1|	chr20:13675994-13679706	GO:0070062|extracellular exosome|cellular_component			821.284	296.063	-1.47197	5e-05	0.00169925
ENSTGUG00000008586	ENSTGUT00000008938		AGBL4|	chr8:20099939-20299834	GO:0004181|metallocarboxypeptidase activity|molecular_function///GO:0006508|proteolysis|biological_process///GO:0008270|zinc ion binding|molecular_function///GO:0035610|protein side chain deglutamylation|biological_process///GO:0035609|C-terminal protein deglutamylation|biological_process///GO:0015631|tubulin binding|molecular_function///GO:0005829|cytosol|cellular_component///GO:0005515|protein …			5.76371	2.13568	-1.4323	0.0168	0.1293
ENSTGUG00000008618	ENSTGUT00000008982		LIMCH1|	chr4:47238395-47305702	GO:0005515|protein binding|molecular_function///GO:0008270|zinc ion binding|molecular_function///GO:0046872|metal ion binding|molecular_function			24.4083	15.1122	-0.69166	0.0395	0.225204
ENSTGUG00000008661	ENSTGUT00000009041		VIT|	chr3:35644266-35696543	GO:0005578|proteinaceous extracellular matrix|cellular_component///GO:0030198|extracellular matrix organization|biological_process///GO:0005614|interstitial matrix|cellular_component///GO:0005539|glycosaminoglycan binding|molecular_function///GO:0010811|positive regulation of cell-substrate adhesion|biological_process			35.0525	20.6687	-0.762069	0.0254	0.16789
ENSTGUG00000008670	ENSTGUT00000009021	100221634	PARD6B|par-6 partitioning defective 6 homolog beta (C. elegans)	chr20:14726445-14738751	GO:0005515|protein binding|molecular_function///GO:0045177|apical part of cell|cellular_component///GO:0005938|cell cortex|cellular_component///GO:0005923|bicellular tight junction|cellular_component///GO:0005634|nucleus|cellular_component///GO:0005737|cytoplasm|cellular_component///GO:0005886|plasma membrane|cellular_component///GO:0006461|protein complex assembly|biological_process///GO:0070062…			8.38242	4.21498	-0.99184	0.0494	0.260215
ENSTGUG00000008768	ENSTGUT00000009132	100228614	RBP4|retinol binding protein 4, plasma	chr6:19376453-19379088	GO:0030682|evasion or tolerance of host defense response|biological_process///GO:0036094|small molecule binding|molecular_function///GO:0005501|retinoid binding|molecular_function///GO:0005576|extracellular region|cellular_component///GO:0005215|transporter activity|molecular_function///GO:0006810|transport|biological_process///GO:0005615|extracellular space|cellular_component///GO:0042572|retino…			26.5121	1.12212	-4.56235	0.00045	0.00983983
ENSTGUG00000008813	ENSTGUT00000009169	100224825	|ferritin light chain-like	chr5:11875243-11880120	GO:0008199|ferric iron binding|molecular_function///GO:0006879|cellular iron ion homeostasis|biological_process///GO:0006826|iron ion transport|biological_process///GO:0005623|cell|cellular_component///GO:0046872|metal ion binding|molecular_function			6.05969	2.57624	-1.23398	0.0444	0.242716
ENSTGUG00000008826	ENSTGUT00000009191	100226536	FADS6|fatty acid desaturase 6	chr18:9009491-9013816	GO:0006629|lipid metabolic process|biological_process			23.282	11.2549	-1.04867	0.01955	0.142036
ENSTGUG00000008835	ENSTGUT00000009192			chr9:13100022-13107966				2.33177	0.388347	-2.58601	0.0285	0.18219
ENSTGUG00000008841	ENSTGUT00000009218	100229598	|tryptophan hydroxylase 1	chr5:12173284-12181646	GO:0042427|serotonin biosynthetic process|biological_process///GO:0004510|tryptophan 5-monooxygenase activity|molecular_function///GO:0016714|oxidoreductase activity, acting on paired donors, with incorporation or reduction of molecular oxygen, reduced pteridine as one donor, and incorporation of one atom of oxygen|molecular_function///GO:0016597|amino acid binding|molecular_function///GO:0009072…			14.3815	1.39407	-3.36684	5e-05	0.00169925
ENSTGUG00000008845	ENSTGUT00000009219	100222062	CPB1|carboxypeptidase B1 (tissue)	chr9:14004720-14023429	GO:0004181|metallocarboxypeptidase activity|molecular_function///GO:0004180|carboxypeptidase activity|molecular_function///GO:0006508|proteolysis|biological_process///GO:0008270|zinc ion binding|molecular_function			1.69674	0.467173	-1.86074	0.02635	0.171953
ENSTGUG00000008881	ENSTGUT00000009243	100190421	IFI6|interferon, alpha-inducible protein 6	chr2:94975561-94980116	GO:0016021|integral component of membrane|cellular_component			769.936	197.673	-1.96162	5e-05	0.00169925
ENSTGUG00000008894	ENSTGUT00000009254	100232765	RAB3B|RAB3B, member RAS oncogene family	chr8:21725861-21762589	GO:0007165|signal transduction|biological_process///GO:0006913|nucleocytoplasmic transport|biological_process///GO:0006886|intracellular protein transport|biological_process///GO:0007264|small GTPase mediated signal transduction|biological_process///GO:0003924|GTPase activity|molecular_function///GO:0015031|protein transport|biological_process///GO:0005525|GTP binding|molecular_function///GO:0005…			255.158	128.908	-0.985051	0.00375	0.0467012
ENSTGUG00000008902	ENSTGUT00000009278///ENSTGUT00000009280		SCGN|	chr2:95177115-95201196	GO:0005509|calcium ion binding|molecular_function			12.5885	5.86791	-1.10119	0.0347	0.207452
ENSTGUG00000008910	ENSTGUT00000009292	100223320	SLC13A5|solute carrier family 13 (sodium-dependent citrate transporter), member 5	chr19:11447859-11460411	GO:0006814|sodium ion transport|biological_process///GO:0005215|transporter activity|molecular_function///GO:0016021|integral component of membrane|cellular_component///GO:0055085|transmembrane transport|biological_process///GO:0016020|membrane|cellular_component///GO:0071422|succinate transmembrane transport|biological_process///GO:0035674|tricarboxylic acid transmembrane transport|biological_pr…			117.566	76.8685	-0.613006	0.03895	0.223083
ENSTGUG00000008923	ENSTGUT00000009377		LTBP1|	chr3:36587150-36769948	GO:0005515|protein binding|molecular_function///GO:0005509|calcium ion binding|molecular_function///GO:0060976|coronary vasculature development|biological_process///GO:0035904|aorta development|biological_process///GO:0003281|ventricular septum development|biological_process///GO:0005578|proteinaceous extracellular matrix|cellular_component///GO:0031012|extracellular matrix|cellular_component///G…			29.5518	10.137	-1.54362	5e-05	0.00169925
ENSTGUG00000008930	ENSTGUT00000009295	100223914	|lactate dehydrogenase A	chr5:12283558-12288196	GO:0004459|L-lactate dehydrogenase activity|molecular_function///GO:0019752|carboxylic acid metabolic process|biological_process///GO:0016616|oxidoreductase activity, acting on the CH-OH group of donors, NAD or NADP as acceptor|molecular_function///GO:0005737|cytoplasm|cellular_component///GO:0003824|catalytic activity|molecular_function///GO:0005975|carbohydrate metabolic process|biological_proc…			915.854	620.387	-0.561949	0.04355	0.239578
ENSTGUG00000008937	ENSTGUT00000009337	100217699	|solute carrier family 17 (sodium-dependent inorganic phosphate cotransporter), member 8	chr1A:46629156-46654375	GO:0016021|integral component of membrane|cellular_component///GO:0055085|transmembrane transport|biological_process			2.02233	0.420843	-2.26467	0.0062	0.0661822
ENSTGUG00000008943	ENSTGUT00000009327	100229619	UEVLD|UEV and lactate/malate dehyrogenase domains	chr5:12310141-12320165	GO:0006464|cellular protein modification process|biological_process///GO:0019752|carboxylic acid metabolic process|biological_process///GO:0016616|oxidoreductase activity, acting on the CH-OH group of donors, NAD or NADP as acceptor|molecular_function///GO:0015031|protein transport|biological_process///GO:0003824|catalytic activity|molecular_function///GO:0005975|carbohydrate metabolic process|bi…			29.3493	14.9089	-0.977148	0.00735	0.0738469
ENSTGUG00000008991	ENSTGUT00000009362	100223081	APOD|apolipoprotein D	chr9:14320361-14324106	GO:0030682|evasion or tolerance of host defense response|biological_process///GO:0036094|small molecule binding|molecular_function///GO:0005576|extracellular region|cellular_component///GO:0008289|lipid binding|molecular_function///GO:0005215|transporter activity|molecular_function///GO:0005615|extracellular space|cellular_component///GO:0006629|lipid metabolic process|biological_process///GO:004…			571.45	68.9882	-3.0502	5e-05	0.00169925
ENSTGUG00000008993	ENSTGUT00000009399	100224552	NCOA3|nuclear receptor coactivator 3	chr20:15602186-15623134	GO:0035257|nuclear hormone receptor binding|molecular_function///GO:0030374|ligand-dependent nuclear receptor transcription coactivator activity|molecular_function///GO:0016573|histone acetylation|biological_process///GO:0004402|histone acetyltransferase activity|molecular_function///GO:0004871|signal transducer activity|molecular_function///GO:0007165|signal transduction|biological_process///GO:…			28.5797	18.8807	-0.598079	0.048	0.255826
ENSTGUG00000009008	ENSTGUT00000009404		ANO4|	chr1A:46846421-46951285	GO:0016021|integral component of membrane|cellular_component///GO:0016020|membrane|cellular_component///GO:0005886|plasma membrane|cellular_component///GO:0006821|chloride transport|biological_process///GO:1902476|chloride transmembrane transport|biological_process///GO:0005229|intracellular calcium activated chloride channel activity|molecular_function///GO:0005622|intracellular|cellular_compone…			38.8512	22.3446	-0.798035	0.01745	0.131963
ENSTGUG00000009013	ENSTGUT00000009379	100218008	ZNF536|zinc finger protein 536	chr11:15011182-15080383	GO:0046872|metal ion binding|molecular_function///GO:0003676|nucleic acid binding|molecular_function///GO:0044323|retinoic acid-responsive element binding|molecular_function///GO:0045665|negative regulation of neuron differentiation|biological_process///GO:0048387|negative regulation of retinoic acid receptor signaling pathway|biological_process///GO:0000122|negative regulation of transcription f…			16.4358	10.3484	-0.667433	0.04185	0.233759
ENSTGUG00000009015	ENSTGUT00000009409	100229237	RASGRP3|RAS guanyl releasing protein 3 (calcium and DAG-regulated)	chr3:36815298-36843283	GO:0043087|regulation of GTPase activity|biological_process///GO:0005096|GTPase activator activity|molecular_function///GO:0043547|positive regulation of GTPase activity|biological_process///GO:0005085|guanyl-nucleotide exchange factor activity|molecular_function///GO:0007265|Ras protein signal transduction|biological_process///GO:0007264|small GTPase mediated signal transduction|biological_proce…			26.4148	8.15655	-1.69531	5e-05	0.00169925
ENSTGUG00000009022	ENSTGUT00000009418	100217815	SPATA20|spermatogenesis associated 20	chr18:9242997-9252199	GO:0003824|catalytic activity|molecular_function///GO:0005515|protein binding|molecular_function///GO:0008152|metabolic process|biological_process			47.3769	30.5797	-0.631612	0.03725	0.216311
ENSTGUG00000009034	ENSTGUT00000009402	100190082	ACOT13|thioesterase superfamily member 2-like	chr2:95598722-95605056	GO:0005739|mitochondrion|cellular_component///GO:0005634|nucleus|cellular_component///GO:0070062|extracellular exosome|cellular_component///GO:0047617|acyl-CoA hydrolase activity|molecular_function///GO:0051289|protein homotetramerization|biological_process			398.495	265.945	-0.583434	0.03615	0.212992
ENSTGUG00000009051	ENSTGUT00000009443		MBP|	chr2:95913201-95970485	GO:0019911|structural constituent of myelin sheath|molecular_function///GO:0033269|internode region of axon|cellular_component///GO:0061024|membrane organization|biological_process///GO:0009636|response to toxic substance|biological_process///GO:0043209|myelin sheath|cellular_component///GO:0002020|protease binding|molecular_function///GO:0042995|cell projection|cellular_component///GO:0043025|ne…			9049.15	2496.57	-1.85783	0.03945	0.225033
ENSTGUG00000009101	ENSTGUT00000009503	100223795	ADGRA1|probable G-protein coupled receptor 125-like	chr6:20670608-20831969	GO:0005515|protein binding|molecular_function///GO:0007166|cell surface receptor signaling pathway|biological_process///GO:0004888|transmembrane signaling receptor activity|molecular_function///GO:0004930|G-protein coupled receptor activity|molecular_function///GO:0004871|signal transducer activity|molecular_function///GO:0007165|signal transduction|biological_process///GO:0007186|G-protein coupl…			43.0262	28.1423	-0.612478	0.03745	0.217025
ENSTGUG00000009192	ENSTGUT00000009632	100228411	ACOX2|acyl-CoA oxidase 2, branched chain	chr12:12496211-12512594	GO:0006635|fatty acid beta-oxidation|biological_process///GO:0003997|acyl-CoA oxidase activity|molecular_function///GO:0005777|peroxisome|cellular_component///GO:0016627|oxidoreductase activity, acting on the CH-CH group of donors|molecular_function///GO:0003995|acyl-CoA dehydrogenase activity|molecular_function///GO:0006631|fatty acid metabolic process|biological_process///GO:0050660|flavin aden…			48.5082	32.502	-0.577701	0.04765	0.254803
ENSTGUG00000009205	ENSTGUT00000009591	100217599	CBLN2|cerebellin 2 precursor	chr2:97993935-97997314	GO:0005515|protein binding|molecular_function///GO:0005615|extracellular space|cellular_component///GO:0051965|positive regulation of synapse assembly|biological_process			20.5701	5.98811	-1.78037	0.00165	0.0251241
ENSTGUG00000009222	ENSTGUT00000009611///ENSTGUT00000009616///ENSTGUT00000009622			chr9:14944628-14963100				1.98646	0.869366	-1.19217	0.0313	0.193511
ENSTGUG00000009234	ENSTGUT00000009618///ENSTGUT00000009623	100220545	MGP|matrix Gla protein-like	chr1A:47394981-47402194	GO:0031012|extracellular matrix|cellular_component///GO:0005576|extracellular region|cellular_component///GO:0005509|calcium ion binding|molecular_function///GO:0005515|protein binding|molecular_function///GO:0070062|extracellular exosome|cellular_component			670.255	426.528	-0.652068	0.0248	0.165182
ENSTGUG00000009239	ENSTGUT00000009731		SPAG9|	chr18:9600211-9658844	GO:0005515|protein binding|molecular_function///GO:0005737|cytoplasm|cellular_component///GO:0005815|microtubule organizing center|cellular_component///GO:0042147|retrograde transport, endosome to Golgi|biological_process///GO:0030335|positive regulation of cell migration|biological_process///GO:0070062|extracellular exosome|cellular_component///GO:0051260|protein homooligomerization|biological_p…			34.6998	21.4729	-0.692412	0.01765	0.132498
ENSTGUG00000009259	ENSTGUT00000009666	100221956	CD81|CD81 molecule	chr5:13447468-13477631	GO:0016021|integral component of membrane|cellular_component///GO:0016020|membrane|cellular_component///GO:0045944|positive regulation of transcription from RNA polymerase II promoter|biological_process///GO:0008284|positive regulation of cell proliferation|biological_process///GO:0005887|integral component of plasma membrane|cellular_component///GO:0000187|activation of MAPK activity|biological_…			690.103	445.703	-0.63073	0.0187	0.137903
ENSTGUG00000009295	ENSTGUT00000009709	100219119	TH|tyrosine hydroxylase	chr5:13590578-13606604	GO:0071625|vocalization behavior|biological_process///GO:0051705|multi-organism behavior|biological_process///GO:0042423|catecholamine biosynthetic process|biological_process///GO:0042421|norepinephrine biosynthetic process|biological_process///GO:0042416|dopamine biosynthetic process|biological_process///GO:0035176|social behavior|biological_process///GO:0007629|flight behavior|biological_proces…			27.6131	3.63571	-2.92504	5e-05	0.00169925
ENSTGUG00000009319	ENSTGUT00000009781	100226879	CDH19|cadherin 19, type 2	chr2:100683490-100719815	GO:0007156|homophilic cell adhesion via plasma membrane adhesion molecules|biological_process///GO:0007155|cell adhesion|biological_process///GO:0005509|calcium ion binding|molecular_function///GO:0016021|integral component of membrane|cellular_component///GO:0016020|membrane|cellular_component///GO:0005886|plasma membrane|cellular_component			65.2064	15.01	-2.11909	5e-05	0.00169925
ENSTGUG00000009343	ENSTGUT00000009772	100222975	TNNT3|troponin T, fast skeletal muscle isoforms-like	chr5:13906987-13937039	GO:0006942|regulation of striated muscle contraction|biological_process///GO:0005861|troponin complex|cellular_component///GO:0006937|regulation of muscle contraction|biological_process///GO:0003779|actin binding|molecular_function///GO:0003009|skeletal muscle contraction|biological_process///GO:0048306|calcium-dependent protein binding|molecular_function///GO:0005523|tropomyosin binding|molecula…			4.40436	1.26123	-1.8041	0.0047	0.0546702
ENSTGUG00000009413	ENSTGUT00000009819	100222134	BCL6|B-cell CLL/lymphoma 6	chr9:16770918-16778358	GO:0005515|protein binding|molecular_function///GO:0046872|metal ion binding|molecular_function///GO:0003676|nucleic acid binding|molecular_function///GO:0005634|nucleus|cellular_component///GO:0003700|transcription factor activity, sequence-specific DNA binding|molecular_function///GO:0003682|chromatin binding|molecular_function///GO:0043565|sequence-specific DNA binding|molecular_function///GO:…			133.205	86.9044	-0.616145	0.02555	0.168388
ENSTGUG00000009432	ENSTGUT00000009855	100227303	|solute carrier family 7 (neutral amino acid transporter light chain, asc system), member 10	chr11:18395108-18418199	GO:0015171|amino acid transmembrane transporter activity|molecular_function///GO:0003333|amino acid transmembrane transport|biological_process///GO:0016021|integral component of membrane|cellular_component///GO:0055085|transmembrane transport|biological_process///GO:0006810|transport|biological_process///GO:0016020|membrane|cellular_component			89.5863	38.5859	-1.2152	5e-05	0.00169925
ENSTGUG00000009433	ENSTGUT00000009859	100231782	|mannan-binding lectin serine peptidase 1 (C4/C2 activating component of Ra-reactive factor)	chr9:16898315-16920614	GO:0005515|protein binding|molecular_function///GO:0006956|complement activation|biological_process///GO:0005576|extracellular region|cellular_component///GO:0004252|serine-type endopeptidase activity|molecular_function///GO:0008233|peptidase activity|molecular_function///GO:0006508|proteolysis|biological_process///GO:0005509|calcium ion binding|molecular_function///GO:0016787|hydrolase activity|…			12.103	5.50182	-1.13738	0.0181	0.134622
ENSTGUG00000009443	ENSTGUT00000009836		MC5R|	chr2:101920998-101921856	GO:0004977|melanocortin receptor activity|molecular_function///GO:0004930|G-protein coupled receptor activity|molecular_function///GO:0004871|signal transducer activity|molecular_function///GO:0007165|signal transduction|biological_process///GO:0007186|G-protein coupled receptor signaling pathway|biological_process///GO:0016021|integral component of membrane|cellular_component///GO:0016020|membra…			19.0584	6.90774	-1.46415	0.00465	0.0543689
ENSTGUG00000009487	ENSTGUT00000009904	100222781	PPARGC1A|peroxisome proliferator-activated receptor gamma, coactivator 1 alpha	chr4:53298195-53364544	GO:2001171|positive regulation of ATP biosynthetic process|biological_process///GO:2000507|positive regulation of energy homeostasis|biological_process///GO:1901863|positive regulation of muscle tissue development|biological_process///GO:1901860|positive regulation of mitochondrial DNA metabolic process|biological_process///GO:1901857|positive regulation of cellular respiration|biological_process…			13.5621	8.30461	-0.707599	0.0479	0.255776
ENSTGUG00000009518	ENSTGUT00000009924	100224711	PLA2G1B|phospholipase A2, major isoenzyme-like	chr15:10888785-10890609	GO:0006644|phospholipid metabolic process|biological_process///GO:0004623|phospholipase A2 activity|molecular_function///GO:0016042|lipid catabolic process|biological_process///GO:0005576|extracellular region|cellular_component///GO:0006629|lipid metabolic process|biological_process///GO:0005509|calcium ion binding|molecular_function///GO:0016787|hydrolase activity|molecular_function///GO:0005615…			8.25141	2.39951	-1.7819	0.034	0.204708
ENSTGUG00000009630	ENSTGUT00000010044	100228408	|monocarboxylate transporter 2-like	chr12:15741264-15767232	GO:0015718|monocarboxylic acid transport|biological_process///GO:0008028|monocarboxylic acid transmembrane transporter activity|molecular_function///GO:0016021|integral component of membrane|cellular_component///GO:0055085|transmembrane transport|biological_process			2.42486	0.320196	-2.92087	0.0086	0.0827228
ENSTGUG00000009639	ENSTGUT00000010057	100232823	DAB1|disabled homolog 1 (Drosophila)	chr8:23670392-23761458	GO:0005515|protein binding|molecular_function///GO:0005730|nucleolus|cellular_component///GO:0043231|intracellular membrane-bounded organelle|cellular_component///GO:0005815|microtubule organizing center|cellular_component///GO:0051645|Golgi localization|biological_process///GO:0021942|radial glia guided migration of Purkinje cell|biological_process///GO:0021813|cell-cell adhesion involved in neu…			16.9751	7.51191	-1.17617	0.01715	0.130746
ENSTGUG00000009643	ENSTGUT00000010071		SUCLG2|	chr12:15907049-15952110	GO:0003824|catalytic activity|molecular_function///GO:0005739|mitochondrion|cellular_component///GO:0008152|metabolic process|biological_process///GO:0005524|ATP binding|molecular_function///GO:0005634|nucleus|cellular_component///GO:0005886|plasma membrane|cellular_component///GO:0005815|microtubule organizing center|cellular_component			44.3676	20.4928	-1.11439	0.00485	0.0559535
ENSTGUG00000009650	ENSTGUT00000010066	100225639	|GRIP and coiled-coil domain containing 2	chr1:27373255-27393333	GO:0005515|protein binding|molecular_function///GO:0000042|protein targeting to Golgi|biological_process///GO:0006614|SRP-dependent cotranslational protein targeting to membrane|biological_process///GO:0005525|GTP binding|molecular_function///GO:0005622|intracellular|cellular_component///GO:0003676|nucleic acid binding|molecular_function///GO:0000166|nucleotide binding|molecular_function			38.8102	24.4019	-0.669442	0.0176	0.132498
ENSTGUG00000009653	ENSTGUT00000010059			chr2:102664601-102671320	GO:0006915|apoptotic process|biological_process///GO:0005622|intracellular|cellular_component			61.5388	23.7921	-1.37102	0.0009	0.0162736
ENSTGUG00000009674	ENSTGUT00000010102			chr1A:48805732-48811820	GO:0016712|oxidoreductase activity, acting on paired donors, with incorporation or reduction of molecular oxygen, reduced flavin or flavoprotein as one donor, and incorporation of one atom of oxygen|molecular_function///GO:0016705|oxidoreductase activity, acting on paired donors, with incorporation or reduction of molecular oxygen|molecular_function///GO:0004497|monooxygenase activity|molecular_f…			38.8585	12.3556	-1.65307	5e-05	0.00169925
ENSTGUG00000009687	ENSTGUT00000010112	100220845	QDPR|quinoid dihydropteridine reductase	chr4:55383766-55394644	GO:0008152|metabolic process|biological_process///GO:0055114|oxidation-reduction process|biological_process///GO:0016491|oxidoreductase activity|molecular_function///GO:0005737|cytoplasm|cellular_component///GO:0070062|extracellular exosome|cellular_component///GO:0004155|6,7-dihydropteridine reductase activity|molecular_function///GO:0005739|mitochondrion|cellular_component			383.568	201.357	-0.929729	0.0013	0.0215388
ENSTGUG00000009722	ENSTGUT00000010150	100224220	|cytochrome P450 2J2-like	chr8:24573336-24577856	GO:0016712|oxidoreductase activity, acting on paired donors, with incorporation or reduction of molecular oxygen, reduced flavin or flavoprotein as one donor, and incorporation of one atom of oxygen|molecular_function///GO:0016705|oxidoreductase activity, acting on paired donors, with incorporation or reduction of molecular oxygen|molecular_function///GO:0004497|monooxygenase activity|molecular_f…			15.4446	6.29323	-1.29523	0.0065	0.0685416
ENSTGUG00000009730	ENSTGUT00000010141	100229526	|Rho GTPase activating protein 19	chr6:21553420-21577137	GO:0007165|signal transduction|biological_process			34.3625	13.5721	-1.34019	0.0004	0.00900838
ENSTGUG00000009746	ENSTGUT00000010197	100220587	DYNC1LI2|dynein, cytoplasmic 1, light intermediate chain 2	chr11:19968350-19992347	GO:0005868|cytoplasmic dynein complex|cellular_component///GO:0007018|microtubule-based movement|biological_process///GO:0003777|microtubule motor activity|molecular_function///GO:0051642|centrosome localization|biological_process///GO:0000226|microtubule cytoskeleton organization|biological_process///GO:0005515|protein binding|molecular_function///GO:0008152|metabolic process|biological_process/…			180.243	103.643	-0.798321	0.00515	0.0585761
ENSTGUG00000009760	ENSTGUT00000010185	100224798	CD151|CD151 molecule (Raph blood group)	chr5:15626383-15637482	GO:0016021|integral component of membrane|cellular_component///GO:0016020|membrane|cellular_component///GO:0005925|focal adhesion|cellular_component///GO:0005515|protein binding|molecular_function///GO:0005604|basement membrane|cellular_component///GO:0005178|integrin binding|molecular_function///GO:0016477|cell migration|biological_process///GO:0042098|T cell proliferation|biological_process			336.436	194.409	-0.791238	0.0068	0.0707137
ENSTGUG00000009779	ENSTGUT00000010192		B3GNT7|	chr9:17386815-17387769	GO:0008378|galactosyltransferase activity|molecular_function///GO:0006486|protein glycosylation|biological_process///GO:0005794|Golgi apparatus|cellular_component///GO:0016757|transferase activity, transferring glycosyl groups|molecular_function///GO:0016740|transferase activity|molecular_function///GO:0016021|integral component of membrane|cellular_component///GO:0016020|membrane|cellular_compon…			13.8768	7.31842	-0.923075	0.04345	0.239495
ENSTGUG00000009783	ENSTGUT00000010199			chr8:25318703-25372276	GO:0005515|protein binding|molecular_function			37.873	15.1808	-1.31892	0.0007	0.0136882
ENSTGUG00000009785	ENSTGUT00000010212		PNPLA2|	chr5:15728493-15756512	GO:0006629|lipid metabolic process|biological_process///GO:0008152|metabolic process|biological_process///GO:0005811|lipid particle|cellular_component///GO:0010898|positive regulation of triglyceride catabolic process|biological_process///GO:0010891|negative regulation of sequestering of triglyceride|biological_process///GO:0005515|protein binding|molecular_function///GO:0005829|cytosol|cellular_…			12.1366	5.2125	-1.21932	0.01345	0.110529
ENSTGUG00000009813	ENSTGUT00000010254	100222426	CDH5|cadherin 5, type 2 (vascular endothelium)	chr11:20167785-20179526	GO:0001955|blood vessel maturation|biological_process///GO:0007156|homophilic cell adhesion via plasma membrane adhesion molecules|biological_process///GO:0007155|cell adhesion|biological_process///GO:0005509|calcium ion binding|molecular_function///GO:2000114|regulation of establishment of cell polarity|biological_process///GO:0019903|protein phosphatase binding|molecular_function///GO:0005923|b…			11.7144	5.4315	-1.10886	0.00615	0.0658979
ENSTGUG00000009842	ENSTGUT00000010271	100223065	|ankyrin repeat domain 12	chr2:104035976-104074668	GO:0005515|protein binding|molecular_function			13.6547	8.80385	-0.633193	0.039	0.223142
ENSTGUG00000009882	ENSTGUT00000010327	100226004	ECEL1|endothelin converting enzyme-like 1	chr9:17779878-17786515	GO:0004222|metalloendopeptidase activity|molecular_function///GO:0008237|metallopeptidase activity|molecular_function///GO:0006508|proteolysis|biological_process///GO:0007218|neuropeptide signaling pathway|biological_process///GO:0003016|respiratory system process|biological_process			18.4362	9.2683	-0.992164	0.0206	0.147014
ENSTGUG00000009917	ENSTGUT00000010362	100222163	|phosphoglucomutase 1	chr8:25832061-25855324	GO:0071704|organic substance metabolic process|biological_process///GO:0016868|intramolecular transferase activity, phosphotransferases|molecular_function///GO:0000287|magnesium ion binding|molecular_function///GO:0046872|metal ion binding|molecular_function///GO:0005975|carbohydrate metabolic process|biological_process			135.204	74.2698	-0.864285	0.0034	0.043643
ENSTGUG00000009923	ENSTGUT00000010347		EIF4E3|	chr12:17631463-17646393	GO:0006413|translational initiation|biological_process///GO:0003743|translation initiation factor activity|molecular_function///GO:0005737|cytoplasm|cellular_component///GO:0006412|translation|biological_process///GO:0003723|RNA binding|molecular_function			29.8295	4.36437	-2.7729	5e-05	0.00169925
ENSTGUG00000009946	ENSTGUT00000010389	100226279	ZC3H7B|zinc finger CCCH-type containing 7B	chr1A:49173906-49212340	GO:0005515|protein binding|molecular_function///GO:0046872|metal ion binding|molecular_function///GO:0044822|poly(A) RNA binding|molecular_function			78.3269	48.8362	-0.681558	0.0178	0.133181
ENSTGUG00000009949	ENSTGUT00000010373	100226688	CYTL1|cytokine-like 1	chr4:58472397-58474439	GO:0045944|positive regulation of transcription from RNA polymerase II promoter|biological_process///GO:0048839|inner ear development|biological_process///GO:0002062|chondrocyte differentiation|biological_process///GO:0050650|chondroitin sulfate proteoglycan biosynthetic process|biological_process///GO:0051091|positive regulation of sequence-specific DNA binding transcription factor activity|biol…			10.1953	2.35825	-2.11212	0.04795	0.255801
ENSTGUG00000009954	ENSTGUT00000010381	100229049	GPR1|G protein-coupled receptor 1	chr7:20885988-20887029	GO:0004930|G-protein coupled receptor activity|molecular_function///GO:0004871|signal transducer activity|molecular_function///GO:0007165|signal transduction|biological_process///GO:0007186|G-protein coupled receptor signaling pathway|biological_process///GO:0016021|integral component of membrane|cellular_component			7.56033	3.56885	-1.08299	0.04065	0.228983
ENSTGUG00000009957	ENSTGUT00000010384	100226022	AGT|angiotensinogen (serpin peptidase inhibitor, clade A, member 8)	chr3:42299535-42304075	GO:0003081|regulation of systemic arterial blood pressure by renin-angiotensin|biological_process///GO:0005615|extracellular space|cellular_component///GO:0007186|G-protein coupled receptor signaling pathway|biological_process///GO:0045893|positive regulation of transcription, DNA-templated|biological_process///GO:0008217|regulation of blood pressure|biological_process///GO:0061098|positive regul…			2003.68	1297.98	-0.626384	0.04405	0.241387
ENSTGUG00000009980	ENSTGUT00000010435	100229758	EPB41L3|erythrocyte membrane protein band 4.1-like 3	chr2:105674880-105738839	GO:0007016|cytoskeletal anchoring at plasma membrane|biological_process///GO:0005911|cell-cell junction|cellular_component///GO:0030866|cortical actin cytoskeleton organization|biological_process///GO:0019898|extrinsic component of membrane|cellular_component///GO:0008092|cytoskeletal protein binding|molecular_function///GO:0007010|cytoskeleton organization|biological_process///GO:0003779|actin b…			142.353	83.2543	-0.773879	0.0062	0.0661822
ENSTGUG00000010043	ENSTGUT00000010476			chr15:11836531-11844548	GO:0001973|adenosine receptor signaling pathway|biological_process///GO:0001609|G-protein coupled adenosine receptor activity|molecular_function///GO:0004930|G-protein coupled receptor activity|molecular_function///GO:0004871|signal transducer activity|molecular_function///GO:0007165|signal transduction|biological_process///GO:0007186|G-protein coupled receptor signaling pathway|biological_proces…			34.7107	15.6816	-1.14631	0.0303	0.189825
ENSTGUG00000010048	ENSTGUT00000010521	100224018	|ATP-binding cassette, sub-family C (CFTR/MRP), member 5	chr9:17968903-18017449	GO:0015711|organic anion transport|biological_process///GO:0008514|organic anion transmembrane transporter activity|molecular_function///GO:0042626|ATPase activity, coupled to transmembrane movement of substances|molecular_function///GO:0016887|ATPase activity|molecular_function///GO:0016021|integral component of membrane|cellular_component///GO:0055085|transmembrane transport|biological_process/…			64.349	43.4815	-0.565518	0.0463	0.249119
ENSTGUG00000010053	ENSTGUT00000010526	100220391	|contactin 6	chr12:19051270-19245703	GO:0005515|protein binding|molecular_function			11.122	4.96168	-1.16452	0.0043	0.0515589
ENSTGUG00000010073	ENSTGUT00000010503	100220314	RHOU|ras homolog family member U	chr3:43022925-43027394	GO:0007165|signal transduction|biological_process///GO:0007264|small GTPase mediated signal transduction|biological_process///GO:0015031|protein transport|biological_process///GO:0005525|GTP binding|molecular_function///GO:0005622|intracellular|cellular_component///GO:0008360|regulation of cell shape|biological_process///GO:0007010|cytoskeleton organization|biological_process///GO:0005515|protein…			5.00148	1.19614	-2.06397	0.02	0.144008
ENSTGUG00000010138	ENSTGUT00000010595			chr1A:49705518-49745589	GO:0005515|protein binding|molecular_function///GO:0000166|nucleotide binding|molecular_function			10.7516	5.66059	-0.925524	0.0109	0.0966101
ENSTGUG00000010150	ENSTGUT00000010585	100225028	ADCYAP1|glucagon family neuropeptides-like	chr2:107400821-107405076	GO:0046887|positive regulation of hormone secretion|biological_process///GO:0042756|drinking behavior|biological_process///GO:0040011|locomotion|biological_process///GO:0002118|aggressive behavior|biological_process///GO:0035176|social behavior|biological_process///GO:0005576|extracellular region|cellular_component///GO:0005179|hormone activity|molecular_function///GO:0005623|cell|cellular_compon…			240.249	60.4214	-1.9914	5e-05	0.00169925
ENSTGUG00000010240	ENSTGUT00000010689	100219959	|retinal pigment epithelium-specific protein 65kDa	chr8:26959242-26965061				65.8495	20.5882	-1.67736	0.00015	0.00425239
ENSTGUG00000010253	ENSTGUT00000010724		ROCK1|	chr2:107799526-107846045	GO:2000114|regulation of establishment of cell polarity|biological_process///GO:0051492|regulation of stress fiber assembly|biological_process///GO:0017049|GTP-Rho binding|molecular_function///GO:0007266|Rho protein signal transduction|biological_process///GO:0051493|regulation of cytoskeleton organization|biological_process///GO:0017048|Rho GTPase binding|molecular_function///GO:0004713|protein …			15.0624	8.62546	-0.804281	0.0156	0.122488
ENSTGUG00000010295	ENSTGUT00000010736	100232590	SYT13|synaptotagmin XIII	chr5:20799914-20814090	GO:0005515|protein binding|molecular_function///GO:0016192|vesicle-mediated transport|biological_process///GO:0005887|integral component of plasma membrane|cellular_component///GO:0043231|intracellular membrane-bounded organelle|cellular_component///GO:0030133|transport vesicle|cellular_component			84.7728	49.5603	-0.774418	0.0182	0.13501
ENSTGUG00000010308	ENSTGUT00000010757	100227831	ABHD3|abhydrolase domain containing 3	chr2:108090218-108111547	GO:0004623|phospholipase A2 activity|molecular_function///GO:0046470|phosphatidylcholine metabolic process|biological_process///GO:0008970|phosphatidylcholine 1-acylhydrolase activity|molecular_function			597.692	364.346	-0.714092	0.00885	0.0841944
ENSTGUG00000010310	ENSTGUT00000010777	100223812	ATP10A|ATPase, class V, type 10A	chr1:31990132-32101259	GO:0045332|phospholipid translocation|biological_process///GO:0015914|phospholipid transport|biological_process///GO:0004012|phospholipid-translocating ATPase activity|molecular_function///GO:0000287|magnesium ion binding|molecular_function///GO:0016021|integral component of membrane|cellular_component///GO:0046872|metal ion binding|molecular_function///GO:0016787|hydrolase activity|molecular_fun…			8.9559	4.37904	-1.03222	0.01015	0.0917648
ENSTGUG00000010313	ENSTGUT00000010747			chr10:20649335-20651893	GO:0000226|microtubule cytoskeleton organization|biological_process///GO:0005874|microtubule|cellular_component///GO:0008017|microtubule binding|molecular_function			69.1374	36.0995	-0.937489	0.0047	0.0546702
ENSTGUG00000010315	ENSTGUT00000010760			chr10:20656966-20660311	GO:0000226|microtubule cytoskeleton organization|biological_process///GO:0005874|microtubule|cellular_component///GO:0008017|microtubule binding|molecular_function			302.194	205.917	-0.553411	0.04355	0.239578
ENSTGUG00000010420	ENSTGUT00000010879	100220903	SLC44A5|solute carrier family 44, member 5	chr8:27809224-27848167	GO:0016021|integral component of membrane|cellular_component///GO:0016020|membrane|cellular_component			38.0012	22.4742	-0.757772	0.02985	0.18805
ENSTGUG00000010437	ENSTGUT00000010877	101233214	AHSG|alpha-2-HS-glycoprotein	chr9:18507861-18514955	GO:0004869|cysteine-type endopeptidase inhibitor activity|molecular_function///GO:0010951|negative regulation of endopeptidase activity|biological_process///GO:0006953|acute-phase response|biological_process///GO:0050727|regulation of inflammatory response|biological_process///GO:0072562|blood microparticle|cellular_component///GO:0070062|extracellular exosome|cellular_component///GO:0050766|posi…			20.1158	3.41162	-2.5598	5e-05	0.00169925
ENSTGUG00000010451	ENSTGUT00000010889		KNG1|	chr9:18548072-18556276	GO:0006952|defense response|biological_process///GO:0005576|extracellular region|cellular_component///GO:0004869|cysteine-type endopeptidase inhibitor activity|molecular_function///GO:0010951|negative regulation of endopeptidase activity|biological_process///GO:0005615|extracellular space|cellular_component///GO:0005102|receptor binding|molecular_function///GO:0005829|cytosol|cellular_component//…			3.55951	0.729187	-2.28732	0.03715	0.216175
ENSTGUG00000010468	ENSTGUT00000010914	100222412	SOX10|SRY (sex determining region Y)-box 10	chr1A:50801259-50808581	GO:0005634|nucleus|cellular_component///GO:0005654|nucleoplasm|cellular_component///GO:0005515|protein binding|molecular_function///GO:0042802|identical protein binding|molecular_function///GO:0005737|cytoplasm|cellular_component///GO:0003700|transcription factor activity, sequence-specific DNA binding|molecular_function///GO:0003677|DNA binding|molecular_function///GO:0003682|chromatin binding|m…			51.4402	13.3335	-1.94784	5e-05	0.00169925
ENSTGUG00000010480	ENSTGUT00000010931	100229961	SATB2|SATB homeobox 2	chr7:22589341-22720913	GO:0003677|DNA binding|molecular_function///GO:0005737|cytoplasm|cellular_component///GO:0005654|nucleoplasm|cellular_component///GO:0005515|protein binding|molecular_function///GO:0005634|nucleus|cellular_component///GO:0043565|sequence-specific DNA binding|molecular_function///GO:0010468|regulation of gene expression|biological_process///GO:0003682|chromatin binding|molecular_function///GO:0045…			6.98548	3.42352	-1.02888	0.032	0.19644
ENSTGUG00000010512	ENSTGUT00000010959	100227152	RFTN2|raftlin family member 2	chr7:23251551-23277041	GO:0033227|dsRNA transport|biological_process///GO:0043330|response to exogenous dsRNA|biological_process			89.2354	53.083	-0.749366	0.01395	0.113399
ENSTGUG00000010560	ENSTGUT00000011026		FXR1|	chr9:19589984-19613672	GO:0003723|RNA binding|molecular_function///GO:0003676|nucleic acid binding|molecular_function///GO:0005737|cytoplasm|cellular_component///GO:0016020|membrane|cellular_component///GO:0044822|poly(A) RNA binding|molecular_function///GO:0005634|nucleus|cellular_component///GO:0048471|perinuclear region of cytoplasm|cellular_component///GO:0005515|protein binding|molecular_function///GO:0030424|axon…			126.045	78.5433	-0.682381	0.01915	0.140032
ENSTGUG00000010565	ENSTGUT00000011007	100228179	TRH|thyrotropin-releasing hormone	chr12:21390997-21392639	GO:0009755|hormone-mediated signaling pathway|biological_process///GO:0005576|extracellular region|cellular_component///GO:0005184|neuropeptide hormone activity|molecular_function///GO:0007628|adult walking behavior|biological_process///GO:0005515|protein binding|molecular_function			116.547	65.6877	-0.827211	0.0146	0.11708
ENSTGUG00000010575	ENSTGUT00000011023		ZNF521|	chr2:109385527-109589336	GO:0046872|metal ion binding|molecular_function///GO:0003676|nucleic acid binding|molecular_function///GO:0005634|nucleus|cellular_component///GO:0019904|protein domain specific binding|molecular_function///GO:0048663|neuron fate commitment|biological_process			60.2812	39.3547	-0.615172	0.03465	0.207404
ENSTGUG00000010593	ENSTGUT00000011043	100230582	ARHGAP1|Rho GTPase activating protein 1	chr5:22086200-22103395	GO:0007165|signal transduction|biological_process///GO:0007264|small GTPase mediated signal transduction|biological_process///GO:0005096|GTPase activator activity|molecular_function///GO:0043547|positive regulation of GTPase activity|biological_process///GO:0005515|protein binding|molecular_function///GO:0070062|extracellular exosome|cellular_component			55.8336	33.0982	-0.75438	0.02315	0.158304
ENSTGUG00000010611	ENSTGUT00000011057	100232616	AQP4|aquaporin 4	chr2:110210224-110214169	GO:0005215|transporter activity|molecular_function///GO:0016021|integral component of membrane|cellular_component///GO:0005737|cytoplasm|cellular_component///GO:0005886|plasma membrane|cellular_component///GO:0009897|external side of plasma membrane|cellular_component///GO:0071346|cellular response to interferon-gamma|biological_process///GO:0015250|water channel activity|molecular_function///GO:…			670.506	445.446	-0.589999	0.0344	0.206235
ENSTGUG00000010618	ENSTGUT00000011060	100230646	CHST9|carbohydrate (N-acetylgalactosamine 4-0) sulfotransferase 9	chr2:110238519-110239603	GO:0016051|carbohydrate biosynthetic process|biological_process///GO:0008146|sulfotransferase activity|molecular_function///GO:0016021|integral component of membrane|cellular_component///GO:0006790|sulfur compound metabolic process|biological_process///GO:0001537|N-acetylgalactosamine 4-O-sulfotransferase activity|molecular_function			3.11801	1.04777	-1.5733	0.0367	0.214733
ENSTGUG00000010681	ENSTGUT00000011131		PPP2R3B|	chr1:33820548-33870298	GO:0005509|calcium ion binding|molecular_function///GO:0005515|protein binding|molecular_function			70.8559	22.5829	-1.64966	5e-05	0.00169925
ENSTGUG00000010682	ENSTGUT00000011143	100230822	SASH1|SAM and SH3 domain containing 1	chr3:47649771-47745384	GO:0005515|protein binding|molecular_function///GO:0008022|protein C-terminus binding|molecular_function///GO:0032947|protein complex scaffold|molecular_function///GO:0000209|protein polyubiquitination|biological_process///GO:0019901|protein kinase binding|molecular_function///GO:0043234|protein complex|cellular_component///GO:0045766|positive regulation of angiogenesis|biological_process///GO:00…			45.5807	26.6704	-0.773185	0.0089	0.0845275
ENSTGUG00000010713	ENSTGUT00000011162	100190716	PVALB|parvalbumin-like	chr1A:51421773-51430291	GO:0005509|calcium ion binding|molecular_function///GO:0046872|metal ion binding|molecular_function///GO:0070062|extracellular exosome|cellular_component///GO:0030424|axon|cellular_component///GO:0005737|cytoplasm|cellular_component			717.482	455.098	-0.656765	0.04225	0.235063
ENSTGUG00000010733	ENSTGUT00000011189	100223806	ASMT|acetylserotonin O-methyltransferase	chr1:34780047-34787396	GO:0008171|O-methyltransferase activity|molecular_function///GO:0032259|methylation|biological_process///GO:0008168|methyltransferase activity|molecular_function///GO:0042802|identical protein binding|molecular_function///GO:0042803|protein homodimerization activity|molecular_function///GO:0017096|acetylserotonin O-methyltransferase activity|molecular_function///GO:0030187|melatonin biosynthetic …			9.61991	0.955475	-3.33173	5e-05	0.00169925
ENSTGUG00000010734	ENSTGUT00000011180	100226992	|transthyretin-like	chr2:111948433-111954759	GO:0005576|extracellular region|cellular_component///GO:0070327|thyroid hormone transport|biological_process///GO:0070324|thyroid hormone binding|molecular_function///GO:0042572|retinol metabolic process|biological_process			35.4487	3.20329	-3.46811	0.0004	0.00900838
ENSTGUG00000010767	ENSTGUT00000011221	100226973	|potassium large conductance calcium-activated channel, subfamily M, beta member 2	chr9:20214675-20252915	GO:0015269|calcium-activated potassium channel activity|molecular_function///GO:0071805|potassium ion transmembrane transport|biological_process///GO:0006813|potassium ion transport|biological_process///GO:0016020|membrane|cellular_component			37.2965	19.3191	-0.949014	0.0292	0.185613
ENSTGUG00000010780	ENSTGUT00000011232	100219358	FBXO30|F-box protein 30	chr3:48935748-48938884	GO:0005515|protein binding|molecular_function///GO:0004842|ubiquitin-protein transferase activity|molecular_function///GO:0016567|protein ubiquitination|biological_process///GO:0008270|zinc ion binding|molecular_function///GO:0046872|metal ion binding|molecular_function			76.8635	48.1688	-0.6742	0.0221	0.153922
ENSTGUG00000010789	ENSTGUT00000011239			chr3:49199727-49245760	GO:0008270|zinc ion binding|molecular_function			20.3065	9.88076	-1.03925	0.0163	0.126488
ENSTGUG00000010805	ENSTGUT00000011264		TCF7L2|	chr6:27048559-27158437	GO:2001237|negative regulation of extrinsic apoptotic signaling pathway|biological_process///GO:0060070|canonical Wnt signaling pathway|biological_process///GO:0008013|beta-catenin binding|molecular_function///GO:0016055|Wnt signaling pathway|biological_process///GO:0006357|regulation of transcription from RNA polymerase II promoter|biological_process///GO:0005634|nucleus|cellular_component///GO:…			21.112	8.15949	-1.37151	0.00235	0.0326138
ENSTGUG00000010842	ENSTGUT00000011300	100226348	HMOX1|heme oxygenase (decycling) 1	chr1A:51973242-51978820	GO:0006788|heme oxidation|biological_process///GO:0004392|heme oxygenase (decyclizing) activity|molecular_function///GO:0042168|heme metabolic process|biological_process///GO:0034395|regulation of transcription from RNA polymerase II promoter in response to iron|biological_process///GO:0071276|cellular response to cadmium ion|biological_process///GO:0071243|cellular response to arsenic-containing…			367.615	123.28	-1.57626	5e-05	0.00169925
ENSTGUG00000010913	ENSTGUT00000011370	100230411	GGACT|gamma-glutamylamine cyclotransferase	chr1:39152997-39153465	GO:0005515|protein binding|molecular_function///GO:0003839|gamma-glutamylcyclotransferase activity|molecular_function///GO:0070062|extracellular exosome|cellular_component///GO:0042219|cellular modified amino acid catabolic process|biological_process			1599.75	563.726	-1.50478	5e-05	0.00169925
ENSTGUG00000010915	ENSTGUT00000011378	100227594	PCCA|propionyl CoA carboxylase, alpha polypeptide	chr1:39156019-39416319	GO:0008716|D-alanine-D-alanine ligase activity|molecular_function///GO:0004075|biotin carboxylase activity|molecular_function///GO:0016874|ligase activity|molecular_function///GO:0003824|catalytic activity|molecular_function///GO:0046872|metal ion binding|molecular_function///GO:0008152|metabolic process|biological_process///GO:0019899|enzyme binding|molecular_function///GO:0005524|ATP binding|mo…			109.551	61.2754	-0.838227	0.0042	0.0507373
ENSTGUG00000010944	ENSTGUT00000011418	100218253	ST18|suppression of tumorigenicity 18 (breast carcinoma) (zinc finger protein)	chr2:115577512-115643810	GO:0008270|zinc ion binding|molecular_function///GO:0006355|regulation of transcription, DNA-templated|biological_process///GO:0005634|nucleus|cellular_component///GO:0003700|transcription factor activity, sequence-specific DNA binding|molecular_function			22.9159	12.5614	-0.867351	0.00935	0.0871148
ENSTGUG00000010952	ENSTGUT00000011407		CLDN11|	chr9:22864136-22874318	GO:0005923|bicellular tight junction|cellular_component///GO:0030054|cell junction|cellular_component///GO:0005198|structural molecule activity|molecular_function///GO:0016021|integral component of membrane|cellular_component///GO:0016020|membrane|cellular_component///GO:0005886|plasma membrane|cellular_component///GO:0070062|extracellular exosome|cellular_component///GO:0007283|spermatogenesis|b…			421.715	149.052	-1.50045	5e-05	0.00169925
ENSTGUG00000010980	ENSTGUT00000011438	100220528	OXT|mesotocin-neurophysin MT-like	chr4:69066089-69073899	GO:0005576|extracellular region|cellular_component///GO:0005185|neurohypophyseal hormone activity|molecular_function///GO:0005737|cytoplasm|cellular_component			795.591	41.1912	-4.27162	0.00545	0.0610043
ENSTGUG00000011009	ENSTGUT00000011481	100227250	GFRA1|GDNF family receptor alpha 1	chr6:28737488-28882582	GO:0004872|receptor activity|molecular_function///GO:0070062|extracellular exosome|cellular_component///GO:0007399|nervous system development|biological_process			78.2802	47.288	-0.727173	0.0197	0.14285
ENSTGUG00000011015	ENSTGUT00000011488	100230662	|MDS1 and EVI1 complex locus	chr9:23416354-23452625	GO:0003677|DNA binding|molecular_function///GO:0046872|metal ion binding|molecular_function///GO:0003676|nucleic acid binding|molecular_function///GO:0006355|regulation of transcription, DNA-templated|biological_process			3.34699	1.50932	-1.14897	0.02465	0.164377
ENSTGUG00000011058	ENSTGUT00000011533	100228266	|solute carrier family 18 (vesicular monoamine), member 2	chr6:29304079-29329677	GO:0022857|transmembrane transporter activity|molecular_function///GO:0016021|integral component of membrane|cellular_component///GO:0055085|transmembrane transport|biological_process			6.4214	1.58133	-2.02175	0.0072	0.0730554
ENSTGUG00000011088	ENSTGUT00000011553	100229708	BCHE|butyrylcholinesterase	chr9:24365807-24393209	GO:0004104|cholinesterase activity|molecular_function///GO:0016787|hydrolase activity|molecular_function///GO:0008152|metabolic process|biological_process///GO:0042802|identical protein binding|molecular_function///GO:0072562|blood microparticle|cellular_component///GO:0005783|endoplasmic reticulum|cellular_component///GO:0005641|nuclear envelope lumen|cellular_component///GO:0003990|acetylcholin…			35.1768	16.7469	-1.07073	0.0071	0.0725628
ENSTGUG00000011102	ENSTGUT00000011572	100224990	|short chain dehydrogenase/reductase family 16C, member 5	chr2:117328675-117335076	GO:0008152|metabolic process|biological_process///GO:0055114|oxidation-reduction process|biological_process///GO:0016491|oxidoreductase activity|molecular_function			42.846	19.8157	-1.11252	0.0048	0.0557185
ENSTGUG00000011168	ENSTGUT00000011644			chr3:55203514-55364194	GO:0005515|protein binding|molecular_function///GO:0009966|regulation of signal transduction|biological_process///GO:0005737|cytoplasm|cellular_component///GO:0016020|membrane|cellular_component			25.6634	9.07034	-1.50048	0.00085	0.0157222
ENSTGUG00000011196	ENSTGUT00000011685	100219172	CHD7|chromodomain helicase DNA binding protein 7	chr2:119025472-119114909	GO:0005515|protein binding|molecular_function///GO:0016817|hydrolase activity, acting on acid anhydrides|molecular_function///GO:0003682|chromatin binding|molecular_function///GO:0003677|DNA binding|molecular_function///GO:0008152|metabolic process|biological_process///GO:0005634|nucleus|cellular_component///GO:0001501|skeletal system development|biological_process///GO:0050890|cognition|biologic…			6.613	4.03484	-0.712795	0.03065	0.191063
ENSTGUG00000011228	ENSTGUT00000011743	100223379	FGFR2|fibroblast growth factor receptor 2	chr6:31316474-31392609	GO:0005515|protein binding|molecular_function///GO:0048701|embryonic cranial skeleton morphogenesis|biological_process///GO:0005007|fibroblast growth factor-activated receptor activity|molecular_function///GO:0008543|fibroblast growth factor receptor signaling pathway|biological_process///GO:0004714|transmembrane receptor protein tyrosine kinase activity|molecular_function///GO:0004713|protein ty…			26.8454	8.38327	-1.67909	5e-05	0.00169925
ENSTGUG00000011249	ENSTGUT00000011730	751998	ESR1|estrogen receptor 1	chr3:56300103-56405816	GO:0030284|estrogen receptor activity|molecular_function///GO:0010628|positive regulation of gene expression|biological_process///GO:0005496|steroid binding|molecular_function///GO:0043401|steroid hormone mediated signaling pathway|biological_process///GO:0003707|steroid hormone receptor activity|molecular_function///GO:0043565|sequence-specific DNA binding|molecular_function///GO:0008270|zinc io…			5.98727	1.952	-1.61695	0.00075	0.0143428
ENSTGUG00000011258	ENSTGUT00000011729	100190071	S100B|S100 calcium binding protein beta (neural)-like	chr7:28599275-28601675	GO:0005509|calcium ion binding|molecular_function///GO:0008270|zinc ion binding|molecular_function///GO:0046872|metal ion binding|molecular_function///GO:0005634|nucleus|cellular_component///GO:0005737|cytoplasm|cellular_component///GO:0043231|intracellular membrane-bounded organelle|cellular_component///GO:0048471|perinuclear region of cytoplasm|cellular_component///GO:0043123|positive regulatio…			467.187	292.622	-0.67496	0.0173	0.131268
ENSTGUG00000011270	ENSTGUT00000011749	100217613	|tyrosine 3-monooxygenase-like	chr1A:55057203-55083768	GO:0016714|oxidoreductase activity, acting on paired donors, with incorporation or reduction of molecular oxygen, reduced pteridine as one donor, and incorporation of one atom of oxygen|molecular_function///GO:0009072|aromatic amino acid family metabolic process|biological_process///GO:0004497|monooxygenase activity|molecular_function///GO:0005506|iron ion binding|molecular_function///GO:0055114|…			10.5405	0.293611	-5.16589	0.0064	0.0675502
ENSTGUG00000011283	ENSTGUT00000011753			chr3:56598534-56599935				13.2382	6.14491	-1.10724	0.0489	0.258305
ENSTGUG00000011291	ENSTGUT00000011763	100223423	PMCH|pro-melanin-concentrating hormone	chr1A:55305964-55307397	GO:0030354|melanin-concentrating hormone activity|molecular_function///GO:0007268|synaptic transmission|biological_process///GO:0005634|nucleus|cellular_component///GO:0007631|feeding behavior|biological_process			10.7729	0.865193	-3.63824	0.00185	0.0272501
ENSTGUG00000011359	ENSTGUT00000011840			chr1A:55672776-55678292	GO:0016705|oxidoreductase activity, acting on paired donors, with incorporation or reduction of molecular oxygen|molecular_function///GO:0004497|monooxygenase activity|molecular_function///GO:0020037|heme binding|molecular_function///GO:0005506|iron ion binding|molecular_function///GO:0055114|oxidation-reduction process|biological_process///GO:0016491|oxidoreductase activity|molecular_function///…			15.7346	5.11254	-1.62183	0.01225	0.104157
ENSTGUG00000011367	ENSTGUT00000011850			chr1A:55741425-55908891	GO:0016705|oxidoreductase activity, acting on paired donors, with incorporation or reduction of molecular oxygen|molecular_function///GO:0020037|heme binding|molecular_function///GO:0005506|iron ion binding|molecular_function///GO:0055114|oxidation-reduction process|biological_process			8.65882	2.93931	-1.55869	0.0039	0.0479343
ENSTGUG00000011380	ENSTGUT00000011855	100227243	HMX2|H6 family homeobox 2	chr6:32078927-32080807	GO:0043565|sequence-specific DNA binding|molecular_function///GO:0003677|DNA binding|molecular_function///GO:0006355|regulation of transcription, DNA-templated|biological_process///GO:0005634|nucleus|cellular_component///GO:0008284|positive regulation of cell proliferation|biological_process///GO:0042472|inner ear morphogenesis|biological_process///GO:0007420|brain development|biological_process/…			4.77276	0.229658	-4.37726	0.02545	0.168024
ENSTGUG00000011391	ENSTGUT00000011867	100222430	GPR26|G protein-coupled receptor 26	chr6:32318517-32331315	GO:0004930|G-protein coupled receptor activity|molecular_function///GO:0007186|G-protein coupled receptor signaling pathway|biological_process///GO:0016021|integral component of membrane|cellular_component///GO:0031647|regulation of protein stability|biological_process///GO:1903955|positive regulation of protein targeting to mitochondrion|biological_process///GO:0007189|adenylate cyclase-activati…			13.3285	4.65531	-1.51757	0.0046	0.053952
ENSTGUG00000011398	ENSTGUT00000011875	100220526	ZDHHC20|zinc finger, DHHC-type containing 20	chr1:46628958-46671966	GO:0019706|protein-cysteine S-palmitoyltransferase activity|molecular_function///GO:0016746|transferase activity, transferring acyl groups|molecular_function///GO:0008270|zinc ion binding|molecular_function///GO:0016740|transferase activity|molecular_function///GO:0016021|integral component of membrane|cellular_component///GO:0005886|plasma membrane|cellular_component///GO:0016020|membrane|cellul…			39.6027	16.1943	-1.29011	0.0024	0.0331042
ENSTGUG00000011420	ENSTGUT00000011899		SLC10A1|	chr5:27084160-27087626	GO:0008508|bile acid:sodium symporter activity|molecular_function///GO:0015721|bile acid and bile salt transport|biological_process///GO:0016020|membrane|cellular_component			114.848	71.0407	-0.693012	0.02705	0.175506
ENSTGUG00000011423	ENSTGUT00000011907	100221434	CHST15|carbohydrate (N-acetylgalactosamine 4-sulfate 6-O) sulfotransferase 15	chr6:32463694-32486327	GO:0008146|sulfotransferase activity|molecular_function///GO:0008270|zinc ion binding|molecular_function///GO:0016740|transferase activity|molecular_function///GO:0003676|nucleic acid binding|molecular_function///GO:0050656|3'-phosphoadenosine 5'-phosphosulfate binding|molecular_function///GO:0019319|hexose biosynthetic process|biological_process///GO:0050659|N-acetylgalactosamine 4-sulfate 6-O-s…			50.7386	25.7213	-0.980122	0.0036	0.0452829
ENSTGUG00000011433	ENSTGUT00000011925	100223056	SULF1|sulfatase 1	chr2:122555853-122620562	GO:0009986|cell surface|cellular_component///GO:0008484|sulfuric ester hydrolase activity|molecular_function///GO:0005783|endoplasmic reticulum|cellular_component///GO:0005794|Golgi apparatus|cellular_component///GO:0005509|calcium ion binding|molecular_function///GO:0003824|catalytic activity|molecular_function///GO:0008152|metabolic process|biological_process///GO:0005615|extracellular space|ce…			10.1669	5.06529	-1.00516	0.00965	0.088955
ENSTGUG00000011440	ENSTGUT00000011916///ENSTGUT00000011918		PLEKHD1|	chr5:27232112-27251590				12.3293	4.91075	-1.32808	0.00995	0.09061
ENSTGUG00000011450	ENSTGUT00000011933	100232698	SLCO5A1|solute carrier organic anion transporter family, member 5A1	chr2:122632833-122698493	GO:0005515|protein binding|molecular_function///GO:0005215|transporter activity|molecular_function///GO:0016021|integral component of membrane|cellular_component///GO:0055085|transmembrane transport|biological_process///GO:0006810|transport|biological_process///GO:0016020|membrane|cellular_component			2.18928	0.960957	-1.18791	0.04745	0.254095
ENSTGUG00000011500	ENSTGUT00000011986		PLEKHH1|	chr5:28193640-28231204	GO:0005856|cytoskeleton|cellular_component			2.71778	1.43308	-0.923306	0.0341	0.204982
ENSTGUG00000011511	ENSTGUT00000011991			chr2:123906905-123909064				5.73101	3.16491	-0.856626	0.0499	0.261506
ENSTGUG00000011512	ENSTGUT00000011992		C10orf90|	chr6:33583547-33592054	GO:0005813|centrosome|cellular_component///GO:0005737|cytoplasm|cellular_component///GO:0015629|actin cytoskeleton|cellular_component			48.2845	6.64765	-2.86064	5e-05	0.00169925
ENSTGUG00000011514	ENSTGUT00000012020			chr6:33731944-33922410	GO:0005488|binding|molecular_function///GO:0005515|protein binding|molecular_function///GO:0005096|GTPase activator activity|molecular_function///GO:0043547|positive regulation of GTPase activity|biological_process///GO:0007010|cytoskeleton organization|biological_process///GO:0005085|guanyl-nucleotide exchange factor activity|molecular_function///GO:0016477|cell migration|biological_process///GO…			24.7493	14.1485	-0.806734	0.01745	0.131963
ENSTGUG00000011523	ENSTGUT00000012004	100226769	|retinol dehydrogenase 12 (all-trans/9-cis/11-cis)	chr5:28276128-28282910	GO:0050662|coenzyme binding|molecular_function///GO:0003824|catalytic activity|molecular_function///GO:0008152|metabolic process|biological_process///GO:0055114|oxidation-reduction process|biological_process///GO:0016491|oxidoreductase activity|molecular_function			80.7457	49.7172	-0.699641	0.04265	0.236588
ENSTGUG00000011528	ENSTGUT00000012018	100224445	SLC13A4|solute carrier family 13 (sodium/sulfate symporters), member 4	chr1A:57821555-57847002	GO:0006814|sodium ion transport|biological_process///GO:0005215|transporter activity|molecular_function///GO:0016021|integral component of membrane|cellular_component///GO:0055085|transmembrane transport|biological_process///GO:0016020|membrane|cellular_component			22.359	4.74386	-2.23673	0.0011	0.0189197
ENSTGUG00000011543	ENSTGUT00000012030			chr6:33947213-33998441	GO:0005096|GTPase activator activity|molecular_function///GO:0043547|positive regulation of GTPase activity|biological_process///GO:0007010|cytoskeleton organization|biological_process///GO:0005085|guanyl-nucleotide exchange factor activity|molecular_function///GO:0016477|cell migration|biological_process///GO:0009055|electron carrier activity|molecular_function///GO:0007264|small GTPase mediated…			11.243	6.37562	-0.818394	0.04555	0.246731
ENSTGUG00000011545	ENSTGUT00000012027	100231098	CHRM2|cholinergic receptor, muscarinic 2	chr1A:58389383-58390781	GO:0016907|G-protein coupled acetylcholine receptor activity|molecular_function///GO:0045202|synapse|cellular_component///GO:0045211|postsynaptic membrane|cellular_component///GO:0004930|G-protein coupled receptor activity|molecular_function///GO:0030054|cell junction|cellular_component///GO:0004871|signal transducer activity|molecular_function///GO:0007165|signal transduction|biological_process/…			16.2359	8.65055	-0.908326	0.0405	0.228595
ENSTGUG00000011558	ENSTGUT00000012068		PTPRE|	chr6:34194679-34222485	GO:0035335|peptidyl-tyrosine dephosphorylation|biological_process///GO:0016791|phosphatase activity|molecular_function///GO:0006470|protein dephosphorylation|biological_process///GO:0004725|protein tyrosine phosphatase activity|molecular_function///GO:0016311|dephosphorylation|biological_process///GO:0016787|hydrolase activity|molecular_function///GO:0005634|nucleus|cellular_component///GO:000573…			23.8421	13.4236	-0.828745	0.03565	0.210817
ENSTGUG00000011575	ENSTGUT00000012058///ENSTGUT00000012061		INSIG2|	chr7:30962841-30973299	GO:0008203|cholesterol metabolic process|biological_process///GO:0008202|steroid metabolic process|biological_process///GO:0006629|lipid metabolic process|biological_process///GO:0016021|integral component of membrane|cellular_component///GO:0016020|membrane|cellular_component///GO:0032933|SREBP signaling pathway|biological_process///GO:0005515|protein binding|molecular_function///GO:0032937|SREB…			232.304	151.317	-0.618434	0.02705	0.175506
ENSTGUG00000011600	ENSTGUT00000012101	100229148	EBF3|early B-cell factor 3	chr6:35154198-35276306	GO:0005515|protein binding|molecular_function///GO:0007275|multicellular organismal development|biological_process///GO:0046983|protein dimerization activity|molecular_function///GO:0006351|transcription, DNA-templated|biological_process///GO:0003677|DNA binding|molecular_function///GO:0006366|transcription from RNA polymerase II promoter|biological_process///GO:0001077|transcriptional activator …			23.4239	8.47781	-1.46622	0.00565	0.062745
ENSTGUG00000011605	ENSTGUT00000012093		ZFHX4|	chr2:125685584-125813355	GO:0007010|cytoskeleton organization|biological_process///GO:0003779|actin binding|molecular_function///GO:0043565|sequence-specific DNA binding|molecular_function///GO:0008270|zinc ion binding|molecular_function///GO:0003677|DNA binding|molecular_function///GO:0003676|nucleic acid binding|molecular_function///GO:0046872|metal ion binding|molecular_function///GO:0006355|regulation of transcriptio…			7.68524	4.71094	-0.706077	0.02535	0.167854
ENSTGUG00000011618	ENSTGUT00000012103	100221038	|G protein-coupled receptor 176	chr5:28963819-28993636	GO:0004930|G-protein coupled receptor activity|molecular_function///GO:0007186|G-protein coupled receptor signaling pathway|biological_process///GO:0016021|integral component of membrane|cellular_component			28.7424	9.38515	-1.61473	5e-05	0.00169925
ENSTGUG00000011620	ENSTGUT00000012112	100217608	AGK|acylglycerol kinase	chr1A:58917058-58950349	GO:0016301|kinase activity|molecular_function///GO:0005739|mitochondrion|cellular_component///GO:0043231|intracellular membrane-bounded organelle|cellular_component///GO:0016020|membrane|cellular_component///GO:0001727|lipid kinase activity|molecular_function///GO:0046513|ceramide biosynthetic process|biological_process///GO:0046834|lipid phosphorylation|biological_process///GO:0001729|ceramide k…			131.989	87.0596	-0.600347	0.03985	0.226855
ENSTGUG00000011624	ENSTGUT00000012123			chr5:29079605-29134706	GO:0005515|protein binding|molecular_function///GO:0050840|extracellular matrix binding|molecular_function///GO:0016525|negative regulation of angiogenesis|biological_process///GO:0008201|heparin binding|molecular_function///GO:0005615|extracellular space|cellular_component///GO:0005576|extracellular region|cellular_component///GO:0007155|cell adhesion|biological_process///GO:0005509|calcium ion …			2.5	1.20647	-1.05113	0.04815	0.256094
ENSTGUG00000011625	ENSTGUT00000012116	100190546	|stathmin 2-like	chr2:126862241-126902037	GO:0031110|regulation of microtubule polymerization or depolymerization|biological_process			1275.69	737.663	-0.790242	0.0076	0.0757516
ENSTGUG00000011631	ENSTGUT00000012140	100223459	FLT1|fms-related tyrosine kinase 1	chr1:49385554-49491453	GO:0005515|protein binding|molecular_function///GO:0048010|vascular endothelial growth factor receptor signaling pathway|biological_process///GO:0038084|vascular endothelial growth factor signaling pathway|biological_process///GO:0005021|vascular endothelial growth factor-activated receptor activity|molecular_function///GO:0007169|transmembrane receptor protein tyrosine kinase signaling pathway|b…			13.2726	5.35504	-1.30948	0.00025	0.00632455
ENSTGUG00000011705	ENSTGUT00000012202	100217663	|solute carrier organic anion transporter family, member 1A2	chr1A:59640370-59654471	GO:0005515|protein binding|molecular_function///GO:0005215|transporter activity|molecular_function///GO:0016021|integral component of membrane|cellular_component///GO:0055085|transmembrane transport|biological_process///GO:0006810|transport|biological_process///GO:0016020|membrane|cellular_component			27.361	15.621	-0.808634	0.017	0.13013
ENSTGUG00000011727	ENSTGUT00000012222		FMN1|	chr5:29914463-30037701	GO:0005884|actin filament|cellular_component///GO:0045010|actin nucleation|biological_process///GO:0008017|microtubule binding|molecular_function///GO:0072092|ureteric bud invasion|biological_process///GO:0035137|hindlimb morphogenesis|biological_process///GO:0051127|positive regulation of actin nucleation|biological_process///GO:0030838|positive regulation of actin filament polymerization|biolog…			11.6103	5.71215	-1.0233	0.0112	0.0981893
ENSTGUG00000011789	ENSTGUT00000012282	100229664	ACTC1|actin, alpha, cardiac muscle 1	chr5:31867388-31871837	GO:0090131|mesenchyme migration|biological_process///GO:0044297|cell body|cellular_component///GO:0030175|filopodium|cellular_component///GO:0030027|lamellipodium|cellular_component///GO:0010628|positive regulation of gene expression|biological_process///GO:0005737|cytoplasm|cellular_component///GO:0005524|ATP binding|molecular_function///GO:0005615|extracellular space|cellular_component///GO:001…			9.34002	1.87196	-2.31888	0.00015	0.00425239
ENSTGUG00000011832	ENSTGUT00000012324	100227927	NECAB1|N-terminal EF-hand calcium binding protein 1	chr2:130985416-131024985	GO:0005509|calcium ion binding|molecular_function///GO:0005634|nucleus|cellular_component///GO:0005737|cytoplasm|cellular_component///GO:0005654|nucleoplasm|cellular_component			9.48807	0.947589	-3.32378	0.00075	0.0143428
ENSTGUG00000011836	ENSTGUT00000012330	100228106	HNMT|histamine N-methyltransferase-like	chr7:33863577-33879466	GO:0046539|histamine N-methyltransferase activity|molecular_function///GO:0032259|methylation|biological_process///GO:0005737|cytoplasm|cellular_component///GO:0005654|nucleoplasm|cellular_component///GO:0070062|extracellular exosome|cellular_component///GO:1903955|positive regulation of protein targeting to mitochondrion|biological_process///GO:0008170|N-methyltransferase activity|molecular_func…			19.2353	9.74355	-0.981238	0.04965	0.260923
ENSTGUG00000011847	ENSTGUT00000012341	100219638	GJA1|gap junction protein, alpha 1, 43kDa	chr3:64006179-64007325	GO:0007267|cell-cell signaling|biological_process///GO:0022857|transmembrane transporter activity|molecular_function///GO:0007507|heart development|biological_process///GO:0030054|cell junction|cellular_component///GO:0007154|cell communication|biological_process///GO:0005922|connexon complex|cellular_component///GO:0005921|gap junction|cellular_component///GO:0016021|integral component of membra…			638.758	417.611	-0.613108	0.0273	0.176842
ENSTGUG00000011849	ENSTGUT00000012357	100219457	LRP1B|low density lipoprotein receptor-related protein 1B	chr7:34499557-34981031	GO:0005515|protein binding|molecular_function///GO:0005509|calcium ion binding|molecular_function///GO:0043235|receptor complex|cellular_component			1.86067	0.843805	-1.14084	0.0035	0.044622
ENSTGUG00000011875	ENSTGUT00000012373///ENSTGUT00000012377		FAR2|	chr1A:62631414-62691717	GO:0080019|fatty-acyl-CoA reductase (alcohol-forming) activity|molecular_function///GO:0050662|coenzyme binding|molecular_function///GO:0006694|steroid biosynthetic process|biological_process///GO:0003854|3-beta-hydroxy-delta5-steroid dehydrogenase activity|molecular_function///GO:0051287|NAD binding|molecular_function///GO:0016616|oxidoreductase activity, acting on the CH-OH group of donors, NAD…			133.39	72.5049	-0.879497	0.00765	0.0760484
ENSTGUG00000011877	ENSTGUT00000012372	100226258	SPG20|spastic paraplegia 20 (Troyer syndrome)	chr1:52734350-52744709	GO:0005737|cytoplasm|cellular_component///GO:0005886|plasma membrane|cellular_component///GO:0031625|ubiquitin protein ligase binding|molecular_function///GO:0030496|midbody|cellular_component///GO:0005741|mitochondrial outer membrane|cellular_component///GO:0005515|protein binding|molecular_function///GO:0051301|cell division|biological_process///GO:0051881|regulation of mitochondrial membrane p…			78.9348	51.04	-0.629033	0.03125	0.193414
ENSTGUG00000011904	ENSTGUT00000012405	100220433	ZEB2|zinc finger E-box binding homeobox 2	chr7:36138511-36173271	GO:0003677|DNA binding|molecular_function///GO:0003676|nucleic acid binding|molecular_function///GO:0046872|metal ion binding|molecular_function///GO:0005634|nucleus|cellular_component///GO:0000122|negative regulation of transcription from RNA polymerase II promoter|biological_process///GO:0045944|positive regulation of transcription from RNA polymerase II promoter|biological_process///GO:0005515…			128.62	73.0135	-0.816876	0.0038	0.0471158
ENSTGUG00000011914	ENSTGUT00000012429	100228828	VWF|von Willebrand factor	chr1A:62888901-63002367	GO:0005515|protein binding|molecular_function///GO:0007596|blood coagulation|biological_process///GO:0005578|proteinaceous extracellular matrix|cellular_component///GO:0007155|cell adhesion|biological_process///GO:0005576|extracellular region|cellular_component///GO:0051260|protein homooligomerization|biological_process///GO:0031012|extracellular matrix|cellular_component///GO:0030168|platelet ac…			13.3373	7.95255	-0.745973	0.01395	0.113399
ENSTGUG00000011950	ENSTGUT00000012474			chr7:37800901-37854340	GO:0007018|microtubule-based movement|biological_process///GO:0005871|kinesin complex|cellular_component///GO:0003777|microtubule motor activity|molecular_function///GO:0005874|microtubule|cellular_component///GO:0008017|microtubule binding|molecular_function///GO:0008152|metabolic process|biological_process///GO:0005524|ATP binding|molecular_function///GO:0000166|nucleotide binding|molecular_fun…			363.797	233.555	-0.639368	0.02015	0.144534
ENSTGUG00000011973	ENSTGUT00000012487		LAMA4|	chr3:67883796-67982901	GO:0005488|binding|molecular_function///GO:0005515|protein binding|molecular_function///GO:0045995|regulation of embryonic development|biological_process///GO:0030155|regulation of cell adhesion|biological_process///GO:0030334|regulation of cell migration|biological_process///GO:0007155|cell adhesion|biological_process///GO:0005102|receptor binding|molecular_function///GO:0005605|basal lamina|cel…			23.1823	12.2221	-0.923533	0.0016	0.0246286
ENSTGUG00000011974	ENSTGUT00000012480	100231134	|complement C4-like	chr1:53961312-54012838	GO:0005515|protein binding|molecular_function///GO:0005615|extracellular space|cellular_component///GO:0005576|extracellular region|cellular_component///GO:0010951|negative regulation of endopeptidase activity|biological_process///GO:0004866|endopeptidase inhibitor activity|molecular_function///GO:0006956|complement activation|biological_process///GO:0016064|immunoglobulin mediated immune respons…			35.814	17.2658	-1.05261	0.0013	0.0215388
ENSTGUG00000011982	ENSTGUT00000012483	100218202	PARVB|parvin, beta	chr1A:63976466-64022973	GO:0005515|protein binding|molecular_function///GO:0031532|actin cytoskeleton reorganization|biological_process///GO:0003779|actin binding|molecular_function///GO:0007155|cell adhesion|biological_process///GO:0005925|focal adhesion|cellular_component///GO:0030027|lamellipodium|cellular_component///GO:0030032|lamellipodium assembly|biological_process///GO:0030031|cell projection assembly|biologica…			19.6423	9.86012	-0.994286	0.0208	0.147602
ENSTGUG00000012016	ENSTGUT00000012521		SCUBE1|	chr1A:64375764-64561973	GO:0005515|protein binding|molecular_function///GO:0005509|calcium ion binding|molecular_function///GO:0005615|extracellular space|cellular_component///GO:0051260|protein homooligomerization|biological_process///GO:0046982|protein heterodimerization activity|molecular_function///GO:0042802|identical protein binding|molecular_function///GO:0009897|external side of plasma membrane|cellular_componen…			21.4835	5.56279	-1.94935	5e-05	0.00169925
ENSTGUG00000012199	ENSTGUT00000012702	100224839	CCDC148|coiled-coil domain containing 148	chr7:39454112-39485823	GO:0005515|protein binding|molecular_function			6.53945	2.78828	-1.22979	0.0181	0.134622
ENSTGUG00000012229	ENSTGUT00000012731		SSPN|	chr1A:65928673-65944805	GO:0016010|dystrophin-associated glycoprotein complex|cellular_component///GO:0005887|integral component of plasma membrane|cellular_component///GO:0016021|integral component of membrane|cellular_component///GO:0030133|transport vesicle|cellular_component			20.8399	7.16825	-1.53965	0.00245	0.0336703
ENSTGUG00000012244	ENSTGUT00000012746	100227843	TRHR|thyrotropin-releasing hormone receptor	chr2:138808321-138815282	GO:0004997|thyrotropin-releasing hormone receptor activity|molecular_function///GO:0004930|G-protein coupled receptor activity|molecular_function///GO:0004871|signal transducer activity|molecular_function///GO:0007165|signal transduction|biological_process///GO:0007186|G-protein coupled receptor signaling pathway|biological_process///GO:0016021|integral component of membrane|cellular_component			3.5559	1.05407	-1.75425	0.0224	0.155436
ENSTGUG00000012255	ENSTGUT00000012757	100231073	HTR2A|5-hydroxytryptamine (serotonin) receptor 2A, G protein-coupled	chr1:57005484-57027162	GO:0043198|dendritic shaft|cellular_component///GO:0046883|regulation of hormone secretion|biological_process///GO:0050795|regulation of behavior|biological_process///GO:0006939|smooth muscle contraction|biological_process///GO:0004993|serotonin receptor activity|molecular_function///GO:0004930|G-protein coupled receptor activity|molecular_function///GO:0004871|signal transducer activity|molecula…			41.1944	22.4684	-0.874549	0.0231	0.158154
ENSTGUG00000012274	ENSTGUT00000012779	100229634	ZDHHC22|zinc finger, DHHC-type containing 22	chr5:39355992-39360952	GO:0019706|protein-cysteine S-palmitoyltransferase activity|molecular_function///GO:0016746|transferase activity, transferring acyl groups|molecular_function///GO:0008270|zinc ion binding|molecular_function///GO:0016740|transferase activity|molecular_function///GO:0072659|protein localization to plasma membrane|biological_process///GO:0018345|protein palmitoylation|biological_process///GO:0016021…			58.1001	32.9695	-0.817408	0.0305	0.190338
ENSTGUG00000012276	ENSTGUT00000012781	100224096	CCND2|cyclin D2	chr1A:66648166-66675194	GO:0007049|cell cycle|biological_process///GO:0005634|nucleus|cellular_component///GO:0005654|nucleoplasm|cellular_component///GO:0005730|nucleolus|cellular_component///GO:0031965|nuclear membrane|cellular_component///GO:0005829|cytosol|cellular_component///GO:0000785|chromatin|cellular_component///GO:0005515|protein binding|molecular_function///GO:0019901|protein kinase binding|molecular_functio…			89.951	58.5161	-0.620305	0.0363	0.213319
ENSTGUG00000012278	ENSTGUT00000012782	100225397	SIM1|single-minded homolog 1 (Drosophila)	chr3:73230389-73276278	GO:0005515|protein binding|molecular_function///GO:0004871|signal transducer activity|molecular_function///GO:0007165|signal transduction|biological_process///GO:0046983|protein dimerization activity|molecular_function///GO:0006351|transcription, DNA-templated|biological_process///GO:0003677|DNA binding|molecular_function///GO:0006355|regulation of transcription, DNA-templated|biological_process/…			4.53492	0.406227	-3.48072	0.00025	0.00632455
ENSTGUG00000012286	ENSTGUT00000012790		NGB|	chr5:39422685-39427067	GO:0020037|heme binding|molecular_function///GO:0015671|oxygen transport|biological_process///GO:0005506|iron ion binding|molecular_function///GO:0005344|oxygen transporter activity|molecular_function///GO:0006810|transport|biological_process///GO:0005515|protein binding|molecular_function			29.7672	12.6928	-1.22971	0.03675	0.214733
ENSTGUG00000012315	ENSTGUT00000012820	100227229	FHL5|four and a half LIM domains 5	chr3:75078200-75086868	GO:0008270|zinc ion binding|molecular_function///GO:0003713|transcription coactivator activity|molecular_function///GO:0045944|positive regulation of transcription from RNA polymerase II promoter|biological_process///GO:0005515|protein binding|molecular_function///GO:0046872|metal ion binding|molecular_function			5.24955	1.61439	-1.7012	0.011	0.0969633
ENSTGUG00000012352	ENSTGUT00000012880			chr2:143105649-143167883	GO:0004622|lysophospholipase activity|molecular_function///GO:0004551|nucleotide diphosphatase activity|molecular_function///GO:0004528|phosphodiesterase I activity|molecular_function///GO:0030247|polysaccharide binding|molecular_function///GO:0045765|regulation of angiogenesis|biological_process///GO:0005044|scavenger receptor activity|molecular_function///GO:0006898|receptor-mediated endocytosi…			538.276	279.341	-0.946318	0.00275	0.0369824
ENSTGUG00000012382	ENSTGUT00000012892		STON2|	chr5:41242313-41291594	GO:0005515|protein binding|molecular_function///GO:0006897|endocytosis|biological_process///GO:0030131|clathrin adaptor complex|cellular_component///GO:0006886|intracellular protein transport|biological_process///GO:0016192|vesicle-mediated transport|biological_process///GO:0005737|cytoplasm|cellular_component///GO:0005730|nucleolus|cellular_component///GO:0048488|synaptic vesicle endocytosis|bio…			150.867	101.797	-0.567581	0.03885	0.222963
ENSTGUG00000012403	ENSTGUT00000012912	100219150	KCNK10|potassium channel, subfamily K, member 10	chr5:43672504-43722612	GO:0071805|potassium ion transmembrane transport|biological_process///GO:0005267|potassium channel activity|molecular_function///GO:0016021|integral component of membrane|cellular_component///GO:0006811|ion transport|biological_process///GO:0006810|transport|biological_process///GO:0016020|membrane|cellular_component			11.7498	5.69865	-1.04395	0.02165	0.152103
ENSTGUG00000012445	ENSTGUT00000012952	100222029	KLHL38|kelch-like 38 (Drosophila)	chr2:144780508-144785121	GO:0005515|protein binding|molecular_function			3.39034	1.48019	-1.19564	0.0434	0.239336
ENSTGUG00000012449	ENSTGUT00000012959		CALD1|	chr1A:69761307-69842641	GO:0017022|myosin binding|molecular_function///GO:0006936|muscle contraction|biological_process///GO:0005516|calmodulin binding|molecular_function///GO:0003779|actin binding|molecular_function///GO:0005886|plasma membrane|cellular_component///GO:0015629|actin cytoskeleton|cellular_component///GO:0005515|protein binding|molecular_function///GO:0016020|membrane|cellular_component///GO:0030478|actin…			22.9924	12.173	-0.917465	0.0155	0.122213
ENSTGUG00000012481	ENSTGUT00000012994	100217653	|protocadherin 20	chr1:63359752-63362449	GO:0007156|homophilic cell adhesion via plasma membrane adhesion molecules|biological_process///GO:0007155|cell adhesion|biological_process///GO:0005509|calcium ion binding|molecular_function///GO:0016020|membrane|cellular_component///GO:0005886|plasma membrane|cellular_component			3.82395	1.91694	-0.996256	0.03615	0.212992
ENSTGUG00000012497	ENSTGUT00000013010	100227941	TUBA8|tubulin, alpha 8	chr1A:70116926-70120155	GO:0051258|protein polymerization|biological_process///GO:0043234|protein complex|cellular_component///GO:0005874|microtubule|cellular_component///GO:0005200|structural constituent of cytoskeleton|molecular_function///GO:0007017|microtubule-based process|biological_process///GO:0003924|GTPase activity|molecular_function///GO:0005525|GTP binding|molecular_function///GO:0008152|metabolic process|bi…			130.656	66.2566	-0.979635	0.00125	0.0209565
ENSTGUG00000012520	ENSTGUT00000013037	100223090	CECR1|cat eye syndrome chromosome region, candidate 1	chr1A:70536303-70554685	GO:0019239|deaminase activity|molecular_function///GO:0005615|extracellular space|cellular_component///GO:0008270|zinc ion binding|molecular_function///GO:0042803|protein homodimerization activity|molecular_function///GO:0004000|adenosine deaminase activity|molecular_function///GO:0043394|proteoglycan binding|molecular_function///GO:0006154|adenosine catabolic process|biological_process///GO:0031…			24.6692	10.2497	-1.26713	0.00145	0.0231405
ENSTGUG00000012540	ENSTGUT00000013061	100219269	ME1|malic enzyme 1, NADP(+)-dependent, cytosolic	chr3:80103397-80221181	GO:0004471|malate dehydrogenase (decarboxylating) (NAD+) activity|molecular_function///GO:0004470|malic enzyme activity|molecular_function///GO:0006108|malate metabolic process|biological_process///GO:0051287|NAD binding|molecular_function///GO:0055114|oxidation-reduction process|biological_process///GO:0016491|oxidoreductase activity|molecular_function///GO:0030145|manganese ion binding|molecula…			180.134	119.847	-0.587878	0.0398	0.226685
ENSTGUG00000012568	ENSTGUT00000013085	100226767	NDUFB1|NADH dehydrogenase (ubiquinone) 1 beta subcomplex, 1, 7kDa	chr5:45442977-45444549	GO:0003954|NADH dehydrogenase activity|molecular_function///GO:0005739|mitochondrion|cellular_component///GO:0055114|oxidation-reduction process|biological_process			2054.84	1141.3	-0.848344	0.0015	0.0236376
ENSTGUG00000012576	ENSTGUT00000013109	100230327	NDRG1|N-myc downstream regulated 1	chr2:148849546-148874008	GO:0045576|mast cell activation|biological_process///GO:0032287|peripheral nervous system myelin maintenance|biological_process///GO:0042127|regulation of cell proliferation|biological_process///GO:0005634|nucleus|cellular_component///GO:0005737|cytoplasm|cellular_component///GO:0005886|plasma membrane|cellular_component///GO:0005813|centrosome|cellular_component///GO:0005874|microtubule|cellular…			664.061	241.695	-1.45813	5e-05	0.00169925
ENSTGUG00000012591	ENSTGUT00000013110			chr1A:71252768-71259823	GO:0016021|integral component of membrane|cellular_component			91.7894	47.3269	-0.955666	0.0045	0.0530549
ENSTGUG00000012594	ENSTGUT00000013119	100224643	ST3GAL1|ST3 beta-galactoside alpha-2,3-sialyltransferase 1	chr2:148964042-148985716	GO:0097503|sialylation|biological_process///GO:0030173|integral component of Golgi membrane|cellular_component///GO:0008373|sialyltransferase activity|molecular_function///GO:0006486|protein glycosylation|biological_process///GO:0005794|Golgi apparatus|cellular_component///GO:0016757|transferase activity, transferring glycosyl groups|molecular_function///GO:0016740|transferase activity|molecular_…			11.7311	3.40651	-1.78397	0.00075	0.0143428
ENSTGUG00000012596	ENSTGUT00000013112	100226343	SPRY2|sprouty homolog 2 (Drosophila)	chr1:71647588-71648524	GO:0045595|regulation of cell differentiation|biological_process///GO:0046580|negative regulation of Ras protein signal transduction|biological_process///GO:0070373|negative regulation of ERK1 and ERK2 cascade|biological_process///GO:0009966|regulation of signal transduction|biological_process///GO:0007275|multicellular organismal development|biological_process///GO:0042127|regulation of cell pro…			77.6259	48.393	-0.681738	0.04745	0.254095
ENSTGUG00000012626	ENSTGUT00000013142		NINJ2|	chr1A:71857120-71858773	GO:0042246|tissue regeneration|biological_process///GO:0007155|cell adhesion|biological_process///GO:0016021|integral component of membrane|cellular_component///GO:0005515|protein binding|molecular_function			397.118	155.019	-1.35712	0.0007	0.0136882
ENSTGUG00000012647	ENSTGUT00000013171			chr5:46538273-46542565	GO:0005615|extracellular space|cellular_component			2.80114	0.279347	-3.32588	0.00485	0.0559535
ENSTGUG00000012690	ENSTGUT00000013211///ENSTGUT00000013213	100226533	|DENN/MADD domain containing 3	chr2:152884465-152919004	GO:0005515|protein binding|molecular_function			16.617	8.78839	-0.918986	0.0113	0.0988356
ENSTGUG00000012724	ENSTGUT00000013256		CYP46A1|	chr5:49389299-49402334	GO:0016705|oxidoreductase activity, acting on paired donors, with incorporation or reduction of molecular oxygen|molecular_function///GO:0004497|monooxygenase activity|molecular_function///GO:0020037|heme binding|molecular_function///GO:0005506|iron ion binding|molecular_function///GO:0055114|oxidation-reduction process|biological_process///GO:0016491|oxidoreductase activity|molecular_function///…			73.824	46.5375	-0.665696	0.02335	0.158997
ENSTGUG00000012731	ENSTGUT00000013252	100219438	|lymphocyte antigen 6E-like	chr2:155434005-155459520				1319.51	828.002	-0.672294	0.017	0.13013
ENSTGUG00000012778	ENSTGUT00000013314	100144430	PGR|progesterone receptor	chr1:77400053-77430281	GO:0005496|steroid binding|molecular_function///GO:0043401|steroid hormone mediated signaling pathway|biological_process///GO:0003707|steroid hormone receptor activity|molecular_function///GO:0043565|sequence-specific DNA binding|molecular_function///GO:0008270|zinc ion binding|molecular_function///GO:0006351|transcription, DNA-templated|biological_process///GO:0003677|DNA binding|molecular_funct…			1.89779	0.447109	-2.08562	0.0176	0.132498
ENSTGUG00000012792	ENSTGUT00000013325		CNTN5|	chr1:77684161-77906807	GO:0005515|protein binding|molecular_function///GO:0007605|sensory perception of sound|biological_process///GO:0005737|cytoplasm|cellular_component			28.3782	16.5921	-0.77429	0.01475	0.117864
ENSTGUG00000012802	ENSTGUT00000013355	100220178	DST|dystonin	chr3:89287559-89487676	GO:0005515|protein binding|molecular_function///GO:0008092|cytoskeletal protein binding|molecular_function///GO:0007010|cytoskeleton organization|biological_process///GO:0003779|actin binding|molecular_function///GO:0007050|cell cycle arrest|biological_process///GO:0005509|calcium ion binding|molecular_function///GO:0005856|cytoskeleton|cellular_component			22.6483	13.3608	-0.7614	0.00555	0.0619393
ENSTGUG00000012840	ENSTGUT00000013374	100229747	HCRTR2|hypocretin (orexin) receptor 2	chr3:89903974-89935614	GO:0045177|apical part of cell|cellular_component///GO:0022410|circadian sleep/wake cycle process|biological_process///GO:0016499|orexin receptor activity|molecular_function///GO:0007631|feeding behavior|biological_process///GO:0004930|G-protein coupled receptor activity|molecular_function///GO:0004871|signal transducer activity|molecular_function///GO:0007165|signal transduction|biological_proce…			7.3226	2.95989	-1.30681	0.01535	0.121454
ENSTGUG00000012864	ENSTGUT00000013397	100230721	ELOVL5|ELOVL fatty acid elongase 5	chr3:90610695-90625624	GO:0006631|fatty acid metabolic process|biological_process///GO:0006629|lipid metabolic process|biological_process///GO:0006633|fatty acid biosynthetic process|biological_process///GO:0016740|transferase activity|molecular_function///GO:0016020|membrane|cellular_component///GO:0005783|endoplasmic reticulum|cellular_component///GO:0005515|protein binding|molecular_function///GO:0034626|fatty acid …			461.044	309.371	-0.575565	0.0331	0.200681
ENSTGUG00000012876	ENSTGUT00000013408			chr3:90718152-90726296	GO:0005515|protein binding|molecular_function///GO:0004364|glutathione transferase activity|molecular_function///GO:0016740|transferase activity|molecular_function///GO:0008152|metabolic process|biological_process			669.108	398.759	-0.746723	0.00955	0.0883943
ENSTGUG00000012880	ENSTGUT00000013414		NAALAD2|	chr1:81748576-81777748	GO:0016021|integral component of membrane|cellular_component///GO:0006508|proteolysis|biological_process///GO:0008233|peptidase activity|molecular_function///GO:0042135|neurotransmitter catabolic process|biological_process///GO:0004180|carboxypeptidase activity|molecular_function///GO:0050129|N-formylglutamate deformylase activity|molecular_function			13.4086	7.0962	-0.918039	0.0171	0.130629
ENSTGUG00000012882	ENSTGUT00000013418	100190204	|glutathione S-transferase class-alpha-like	chr3:90760573-90769559	GO:0005515|protein binding|molecular_function///GO:0004364|glutathione transferase activity|molecular_function///GO:0016740|transferase activity|molecular_function///GO:0008152|metabolic process|biological_process			1185.76	505.268	-1.23069	0.0001	0.00316938
ENSTGUG00000012929	ENSTGUT00000013465	100220962	HSPA2|heat shock 70 kDa protein-like	chr5:54759627-54761532	GO:0000902|cell morphogenesis|biological_process///GO:0005524|ATP binding|molecular_function///GO:0000166|nucleotide binding|molecular_function///GO:0005634|nucleus|cellular_component///GO:0016020|membrane|cellular_component///GO:0051082|unfolded protein binding|molecular_function///GO:0005829|cytosol|cellular_component///GO:0005515|protein binding|molecular_function///GO:0072562|blood microparti…			122.659	68.2941	-0.844822	0.0028	0.0375207
ENSTGUG00000012942	ENSTGUT00000013481	100227747	ESR2|estrogen receptor 2 (ER beta)	chr5:54916210-54944478	GO:0030520|intracellular estrogen receptor signaling pathway|biological_process///GO:0030284|estrogen receptor activity|molecular_function///GO:0005496|steroid binding|molecular_function///GO:0043401|steroid hormone mediated signaling pathway|biological_process///GO:0003707|steroid hormone receptor activity|molecular_function///GO:0043565|sequence-specific DNA binding|molecular_function///GO:0008…			4.50454	1.52196	-1.56545	0.008	0.0784904
ENSTGUG00000013007	ENSTGUT00000013545			chr5:57041316-57041421				33.9634	0	-7.94579	0.04235	0.235387
ENSTGUG00000013013	ENSTGUT00000013551	100227876	KCTD21|potassium channel tetramerisation domain containing 21	chr1:86905157-86905937	GO:0005515|protein binding|molecular_function///GO:0051260|protein homooligomerization|biological_process			55.4307	27.6872	-1.00147	0.01125	0.098551
ENSTGUG00000013017	ENSTGUT00000013556	100224983	|thyroid hormone-inducible hepatic protein-like	chr1:86930491-86930881				84.0681	0.855334	-6.61893	0.03215	0.197039
ENSTGUG00000013052	ENSTGUT00000013598	100219222	CAPN5|calpain 5	chr1:87387529-87406804	GO:0005515|protein binding|molecular_function///GO:0004198|calcium-dependent cysteine-type endopeptidase activity|molecular_function///GO:0008234|cysteine-type peptidase activity|molecular_function///GO:0008233|peptidase activity|molecular_function///GO:0006508|proteolysis|biological_process///GO:0005622|intracellular|cellular_component///GO:0016787|hydrolase activity|molecular_function///GO:0005…			20.2371	10.7371	-0.914404	0.02195	0.153636
ENSTGUG00000013068	ENSTGUT00000013609			chr1:87726236-87728102	GO:0005515|protein binding|molecular_function///GO:0034170|toll-like receptor 11 signaling pathway|biological_process///GO:0009617|response to bacterium|biological_process///GO:0050729|positive regulation of inflammatory response|biological_process///GO:0050707|regulation of cytokine secretion|biological_process///GO:0045087|innate immune response|biological_process///GO:0004888|transmembrane sig…			3.04082	1.013	-1.58583	0.01005	0.0912262
ENSTGUG00000013071	ENSTGUT00000013628			chr1:87832308-87868297	GO:0005615|extracellular space|cellular_component///GO:0005576|extracellular region|cellular_component///GO:0010951|negative regulation of endopeptidase activity|biological_process///GO:0004866|endopeptidase inhibitor activity|molecular_function			342.727	191.525	-0.839523	0.0036	0.0452829
ENSTGUG00000013087	ENSTGUT00000013641	100230740	|alpha-2-macroglobulin	chr1:87871734-87901436	GO:0005615|extracellular space|cellular_component///GO:0005576|extracellular region|cellular_component///GO:0010951|negative regulation of endopeptidase activity|biological_process///GO:0004866|endopeptidase inhibitor activity|molecular_function			17.2619	10.0494	-0.780483	0.01985	0.143293
ENSTGUG00000013113	ENSTGUT00000013658		TXNDC16|	chr5:59892625-59921377	GO:0045454|cell redox homeostasis|biological_process///GO:0005515|protein binding|molecular_function///GO:0070062|extracellular exosome|cellular_component///GO:0005788|endoplasmic reticulum lumen|cellular_component			30.4662	12.3891	-1.29814	0.00105	0.0182545
ENSTGUG00000013181	ENSTGUT00000013728	100221157///100224083	|trypsin I-P1-like	chr1:89054492-89057540	GO:0004252|serine-type endopeptidase activity|molecular_function///GO:0008236|serine-type peptidase activity|molecular_function///GO:0008233|peptidase activity|molecular_function///GO:0006508|proteolysis|biological_process///GO:0016787|hydrolase activity|molecular_function			10.1338	3.11562	-1.70158	0.02075	0.147432
ENSTGUG00000013210	ENSTGUT00000013766			chr1:89370391-89406558	GO:0030695|GTPase regulator activity|molecular_function///GO:0051056|regulation of small GTPase mediated signal transduction|biological_process///GO:0005096|GTPase activator activity|molecular_function///GO:0043547|positive regulation of GTPase activity|biological_process///GO:0050790|regulation of catalytic activity|biological_process			91.4065	60.6886	-0.590872	0.0439	0.241033
ENSTGUG00000013215	ENSTGUT00000013765		ADGRF5|	chr3:108281825-108301828	GO:0005515|protein binding|molecular_function///GO:0007166|cell surface receptor signaling pathway|biological_process///GO:0004888|transmembrane signaling receptor activity|molecular_function///GO:0004930|G-protein coupled receptor activity|molecular_function///GO:0007186|G-protein coupled receptor signaling pathway|biological_process///GO:0071073|positive regulation of phospholipid biosynthetic …			5.01596	2.87802	-0.801447	0.04475	0.244156
ENSTGUG00000013223	ENSTGUT00000013771			chr5:61506659-61508081				2.35241	0	-7.94579	0.00405	0.0492415
ENSTGUG00000013277	ENSTGUT00000013825	100220736	PAQR8|progestin and adipoQ receptor family member VIII	chr3:110674599-110675658	GO:0016021|integral component of membrane|cellular_component			420.351	198.532	-1.08223	0.0003	0.00721727
ENSTGUG00000013282	ENSTGUT00000013831			chr3:110739063-110739988	GO:0006952|defense response|biological_process///GO:0005576|extracellular region|cellular_component			1426.46	357.816	-1.99515	0.00015	0.00425239
ENSTGUG00000013285	ENSTGUT00000013834			chr3:110810150-110810285	GO:0006952|defense response|biological_process///GO:0005576|extracellular region|cellular_component			47.3279	0	-7.94579	0.02295	0.157701
ENSTGUG00000013286	ENSTGUT00000013835	101233962	|gallinacin-9-like	chr3:110813815-110816358	GO:0006952|defense response|biological_process///GO:0005576|extracellular region|cellular_component			469.775	59.9425	-2.97032	5e-05	0.00169925
ENSTGUG00000013291	ENSTGUT00000013841		CTSB|	chr3:110883193-110889580	GO:0004197|cysteine-type endopeptidase activity|molecular_function///GO:0008234|cysteine-type peptidase activity|molecular_function///GO:0050790|regulation of catalytic activity|biological_process///GO:0008233|peptidase activity|molecular_function///GO:0006508|proteolysis|biological_process///GO:0016787|hydrolase activity|molecular_function///GO:0005615|extracellular space|cellular_component///GO…			1648.03	1033.72	-0.6729	0.0168	0.1293
ENSTGUG00000013303	ENSTGUT00000013853	100227214	FAM167A|family with sequence similarity 167, member A	chr3:111063880-111073347	GO:0005515|protein binding|molecular_function			80.695	46.5266	-0.794425	0.0285	0.18219
ENSTGUG00000013324	ENSTGUT00000013874	100218447	HMBOX1|homeobox containing 1	chr3:112133854-112255230	GO:0045893|positive regulation of transcription, DNA-templated|biological_process///GO:0003677|DNA binding|molecular_function///GO:0035563|positive regulation of chromatin binding|biological_process///GO:0042162|telomeric DNA binding|molecular_function///GO:0000784|nuclear chromosome, telomeric region|cellular_component///GO:0032403|protein complex binding|molecular_function///GO:0005515|protein …			34.2486	19.8833	-0.78449	0.01925	0.14049
ENSTGUG00000013328	ENSTGUT00000013877		LPAR5|	chr1:90164481-90165417	GO:0004930|G-protein coupled receptor activity|molecular_function///GO:0004871|signal transducer activity|molecular_function///GO:0007165|signal transduction|biological_process///GO:0007186|G-protein coupled receptor signaling pathway|biological_process///GO:0016021|integral component of membrane|cellular_component			3.15114	0.918919	-1.77787	0.0097	0.0891247
ENSTGUG00000013341	ENSTGUT00000013891		VAMP1|	chr1:90286369-90347747	GO:0007268|synaptic transmission|biological_process///GO:0008021|synaptic vesicle|cellular_component///GO:0005887|integral component of plasma membrane|cellular_component///GO:0016192|vesicle-mediated transport|biological_process///GO:0016021|integral component of membrane|cellular_component///GO:0005515|protein binding|molecular_function///GO:0035579|specific granule membrane|cellular_component/…			110.476	33.0935	-1.73911	0.02375	0.160511
ENSTGUG00000013398	ENSTGUT00000013953			chr1:93240433-93242920				12.5888	6.62405	-0.926351	0.0174	0.13185
ENSTGUG00000013403	ENSTGUT00000013958	100226564	GAP43|growth associated protein 43	chr1:94867609-94891566	GO:0005515|protein binding|molecular_function///GO:0040008|regulation of growth|biological_process///GO:0005886|plasma membrane|cellular_component///GO:0031527|filopodium membrane|cellular_component///GO:0051489|regulation of filopodium assembly|biological_process///GO:0005737|cytoplasm|cellular_component///GO:0071944|cell periphery|cellular_component///GO:0007411|axon guidance|biological_process…			158.029	78.2034	-1.01488	0.00115	0.019512
ENSTGUG00000013418	ENSTGUT00000013975			chr1:96004956-96013851	GO:0045010|actin nucleation|biological_process///GO:0003779|actin binding|molecular_function///GO:0016192|vesicle-mediated transport|biological_process			2.55231	1.0099	-1.33759	0.0481	0.255996
ENSTGUG00000013432	ENSTGUT00000013989	100231353	DPT|dermatopontin	chr1:96528674-96554602	GO:0005615|extracellular space|cellular_component///GO:0031012|extracellular matrix|cellular_component///GO:0070062|extracellular exosome|cellular_component///GO:0008285|negative regulation of cell proliferation|biological_process///GO:0030199|collagen fibril organization|biological_process			3.54083	0.775782	-2.19036	0.0276	0.177847
ENSTGUG00000013463	ENSTGUT00000014021	100190732	SOD1|Cu/Zn superoxide dismutase-like	chr1:98519103-98522492	GO:0006801|superoxide metabolic process|biological_process///GO:0004784|superoxide dismutase activity|molecular_function///GO:0055114|oxidation-reduction process|biological_process///GO:0016491|oxidoreductase activity|molecular_function///GO:0005634|nucleus|cellular_component///GO:0005737|cytoplasm|cellular_component///GO:0005615|extracellular space|cellular_component///GO:0043085|positive regula…			3237.47	2090.74	-0.630852	0.0289	0.184225
ENSTGUG00000013473	ENSTGUT00000014032	100189976	FAM168A|uncharacterized LOC100189976	chr1:98783582-98873212	GO:0005515|protein binding|molecular_function			351.659	222.936	-0.657548	0.02075	0.147432
ENSTGUG00000013478	ENSTGUT00000014037		P2RY2|	chr1:98952017-98952869	GO:0070257|positive regulation of mucus secretion|biological_process///GO:0007200|phospholipase C-activating G-protein coupled receptor signaling pathway|biological_process///GO:0045028|G-protein coupled purinergic nucleotide receptor activity|molecular_function///GO:0035589|G-protein coupled purinergic nucleotide receptor signaling pathway|biological_process///GO:0042312|regulation of vasodilati…			7.84946	3.3952	-1.2091	0.04005	0.227077
ENSTGUG00000013481	ENSTGUT00000014040	100221375	SERPINH1|serpin peptidase inhibitor, clade H (heat shock protein 47), member 1, (collagen binding protein 1)	chr1:99126384-99128353	GO:0005615|extracellular space|cellular_component///GO:0005783|endoplasmic reticulum|cellular_component///GO:0044822|poly(A) RNA binding|molecular_function///GO:0070062|extracellular exosome|cellular_component///GO:0045121|membrane raft|cellular_component///GO:0005793|endoplasmic reticulum-Golgi intermediate compartment|cellular_component///GO:0003433|chondrocyte development involved in endochond…			46.2886	26.996	-0.777909	0.0303	0.189825
ENSTGUG00000013499	ENSTGUT00000014058		CRYBG3|	chr1:102138011-102176775				5.82693	2.47601	-1.23472	0.0043	0.0515589
ENSTGUG00000013505	ENSTGUT00000014064		RCSD1|	chr1:102380607-102387239	GO:0051015|actin filament binding|molecular_function///GO:0071474|cellular hyperosmotic response|biological_process			4.9104	1.95503	-1.32865	0.0102	0.0920693
ENSTGUG00000017633	ENSTGUT00000018320			chr8:5108467-5108556				1106.78	321.985	-1.78131	0.0364	0.213573
ENSTGUG00000017787	ENSTGUT00000018474			chr8:5108626-5108753				427.413	110.055	-1.9574	0.0131	0.109406
ENSTGUG00000018193	ENSTGUT00000019272			chrZ:7235957-7238276				22.488	8.06886	-1.47872	0.02735	0.176842
ENSTGUG00000018258	ENSTGUT00000019243			chr8:24582859-24582988	GO:0016705|oxidoreductase activity, acting on paired donors, with incorporation or reduction of molecular oxygen|molecular_function///GO:0020037|heme binding|molecular_function///GO:0005506|iron ion binding|molecular_function///GO:0055114|oxidation-reduction process|biological_process			242.61	80.8054	-1.58611	0.04125	0.231439
ENSTGUG00000018265	ENSTGUT00000018885	100221676	CYSLTR1|cysteinyl leukotriene receptor 1-like	chr4A:5448998-5449979	GO:0004974|leukotriene receptor activity|molecular_function///GO:0050909|sensory perception of taste|biological_process///GO:0004930|G-protein coupled receptor activity|molecular_function///GO:0007186|G-protein coupled receptor signaling pathway|biological_process///GO:0061737|leukotriene signaling pathway|biological_process///GO:0006816|calcium ion transport|biological_process///GO:0006935|chemo…			3.80106	0.888128	-2.09756	0.0104	0.0933518
ENSTGUG00000018359	ENSTGUT00000019072			chr4:28114411-28115119				2.75317	0.403286	-2.77122	0.04705	0.252432
ENSTGUG00000018410	ENSTGUT00000018824			chr8:24580508-24582209	GO:0016705|oxidoreductase activity, acting on paired donors, with incorporation or reduction of molecular oxygen|molecular_function///GO:0004497|monooxygenase activity|molecular_function///GO:0020037|heme binding|molecular_function///GO:0005506|iron ion binding|molecular_function///GO:0055114|oxidation-reduction process|biological_process///GO:0016491|oxidoreductase activity|molecular_function///…			126.32	42.4019	-1.57489	0.0006	0.0121759
ENSTGUG00000018420	ENSTGUT00000019084	100219421///100231909	NDUFB3|NADH dehydrogenase (ubiquinone) 1 beta subcomplex, 3, 12kDa///NDUFB3|NADH dehydrogenase [ubiquinone] 1 beta subcomplex subunit 3-like	chr7:22139115-22140223	GO:0022900|electron transport chain|biological_process///GO:0005747|mitochondrial respiratory chain complex I|cellular_component///GO:0005739|mitochondrion|cellular_component			47.0611	0	-7.94579	5e-05	0.00169925
ENSTGUG00000018489	ENSTGUT00000018868	100225789	|alpha-1-antitrypsin-like	chr5:46566021-46570097	GO:0005615|extracellular space|cellular_component			2.52638	0.534403	-2.24107	0.03845	0.221569
ENSTGUG00000018523	ENSTGUT00000018973	100230929	|Golgi pH regulator-like	chr1:103415999-103423357				4.63255	1.53301	-1.59544	0.0336	0.203167
ENSTGUG00000018526	ENSTGUT00000019009			chr1:87984302-88005294	GO:0005615|extracellular space|cellular_component///GO:0005576|extracellular region|cellular_component///GO:0010951|negative regulation of endopeptidase activity|biological_process///GO:0004866|endopeptidase inhibitor activity|molecular_function			1.37386	0.643903	-1.09332	0.0445	0.243145
