# Supplementary material for: Transcriptomic analysis of immune response to bacterial lipopolysaccharide in zebra finch (Taeniopygia guttata)
Source: BMC Genomics. 2019 Aug 14;20:647. doi: 10.1186/s12864-019-6016-3 (PMC6693190; doi:10.1186/s12864-019-6016-3)
Supplement: Supplementary file 5 — Downregulated DEGs in spleen. Raw DEG data for downregulated genes in spleen. (XLSX 253 kb) [file 12864_2019_6016_MOESM5_ESM.xlsx]

## Sheet: LPS_Spl_VS_Sal_Spl_DEG_DN_P0.05
ENSEMBL GENE	ENSEMBL TRANSCRIPT	ENTREZ ID	GENE SYMBOL|DESCRIPTION	LOCUS	Gene Ontology	KEGG	Unipathway	Sal_Spl	LPS_Spl	log2FC(LPS_Spl/Sal_Spl)	p_value	q_value
ENSTGUG00000000058	ENSTGUT00000000058	100231849	|acetyl-CoA acyltransferase 2	chrZ:1450780-1464810	GO:0016747|transferase activity, transferring acyl groups other than amino-acyl groups|molecular_function///GO:0016746|transferase activity, transferring acyl groups|molecular_function///GO:0016740|transferase activity|molecular_function///GO:0003824|catalytic activity|molecular_function///GO:0008152|metabolic process|biological_process			242.673	129.335	-0.907894	0.0228	0.134908
ENSTGUG00000000144	ENSTGUT00000000151///ENSTGUT00000000152	100226505	ELP6|elongator acetyltransferase complex subunit 6	chr2:828865-839597	GO:0033588|Elongator holoenzyme complex|cellular_component///GO:0030335|positive regulation of cell migration|biological_process			86.2857	50.8952	-0.761592	0.0296	0.161685
ENSTGUG00000000152	ENSTGUT00000000156			chr24:801770-801935				392421	20050.1	-4.29072	0.02475	0.142781
ENSTGUG00000000157	ENSTGUT00000000167		KIF9|	chr2:874410-898599	GO:0007018|microtubule-based movement|biological_process///GO:0005871|kinesin complex|cellular_component///GO:0003777|microtubule motor activity|molecular_function///GO:0005874|microtubule|cellular_component///GO:0008017|microtubule binding|molecular_function///GO:0008152|metabolic process|biological_process///GO:0005524|ATP binding|molecular_function///GO:0000166|nucleotide binding|molecular_fun…			4.60343	2.01379	-1.1928	0.01965	0.121433
ENSTGUG00000000192	ENSTGUT00000000196		LEAP2|	chr13:1155167-1155789	GO:0042742|defense response to bacterium|biological_process			479.607	39.6158	-3.59771	5e-05	0.00109134
ENSTGUG00000000254	ENSTGUT00000000263	100217899	CYP8B1|7-alpha-hydroxycholest-4-en-3-one 12-alpha-hydroxylase-like	chr2:2587404-2588934	GO:0016705|oxidoreductase activity, acting on paired donors, with incorporation or reduction of molecular oxygen|molecular_function///GO:0004497|monooxygenase activity|molecular_function///GO:0005789|endoplasmic reticulum membrane|cellular_component///GO:0005783|endoplasmic reticulum|cellular_component///GO:0020037|heme binding|molecular_function///GO:0005506|iron ion binding|molecular_function//…			20.9347	0.788037	-4.73149	5e-05	0.00109134
ENSTGUG00000000260	ENSTGUT00000000268			chr2:2620369-2629848				2.47423	0.669203	-1.88646	0.0099	0.0750726
ENSTGUG00000000263	ENSTGUT00000000276		AFAP1L1|	chr13:1680768-1686422	GO:0005634|nucleus|cellular_component///GO:0005737|cytoplasm|cellular_component///GO:0005886|plasma membrane|cellular_component///GO:0005515|protein binding|molecular_function			3.53064	1.13155	-1.64164	0.00285	0.0304134
ENSTGUG00000000278	ENSTGUT00000000288		MKNK2|	chr28:1512548-1516458	GO:0004713|protein tyrosine kinase activity|molecular_function///GO:0004674|protein serine/threonine kinase activity|molecular_function///GO:0016772|transferase activity, transferring phosphorus-containing groups|molecular_function///GO:0006468|protein phosphorylation|biological_process///GO:0004672|protein kinase activity|molecular_function///GO:0005524|ATP binding|molecular_function///GO:000563…			18.5337	10.5832	-0.808376	0.04685	0.217524
ENSTGUG00000000279	ENSTGUT00000000287	100226632	FUT10|fucosyltransferase 10 (alpha (1,3) fucosyltransferase)	chrZ:3848104-3859023	GO:0046920|alpha-(1->3)-fucosyltransferase activity|molecular_function///GO:0036065|fucosylation|biological_process///GO:0008417|fucosyltransferase activity|molecular_function///GO:0032580|Golgi cisterna membrane|cellular_component///GO:0016021|integral component of membrane|cellular_component///GO:0006486|protein glycosylation|biological_process///GO:0005794|Golgi apparatus|cellular_component///…			51.7262	22.7584	-1.18449	0.0015	0.0185937
ENSTGUG00000000289	ENSTGUT00000000303		STK10|	chr13:1977640-2021323	GO:0004713|protein tyrosine kinase activity|molecular_function///GO:0004674|protein serine/threonine kinase activity|molecular_function///GO:0016772|transferase activity, transferring phosphorus-containing groups|molecular_function///GO:0006468|protein phosphorylation|biological_process///GO:0004672|protein kinase activity|molecular_function///GO:0005886|plasma membrane|cellular_component///GO:00…			32.8243	16.9238	-0.955713	0.0107	0.0792654
ENSTGUG00000000298	ENSTGUT00000000306		NEURL1B|	chr13:2099399-2106948	GO:0005515|protein binding|molecular_function///GO:0008270|zinc ion binding|molecular_function///GO:0046872|metal ion binding|molecular_function///GO:0070086|ubiquitin-dependent endocytosis|biological_process///GO:0005769|early endosome|cellular_component///GO:0016874|ligase activity|molecular_function			15.2975	6.08074	-1.33098	0.0043	0.0413816
ENSTGUG00000000300	ENSTGUT00000000317	100218486	ERGIC1|endoplasmic reticulum-golgi intermediate compartment (ERGIC) 1	chr13:2317805-2373993	GO:0016020|membrane|cellular_component///GO:0006888|ER to Golgi vesicle-mediated transport|biological_process///GO:0005515|protein binding|molecular_function///GO:0005793|endoplasmic reticulum-Golgi intermediate compartment|cellular_component			136.022	82.7832	-0.716431	0.03925	0.193887
ENSTGUG00000000307	ENSTGUT00000000318			chrZ:4744047-4750326				101.66	7.96049	-3.67475	5e-05	0.00109134
ENSTGUG00000000310	ENSTGUT00000000346		ABCA1|	chrZ:4756483-4784165	GO:0043691|reverse cholesterol transport|biological_process///GO:0034186|apolipoprotein A-I binding|molecular_function///GO:0033344|cholesterol efflux|biological_process///GO:0006911|phagocytosis, engulfment|biological_process///GO:0016887|ATPase activity|molecular_function///GO:0016021|integral component of membrane|cellular_component///GO:0005887|integral component of plasma membrane|cellular_c…			25.6051	14.0059	-0.870394	0.02775	0.154693
ENSTGUG00000000314	ENSTGUT00000000324	100228116	CREBRF|CREB3 regulatory factor	chr13:2399118-2417215	GO:0043565|sequence-specific DNA binding|molecular_function///GO:0006355|regulation of transcription, DNA-templated|biological_process///GO:0003700|transcription factor activity, sequence-specific DNA binding|molecular_function///GO:0005737|cytoplasm|cellular_component///GO:0005654|nucleoplasm|cellular_component///GO:0000122|negative regulation of transcription from RNA polymerase II promoter|bio…			58.6345	35.5744	-0.720911	0.04195	0.201856
ENSTGUG00000000341	ENSTGUT00000000355	100226188	SFXN1|sideroflexin 1	chr13:3326901-3340271	GO:0031966|mitochondrial membrane|cellular_component///GO:0015075|ion transmembrane transporter activity|molecular_function///GO:0016021|integral component of membrane|cellular_component///GO:0005739|mitochondrion|cellular_component///GO:0055085|transmembrane transport|biological_process///GO:0034220|ion transmembrane transport|biological_process///GO:0006811|ion transport|biological_process///GO…			83.2263	15.425	-2.43177	5e-05	0.00109134
ENSTGUG00000000347	ENSTGUT00000000363		FAM188B|	chr2:3932733-3997595				3.16132	1.3145	-1.26602	0.03865	0.19245
ENSTGUG00000000359	ENSTGUT00000000374	100219758	CRHR2|corticotropin releasing hormone receptor 2	chr2:4244358-4371089	GO:0007166|cell surface receptor signaling pathway|biological_process///GO:0004888|transmembrane signaling receptor activity|molecular_function///GO:0004930|G-protein coupled receptor activity|molecular_function///GO:0016021|integral component of membrane|cellular_component///GO:0004871|signal transducer activity|molecular_function///GO:0007165|signal transduction|biological_process///GO:0007186|…			1.28892	0.321426	-2.0036	0.0115	0.082985
ENSTGUG00000000374	ENSTGUT00000000387	100232268	|CTD (carboxy-terminal domain, RNA polymerase II, polypeptide A) small phosphatase-like	chr2:4621758-4704071	GO:0005515|protein binding|molecular_function///GO:0016791|phosphatase activity|molecular_function///GO:0016311|dephosphorylation|biological_process			48.7838	28.1867	-0.791388	0.02895	0.158872
ENSTGUG00000000402	ENSTGUT00000000421	100232310	|3-ketoacyl-CoA thiolase B, peroxisomal-like	chr2:4891968-4900897	GO:0008610|lipid biosynthetic process|biological_process///GO:0016747|transferase activity, transferring acyl groups other than amino-acyl groups|molecular_function///GO:0016746|transferase activity, transferring acyl groups|molecular_function///GO:0016740|transferase activity|molecular_function///GO:0003824|catalytic activity|molecular_function///GO:0008152|metabolic process|biological_process			15.6742	3.57295	-2.13321	0.0001	0.0019824
ENSTGUG00000000430	ENSTGUT00000000451	100220756	|solute carrier family 22 (organic anion transporter), member 13	chr2:5150519-5158772	GO:0022857|transmembrane transporter activity|molecular_function///GO:0016021|integral component of membrane|cellular_component///GO:0055085|transmembrane transport|biological_process			5.30588	0.112995	-5.55326	0.0327	0.173081
ENSTGUG00000000438	ENSTGUT00000000454		FGFR4|	chr13:3539319-3543668	GO:0005515|protein binding|molecular_function///GO:0005007|fibroblast growth factor-activated receptor activity|molecular_function///GO:0008543|fibroblast growth factor receptor signaling pathway|biological_process///GO:0004713|protein tyrosine kinase activity|molecular_function///GO:0008284|positive regulation of cell proliferation|biological_process///GO:0016021|integral component of membrane|c…			11.136	0.64482	-4.11019	5e-05	0.00109134
ENSTGUG00000000465	ENSTGUT00000000477		S1PR3|	chrZ:7370235-7371201	GO:0038036|sphingosine-1-phosphate receptor activity|molecular_function///GO:0003376|sphingosine-1-phosphate signaling pathway|biological_process///GO:0004930|G-protein coupled receptor activity|molecular_function///GO:0016021|integral component of membrane|cellular_component///GO:0004871|signal transducer activity|molecular_function///GO:0007165|signal transduction|biological_process///GO:000718…			11.041	3.80438	-1.53714	0.00325	0.0333054
ENSTGUG00000000510	ENSTGUT00000000527	100221373	HSD11B1L|hydroxysteroid (11-beta) dehydrogenase 1-like	chr28:2656063-2660631	GO:0008152|metabolic process|biological_process///GO:0055114|oxidation-reduction process|biological_process///GO:0016491|oxidoreductase activity|molecular_function			4.23208	1.68966	-1.32463	0.0368	0.186931
ENSTGUG00000000515	ENSTGUT00000000536	100223474	ST14|suppressor of tumorigenicity 14 protein homolog	chr24:3867436-3876606	GO:0005515|protein binding|molecular_function///GO:0004252|serine-type endopeptidase activity|molecular_function///GO:0006508|proteolysis|biological_process///GO:0008236|serine-type peptidase activity|molecular_function///GO:0070062|extracellular exosome|cellular_component///GO:0030216|keratinocyte differentiation|biological_process///GO:0016020|membrane|cellular_component///GO:0005576|extracellu…			12.9498	6.72261	-0.945833	0.01655	0.107814
ENSTGUG00000000518	ENSTGUT00000000537	100219870	SLC35D2|solute carrier family 35, member D2	chrZ:9398799-9420296	GO:0016021|integral component of membrane|cellular_component///GO:0016020|membrane|cellular_component			15.1335	2.45844	-2.62193	0.0002	0.00360681
ENSTGUG00000000545	ENSTGUT00000000570	100230960	ACVR2B|activin A receptor, type IIB	chr2:6144225-6244340	GO:0007178|transmembrane receptor protein serine/threonine kinase signaling pathway|biological_process///GO:0004675|transmembrane receptor protein serine/threonine kinase activity|molecular_function///GO:0023014|signal transduction by protein phosphorylation|biological_process///GO:0004702|receptor signaling protein serine/threonine kinase activity|molecular_function///GO:0004713|protein tyrosine…			5.40801	0.960546	-2.49317	5e-05	0.00109134
ENSTGUG00000000554	ENSTGUT00000000572			chr2:6578011-6601679	GO:0016773|phosphotransferase activity, alcohol group as acceptor|molecular_function///GO:0005975|carbohydrate metabolic process|biological_process			40.1235	6.42184	-2.64339	0.00015	0.00283554
ENSTGUG00000000555	ENSTGUT00000000580			chr2:6634602-6660313	GO:0016773|phosphotransferase activity, alcohol group as acceptor|molecular_function///GO:0005975|carbohydrate metabolic process|biological_process			93.8922	11.6609	-3.00933	5e-05	0.00109134
ENSTGUG00000000562	ENSTGUT00000000584			chr13:3860396-3868337	GO:0005515|protein binding|molecular_function			5235.68	165.386	-4.98447	0.00185	0.0219799
ENSTGUG00000000563	ENSTGUT00000000581		C9orf152|	chr2:6675560-6699765				7.3505	0.308884	-4.57271	0.04775	0.219679
ENSTGUG00000000608	ENSTGUT00000000634	100231024	GALNT11|UDP-N-acetyl-alpha-D-galactosamine:polypeptide N-acetylgalactosaminyltransferase 11 (GalNAc-T11)	chr2:7087082-7117927	GO:0016021|integral component of membrane|cellular_component///GO:0030246|carbohydrate binding|molecular_function///GO:0006486|protein glycosylation|biological_process///GO:0005794|Golgi apparatus|cellular_component///GO:0000139|Golgi membrane|cellular_component///GO:0016757|transferase activity, transferring glycosyl groups|molecular_function///GO:0016740|transferase activity|molecular_function/…			48.1176	15.3938	-1.64421	5e-05	0.00109134
ENSTGUG00000000631	ENSTGUT00000000656			chr13:4715973-4720997	GO:0015693|magnesium ion transport|biological_process///GO:0015095|magnesium ion transmembrane transporter activity|molecular_function///GO:0016021|integral component of membrane|cellular_component///GO:0016020|membrane|cellular_component			24.4923	2.09927	-3.54437	5e-05	0.00109134
ENSTGUG00000000645	ENSTGUT00000000668		PLPPR1|	chrZ:11116497-11147284	GO:0007399|nervous system development|biological_process///GO:0003824|catalytic activity|molecular_function///GO:0008152|metabolic process|biological_process///GO:0016020|membrane|cellular_component			9.83505	2.36625	-2.05533	0.00045	0.00697467
ENSTGUG00000000650	ENSTGUT00000000678	100227328	ALDOB|aldolase B, fructose-bisphosphate	chrZ:11154133-11157236	GO:0004332|fructose-bisphosphate aldolase activity|molecular_function///GO:0006096|glycolytic process|biological_process///GO:0016829|lyase activity|molecular_function///GO:0003824|catalytic activity|molecular_function///GO:0061609|fructose-1-phosphate aldolase activity|molecular_function///GO:0005815|microtubule organizing center|cellular_component///GO:0005515|protein binding|molecular_function…			2788.45	74.9145	-5.21807	0.04055	0.197726
ENSTGUG00000000662	ENSTGUT00000000685	100219600	|junctional adhesion molecule 3	chr24:5778275-5783696	GO:0005515|protein binding|molecular_function			84.7255	43.9925	-0.945538	0.01395	0.0954588
ENSTGUG00000000677	ENSTGUT00000000697			chr13:4830451-4835848	GO:0005515|protein binding|molecular_function			54.6153	26.7862	-1.02781	0.01365	0.0940136
ENSTGUG00000000678	ENSTGUT00000000698		TIMD4|	chr13:4841243-4844689	GO:0005515|protein binding|molecular_function///GO:0001786|phosphatidylserine binding|molecular_function			1703.98	932.828	-0.86923	0.0192	0.119349
ENSTGUG00000000729	ENSTGUT00000000800	100228089	PTPRS|protein tyrosine phosphatase, receptor type, S	chr28:3611698-3696244	GO:0005515|protein binding|molecular_function///GO:0035335|peptidyl-tyrosine dephosphorylation|biological_process///GO:0016791|phosphatase activity|molecular_function///GO:0006470|protein dephosphorylation|biological_process///GO:0004725|protein tyrosine phosphatase activity|molecular_function///GO:0016311|dephosphorylation|biological_process///GO:0016787|hydrolase activity|molecular_function///G…			10.1606	5.44994	-0.898669	0.0238	0.138661
ENSTGUG00000000750	ENSTGUT00000000773		SLC37A2|	chr24:7341164-7364357	GO:0016021|integral component of membrane|cellular_component///GO:0005215|transporter activity|molecular_function///GO:0055085|transmembrane transport|biological_process///GO:0006810|transport|biological_process///GO:0070062|extracellular exosome|cellular_component			84.3932	43.6947	-0.949668	0.0071	0.0591816
ENSTGUG00000000764	ENSTGUT00000000809	100232017	|zinc finger, MYND-type containing 11	chr2:10897249-11003676	GO:0005515|protein binding|molecular_function///GO:0008270|zinc ion binding|molecular_function///GO:0046872|metal ion binding|molecular_function			101.933	52.6365	-0.95349	0.00315	0.0327563
ENSTGUG00000000766	ENSTGUT00000000792		NMRK1|	chrZ:15388499-15393571	GO:0005515|protein binding|molecular_function			67.6889	19.9215	-1.7646	0.00035	0.00570894
ENSTGUG00000000800	ENSTGUT00000000834	100223406	ALDH1A1|aldehyde dehydrogenase 1 family, member A1	chrZ:16195087-16218427	GO:0016620|oxidoreductase activity, acting on the aldehyde or oxo group of donors, NAD or NADP as acceptor|molecular_function///GO:0008152|metabolic process|biological_process///GO:0055114|oxidation-reduction process|biological_process///GO:0016491|oxidoreductase activity|molecular_function///GO:0070062|extracellular exosome|cellular_component///GO:0004029|aldehyde dehydrogenase (NAD) activity|mo…			10.2839	1.43841	-2.83784	5e-05	0.00109134
ENSTGUG00000000826	ENSTGUT00000000873	100227866	AHCYL1|adenosylhomocysteinase-like 1	chr26:48214-60365	GO:0004455|ketol-acid reductoisomerase activity|molecular_function///GO:0006730|one-carbon metabolic process|biological_process///GO:0004013|adenosylhomocysteinase activity|molecular_function///GO:0051287|NAD binding|molecular_function///GO:0008652|cellular amino acid biosynthetic process|biological_process///GO:0016787|hydrolase activity|molecular_function///GO:0055114|oxidation-reduction proces…			5.85379	2.90632	-1.01018	0.03735	0.188729
ENSTGUG00000000830	ENSTGUT00000000859///ENSTGUT00000000860///ENSTGUT00000000862	100217616	GDA|guanine deaminase	chrZ:16395620-16419656	GO:0008892|guanine deaminase activity|molecular_function///GO:0006147|guanine catabolic process|biological_process///GO:0016810|hydrolase activity, acting on carbon-nitrogen (but not peptide) bonds|molecular_function///GO:0008270|zinc ion binding|molecular_function///GO:0016787|hydrolase activity|molecular_function///GO:0070062|extracellular exosome|cellular_component///GO:0005515|protein binding…			292.597	153.937	-0.926572	0.0129	0.0900788
ENSTGUG00000000888	ENSTGUT00000000922		MAMDC2|	chrZ:17105262-17161178	GO:0005783|endoplasmic reticulum|cellular_component///GO:0016020|membrane|cellular_component			2.59178	1.23527	-1.06912	0.0313	0.167514
ENSTGUG00000000891	ENSTGUT00000000928		SLC16A4|	chr26:224768-237714	GO:0016021|integral component of membrane|cellular_component///GO:0055085|transmembrane transport|biological_process			13.7122	4.48651	-1.61179	0.00025	0.00433142
ENSTGUG00000000911	ENSTGUT00000000958		ASAP3|	chr23:2370590-2384388	GO:0005515|protein binding|molecular_function///GO:0005925|focal adhesion|cellular_component///GO:0005096|GTPase activator activity|molecular_function///GO:0043547|positive regulation of GTPase activity|biological_process///GO:0016477|cell migration|biological_process///GO:0051492|regulation of stress fiber assembly|biological_process///GO:0001726|ruffle|cellular_component			1.30107	0.391462	-1.73275	0.0252	0.144589
ENSTGUG00000000927	ENSTGUT00000000961			chr23:2385601-2386798				3.94767	0.373179	-3.40306	0.0044	0.0420762
ENSTGUG00000000930	ENSTGUT00000000965		TCEA3|	chr23:2388973-2398088	GO:0032784|regulation of DNA-templated transcription, elongation|biological_process///GO:0006357|regulation of transcription from RNA polymerase II promoter|biological_process///GO:0008270|zinc ion binding|molecular_function///GO:0006351|transcription, DNA-templated|biological_process///GO:0003677|DNA binding|molecular_function///GO:0003676|nucleic acid binding|molecular_function///GO:0006355|reg…			27.2061	5.54719	-2.2941	0.00025	0.00433142
ENSTGUG00000000931	ENSTGUT00000000980	100224061	PPIP5K2|diphosphoinositol pentakisphosphate kinase 2	chrZ:17620146-17655395	GO:0003993|acid phosphatase activity|molecular_function///GO:0016311|dephosphorylation|biological_process///GO:0033857|diphosphoinositol-pentakisphosphate kinase activity|molecular_function///GO:0000828|inositol hexakisphosphate kinase activity|molecular_function			38.0081	19.9906	-0.926982	0.006	0.052798
ENSTGUG00000000932	ENSTGUT00000000979		PARD3|	chr2:14755776-14972088	GO:0005515|protein binding|molecular_function///GO:0005923|bicellular tight junction|cellular_component///GO:0030054|cell junction|cellular_component///GO:0005911|cell-cell junction|cellular_component			8.07672	2.76161	-1.54826	0.00045	0.00697467
ENSTGUG00000000933	ENSTGUT00000000967	100225883	C6orf89|chromosome 26 open reading frame, human C6orf89	chr26:491728-508070	GO:0005737|cytoplasm|cellular_component///GO:0005886|plasma membrane|cellular_component///GO:0042060|wound healing|biological_process///GO:0045787|positive regulation of cell cycle|biological_process///GO:0050673|epithelial cell proliferation|biological_process			20.7138	10.9819	-0.915462	0.04315	0.205852
ENSTGUG00000000942	ENSTGUT00000000997	100223375	PDGFRB|platelet-derived growth factor receptor, beta polypeptide	chr13:6931974-6944651	GO:0005515|protein binding|molecular_function///GO:0048008|platelet-derived growth factor receptor signaling pathway|biological_process///GO:0005019|platelet-derived growth factor beta-receptor activity|molecular_function///GO:0007169|transmembrane receptor protein tyrosine kinase signaling pathway|biological_process///GO:0004714|transmembrane receptor protein tyrosine kinase activity|molecular_f…			44.4711	20.6224	-1.10866	0.00315	0.0327563
ENSTGUG00000000943	ENSTGUT00000000977	100224688	PHACTR4|phosphatase and actin regulator 4	chr23:2436732-2455861	GO:0008599|protein phosphatase type 1 regulator activity|molecular_function///GO:0008157|protein phosphatase 1 binding|molecular_function///GO:0003779|actin binding|molecular_function///GO:0005622|intracellular|cellular_component///GO:0043085|positive regulation of catalytic activity|biological_process///GO:0030027|lamellipodium|cellular_component///GO:0030036|actin cytoskeleton organization|biol…			19.9778	10.2533	-0.962308	0.01625	0.10645
ENSTGUG00000000947	ENSTGUT00000001000	100218484	NRP1|neuropilin 1	chr2:15289163-15401337	GO:0071526|semaphorin-plexin signaling pathway|biological_process///GO:0048010|vascular endothelial growth factor receptor signaling pathway|biological_process///GO:0038084|vascular endothelial growth factor signaling pathway|biological_process///GO:0035767|endothelial cell chemotaxis|biological_process///GO:0019838|growth factor binding|molecular_function///GO:0017154|semaphorin receptor activit…			106.74	64.6744	-0.722836	0.04665	0.217071
ENSTGUG00000000953	ENSTGUT00000000988	100225025	NUDT12|nudix (nucleoside diphosphate linked moiety X)-type motif 12	chrZ:17747774-17756038	GO:0005515|protein binding|molecular_function///GO:0046872|metal ion binding|molecular_function///GO:0016787|hydrolase activity|molecular_function///GO:0005634|nucleus|cellular_component///GO:0005777|peroxisome|cellular_component///GO:0006742|NADP catabolic process|biological_process///GO:0035529|NADH pyrophosphatase activity|molecular_function///GO:0000210|NAD+ diphosphatase activity|molecular_f…			19.6151	7.90899	-1.3104	0.0033	0.0336874
ENSTGUG00000000957	ENSTGUT00000000998			chr23:2546180-2550214	GO:0005515|protein binding|molecular_function///GO:0004715|non-membrane spanning protein tyrosine kinase activity|molecular_function///GO:0018108|peptidyl-tyrosine phosphorylation|biological_process///GO:0004713|protein tyrosine kinase activity|molecular_function///GO:0045087|innate immune response|biological_process///GO:0016772|transferase activity, transferring phosphorus-containing groups|mol…			27.1419	14.7933	-0.875575	0.03455	0.179993
ENSTGUG00000000962	ENSTGUT00000000996	100220136	TSHB|thyroid stimulating hormone, beta	chr26:745046-746136	GO:0005576|extracellular region|cellular_component///GO:0005179|hormone activity|molecular_function			5.48429	1.01032	-2.44049	0.0186	0.116509
ENSTGUG00000000965	ENSTGUT00000001008		CSF1R|	chr13:6961768-6972446	GO:0005515|protein binding|molecular_function///GO:0019955|cytokine binding|molecular_function///GO:0019221|cytokine-mediated signaling pathway|biological_process///GO:0007169|transmembrane receptor protein tyrosine kinase signaling pathway|biological_process///GO:0004714|transmembrane receptor protein tyrosine kinase activity|molecular_function///GO:0004713|protein tyrosine kinase activity|molec…			278.68	133.659	-1.06005	0.005	0.0462675
ENSTGUG00000000982	ENSTGUT00000001015			chr13:7019073-7020015	GO:0070098|chemokine-mediated signaling pathway|biological_process///GO:0006935|chemotaxis|biological_process///GO:0004950|chemokine receptor activity|molecular_function///GO:0004983|neuropeptide Y receptor activity|molecular_function///GO:0004930|G-protein coupled receptor activity|molecular_function///GO:0016021|integral component of membrane|cellular_component///GO:0004871|signal transducer ac…			1.93015	0.674627	-1.51655	0.0394	0.194356
ENSTGUG00000001003	ENSTGUT00000001039	100231752	STARD4|StAR-related lipid transfer (START) domain containing 4	chrZ:20755391-20762542	GO:0008289|lipid binding|molecular_function///GO:0016023|cytoplasmic membrane-bounded vesicle|cellular_component			55.3947	29.6908	-0.899735	0.0258	0.147155
ENSTGUG00000001006	ENSTGUT00000001040			chrZ:20810545-20829421				8.22426	2.83828	-1.53487	0.0043	0.0413816
ENSTGUG00000001042	ENSTGUT00000001086			chr26:978957-995985				92.9391	46.3435	-1.00392	0.00285	0.0304134
ENSTGUG00000001062	ENSTGUT00000001104		BAMBI|	chr2:16921837-16923365	GO:0004675|transmembrane receptor protein serine/threonine kinase activity|molecular_function///GO:0016020|membrane|cellular_component///GO:0005737|cytoplasm|cellular_component///GO:0005886|plasma membrane|cellular_component///GO:0008360|regulation of cell shape|biological_process///GO:0008284|positive regulation of cell proliferation|biological_process///GO:0016477|cell migration|biological_proc…			24.0476	10.6203	-1.17906	0.009	0.0702093
ENSTGUG00000001073	ENSTGUT00000001110///ENSTGUT00000001114///ENSTGUT00000001117		PIGR|	chr26:1056458-1074240	GO:0005515|protein binding|molecular_function///GO:0005615|extracellular space|cellular_component///GO:0005886|plasma membrane|cellular_component///GO:0043113|receptor clustering|biological_process///GO:0070062|extracellular exosome|cellular_component///GO:0043235|receptor complex|cellular_component///GO:0001895|retina homeostasis|biological_process///GO:0007173|epidermal growth factor receptor s…			303.91	76.9697	-1.98128	0.00735	0.0607868
ENSTGUG00000001121	ENSTGUT00000001167	100190558	SNX24|sorting nexin 24-like	chrZ:23201938-23290071	GO:0035091|phosphatidylinositol binding|molecular_function///GO:0032266|phosphatidylinositol-3-phosphate binding|molecular_function///GO:0010314|phosphatidylinositol-5-phosphate binding|molecular_function///GO:0070273|phosphatidylinositol-4-phosphate binding|molecular_function			173.538	60.4546	-1.52133	5e-05	0.00109134
ENSTGUG00000001122	ENSTGUT00000001176	100220132	GNAT2|guanine nucleotide binding protein (G protein), alpha transducing activity polypeptide 2	chr26:1393636-1401132	GO:0007188|adenylate cyclase-modulating G-protein coupled receptor signaling pathway|biological_process///GO:0031683|G-protein beta/gamma-subunit complex binding|molecular_function///GO:0019001|guanyl nucleotide binding|molecular_function///GO:0004871|signal transducer activity|molecular_function///GO:0007165|signal transduction|biological_process///GO:0007186|G-protein coupled receptor signaling…			2.39087	0.373425	-2.67865	0.0106	0.0788557
ENSTGUG00000001125	ENSTGUT00000001179		SNX2|	chrZ:23297364-23327059	GO:0006897|endocytosis|biological_process///GO:0030904|retromer complex|cellular_component///GO:0006886|intracellular protein transport|biological_process///GO:0035091|phosphatidylinositol binding|molecular_function///GO:0005737|cytoplasm|cellular_component///GO:0016020|membrane|cellular_component///GO:0046982|protein heterodimerization activity|molecular_function///GO:0005158|insulin receptor bi…			330.974	185.697	-0.833769	0.0282	0.156542
ENSTGUG00000001127	ENSTGUT00000001175	100231631	ACBD5|acyl-CoA binding domain containing 5	chr2:17610603-17635066	GO:0000062|fatty-acyl-CoA binding|molecular_function///GO:0008289|lipid binding|molecular_function///GO:0006810|transport|biological_process///GO:0005634|nucleus|cellular_component///GO:0005654|nucleoplasm|cellular_component///GO:0043231|intracellular membrane-bounded organelle|cellular_component///GO:0016020|membrane|cellular_component///GO:0005777|peroxisome|cellular_component///GO:0030242|pexo…			17.5287	5.95409	-1.55776	0.0009	0.0122776
ENSTGUG00000001139	ENSTGUT00000001183			chr2:17761114-17772481				2.66188	0.93306	-1.5124	0.048	0.220733
ENSTGUG00000001154	ENSTGUT00000001208	100218226	HSD17B4|hydroxysteroid (17-beta) dehydrogenase 4	chrZ:24439316-24502073	GO:0008152|metabolic process|biological_process///GO:0055114|oxidation-reduction process|biological_process///GO:0016491|oxidoreductase activity|molecular_function///GO:0043231|intracellular membrane-bounded organelle|cellular_component///GO:0016020|membrane|cellular_component///GO:0005102|receptor binding|molecular_function///GO:0003857|3-hydroxyacyl-CoA dehydrogenase activity|molecular_function…			169.146	78.0855	-1.11515	0.00505	0.0464056
ENSTGUG00000001167	ENSTGUT00000001214///ENSTGUT00000001217///ENSTGUT00000001218	100231539	ARHGAP21|Rho GTPase activating protein 21	chr2:18616978-18683257	GO:0005515|protein binding|molecular_function///GO:0005543|phospholipid binding|molecular_function///GO:0007165|signal transduction|biological_process///GO:0005794|Golgi apparatus|cellular_component///GO:0007030|Golgi organization|biological_process///GO:0072384|organelle transport along microtubule|biological_process///GO:0051683|establishment of Golgi localization|biological_process///GO:005168…			17.7297	10.829	-0.711265	0.0419	0.201856
ENSTGUG00000001170	ENSTGUT00000001216	100224230	NME5|nucleoside diphosphate kinase homolog 5-like	chr13:8249338-8256604	GO:0048515|spermatid differentiation|biological_process///GO:0006241|CTP biosynthetic process|biological_process///GO:0006228|UTP biosynthetic process|biological_process///GO:0006183|GTP biosynthetic process|biological_process///GO:0006165|nucleoside diphosphate phosphorylation|biological_process///GO:0004550|nucleoside diphosphate kinase activity|molecular_function///GO:1902176|negative regulati…			52.5667	17.5913	-1.57929	0.0006	0.00894592
ENSTGUG00000001172	ENSTGUT00000001225		KIAA1217|	chr2:18689911-18862694	GO:0048706|embryonic skeletal system development|biological_process///GO:0005515|protein binding|molecular_function			11.8991	5.68901	-1.0646	0.00405	0.0394782
ENSTGUG00000001188	ENSTGUT00000001237	100230496	CNR2|cannabinoid receptor 2 (macrophage)	chr23:3599614-3600637	GO:0038171|cannabinoid signaling pathway|biological_process///GO:0004949|cannabinoid receptor activity|molecular_function///GO:0004930|G-protein coupled receptor activity|molecular_function///GO:0016021|integral component of membrane|cellular_component///GO:0004871|signal transducer activity|molecular_function///GO:0007165|signal transduction|biological_process///GO:0007186|G-protein coupled rece…			11.1049	1.67829	-2.72612	5e-05	0.00109134
ENSTGUG00000001195	ENSTGUT00000001244		HMGCL|	chr23:3608843-3610283	GO:0046951|ketone body biosynthetic process|biological_process///GO:0004419|hydroxymethylglutaryl-CoA lyase activity|molecular_function///GO:0005739|mitochondrion|cellular_component///GO:0003824|catalytic activity|molecular_function///GO:0007005|mitochondrion organization|biological_process///GO:0005743|mitochondrial inner membrane|cellular_component///GO:0046872|metal ion binding|molecular_funct…			184.303	23.0163	-3.00135	5e-05	0.00109134
ENSTGUG00000001202	ENSTGUT00000001253		ARL8A|	chr26:1636505-1644986	GO:0007264|small GTPase mediated signal transduction|biological_process///GO:0005525|GTP binding|molecular_function///GO:0005622|intracellular|cellular_component///GO:0005737|cytoplasm|cellular_component///GO:0016020|membrane|cellular_component///GO:0030496|midbody|cellular_component///GO:0005515|protein binding|molecular_function///GO:0070062|extracellular exosome|cellular_component///GO:0005765…			18.4458	6.19848	-1.57331	0.0027	0.0292551
ENSTGUG00000001203	ENSTGUT00000001255			chr2:19591278-19594299	GO:0043565|sequence-specific DNA binding|molecular_function///GO:0005515|protein binding|molecular_function///GO:0003682|chromatin binding|molecular_function///GO:0006959|humoral immune response|biological_process///GO:0016573|histone acetylation|biological_process///GO:0030890|positive regulation of B cell proliferation|biological_process///GO:0000122|negative regulation of transcription from RN…			25.0208	12.9017	-0.955566	0.03315	0.175025
ENSTGUG00000001224	ENSTGUT00000001275	100228724	PLXDC2|plexin domain containing 2	chr2:20489808-20625160	GO:0005515|protein binding|molecular_function///GO:0070062|extracellular exosome|cellular_component///GO:0016020|membrane|cellular_component			53.4792	20.055	-1.41501	0.0002	0.00360681
ENSTGUG00000001227	ENSTGUT00000001280	100221979	LECT2|myeloid protein 1-like	chr13:9254574-9258580	GO:0042802|identical protein binding|molecular_function			497.891	149.846	-1.73234	0.01075	0.0794689
ENSTGUG00000001254	ENSTGUT00000001310	100228470	|hydroxysteroid dehydrogenase-like protein 2-like	chrZ:25597872-25617443	GO:0008152|metabolic process|biological_process///GO:0055114|oxidation-reduction process|biological_process///GO:0016491|oxidoreductase activity|molecular_function			134.567	69.3585	-0.95618	0.00625	0.0540985
ENSTGUG00000001255	ENSTGUT00000001305	100224830	PCBD2|pterin-4 alpha-carbinolamine dehydratase/dimerization cofactor of hepatocyte nuclear factor 1 alpha (TCF1) 2	chr13:9808037-9828248	GO:0008124|4-alpha-hydroxytetrahydrobiopterin dehydratase activity|molecular_function///GO:0006729|tetrahydrobiopterin biosynthetic process|biological_process///GO:0045893|positive regulation of transcription, DNA-templated|biological_process///GO:0005515|protein binding|molecular_function///GO:0005634|nucleus|cellular_component///GO:0055114|oxidation-reduction process|biological_process///GO:000…			202.661	30.3305	-2.74023	5e-05	0.00109134
ENSTGUG00000001263	ENSTGUT00000001316///ENSTGUT00000001318	100219050	|mannose receptor, C type 1	chr2:21518283-21547191				8.29571	3.52839	-1.23335	0.0024	0.0269136
ENSTGUG00000001273	ENSTGUT00000001334	100222908	|mannose receptor, C type 1	chr2:21670921-21717961				23.3092	8.40022	-1.4724	0.0005	0.00764884
ENSTGUG00000001280	ENSTGUT00000001333	100190493	SAR1B|SAR1a gene homolog 2-like	chr13:9919670-9947490	GO:0031683|G-protein beta/gamma-subunit complex binding|molecular_function///GO:0019001|guanyl nucleotide binding|molecular_function///GO:0004871|signal transducer activity|molecular_function///GO:0007186|G-protein coupled receptor signaling pathway|biological_process///GO:0006886|intracellular protein transport|biological_process///GO:0007264|small GTPase mediated signal transduction|biological_…			279.485	131.078	-1.09234	0.00635	0.0546069
ENSTGUG00000001297	ENSTGUT00000001350	100217870	SVEP1|sushi, von Willebrand factor type A, EGF and pentraxin domain containing 1	chrZ:26151226-26257530	GO:0005515|protein binding|molecular_function///GO:0005509|calcium ion binding|molecular_function///GO:0003682|chromatin binding|molecular_function			6.26958	2.70178	-1.21446	0.00215	0.0246319
ENSTGUG00000001307	ENSTGUT00000001357	100223722	LPAR1|lysophosphatidic acid receptor 1	chrZ:26424741-26455726	GO:0070915|lysophosphatidic acid receptor activity|molecular_function///GO:0004930|G-protein coupled receptor activity|molecular_function///GO:0016021|integral component of membrane|cellular_component///GO:0004871|signal transducer activity|molecular_function///GO:0007165|signal transduction|biological_process///GO:0007186|G-protein coupled receptor signaling pathway|biological_process///GO:00058…			38.4805	9.19579	-2.06508	5e-05	0.00109134
ENSTGUG00000001320	ENSTGUT00000001385	100223716	ALDH7A1|aldehyde dehydrogenase 7 family, member A1	chrZ:26847427-26865404	GO:0016620|oxidoreductase activity, acting on the aldehyde or oxo group of donors, NAD or NADP as acceptor|molecular_function///GO:0005739|mitochondrion|cellular_component///GO:0008152|metabolic process|biological_process///GO:0055114|oxidation-reduction process|biological_process///GO:0016491|oxidoreductase activity|molecular_function///GO:0005737|cytoplasm|cellular_component///GO:0005515|protei…			16.6977	5.9108	-1.49822	0.0026	0.0284335
ENSTGUG00000001326	ENSTGUT00000001398	100229545	|acyl-CoA synthetase long-chain family member 6	chr13:11098442-11125744	GO:0003824|catalytic activity|molecular_function///GO:0008152|metabolic process|biological_process			4.76108	1.96326	-1.27804	0.0118	0.0844019
ENSTGUG00000001330	ENSTGUT00000001390		TNNT2|	chr26:2537935-2542499	GO:0005861|troponin complex|cellular_component///GO:0006937|regulation of muscle contraction|biological_process///GO:0016887|ATPase activity|molecular_function///GO:0003779|actin binding|molecular_function///GO:0005515|protein binding|molecular_function///GO:0032780|negative regulation of ATPase activity|biological_process///GO:0005523|tropomyosin binding|molecular_function///GO:0032781|positive …			32.7663	18.0952	-0.856608	0.04975	0.226713
ENSTGUG00000001345	ENSTGUT00000001402	100224968	TMEM9|transmembrane protein 9	chr26:2697634-2701249	GO:0016021|integral component of membrane|cellular_component			61.4437	32.27	-0.929075	0.01105	0.0810078
ENSTGUG00000001347	ENSTGUT00000001419	100226743	P4HA2|prolyl 4-hydroxylase, alpha polypeptide II	chr13:11207626-11233691	GO:0031418|L-ascorbic acid binding|molecular_function///GO:0016702|oxidoreductase activity, acting on single donors with incorporation of molecular oxygen, incorporation of two atoms of oxygen|molecular_function///GO:0004656|procollagen-proline 4-dioxygenase activity|molecular_function///GO:0016706|oxidoreductase activity, acting on paired donors, with incorporation or reduction of molecular oxyg…			73.1277	36.2748	-1.01145	0.0027	0.0292551
ENSTGUG00000001370	ENSTGUT00000001432	100231530	CROT|carnitine O-octanoyltransferase	chr2:22850272-22872134	GO:0016746|transferase activity, transferring acyl groups|molecular_function///GO:0016740|transferase activity|molecular_function///GO:0008458|carnitine O-octanoyltransferase activity|molecular_function///GO:0009437|carnitine metabolic process|biological_process///GO:0015936|coenzyme A metabolic process|biological_process///GO:0015908|fatty acid transport|biological_process///GO:0006631|fatty aci…			34.6727	12.0902	-1.51996	0.0004	0.00633892
ENSTGUG00000001378	ENSTGUT00000001442			chr2:22898995-22930994	GO:0042626|ATPase activity, coupled to transmembrane movement of substances|molecular_function///GO:0016887|ATPase activity|molecular_function///GO:0016021|integral component of membrane|cellular_component///GO:0055085|transmembrane transport|biological_process///GO:0008152|metabolic process|biological_process///GO:0006810|transport|biological_process///GO:0005524|ATP binding|molecular_function//…			1.69691	0.559519	-1.60065	0.00575	0.0511508
ENSTGUG00000001382	ENSTGUT00000001451	100225537	TEK|TEK tyrosine kinase, endothelial	chrZ:29257359-29295176	GO:0005515|protein binding|molecular_function///GO:0007169|transmembrane receptor protein tyrosine kinase signaling pathway|biological_process///GO:0004714|transmembrane receptor protein tyrosine kinase activity|molecular_function///GO:0004713|protein tyrosine kinase activity|molecular_function///GO:0016021|integral component of membrane|cellular_component///GO:0005887|integral component of plasm…			42.7941	19.6836	-1.12042	0.0021	0.0242163
ENSTGUG00000001392	ENSTGUT00000001452			chr26:2866067-2875805				168.39	87.6929	-0.941277	0.0094	0.0724752
ENSTGUG00000001398	ENSTGUT00000001454			chr26:2892460-2897467	GO:0016780|phosphotransferase activity, for other substituted phosphate groups|molecular_function///GO:0008654|phospholipid biosynthetic process|biological_process///GO:0016740|transferase activity|molecular_function///GO:0016020|membrane|cellular_component			206.759	97.9649	-1.07762	0.00265	0.0288313
ENSTGUG00000001400	ENSTGUT00000001456	100230732	DRAM2|DNA-damage regulated autophagy modulator 2	chr26:2904735-2913909	GO:0005737|cytoplasm|cellular_component///GO:0005764|lysosome|cellular_component///GO:0043231|intracellular membrane-bounded organelle|cellular_component///GO:0005794|Golgi apparatus|cellular_component///GO:0007601|visual perception|biological_process///GO:0010506|regulation of autophagy|biological_process///GO:0016324|apical plasma membrane|cellular_component///GO:0045494|photoreceptor cell main…			208.896	119.218	-0.809191	0.0311	0.166696
ENSTGUG00000001407	ENSTGUT00000001463			chr13:11555377-11558048	GO:0051015|actin filament binding|molecular_function			12.5693	1.59017	-2.98265	0.00065	0.0095701
ENSTGUG00000001409	ENSTGUT00000001464			chr13:11561910-11562969	GO:0051015|actin filament binding|molecular_function			6.2469	0.360844	-4.11369	0.00045	0.00697467
ENSTGUG00000001418	ENSTGUT00000001474			chr23:4190118-4191996	GO:0004713|protein tyrosine kinase activity|molecular_function///GO:0016772|transferase activity, transferring phosphorus-containing groups|molecular_function///GO:0006468|protein phosphorylation|biological_process///GO:0004672|protein kinase activity|molecular_function///GO:0005524|ATP binding|molecular_function			241.59	116.034	-1.05802	0.0056	0.0501536
ENSTGUG00000001446	ENSTGUT00000001514	100190367	DNAJA1|DnaJ subfamily A member 1-like	chrZ:31431046-31438596	GO:0031072|heat shock protein binding|molecular_function///GO:0009408|response to heat|biological_process///GO:0051082|unfolded protein binding|molecular_function///GO:0006457|protein folding|biological_process///GO:0046872|metal ion binding|molecular_function///GO:0005524|ATP binding|molecular_function///GO:0016020|membrane|cellular_component///GO:0031625|ubiquitin protein ligase binding|molecul…			362.667	213.885	-0.761809	0.0413	0.199909
ENSTGUG00000001457	ENSTGUT00000001517	751992	GABRA1|gamma-aminobutyric acid (GABA) A receptor, alpha 2	chr13:12180272-12223193	GO:0045202|synapse|cellular_component///GO:0030054|cell junction|cellular_component///GO:0016021|integral component of membrane|cellular_component///GO:0005515|protein binding|molecular_function///GO:0005886|plasma membrane|cellular_component///GO:0007214|gamma-aminobutyric acid signaling pathway|biological_process///GO:0006821|chloride transport|biological_process///GO:0005230|extracellular liga…			2.16271	0.857563	-1.33453	0.0442	0.209071
ENSTGUG00000001488	ENSTGUT00000001553///ENSTGUT00000001556	100222925	WWC1|WW and C2 domain containing 1	chr13:14631579-14709931	GO:0005515|protein binding|molecular_function///GO:0005634|nucleus|cellular_component///GO:0005737|cytoplasm|cellular_component///GO:0032947|protein complex scaffold|molecular_function///GO:0000122|negative regulation of transcription from RNA polymerase II promoter|biological_process///GO:0003713|transcription coactivator activity|molecular_function///GO:0005829|cytosol|cellular_component///GO:0…			4.55365	2.53684	-0.84399	0.0341	0.178263
ENSTGUG00000001502	ENSTGUT00000001561	100225243	PCDH18|protocadherin 18	chr4:120205-128447	GO:0007156|homophilic cell adhesion via plasma membrane adhesion molecules|biological_process///GO:0007399|nervous system development|biological_process///GO:0007155|cell adhesion|biological_process///GO:0005509|calcium ion binding|molecular_function///GO:0016020|membrane|cellular_component///GO:0005886|plasma membrane|cellular_component///GO:0007420|brain development|biological_process///GO:0005…			19.1184	7.51414	-1.34728	0.0005	0.00764884
ENSTGUG00000001505	ENSTGUT00000001573	100227513	ACO1|aconitase 1, soluble	chrZ:31755615-31985492	GO:0010040|response to iron(II) ion|biological_process///GO:0003994|aconitate hydratase activity|molecular_function///GO:0006879|cellular iron ion homeostasis|biological_process///GO:0051539|4 iron, 4 sulfur cluster binding|molecular_function///GO:0016829|lyase activity|molecular_function///GO:0051536|iron-sulfur cluster binding|molecular_function///GO:0008152|metabolic process|biological_process…			158.278	54.471	-1.5389	0.0115	0.082985
ENSTGUG00000001522	ENSTGUT00000001615	100221003	COL1A2|collagen, type I, alpha 2	chr2:25921530-25964644	GO:0005201|extracellular matrix structural constituent|molecular_function///GO:0005581|collagen trimer|cellular_component///GO:0005615|extracellular space|cellular_component///GO:0031012|extracellular matrix|cellular_component///GO:0030674|protein binding, bridging|molecular_function///GO:0007266|Rho protein signal transduction|biological_process///GO:0008217|regulation of blood pressure|biologic…			103.112	55.269	-0.899674	0.0161	0.105729
ENSTGUG00000001529	ENSTGUT00000001596	100224632	MCCC2|methylcrotonoyl-CoA carboxylase 2 (beta)	chrZ:32208761-32244875	GO:0016874|ligase activity|molecular_function///GO:0008152|metabolic process|biological_process///GO:0005739|mitochondrion|cellular_component///GO:0005515|protein binding|molecular_function///GO:0004485|methylcrotonoyl-CoA carboxylase activity|molecular_function			13.801	4.75509	-1.53723	0.00155	0.0190573
ENSTGUG00000001537	ENSTGUT00000001597			chr26:3748997-3760357				48.4251	11.0228	-2.13526	0.01145	0.0829068
ENSTGUG00000001577	ENSTGUT00000001645	100218152	|paraoxonase 2	chr2:26233713-26247877	GO:0004064|arylesterase activity|molecular_function///GO:0005576|extracellular region|cellular_component///GO:0008152|metabolic process|biological_process			232.053	16.1627	-3.84371	5e-05	0.00109134
ENSTGUG00000001585	ENSTGUT00000001651	100230570	PDK4|pyruvate dehydrogenase kinase, isozyme 4	chr2:26290416-26297898	GO:0004672|protein kinase activity|molecular_function///GO:0005524|ATP binding|molecular_function///GO:0006468|protein phosphorylation|biological_process///GO:0008286|insulin receptor signaling pathway|biological_process///GO:0009267|cellular response to starvation|biological_process///GO:0098792|xenophagy|biological_process///GO:0010510|regulation of acetyl-CoA biosynthetic process from pyruvate…			57.3174	3.35896	-4.09288	5e-05	0.00109134
ENSTGUG00000001610	ENSTGUT00000001682	100224817	|pleckstrin and Sec7 domain containing 2	chr13:16048695-16077450	GO:0032012|regulation of ARF protein signal transduction|biological_process///GO:0005543|phospholipid binding|molecular_function///GO:0005086|ARF guanyl-nucleotide exchange factor activity|molecular_function///GO:0043547|positive regulation of GTPase activity|biological_process			1.938	0.533777	-1.86026	0.0024	0.0269136
ENSTGUG00000001620	ENSTGUT00000001703		SLC25A13|	chr2:26524961-26604667	GO:0089712|L-aspartate transmembrane transport|biological_process///GO:0089711|L-glutamate transmembrane transport|biological_process///GO:0043490|malate-aspartate shuttle|biological_process///GO:0015813|L-glutamate transport|biological_process///GO:0015810|aspartate transport|biological_process///GO:0015183|L-aspartate transmembrane transporter activity|molecular_function///GO:0005313|L-glutamat…			115.187	39.2086	-1.55473	0.00015	0.00283554
ENSTGUG00000001664	ENSTGUT00000001730	100226213	PINLYP|phospholipase A2 inhibitor subunit gamma B-like	chrZ:37825608-37830917	GO:0004859|phospholipase inhibitor activity|molecular_function///GO:0005576|extracellular region|cellular_component///GO:0043086|negative regulation of catalytic activity|biological_process			913.016	411.656	-1.1492	0.0025	0.0276541
ENSTGUG00000001682	ENSTGUT00000001750///ENSTGUT00000001752		ZMYM6NB|	chr23:5608688-5718054				91.3404	25.6694	-1.8312	0.0203	0.123859
ENSTGUG00000001690	ENSTGUT00000001760		SCARB2|	chr4:1913875-1929910	GO:0016021|integral component of membrane|cellular_component///GO:0005764|lysosome|cellular_component///GO:0004872|receptor activity|molecular_function///GO:0007155|cell adhesion|biological_process///GO:0016020|membrane|cellular_component///GO:0005925|focal adhesion|cellular_component///GO:0005515|protein binding|molecular_function///GO:0070062|extracellular exosome|cellular_component///GO:001989…			209.222	90.1219	-1.21508	0.0012	0.0155676
ENSTGUG00000001699	ENSTGUT00000001770///ENSTGUT00000001772	100227202	|16 kDa beta-galactoside-binding lectin-like	chr4:2083243-2088002	GO:0016936|galactoside binding|molecular_function///GO:0030246|carbohydrate binding|molecular_function			360.668	44.9549	-3.00412	5e-05	0.00109134
ENSTGUG00000001713	ENSTGUT00000001786		SMPD2|	chr26:4117464-4120425	GO:0004767|sphingomyelin phosphodiesterase activity|molecular_function			49.7867	20.0328	-1.3134	0.0009	0.0122776
ENSTGUG00000001738	ENSTGUT00000001814	101234055	DEF6|differentially expressed in FDCP 6 homolog (mouse)	chr26:4176784-4186356	GO:0016020|membrane|cellular_component///GO:0005515|protein binding|molecular_function			93.6176	52.2928	-0.840167	0.01645	0.107427
ENSTGUG00000001740	ENSTGUT00000001810	100218040	|gap junction alpha-4 protein-like	chr23:5752187-5753219	GO:0030054|cell junction|cellular_component///GO:0007154|cell communication|biological_process///GO:0005922|connexon complex|cellular_component///GO:0005921|gap junction|cellular_component///GO:0016021|integral component of membrane|cellular_component///GO:0016020|membrane|cellular_component///GO:0005886|plasma membrane|cellular_component			4.67213	1.57079	-1.57259	0.01225	0.08651
ENSTGUG00000001753	ENSTGUT00000001824	100224274	IL11RA|interleukin 11 receptor, alpha	chrZ:39023307-39031745	GO:0005515|protein binding|molecular_function///GO:0004896|cytokine receptor activity|molecular_function///GO:0019221|cytokine-mediated signaling pathway|biological_process///GO:0016020|membrane|cellular_component///GO:0032502|developmental process|biological_process///GO:0060322|head development|biological_process			14.4487	5.71596	-1.33787	0.00455	0.0430441
ENSTGUG00000001772	ENSTGUT00000001844	100222353	FANCG|Fanconi anemia, complementation group G	chrZ:39169580-39177612	GO:0005515|protein binding|molecular_function///GO:0009314|response to radiation|biological_process///GO:0006974|cellular response to DNA damage stimulus|biological_process///GO:0001541|ovarian follicle development|biological_process///GO:0007286|spermatid development|biological_process///GO:0005737|cytoplasm|cellular_component///GO:0005730|nucleolus|cellular_component///GO:0005739|mitochondrion|…			29.3679	16.6634	-0.817556	0.04535	0.213177
ENSTGUG00000001808	ENSTGUT00000001880	100221408	|probable phospholipid-transporting ATPase FetA-like	chrZ:39511357-39575159	GO:0045332|phospholipid translocation|biological_process///GO:0015914|phospholipid transport|biological_process///GO:0004012|phospholipid-translocating ATPase activity|molecular_function///GO:0016021|integral component of membrane|cellular_component///GO:0000287|magnesium ion binding|molecular_function///GO:0046872|metal ion binding|molecular_function///GO:0016787|hydrolase activity|molecular_fun…			19.78	9.71612	-1.02559	0.00615	0.0536276
ENSTGUG00000001814	ENSTGUT00000001887	100224786	|biliverdin reductase A	chr2:32494795-32504484	GO:0042167|heme catabolic process|biological_process///GO:0004074|biliverdin reductase activity|molecular_function///GO:0008270|zinc ion binding|molecular_function///GO:0005737|cytoplasm|cellular_component///GO:0055114|oxidation-reduction process|biological_process///GO:0016491|oxidoreductase activity|molecular_function			109.523	60.1252	-0.865189	0.0499	0.226908
ENSTGUG00000001817	ENSTGUT00000001896	100226763	HECW1|HECT, C2 and WW domain containing E3 ubiquitin protein ligase 1	chr2:32646968-32818185	GO:0005515|protein binding|molecular_function///GO:0004842|ubiquitin-protein transferase activity|molecular_function///GO:0016567|protein ubiquitination|biological_process///GO:0016874|ligase activity|molecular_function///GO:0008152|metabolic process|biological_process			4.43294	2.41893	-0.873894	0.032	0.170142
ENSTGUG00000001831	ENSTGUT00000001904	100221932	C7orf25|chromosome 2 open reading frame, human C7orf25	chr2:33013749-33015018	GO:0005515|protein binding|molecular_function			90.4366	46.9361	-0.946207	0.00935	0.0722475
ENSTGUG00000001834	ENSTGUT00000001913	100227712	|GLI family zinc finger 3	chr2:33304044-33438969	GO:0046872|metal ion binding|molecular_function///GO:0003676|nucleic acid binding|molecular_function			1.98501	0.97445	-1.02648	0.04385	0.207973
ENSTGUG00000001835	ENSTGUT00000001907///ENSTGUT00000001908	100228399	TREM2|triggering receptor expressed on myeloid cells 2-like	chr26:4739489-4743087	GO:0005515|protein binding|molecular_function///GO:0016021|integral component of membrane|cellular_component///GO:0043231|intracellular membrane-bounded organelle|cellular_component///GO:0050731|positive regulation of peptidyl-tyrosine phosphorylation|biological_process///GO:0070374|positive regulation of ERK1 and ERK2 cascade|biological_process///GO:0097110|scaffold protein binding|molecular_fun…			17.0184	5.63106	-1.59561	0.00155	0.0190573
ENSTGUG00000001856	ENSTGUT00000001934	100229648	|N-deacetylase/N-sulfotransferase (heparan glucosaminyl) 3	chr4:4251352-4292632	GO:0015016|[heparan sulfate]-glucosamine N-sulfotransferase activity|molecular_function///GO:0008146|sulfotransferase activity|molecular_function///GO:0016787|hydrolase activity|molecular_function///GO:0008152|metabolic process|biological_process			1.3738	0.55568	-1.30585	0.0377	0.189592
ENSTGUG00000001869	ENSTGUT00000001947	100228670	AMPH|amphiphysin	chr2:34971553-35095818	GO:0005515|protein binding|molecular_function///GO:0005737|cytoplasm|cellular_component///GO:0005543|phospholipid binding|molecular_function///GO:0031256|leading edge membrane|cellular_component			2.18547	0.644901	-1.76079	0.0087	0.0685765
ENSTGUG00000001879	ENSTGUT00000001956		CA9|	chrZ:39940700-39947798	GO:0004089|carbonate dehydratase activity|molecular_function///GO:0006730|one-carbon metabolic process|biological_process///GO:0008270|zinc ion binding|molecular_function///GO:0046903|secretion|biological_process///GO:0002009|morphogenesis of an epithelium|biological_process///GO:0046872|metal ion binding|molecular_function///GO:0005886|plasma membrane|cellular_component			27.1246	4.84212	-2.48589	5e-05	0.00109134
ENSTGUG00000001883	ENSTGUT00000001958		SYNPO2|	chr4:4493351-4499188	GO:0015629|actin cytoskeleton|cellular_component///GO:0005925|focal adhesion|cellular_component///GO:0005515|protein binding|molecular_function			6.24519	3.25218	-0.941336	0.03155	0.168511
ENSTGUG00000001899	ENSTGUT00000001989	100225742	|phosphodiesterase 5A, cGMP-specific	chr4:4614728-4661710	GO:0005515|protein binding|molecular_function///GO:0008081|phosphoric diester hydrolase activity|molecular_function///GO:0004114|3',5'-cyclic-nucleotide phosphodiesterase activity|molecular_function///GO:0007165|signal transduction|biological_process///GO:0046872|metal ion binding|molecular_function///GO:0016787|hydrolase activity|molecular_function			24.7529	13.9536	-0.826958	0.02525	0.144719
ENSTGUG00000001966	ENSTGUT00000002041			chr1A:1494635-1521585	GO:0005515|protein binding|molecular_function			1.88465	0.685371	-1.45934	0.02925	0.160186
ENSTGUG00000001974	ENSTGUT00000002053		AGXT2|	chrZ:41286597-41299378	GO:0008483|transaminase activity|molecular_function///GO:0030170|pyridoxal phosphate binding|molecular_function///GO:0003824|catalytic activity|molecular_function///GO:0005739|mitochondrion|cellular_component///GO:0045429|positive regulation of nitric oxide biosynthetic process|biological_process///GO:0008453|alanine-glyoxylate transaminase activity|molecular_function///GO:0009436|glyoxylate cata…			38.1784	1.9133	-4.31862	5e-05	0.00109134
ENSTGUG00000001987	ENSTGUT00000002061			chr2:40798414-40799027				8.03944	1.98434	-2.01844	0.00495	0.0459252
ENSTGUG00000001988	ENSTGUT00000002073	100228696	PIGN|phosphatidylinositol glycan anchor biosynthesis, class N	chr2:40890743-40974823	GO:0006506|GPI anchor biosynthetic process|biological_process///GO:0008484|sulfuric ester hydrolase activity|molecular_function///GO:0005789|endoplasmic reticulum membrane|cellular_component///GO:0016740|transferase activity|molecular_function///GO:0003824|catalytic activity|molecular_function///GO:0008152|metabolic process|biological_process///GO:0016020|membrane|cellular_component			52.8109	33.1687	-0.671011	0.0485	0.222646
ENSTGUG00000002031	ENSTGUT00000002108		RANBP3L|	chrZ:41724222-41748441	GO:0046907|intracellular transport|biological_process///GO:0005622|intracellular|cellular_component			2.26693	0.773057	-1.55209	0.0366	0.186273
ENSTGUG00000002060	ENSTGUT00000002146	100219138	SERPINB5|serpin peptidase inhibitor, clade B (ovalbumin), member 5	chr2:41601590-41610074	GO:0004867|serine-type endopeptidase inhibitor activity|molecular_function///GO:0005615|extracellular space|cellular_component///GO:0010951|negative regulation of endopeptidase activity|biological_process///GO:0005737|cytoplasm|cellular_component///GO:0005515|protein binding|molecular_function///GO:0070062|extracellular exosome|cellular_component///GO:0030198|extracellular matrix organization|bio…			3.14847	0.987535	-1.67275	0.02195	0.130982
ENSTGUG00000002077	ENSTGUT00000002172	100219029	ITIH5|inter-alpha-trypsin inhibitor heavy chain family, member 5	chr1A:3367491-3409901	GO:0030212|hyaluronan metabolic process|biological_process///GO:0004867|serine-type endopeptidase inhibitor activity|molecular_function///GO:0010951|negative regulation of endopeptidase activity|biological_process			63.0178	30.5816	-1.04309	0.0026	0.0284335
ENSTGUG00000002078	ENSTGUT00000002162			chr2:41652365-41654087	GO:0005615|extracellular space|cellular_component			3.17255	0.94045	-1.75422	0.0257	0.146742
ENSTGUG00000002088	ENSTGUT00000002202	100229660	ITIH2|inter-alpha-trypsin inhibitor heavy chain 2	chr1A:3427245-3444595	GO:0030212|hyaluronan metabolic process|biological_process///GO:0004867|serine-type endopeptidase inhibitor activity|molecular_function///GO:0010951|negative regulation of endopeptidase activity|biological_process///GO:0072562|blood microparticle|cellular_component///GO:0070062|extracellular exosome|cellular_component			127.925	4.64957	-4.78205	5e-05	0.00109134
ENSTGUG00000002108	ENSTGUT00000002194	100231712	CD40LG|CD40 ligand	chr4A:97052-103252	GO:0005515|protein binding|molecular_function///GO:0005164|tumor necrosis factor receptor binding|molecular_function///GO:0005125|cytokine activity|molecular_function///GO:0005615|extracellular space|cellular_component///GO:0006955|immune response|biological_process///GO:0006954|inflammatory response|biological_process///GO:0043066|negative regulation of apoptotic process|biological_process///GO:…			41.6292	18.581	-1.16377	0.0029	0.0307609
ENSTGUG00000002149	ENSTGUT00000002240		C9|	chrZ:42992364-43006863	GO:0005515|protein binding|molecular_function///GO:0005579|membrane attack complex|cellular_component///GO:0006955|immune response|biological_process///GO:0005737|cytoplasm|cellular_component///GO:0005886|plasma membrane|cellular_component///GO:0072562|blood microparticle|cellular_component///GO:0070062|extracellular exosome|cellular_component			353.839	14.4555	-4.61341	5e-05	0.00109134
ENSTGUG00000002150	ENSTGUT00000002244		ECHDC3|	chr1A:5336527-5342067	GO:0003824|catalytic activity|molecular_function///GO:0008152|metabolic process|biological_process///GO:0005739|mitochondrion|cellular_component			15.1323	5.2077	-1.53891	0.00485	0.0453552
ENSTGUG00000002156	ENSTGUT00000002254		DAB2|	chrZ:43018056-43027052	GO:0005515|protein binding|molecular_function///GO:0005730|nucleolus|cellular_component///GO:0005886|plasma membrane|cellular_component///GO:0043231|intracellular membrane-bounded organelle|cellular_component///GO:0008022|protein C-terminus binding|molecular_function///GO:0043066|negative regulation of apoptotic process|biological_process///GO:0006898|receptor-mediated endocytosis|biological_proc…			42.0468	12.1083	-1.796	5e-05	0.00109134
ENSTGUG00000002157	ENSTGUT00000002245	100220924	|ribosyldihydronicotinamide dehydrogenase [quinone]-like	chr2:43076886-43081609	GO:0016491|oxidoreductase activity|molecular_function			6.34063	2.37871	-1.41445	0.0361	0.185332
ENSTGUG00000002174	ENSTGUT00000002262	100225886	F9|coagulation factor IX	chr4A:712514-722248	GO:0005515|protein binding|molecular_function///GO:0007596|blood coagulation|biological_process///GO:0005576|extracellular region|cellular_component///GO:0004252|serine-type endopeptidase activity|molecular_function///GO:0008236|serine-type peptidase activity|molecular_function///GO:0008233|peptidase activity|molecular_function///GO:0006508|proteolysis|biological_process///GO:0005509|calcium ion …			181.2	6.6846	-4.7606	5e-05	0.00109134
ENSTGUG00000002178	ENSTGUT00000002270	100224816	BPHL|valacyclovir hydrolase-like	chr2:43131994-43151026	GO:0070062|extracellular exosome|cellular_component///GO:0005739|mitochondrion|cellular_component			12.8964	5.45158	-1.24222	0.0172	0.110351
ENSTGUG00000002183	ENSTGUT00000002286		USP48|	chr21:505492-532981	GO:0005515|protein binding|molecular_function///GO:0004843|ubiquitin-specific protease activity|molecular_function///GO:0036459|ubiquitinyl hydrolase activity|molecular_function///GO:0006511|ubiquitin-dependent protein catabolic process|biological_process///GO:0005737|cytoplasm|cellular_component///GO:0005654|nucleoplasm|cellular_component///GO:0005739|mitochondrion|cellular_component			12.8593	5.16968	-1.31466	0.0016	0.0195359
ENSTGUG00000002201	ENSTGUT00000002297	100222572	SLC2A1|solute carrier family 2, facilitated glucose transporter member 1-like	chr21:565486-573418	GO:0071548|response to dexamethasone|biological_process///GO:0032868|response to insulin|biological_process///GO:0022891|substrate-specific transmembrane transporter activity|molecular_function///GO:0015758|glucose transport|biological_process///GO:0005355|glucose transmembrane transporter activity|molecular_function///GO:0022857|transmembrane transporter activity|molecular_function///GO:0016021|…			18.6405	7.66899	-1.28133	0.00755	0.062053
ENSTGUG00000002206	ENSTGUT00000002333	100223014	ATP11C|probable phospholipid-transporting ATPase 11C-like	chr4A:777963-809989	GO:0045332|phospholipid translocation|biological_process///GO:0015914|phospholipid transport|biological_process///GO:0004012|phospholipid-translocating ATPase activity|molecular_function///GO:0016021|integral component of membrane|cellular_component///GO:0000287|magnesium ion binding|molecular_function///GO:0046872|metal ion binding|molecular_function///GO:0016787|hydrolase activity|molecular_fun…			16.6556	7.09847	-1.23043	0.00105	0.0140168
ENSTGUG00000002207	ENSTGUT00000002311	100219414	C6|complement component 6	chrZ:43628557-43648906	GO:0005515|protein binding|molecular_function///GO:0005579|membrane attack complex|cellular_component///GO:0006955|immune response|biological_process///GO:0070062|extracellular exosome|cellular_component///GO:0045917|positive regulation of complement activation|biological_process///GO:0001970|positive regulation of activation of membrane attack complex|biological_process///GO:0045766|positive reg…			9.15116	0.907566	-3.33388	5e-05	0.00109134
ENSTGUG00000002221	ENSTGUT00000002308			chr3:1034968-1036665	GO:0005515|protein binding|molecular_function///GO:0005509|calcium ion binding|molecular_function			31.2266	4.56358	-2.77454	5e-05	0.00109134
ENSTGUG00000002244	ENSTGUT00000002338	100190381	|malate dehydrogenase cytoplasmic-like	chr3:1499921-1506329	GO:0030060|L-malate dehydrogenase activity|molecular_function///GO:0019752|carboxylic acid metabolic process|biological_process///GO:0016615|malate dehydrogenase activity|molecular_function///GO:0006108|malate metabolic process|biological_process///GO:0006099|tricarboxylic acid cycle|biological_process///GO:0016616|oxidoreductase activity, acting on the CH-OH group of donors, NAD or NADP as accep…			680.169	295.511	-1.20268	0.0378	0.189735
ENSTGUG00000002260	ENSTGUT00000002360	100229546	|hydroxysteroid (17-beta) dehydrogenase 11	chr4:8274874-8280546	GO:0008152|metabolic process|biological_process///GO:0055114|oxidation-reduction process|biological_process///GO:0016491|oxidoreductase activity|molecular_function			415.017	62.2997	-2.73587	5e-05	0.00109134
ENSTGUG00000002265	ENSTGUT00000002358	100222341	GHR|growth hormone receptor	chrZ:44145033-44206233	GO:0005515|protein binding|molecular_function///GO:0004896|cytokine receptor activity|molecular_function///GO:0019221|cytokine-mediated signaling pathway|biological_process///GO:0016020|membrane|cellular_component			72.5021	9.63266	-2.91202	5e-05	0.00109134
ENSTGUG00000002272	ENSTGUT00000002359		CCDC152|	chrZ:44226853-44231604				25.2642	10.5664	-1.25762	0.00845	0.0673582
ENSTGUG00000002279	ENSTGUT00000002376	100221293	HMGCS1|3-hydroxy-3-methylglutaryl-CoA synthase 1 (soluble)	chrZ:44297219-44303907	GO:0004421|hydroxymethylglutaryl-CoA synthase activity|molecular_function///GO:0008299|isoprenoid biosynthetic process|biological_process///GO:0003824|catalytic activity|molecular_function///GO:0008152|metabolic process|biological_process///GO:0005634|nucleus|cellular_component///GO:0005737|cytoplasm|cellular_component///GO:0005654|nucleoplasm|cellular_component///GO:0005886|plasma membrane|cellu…			130.611	69.645	-0.907184	0.02425	0.14074
ENSTGUG00000002284	ENSTGUT00000002371	100220940	MAML3|mastermind-like 3 (Drosophila)	chr4:8354116-8440545	GO:0005634|nucleus|cellular_component///GO:0005654|nucleoplasm|cellular_component///GO:0045944|positive regulation of transcription from RNA polymerase II promoter|biological_process///GO:0003713|transcription coactivator activity|molecular_function///GO:0007219|Notch signaling pathway|biological_process			3.80434	1.59363	-1.25533	0.00795	0.0643415
ENSTGUG00000002294	ENSTGUT00000002382			chr3:1714536-1715352				25.3709	9.56126	-1.4079	0.0474	0.218925
ENSTGUG00000002296	ENSTGUT00000002387	100230985	LGALSL|lectin, galactoside-binding-like	chr3:1744802-1749160	GO:0030246|carbohydrate binding|molecular_function///GO:0005622|intracellular|cellular_component///GO:0005515|protein binding|molecular_function			32.5612	16.8255	-0.952503	0.0306	0.165103
ENSTGUG00000002364	ENSTGUT00000002452	101233823	TMEM243|transmembrane protein 243, mitochondrial	chr1A:6723249-6725413				14.8205	2.09825	-2.82034	0.01315	0.0915226
ENSTGUG00000002368	ENSTGUT00000002463	100227787	IL15|interleukin 15	chr4:9131493-9150548	GO:0005126|cytokine receptor binding|molecular_function///GO:0005125|cytokine activity|molecular_function///GO:0005615|extracellular space|cellular_component///GO:0005576|extracellular region|cellular_component///GO:0006955|immune response|biological_process///GO:1904100|positive regulation of protein O-linked glycosylation|biological_process///GO:0050691|regulation of defense response to virus b…			267.55	92.1359	-1.53797	0.0001	0.0019824
ENSTGUG00000002420	ENSTGUT00000002514		C8G|	chr17:256500-263048	GO:0072562|blood microparticle|cellular_component///GO:0070062|extracellular exosome|cellular_component			232.346	54.0908	-2.10282	5e-05	0.00109134
ENSTGUG00000002421	ENSTGUT00000002513	100190070	MOCS2|molybdopterin synthase large subunit MOCS2B-like	chrZ:46454670-46462776	GO:0030366|molybdopterin synthase activity|molecular_function///GO:0019008|molybdopterin synthase complex|cellular_component///GO:0006777|Mo-molybdopterin cofactor biosynthetic process|biological_process///GO:0005829|cytosol|cellular_component///GO:0016740|transferase activity|molecular_function///GO:0005737|cytoplasm|cellular_component///GO:0005634|nucleus|cellular_component			160.596	67.7238	-1.2457	0.00735	0.0607868
ENSTGUG00000002447	ENSTGUT00000002567	100221719	ACLY|ATP citrate lyase	chr27:2276023-2294960	GO:0046912|transferase activity, transferring acyl groups, acyl groups converted into alkyl on transfer|molecular_function///GO:0044262|cellular carbohydrate metabolic process|biological_process///GO:0004775|succinate-CoA ligase (ADP-forming) activity|molecular_function///GO:0003878|ATP citrate synthase activity|molecular_function///GO:0005737|cytoplasm|cellular_component///GO:0003824|catalytic a…			194.35	42.3603	-2.19787	0.0103	0.0773852
ENSTGUG00000002462	ENSTGUT00000002554	100232574	GPX8|probable glutathione peroxidase 8-B-like	chrZ:47237583-47240771	GO:0006979|response to oxidative stress|biological_process///GO:0004602|glutathione peroxidase activity|molecular_function///GO:0016209|antioxidant activity|molecular_function///GO:0004601|peroxidase activity|molecular_function///GO:0055114|oxidation-reduction process|biological_process///GO:0016491|oxidoreductase activity|molecular_function///GO:0098869|cellular oxidant detoxification|biological…			24.9283	5.57016	-2.16199	0.0002	0.00360681
ENSTGUG00000002465	ENSTGUT00000002560			chr4:10024387-10026324				4.825	0.702173	-2.78063	0.00115	0.015011
ENSTGUG00000002476	ENSTGUT00000002570		TTC25|	chr27:2307856-2313234	GO:0005515|protein binding|molecular_function///GO:0005737|cytoplasm|cellular_component			5.11108	1.55283	-1.71873	0.0186	0.116509
ENSTGUG00000002486	ENSTGUT00000002586	101233328	AMBP|protein AMBP-like	chr17:389360-395189	GO:0004867|serine-type endopeptidase inhibitor activity|molecular_function///GO:0036094|small molecule binding|molecular_function///GO:0005576|extracellular region|cellular_component///GO:0010951|negative regulation of endopeptidase activity|biological_process///GO:0005615|extracellular space|cellular_component///GO:0005886|plasma membrane|cellular_component///GO:0020037|heme binding|molecular_fu…			1659.28	40.118	-5.37017	5e-05	0.00109134
ENSTGUG00000002489	ENSTGUT00000002615	100222614	ETV1|ets variant 1	chr2:46882794-46946934	GO:0043565|sequence-specific DNA binding|molecular_function///GO:0003677|DNA binding|molecular_function///GO:0006355|regulation of transcription, DNA-templated|biological_process///GO:0005634|nucleus|cellular_component///GO:0003700|transcription factor activity, sequence-specific DNA binding|molecular_function///GO:0007638|mechanosensory behavior|biological_process///GO:0007517|muscle organ devel…			39.7523	14.4798	-1.457	0.00045	0.00697467
ENSTGUG00000002495	ENSTGUT00000002600		DAAM2|	chr3:6049270-6147532	GO:0005488|binding|molecular_function///GO:0017048|Rho GTPase binding|molecular_function///GO:0016043|cellular component organization|biological_process///GO:0003779|actin binding|molecular_function///GO:0030036|actin cytoskeleton organization|biological_process///GO:0070062|extracellular exosome|cellular_component///GO:0007368|determination of left/right symmetry|biological_process			5.72596	2.51295	-1.18813	0.0067	0.0567864
ENSTGUG00000002508	ENSTGUT00000002614			chr3:6172812-6188508	GO:0051539|4 iron, 4 sulfur cluster binding|molecular_function///GO:0051536|iron-sulfur cluster binding|molecular_function///GO:0019008|molybdopterin synthase complex|cellular_component///GO:0006777|Mo-molybdopterin cofactor biosynthetic process|biological_process///GO:0003824|catalytic activity|molecular_function///GO:0046872|metal ion binding|molecular_function			13.4904	6.1721	-1.1281	0.0132	0.09175
ENSTGUG00000002533	ENSTGUT00000002631			chr1A:9125082-9199626				9.93305	3.05332	-1.70186	0.0492	0.224787
ENSTGUG00000002534	ENSTGUT00000002642	100218114	SLC38A9|solute carrier family 38, member 9	chrZ:47420433-47459767	GO:0016021|integral component of membrane|cellular_component///GO:0016020|membrane|cellular_component///GO:0005764|lysosome|cellular_component///GO:0003333|amino acid transmembrane transport|biological_process///GO:0015171|amino acid transmembrane transporter activity|molecular_function///GO:0005515|protein binding|molecular_function///GO:0071986|Ragulator complex|cellular_component///GO:0005770|…			14.599	7.88115	-0.88939	0.0341	0.178263
ENSTGUG00000002539	ENSTGUT00000002637	100230521	RBKS|ribokinase	chr3:7344152-7421042	GO:0006014|D-ribose metabolic process|biological_process///GO:0004747|ribokinase activity|molecular_function///GO:0046835|carbohydrate phosphorylation|biological_process///GO:0016773|phosphotransferase activity, alcohol group as acceptor|molecular_function///GO:0016310|phosphorylation|biological_process///GO:0016301|kinase activity|molecular_function///GO:0016740|transferase activity|molecular_fu…			75.6266	30.0958	-1.32933	0.0009	0.0122776
ENSTGUG00000002541	ENSTGUT00000002636		AGMO|	chr2:47477007-47566637	GO:0005506|iron ion binding|molecular_function///GO:0005783|endoplasmic reticulum|cellular_component///GO:0006643|membrane lipid metabolic process|biological_process///GO:0046485|ether lipid metabolic process|biological_process///GO:0050479|glyceryl-ether monooxygenase activity|molecular_function			97.8883	11.9809	-3.0304	5e-05	0.00109134
ENSTGUG00000002552	ENSTGUT00000002647	100232245	SOSTDC1|sclerostin domain containing 1	chr2:48063636-48066468	GO:0005615|extracellular space|cellular_component///GO:0010454|negative regulation of cell fate commitment|biological_process///GO:0007389|pattern specification process|biological_process///GO:0030514|negative regulation of BMP signaling pathway|biological_process///GO:0090090|negative regulation of canonical Wnt signaling pathway|biological_process///GO:0005515|protein binding|molecular_function			3.98461	0.76309	-2.38451	0.01015	0.076421
ENSTGUG00000002577	ENSTGUT00000002691		NR3C2|	chr4:11235377-11418386	GO:0043401|steroid hormone mediated signaling pathway|biological_process///GO:0003707|steroid hormone receptor activity|molecular_function///GO:0043565|sequence-specific DNA binding|molecular_function///GO:0008270|zinc ion binding|molecular_function///GO:0006351|transcription, DNA-templated|biological_process///GO:0003677|DNA binding|molecular_function///GO:0046872|metal ion binding|molecular_fun…			25.3033	12.0362	-1.07194	0.00685	0.0576882
ENSTGUG00000002579	ENSTGUT00000002689		ANKRD55|	chrZ:47610490-47656398	GO:0005515|protein binding|molecular_function			6.49878	2.492	-1.38287	0.0024	0.0269136
ENSTGUG00000002588	ENSTGUT00000002687	100226504	LPAR4|lysophosphatidic acid receptor 4	chr4A:5375616-5376663	GO:0004930|G-protein coupled receptor activity|molecular_function///GO:0016021|integral component of membrane|cellular_component///GO:0004871|signal transducer activity|molecular_function///GO:0007165|signal transduction|biological_process///GO:0007186|G-protein coupled receptor signaling pathway|biological_process///GO:0035727|lysophosphatidic acid binding|molecular_function///GO:0070915|lysopho…			22.2317	8.5968	-1.37074	0.00265	0.0288313
ENSTGUG00000002617	ENSTGUT00000002717		BSPRY|	chr17:1282198-1290655	GO:0005515|protein binding|molecular_function			15.9347	6.97577	-1.19175	0.0305	0.164647
ENSTGUG00000002619	ENSTGUT00000002732	100221639	|CD36 molecule (thrombospondin receptor)	chr1A:10137191-10156980	GO:0016021|integral component of membrane|cellular_component///GO:0007155|cell adhesion|biological_process///GO:0016020|membrane|cellular_component			520.097	131.501	-1.98371	5e-05	0.00109134
ENSTGUG00000002625	ENSTGUT00000002734	100228384	EDNRA|endothelin receptor type A	chr4:11617985-11648396	GO:0086100|endothelin receptor signaling pathway|biological_process///GO:0048484|enteric nervous system development|biological_process///GO:0004962|endothelin receptor activity|molecular_function///GO:0008217|regulation of blood pressure|biological_process///GO:0042310|vasoconstriction|biological_process///GO:0004930|G-protein coupled receptor activity|molecular_function///GO:0016021|integral com…			298.691	86.2565	-1.79195	5e-05	0.00109134
ENSTGUG00000002627	ENSTGUT00000002729		MCFD2|	chr3:8124063-8127555	GO:0005509|calcium ion binding|molecular_function			376	169.416	-1.15016	0.0034	0.0344096
ENSTGUG00000002633	ENSTGUT00000002745		CAPN8|	chr3:8368310-8398410	GO:0004198|calcium-dependent cysteine-type endopeptidase activity|molecular_function///GO:0007586|digestion|biological_process///GO:0008234|cysteine-type peptidase activity|molecular_function///GO:0008233|peptidase activity|molecular_function///GO:0006508|proteolysis|biological_process///GO:0005509|calcium ion binding|molecular_function///GO:0005622|intracellular|cellular_component///GO:0016787|h…			3.1337	0.649286	-2.27094	0.0009	0.0122776
ENSTGUG00000002636	ENSTGUT00000002736			chr4:11865994-11931483	GO:0005515|protein binding|molecular_function			8.42222	1.79703	-2.22858	0.00095	0.0128602
ENSTGUG00000002639	ENSTGUT00000002740	100222453	SLC31A1|solute carrier family 31 (copper transporters), member 1	chr17:1316967-1320883	GO:0035434|copper ion transmembrane transport|biological_process///GO:0005375|copper ion transmembrane transporter activity|molecular_function///GO:0016021|integral component of membrane|cellular_component///GO:0005515|protein binding|molecular_function///GO:0055037|recycling endosome|cellular_component///GO:0005770|late endosome|cellular_component///GO:0006878|cellular copper ion homeostasis|bio…			98.4301	44.7604	-1.13688	0.0057	0.0507914
ENSTGUG00000002653	ENSTGUT00000002754	100218143	TLR5|toll-like receptor 5	chr3:8554974-8557554	GO:0005515|protein binding|molecular_function///GO:0045087|innate immune response|biological_process///GO:0002376|immune system process|biological_process///GO:0016021|integral component of membrane|cellular_component///GO:0007165|signal transduction|biological_process///GO:0005149|interleukin-1 receptor binding|molecular_function///GO:0032757|positive regulation of interleukin-8 production|biolo…			2.85256	0.990152	-1.52654	0.0112	0.0815989
ENSTGUG00000002664	ENSTGUT00000002775///ENSTGUT00000002776///ENSTGUT00000002778		LRSAM1|	chr17:1369394-1383767	GO:0005515|protein binding|molecular_function///GO:0005737|cytoplasm|cellular_component///GO:0016020|membrane|cellular_component///GO:0004842|ubiquitin-protein transferase activity|molecular_function///GO:0030163|protein catabolic process|biological_process///GO:0000209|protein polyubiquitination|biological_process///GO:0061630|ubiquitin protein ligase activity|molecular_function///GO:0070086|ubi…			47.4386	25.2023	-0.912507	0.0143	0.0969762
ENSTGUG00000002666	ENSTGUT00000002769		P2RY4|	chr4A:5578604-5579474	GO:0045028|G-protein coupled purinergic nucleotide receptor activity|molecular_function///GO:0035589|G-protein coupled purinergic nucleotide receptor signaling pathway|biological_process///GO:0030321|transepithelial chloride transport|biological_process///GO:0004930|G-protein coupled receptor activity|molecular_function///GO:0016021|integral component of membrane|cellular_component///GO:0004871|s…			23.4723	0.410479	-5.83751	0.0079	0.0640348
ENSTGUG00000002669	ENSTGUT00000002773			chr4A:5582289-5583223	GO:0016747|transferase activity, transferring acyl groups other than amino-acyl groups|molecular_function///GO:0008152|metabolic process|biological_process			214.462	5.10406	-5.39293	5e-05	0.00109134
ENSTGUG00000002685	ENSTGUT00000002798	100220755	EDA|ectodysplasin A	chr4A:5622592-5648501	GO:0005515|protein binding|molecular_function///GO:0005164|tumor necrosis factor receptor binding|molecular_function///GO:0006955|immune response|biological_process///GO:0016020|membrane|cellular_component///GO:0043231|intracellular membrane-bounded organelle|cellular_component///GO:0005102|receptor binding|molecular_function///GO:0051092|positive regulation of NF-kappaB transcription factor acti…			1.54952	0.245958	-2.65534	0.0366	0.186273
ENSTGUG00000002701	ENSTGUT00000002841			chr17:1429001-1551213	GO:0006629|lipid metabolic process|biological_process///GO:0008152|metabolic process|biological_process			39.8471	22.5424	-0.821835	0.0211	0.127201
ENSTGUG00000002779	ENSTGUT00000002887///ENSTGUT00000002889	100221923	RNF180|ring finger protein 180	chrZ:50430828-50492378	GO:0005515|protein binding|molecular_function///GO:0008270|zinc ion binding|molecular_function///GO:0046872|metal ion binding|molecular_function///GO:0050790|regulation of catalytic activity|biological_process///GO:0061630|ubiquitin protein ligase activity|molecular_function///GO:0031227|intrinsic component of endoplasmic reticulum membrane|cellular_component///GO:0000209|protein polyubiquitinati…			3.92268	1.3447	-1.54456	0.0059	0.0522219
ENSTGUG00000002793	ENSTGUT00000002910	100223630	|hephaestin	chr4A:6579292-6597288	GO:0005507|copper ion binding|molecular_function///GO:0006879|cellular iron ion homeostasis|biological_process///GO:0006826|iron ion transport|biological_process///GO:0055114|oxidation-reduction process|biological_process///GO:0016491|oxidoreductase activity|molecular_function///GO:0005886|plasma membrane|cellular_component			12.6361	6.47672	-0.964212	0.01575	0.104011
ENSTGUG00000002800	ENSTGUT00000002914	100232189	|Rho guanine nucleotide exchange factor (GEF) 16	chr21:2720726-2730260	GO:0005515|protein binding|molecular_function///GO:0035023|regulation of Rho protein signal transduction|biological_process///GO:0005089|Rho guanyl-nucleotide exchange factor activity|molecular_function///GO:0043547|positive regulation of GTPase activity|biological_process			2.04612	0.846459	-1.27338	0.0375	0.189036
ENSTGUG00000002808	ENSTGUT00000002945	100224557	|solute carrier family 26, member 5 (prestin)	chr1A:11967158-11988045	GO:0007605|sensory perception of sound|biological_process///GO:1902358|sulfate transmembrane transport|biological_process///GO:0015116|sulfate transmembrane transporter activity|molecular_function///GO:0008272|sulfate transport|biological_process///GO:0008271|secondary active sulfate transmembrane transporter activity|molecular_function///GO:0016021|integral component of membrane|cellular_compone…			127.282	40.8198	-1.64068	5e-05	0.00109134
ENSTGUG00000002817	ENSTGUT00000002937	101234248	|membrane primary amine oxidase-like	chr27:2667102-2675344	GO:0009308|amine metabolic process|biological_process///GO:0008131|primary amine oxidase activity|molecular_function///GO:0005507|copper ion binding|molecular_function///GO:0048038|quinone binding|molecular_function///GO:0046872|metal ion binding|molecular_function///GO:0055114|oxidation-reduction process|biological_process///GO:0016491|oxidoreductase activity|molecular_function			4.04419	0.628593	-2.68565	5e-05	0.00109134
ENSTGUG00000002820	ENSTGUT00000002935	100219129	LYPLAL1|lysophospholipase-like 1	chr3:10007574-10033871	GO:0016787|hydrolase activity|molecular_function///GO:0008152|metabolic process|biological_process///GO:0005737|cytoplasm|cellular_component///GO:0070062|extracellular exosome|cellular_component			150.84	88.4707	-0.769747	0.0279	0.155365
ENSTGUG00000002828	ENSTGUT00000002938	101233861	|glucose-6-phosphatase, catalytic subunit	chr27:2681522-2683712	GO:0004346|glucose-6-phosphatase activity|molecular_function///GO:0016311|dephosphorylation|biological_process///GO:0003824|catalytic activity|molecular_function///GO:0008152|metabolic process|biological_process///GO:0016020|membrane|cellular_component			224.831	0.616592	-8.51031	5e-05	0.00109134
ENSTGUG00000002831	ENSTGUT00000002946	100222678	|glucose-6-phosphatase, catalytic subunit	chr27:2693115-2695322	GO:0004346|glucose-6-phosphatase activity|molecular_function///GO:0016311|dephosphorylation|biological_process///GO:0003824|catalytic activity|molecular_function///GO:0008152|metabolic process|biological_process///GO:0016020|membrane|cellular_component			37.6485	0.243688	-7.27141	0.00865	0.068284
ENSTGUG00000002839	ENSTGUT00000002952	100224501	TMEM150C|transmembrane protein 150C	chr4:13727477-13746315				29.889	13.1559	-1.1839	0.0053	0.0481182
ENSTGUG00000002853	ENSTGUT00000002969	100231302	ZC4H2|zinc finger, C4H2 domain containing	chr4A:6841875-6849711	GO:0005634|nucleus|cellular_component///GO:0005737|cytoplasm|cellular_component///GO:0007399|nervous system development|biological_process///GO:0045211|postsynaptic membrane|cellular_component///GO:0005515|protein binding|molecular_function			19.8684	8.90027	-1.15856	0.0092	0.0713489
ENSTGUG00000002863	ENSTGUT00000002976	100228450	FHL1|four and a half LIM domains 1	chr4A:6927545-6931214	GO:0008270|zinc ion binding|molecular_function///GO:0046872|metal ion binding|molecular_function///GO:0005634|nucleus|cellular_component///GO:0005737|cytoplasm|cellular_component///GO:0005886|plasma membrane|cellular_component///GO:0005925|focal adhesion|cellular_component///GO:0005515|protein binding|molecular_function///GO:0030308|negative regulation of cell growth|biological_process///GO:20001…			110.338	59.7345	-0.8853	0.03375	0.177045
ENSTGUG00000002874	ENSTGUT00000002997	100224109	IKZF2|IKAROS family zinc finger 2 (Helios)	chr7:37796-144718	GO:0046872|metal ion binding|molecular_function///GO:0003676|nucleic acid binding|molecular_function///GO:0005515|protein binding|molecular_function///GO:0045944|positive regulation of transcription from RNA polymerase II promoter|biological_process///GO:0042803|protein homodimerization activity|molecular_function///GO:0046982|protein heterodimerization activity|molecular_function///GO:0005634|nu…			32.4978	12.7244	-1.35274	0.0013	0.0165805
ENSTGUG00000002906	ENSTGUT00000003025		HOXA5|	chr2:52596981-52598780	GO:0007275|multicellular organismal development|biological_process///GO:0043565|sequence-specific DNA binding|molecular_function///GO:0003677|DNA binding|molecular_function///GO:0006355|regulation of transcription, DNA-templated|biological_process///GO:0005634|nucleus|cellular_component///GO:0003700|transcription factor activity, sequence-specific DNA binding|molecular_function///GO:0045944|posit…			8.70254	3.85697	-1.17397	0.0264	0.14937
ENSTGUG00000002926	ENSTGUT00000003045	100219814	|protein FAM122A-like	chr4A:7106651-7120304				7.69539	3.74418	-1.03934	0.0456	0.213972
ENSTGUG00000002930	ENSTGUT00000003044	100229283	|3-hydroxyisobutyrate dehydrogenase	chr2:52823124-52907948	GO:0003857|3-hydroxyacyl-CoA dehydrogenase activity|molecular_function///GO:0009083|branched-chain amino acid catabolic process|biological_process///GO:0008442|3-hydroxyisobutyrate dehydrogenase activity|molecular_function///GO:0006574|valine catabolic process|biological_process///GO:0004616|phosphogluconate dehydrogenase (decarboxylating) activity|molecular_function///GO:0006631|fatty acid metab…			63.3739	29.924	-1.08258	0.0049	0.0457017
ENSTGUG00000002942	ENSTGUT00000003093	100227000	ATIC|5-aminoimidazole-4-carboxamide ribonucleotide formyltransferase/IMP cyclohydrolase	chr7:798689-818471	GO:0006164|purine nucleotide biosynthetic process|biological_process///GO:0004643|phosphoribosylaminoimidazolecarboxamide formyltransferase activity|molecular_function///GO:0003937|IMP cyclohydrolase activity|molecular_function///GO:0003824|catalytic activity|molecular_function///GO:0016020|membrane|cellular_component///GO:0070062|extracellular exosome|cellular_component///GO:0042803|protein homo…			562.831	114.427	-2.29827	0.006	0.052798
ENSTGUG00000002973	ENSTGUT00000003096		GPC3|	chr4A:7302209-7414714	GO:0043395|heparan sulfate proteoglycan binding|molecular_function///GO:0031225|anchored component of membrane|cellular_component///GO:0005578|proteinaceous extracellular matrix|cellular_component///GO:0005515|protein binding|molecular_function///GO:0070062|extracellular exosome|cellular_component///GO:0060422|peptidyl-dipeptidase inhibitor activity|molecular_function///GO:0016020|membrane|cellul…			6.38393	1.37485	-2.21517	0.00015	0.00283554
ENSTGUG00000002974	ENSTGUT00000003091///ENSTGUT00000003092	100232600	PROX1|prospero homeobox 1	chr3:12359678-12395832	GO:0007275|multicellular organismal development|biological_process///GO:0003677|DNA binding|molecular_function///GO:0006355|regulation of transcription, DNA-templated|biological_process///GO:0005634|nucleus|cellular_component///GO:2000979|positive regulation of forebrain neuron differentiation|biological_process///GO:1901978|positive regulation of cell cycle checkpoint|biological_process///GO:009…			6.25968	2.9482	-1.08625	0.04275	0.204682
ENSTGUG00000002975	ENSTGUT00000003100	100229298	|secernin 1	chr2:53879997-53906685	GO:0016805|dipeptidase activity|molecular_function///GO:0006508|proteolysis|biological_process			40.4292	15.8504	-1.35088	0.0007	0.0101788
ENSTGUG00000002992	ENSTGUT00000003116		EFCAB10|	chr1A:13067149-13068779	GO:0005509|calcium ion binding|molecular_function			35.3572	18.0435	-0.97052	0.0243	0.140953
ENSTGUG00000003001	ENSTGUT00000003123		TRDC|	chr27:3020070-3021460	GO:0009897|external side of plasma membrane|cellular_component			778.443	418.465	-0.895485	0.02345	0.137302
ENSTGUG00000003004	ENSTGUT00000003127			chr27:3047164-3047497	GO:0005515|protein binding|molecular_function			22.2804	7.14648	-1.64047	0.00835	0.0666615
ENSTGUG00000003040	ENSTGUT00000003173		HACL1|	chr2:54050460-54069897	GO:0030976|thiamine pyrophosphate binding|molecular_function///GO:0000287|magnesium ion binding|molecular_function///GO:0003824|catalytic activity|molecular_function///GO:0005102|receptor binding|molecular_function///GO:0005515|protein binding|molecular_function///GO:0005777|peroxisome|cellular_component///GO:0042802|identical protein binding|molecular_function///GO:0051259|protein oligomerizatio…			47.658	24.745	-0.945583	0.00785	0.0637271
ENSTGUG00000003052	ENSTGUT00000003180			chr2:54079563-54083948	GO:0006807|nitrogen compound metabolic process|biological_process///GO:0016811|hydrolase activity, acting on carbon-nitrogen (but not peptide) bonds, in linear amides|molecular_function///GO:0016810|hydrolase activity, acting on carbon-nitrogen (but not peptide) bonds|molecular_function			40.0741	23.1589	-0.791103	0.0445	0.210115
ENSTGUG00000003070	ENSTGUT00000003206		MLXIPL|	chr19:96687-114726	GO:0046983|protein dimerization activity|molecular_function///GO:0005634|nucleus|cellular_component///GO:0005737|cytoplasm|cellular_component///GO:0046982|protein heterodimerization activity|molecular_function///GO:0071157|negative regulation of cell cycle arrest|biological_process///GO:0008134|transcription factor binding|molecular_function///GO:0008284|positive regulation of cell proliferation|…			3.14926	0.205235	-3.93966	0.00325	0.0333054
ENSTGUG00000003095	ENSTGUT00000003219	100220165	ARL4C|ADP-ribosylation factor-like 4C	chr7:1203899-1204478	GO:0006886|intracellular protein transport|biological_process///GO:0007264|small GTPase mediated signal transduction|biological_process///GO:0003924|GTPase activity|molecular_function///GO:0015031|protein transport|biological_process///GO:0005525|GTP binding|molecular_function///GO:0005622|intracellular|cellular_component///GO:0000166|nucleotide binding|molecular_function///GO:0005737|cytoplasm|c…			36.296	13.882	-1.38659	0.00785	0.0637271
ENSTGUG00000003097	ENSTGUT00000003246	100227368	GRID2|glutamate receptor, ionotropic, delta 2	chr4:18017890-18312789	GO:0035235|ionotropic glutamate receptor signaling pathway|biological_process///GO:0005234|extracellular-glutamate-gated ion channel activity|molecular_function///GO:0004970|ionotropic glutamate receptor activity|molecular_function///GO:0045202|synapse|cellular_component///GO:0045211|postsynaptic membrane|cellular_component///GO:0030054|cell junction|cellular_component///GO:0016021|integral compo…			3.34028	1.673	-0.997535	0.04575	0.214391
ENSTGUG00000003098	ENSTGUT00000003223	100232655	SH3BP4|SH3-domain binding protein 4	chr7:1274759-1286102	GO:0005515|protein binding|molecular_function///GO:0004190|aspartic-type endopeptidase activity|molecular_function///GO:0006508|proteolysis|biological_process///GO:0005737|cytoplasm|cellular_component///GO:0005092|GDP-dissociation inhibitor activity|molecular_function///GO:0050790|regulation of catalytic activity|biological_process///GO:0008285|negative regulation of cell proliferation|biological…			15.4142	7.54484	-1.0307	0.00945	0.0727018
ENSTGUG00000003101	ENSTGUT00000003224		FZD9|	chr19:186663-188226	GO:0005515|protein binding|molecular_function///GO:0007166|cell surface receptor signaling pathway|biological_process///GO:0004888|transmembrane signaling receptor activity|molecular_function///GO:0007275|multicellular organismal development|biological_process///GO:0005737|cytoplasm|cellular_component///GO:0005886|plasma membrane|cellular_component///GO:0046982|protein heterodimerization activity…			1.39728	0.381017	-1.8747	0.0105	0.0783319
ENSTGUG00000003102	ENSTGUT00000003274	100229734	|UDP glucuronosyltransferase 1 family, polypeptide A1	chr7:1293928-1307651	GO:0030259|lipid glycosylation|biological_process///GO:0016758|transferase activity, transferring hexosyl groups|molecular_function///GO:0030246|carbohydrate binding|molecular_function///GO:0016757|transferase activity, transferring glycosyl groups|molecular_function///GO:0016740|transferase activity|molecular_function///GO:0008152|metabolic process|biological_process///GO:0005975|carbohydrate me…			110.946	3.69873	-4.90668	5e-05	0.00109134
ENSTGUG00000003144	ENSTGUT00000003267///ENSTGUT00000003268	100224496	HPGDS|hematopoietic prostaglandin D synthase	chr4:18465418-18493889	GO:0005515|protein binding|molecular_function///GO:0004667|prostaglandin-D synthase activity|molecular_function///GO:2000255|negative regulation of male germ cell proliferation|biological_process///GO:0006693|prostaglandin metabolic process|biological_process///GO:0005509|calcium ion binding|molecular_function///GO:0000287|magnesium ion binding|molecular_function///GO:0042803|protein homodimeriza…			256.136	28.1571	-3.18534	5e-05	0.00109134
ENSTGUG00000003152	ENSTGUT00000003275			chr7:1322451-1323300	GO:0016758|transferase activity, transferring hexosyl groups|molecular_function///GO:0008152|metabolic process|biological_process			20.0208	0.281075	-6.1544	0.00875	0.068868
ENSTGUG00000003165	ENSTGUT00000003354	100229367	DOCK11|dedicator of cytokinesis protein 11-like	chr4A:8458778-8511682	GO:0005488|binding|molecular_function///GO:0043547|positive regulation of GTPase activity|biological_process///GO:0005085|guanyl-nucleotide exchange factor activity|molecular_function///GO:0007264|small GTPase mediated signal transduction|biological_process///GO:0005622|intracellular|cellular_component///GO:0005515|protein binding|molecular_function///GO:0005089|Rho guanyl-nucleotide exchange fac…			43.4886	22.6929	-0.938398	0.00795	0.0643415
ENSTGUG00000003169	ENSTGUT00000003292	100231602	RD3|retinal degeneration 3	chr3:13420931-13429186	GO:0060041|retina development in camera-type eye|biological_process///GO:0005515|protein binding|molecular_function			13.8598	5.97719	-1.21337	0.027	0.151549
ENSTGUG00000003179	ENSTGUT00000003357		CHD6|	chr20:601820-697084	GO:0005515|protein binding|molecular_function///GO:0016817|hydrolase activity, acting on acid anhydrides|molecular_function///GO:0003677|DNA binding|molecular_function///GO:0003676|nucleic acid binding|molecular_function///GO:0016787|hydrolase activity|molecular_function///GO:0008152|metabolic process|biological_process///GO:0005634|nucleus|cellular_component///GO:0005524|ATP binding|molecular_fu…			12.597	7.26507	-0.794035	0.01935	0.12014
ENSTGUG00000003221	ENSTGUT00000003361	100223134	DAPK2|death-associated protein kinase 2	chr10:253010-294864	GO:0004713|protein tyrosine kinase activity|molecular_function///GO:0016772|transferase activity, transferring phosphorus-containing groups|molecular_function///GO:0006468|protein phosphorylation|biological_process///GO:0004672|protein kinase activity|molecular_function///GO:0003824|catalytic activity|molecular_function///GO:1990266|neutrophil migration|biological_process///GO:0005524|ATP binding…			14.2733	6.71723	-1.08739	0.01255	0.0883927
ENSTGUG00000003222	ENSTGUT00000003350///ENSTGUT00000003351	100229669	SERTAD4|SERTA domain containing 4	chr3:13895531-13899352	GO:0005634|nucleus|cellular_component			9.60292	1.78234	-2.4297	0.00055	0.00829387
ENSTGUG00000003252	ENSTGUT00000003381	100232734	|mannan-binding lectin serine peptidase 2	chr21:4433658-4435762	GO:0005515|protein binding|molecular_function///GO:0005509|calcium ion binding|molecular_function			24.4945	3.71921	-2.71939	0.00035	0.00570894
ENSTGUG00000003340	ENSTGUT00000003532		ADH5|	chr4:20420490-20470547	GO:0051903|S-(hydroxymethyl)glutathione dehydrogenase activity|molecular_function///GO:0006069|ethanol oxidation|biological_process///GO:0008270|zinc ion binding|molecular_function///GO:0046872|metal ion binding|molecular_function///GO:0055114|oxidation-reduction process|biological_process///GO:0016491|oxidoreductase activity|molecular_function///GO:0070062|extracellular exosome|cellular_componen…			190.89	51.4275	-1.89213	0.00325	0.0333054
ENSTGUG00000003373	ENSTGUT00000003535	100217791	PSAT1|phosphoserine aminotransferase 1	chrZ:54616438-54631110	GO:0006564|L-serine biosynthetic process|biological_process///GO:0004648|O-phospho-L-serine:2-oxoglutarate aminotransferase activity|molecular_function///GO:0008483|transaminase activity|molecular_function///GO:0030170|pyridoxal phosphate binding|molecular_function///GO:0008652|cellular amino acid biosynthetic process|biological_process///GO:0016740|transferase activity|molecular_function///GO:00…			790.145	40.5863	-4.28305	5e-05	0.00109134
ENSTGUG00000003374	ENSTGUT00000003537	778446	RARB|retinoic acid receptor, beta	chr2:57954767-58044977	GO:0048384|retinoic acid receptor signaling pathway|biological_process///GO:0003708|retinoic acid receptor activity|molecular_function///GO:0043401|steroid hormone mediated signaling pathway|biological_process///GO:0003707|steroid hormone receptor activity|molecular_function///GO:0043565|sequence-specific DNA binding|molecular_function///GO:0008270|zinc ion binding|molecular_function///GO:0006351…			9.32816	1.86536	-2.32214	0.0003	0.005025
ENSTGUG00000003382	ENSTGUT00000003521	100218813	|methyltransferase-like protein 7A-like	chrLGE22:43906-299102	GO:0032259|methylation|biological_process///GO:0008168|methyltransferase activity|molecular_function///GO:0008152|metabolic process|biological_process			85.0288	3.44236	-4.62648	0.03635	0.185804
ENSTGUG00000003390	ENSTGUT00000003551	100218400	NT5DC4|cytosolic purine 5'-nucleotidase-like	chr22:60229-66182	GO:0046872|metal ion binding|molecular_function			515.035	29.5235	-4.12473	5e-05	0.00109134
ENSTGUG00000003407	ENSTGUT00000003601	100232193	|microsomal triglyceride transfer protein	chr4:20492472-20517860	GO:0005319|lipid transporter activity|molecular_function///GO:0006869|lipid transport|biological_process			71.3782	3.3074	-4.43171	5e-05	0.00109134
ENSTGUG00000003419	ENSTGUT00000003567	100219679	PIGQ|phosphatidylinositol glycan anchor biosynthesis, class Q	chr14:1252309-1293494	GO:0017176|phosphatidylinositol N-acetylglucosaminyltransferase activity|molecular_function///GO:0006506|GPI anchor biosynthetic process|biological_process///GO:0016021|integral component of membrane|cellular_component			20.0642	11.6729	-0.781469	0.05	0.226908
ENSTGUG00000003422	ENSTGUT00000003586		FTCD|	chr7:2196295-2202065	GO:0005542|folic acid binding|molecular_function///GO:0044237|cellular metabolic process|biological_process///GO:0016740|transferase activity|molecular_function///GO:0003824|catalytic activity|molecular_function///GO:0008152|metabolic process|biological_process///GO:0008017|microtubule binding|molecular_function///GO:0000139|Golgi membrane|cellular_component///GO:0005829|cytosol|cellular_componen…			94.8817	2.50638	-5.24245	5e-05	0.00109134
ENSTGUG00000003429	ENSTGUT00000003590	100221578	|ATP-binding cassette, sub-family D (ALD), member 2	chr1A:14398419-14433497	GO:0042626|ATPase activity, coupled to transmembrane movement of substances|molecular_function///GO:0016887|ATPase activity|molecular_function///GO:0016021|integral component of membrane|cellular_component///GO:0055085|transmembrane transport|biological_process///GO:0008152|metabolic process|biological_process///GO:0006810|transport|biological_process///GO:0005524|ATP binding|molecular_function//…			10.1119	4.87558	-1.0524	0.01915	0.119108
ENSTGUG00000003439	ENSTGUT00000003577	100229605	KCNG3|potassium voltage-gated channel, subfamily G, member 3	chr3:15152281-15162098	GO:0005515|protein binding|molecular_function///GO:0071805|potassium ion transmembrane transport|biological_process///GO:0034765|regulation of ion transmembrane transport|biological_process///GO:0008076|voltage-gated potassium channel complex|cellular_component///GO:0005267|potassium channel activity|molecular_function///GO:0005249|voltage-gated potassium channel activity|molecular_function///GO:…			9.93791	2.98896	-1.7333	0.0022	0.0251232
ENSTGUG00000003445	ENSTGUT00000003630		MTA3|	chr3:15185006-15281616	GO:0003682|chromatin binding|molecular_function///GO:0043565|sequence-specific DNA binding|molecular_function///GO:0008270|zinc ion binding|molecular_function///GO:0003677|DNA binding|molecular_function///GO:0006355|regulation of transcription, DNA-templated|biological_process///GO:0005634|nucleus|cellular_component///GO:0003700|transcription factor activity, sequence-specific DNA binding|molecul…			8.17356	4.49323	-0.863212	0.04925	0.224821
ENSTGUG00000003450	ENSTGUT00000003606	100224946	|solute carrier family 25 (mitochondrial carrier; dicarboxylate transporter), member 10	chr18:1713509-1719737	GO:0006839|mitochondrial transport|biological_process///GO:0031966|mitochondrial membrane|cellular_component///GO:0016021|integral component of membrane|cellular_component///GO:0006810|transport|biological_process///GO:0016020|membrane|cellular_component///GO:0015291|secondary active transmembrane transporter activity|molecular_function///GO:0005743|mitochondrial inner membrane|cellular_component…			187.531	21.9489	-3.09491	5e-05	0.00109134
ENSTGUG00000003457	ENSTGUT00000003611	100218735	|kinesin family member 21A	chr1A:14462580-14550895	GO:0005488|binding|molecular_function///GO:0005515|protein binding|molecular_function///GO:0007018|microtubule-based movement|biological_process///GO:0005871|kinesin complex|cellular_component///GO:0003777|microtubule motor activity|molecular_function///GO:0005874|microtubule|cellular_component///GO:0008017|microtubule binding|molecular_function///GO:0008152|metabolic process|biological_process//…			8.5432	1.73077	-2.30336	0.0001	0.0019824
ENSTGUG00000003472	ENSTGUT00000003633		P4HB|	chr18:1732656-1740270	GO:0003756|protein disulfide isomerase activity|molecular_function///GO:0005783|endoplasmic reticulum|cellular_component///GO:0045454|cell redox homeostasis|biological_process///GO:0016853|isomerase activity|molecular_function///GO:0006457|protein folding|biological_process///GO:0046982|protein heterodimerization activity|molecular_function///GO:0005925|focal adhesion|cellular_component///GO:0005…			332.585	171.619	-0.954512	0.0245	0.141803
ENSTGUG00000003496	ENSTGUT00000003652	100229666	HAAO|3-hydroxyanthranilate 3,4-dioxygenase	chr3:15377525-15410403	GO:0051213|dioxygenase activity|molecular_function///GO:0043420|anthranilate metabolic process|biological_process///GO:0034354|'de novo' NAD biosynthetic process from tryptophan|biological_process///GO:0019805|quinolinate biosynthetic process|biological_process///GO:0019363|pyridine nucleotide biosynthetic process|biological_process///GO:0008198|ferrous iron binding|molecular_function///GO:000656…			115.535	6.32651	-4.19077	5e-05	0.00109134
ENSTGUG00000003504	ENSTGUT00000003660	100222500	SLC25A25|solute carrier family 25 (mitochondrial carrier; phosphate carrier), member 25	chr17:5292441-5299761	GO:0016021|integral component of membrane|cellular_component///GO:0005743|mitochondrial inner membrane|cellular_component///GO:0005509|calcium ion binding|molecular_function///GO:0055085|transmembrane transport|biological_process///GO:0005739|mitochondrion|cellular_component///GO:0043231|intracellular membrane-bounded organelle|cellular_component///GO:0070062|extracellular exosome|cellular_compon…			39.7399	17.0121	-1.22402	0.00635	0.0546069
ENSTGUG00000003533	ENSTGUT00000003724		UBE4B|	chr21:4917869-4948626	GO:0034450|ubiquitin-ubiquitin ligase activity|molecular_function///GO:0004842|ubiquitin-protein transferase activity|molecular_function///GO:0000151|ubiquitin ligase complex|cellular_component///GO:0016567|protein ubiquitination|biological_process///GO:0006511|ubiquitin-dependent protein catabolic process|biological_process///GO:0043161|proteasome-mediated ubiquitin-dependent protein catabolic p…			6.27994	2.47587	-1.34281	0.0077	0.0630411
ENSTGUG00000003576	ENSTGUT00000003716		MAP1LC3A|	chr20:1588733-1596224	GO:0006914|autophagy|biological_process///GO:0005737|cytoplasm|cellular_component///GO:0000045|autophagosome assembly|biological_process///GO:0031625|ubiquitin protein ligase binding|molecular_function///GO:0005543|phospholipid binding|molecular_function///GO:0005829|cytosol|cellular_component///GO:0005515|protein binding|molecular_function///GO:0008429|phosphatidylethanolamine binding|molecular_…			142.001	76.0447	-0.900984	0.019	0.118663
ENSTGUG00000003586	ENSTGUT00000003747	100217743	PBLD|phenazine biosynthesis-like protein domain containing	chr6:1433872-1446566	GO:0009058|biosynthetic process|biological_process///GO:0003824|catalytic activity|molecular_function///GO:0005737|cytoplasm|cellular_component///GO:0030512|negative regulation of transforming growth factor beta receptor signaling pathway|biological_process///GO:0005515|protein binding|molecular_function///GO:0030277|maintenance of gastrointestinal epithelium|biological_process///GO:0070062|extra…			78.2659	8.44224	-3.21269	5e-05	0.00109134
ENSTGUG00000003592	ENSTGUT00000003743	100225600	GPD1|glycerol-3-phosphate dehydrogenase 1 (soluble)	chrLGE22:337807-341681	GO:0046168|glycerol-3-phosphate catabolic process|biological_process///GO:0009331|glycerol-3-phosphate dehydrogenase complex|cellular_component///GO:0006072|glycerol-3-phosphate metabolic process|biological_process///GO:0004367|glycerol-3-phosphate dehydrogenase [NAD+] activity|molecular_function///GO:0051287|NAD binding|molecular_function///GO:0016616|oxidoreductase activity, acting on the CH-OH…			400.439	11.6361	-5.10491	5e-05	0.00109134
ENSTGUG00000003642	ENSTGUT00000003847	100230200	RUFY2|RUN and FYVE domain containing 2	chr6:1457293-1478453	GO:0046872|metal ion binding|molecular_function			5.70941	2.73938	-1.05949	0.0235	0.137519
ENSTGUG00000003656	ENSTGUT00000003817	100222583	OSBPL10|oxysterol binding protein-like 10	chr2:60501995-60599214	GO:0006869|lipid transport|biological_process///GO:0015485|cholesterol binding|molecular_function///GO:0001786|phosphatidylserine binding|molecular_function///GO:0006810|transport|biological_process			8.93387	4.19801	-1.08958	0.01065	0.0790055
ENSTGUG00000003666	ENSTGUT00000003826	100221036	AHCY|adenosylhomocysteinase B-like	chr20:1813144-1837122	GO:0004455|ketol-acid reductoisomerase activity|molecular_function///GO:0006730|one-carbon metabolic process|biological_process///GO:0004013|adenosylhomocysteinase activity|molecular_function///GO:0051287|NAD binding|molecular_function///GO:0008652|cellular amino acid biosynthetic process|biological_process///GO:0016787|hydrolase activity|molecular_function///GO:0055114|oxidation-reduction proces…			185.077	35.1177	-2.39786	5e-05	0.00109134
ENSTGUG00000003676	ENSTGUT00000003861	100232513	ABCG5|ATP-binding cassette, sub-family G (WHITE), member 5	chr3:16497650-16514535	GO:0016887|ATPase activity|molecular_function///GO:0033344|cholesterol efflux|biological_process///GO:0017127|cholesterol transporter activity|molecular_function///GO:0045177|apical part of cell|cellular_component///GO:0016324|apical plasma membrane|cellular_component///GO:0043235|receptor complex|cellular_component///GO:0007588|excretion|biological_process///GO:0016020|membrane|cellular_componen…			13.368	0.618087	-4.43482	5e-05	0.00109134
ENSTGUG00000003698	ENSTGUT00000003863	100220051	IVNS1ABP|influenza virus NS1A binding protein	chr8:2536221-2544527	GO:0005515|protein binding|molecular_function///GO:0015629|actin cytoskeleton|cellular_component///GO:0005737|cytoplasm|cellular_component///GO:0005634|nucleus|cellular_component///GO:2001243|negative regulation of intrinsic apoptotic signaling pathway|biological_process			168.611	83.6827	-1.0107	0.0059	0.0522219
ENSTGUG00000003715	ENSTGUT00000003872		RALY|	chr20:1968426-1992147	GO:0003676|nucleic acid binding|molecular_function///GO:0005634|nucleus|cellular_component///GO:0005515|protein binding|molecular_function///GO:0044822|poly(A) RNA binding|molecular_function///GO:0071013|catalytic step 2 spliceosome|cellular_component///GO:0000166|nucleotide binding|molecular_function			4.80016	1.35967	-1.81982	0.0122	0.0863297
ENSTGUG00000003716	ENSTGUT00000003904		ABCG8|	chr3:16517164-16527670	GO:0016887|ATPase activity|molecular_function///GO:0008152|metabolic process|biological_process///GO:0016020|membrane|cellular_component///GO:0005524|ATP binding|molecular_function///GO:0000166|nucleotide binding|molecular_function///GO:0046982|protein heterodimerization activity|molecular_function///GO:0005515|protein binding|molecular_function///GO:0043235|receptor complex|cellular_component///…			12.1038	0.215943	-5.80867	0.00015	0.00283554
ENSTGUG00000003719	ENSTGUT00000004035		FASN|	chr18:1915797-1955975	GO:0031177|phosphopantetheine binding|molecular_function///GO:0016297|acyl-[acyl-carrier-protein] hydrolase activity|molecular_function///GO:0016296|palmitoyl-[acyl-carrier-protein] hydrolase activity|molecular_function///GO:0016295|myristoyl-[acyl-carrier-protein] hydrolase activity|molecular_function///GO:0004320|oleoyl-[acyl-carrier-protein] hydrolase activity|molecular_function///GO:0004319|e…			128.995	21.5757	-2.57984	0.00025	0.00433142
ENSTGUG00000003734	ENSTGUT00000003976	100190012	ANXA4|annexin A4-like	chr22:260113-269402	GO:0005544|calcium-dependent phospholipid binding|molecular_function///GO:0005509|calcium ion binding|molecular_function///GO:0005634|nucleus|cellular_component///GO:0006357|regulation of transcription from RNA polymerase II promoter|biological_process///GO:0031965|nuclear membrane|cellular_component///GO:0005886|plasma membrane|cellular_component///GO:0048471|perinuclear region of cytoplasm|cell…			73.2477	42.1889	-0.795921	0.03085	0.165692
ENSTGUG00000003741	ENSTGUT00000003899	100222478	PTPDC1|protein tyrosine phosphatase domain containing 1	chr12:747151-754467	GO:0035335|peptidyl-tyrosine dephosphorylation|biological_process///GO:0016791|phosphatase activity|molecular_function///GO:0008138|protein tyrosine/serine/threonine phosphatase activity|molecular_function///GO:0006470|protein dephosphorylation|biological_process///GO:0004725|protein tyrosine phosphatase activity|molecular_function///GO:0016311|dephosphorylation|biological_process///GO:0016787|hy…			7.94007	2.05364	-1.95097	0.0001	0.0019824
ENSTGUG00000003758	ENSTGUT00000003948	100232113	FBLN2|fibulin 2	chr12:964786-1029199	GO:0005515|protein binding|molecular_function///GO:0005576|extracellular region|cellular_component///GO:0005509|calcium ion binding|molecular_function///GO:0031012|extracellular matrix|cellular_component///GO:0070062|extracellular exosome|cellular_component///GO:1903561|extracellular vesicle|cellular_component///GO:0010811|positive regulation of cell-substrate adhesion|biological_process///GO:005…			1.85384	0.659755	-1.49051	0.0275	0.153461
ENSTGUG00000003764	ENSTGUT00000003920	100224828	|ring finger protein 2	chr8:2588945-2593601	GO:0005515|protein binding|molecular_function///GO:0008270|zinc ion binding|molecular_function///GO:0046872|metal ion binding|molecular_function			6.76224	3.03614	-1.15526	0.03645	0.185956
ENSTGUG00000003777	ENSTGUT00000003993	100219398	|solute carrier family 2 (facilitated glucose/fructose transporter), member 5	chr21:5268312-5275398	GO:0022891|substrate-specific transmembrane transporter activity|molecular_function///GO:0022857|transmembrane transporter activity|molecular_function///GO:0016021|integral component of membrane|cellular_component///GO:0005215|transporter activity|molecular_function///GO:0055085|transmembrane transport|biological_process///GO:0006810|transport|biological_process///GO:0016020|membrane|cellular_com…			70.2453	2.71176	-4.6951	5e-05	0.00109134
ENSTGUG00000003778	ENSTGUT00000003979	100228971	MAN2C1|mannosidase, alpha, class 2C, member 1	chr10:1774095-1782398	GO:0015923|mannosidase activity|molecular_function///GO:0006013|mannose metabolic process|biological_process///GO:0004559|alpha-mannosidase activity|molecular_function///GO:0030246|carbohydrate binding|molecular_function///GO:0008270|zinc ion binding|molecular_function///GO:0003824|catalytic activity|molecular_function///GO:0016798|hydrolase activity, acting on glycosyl bonds|molecular_function//…			25.3358	12.6148	-1.00606	0.0059	0.0522219
ENSTGUG00000003786	ENSTGUT00000003941	100218317	RAB17|RAB17, member RAS oncogene family	chr7:3194132-3196403	GO:0007165|signal transduction|biological_process///GO:0006913|nucleocytoplasmic transport|biological_process///GO:0006886|intracellular protein transport|biological_process///GO:0007264|small GTPase mediated signal transduction|biological_process///GO:0003924|GTPase activity|molecular_function///GO:0015031|protein transport|biological_process///GO:0005525|GTP binding|molecular_function///GO:0005…			35.8667	5.2662	-2.76781	5e-05	0.00109134
ENSTGUG00000003788	ENSTGUT00000003954	100229253	TCAIM|T cell activation inhibitor, mitochondrial	chr2:61004125-61022162	GO:0005739|mitochondrion|cellular_component			74.8826	45.3969	-0.722035	0.0355	0.183229
ENSTGUG00000003790	ENSTGUT00000003968	100218421	TBC1D22A|TBC1 domain family, member 22A	chr1A:15510992-15653728	GO:0042803|protein homodimerization activity|molecular_function			66.6355	38.6017	-0.787624	0.0199	0.122478
ENSTGUG00000003802	ENSTGUT00000003965		DMGDH|	chrZ:56046736-56070266	GO:0005739|mitochondrion|cellular_component///GO:0055114|oxidation-reduction process|biological_process///GO:0016491|oxidoreductase activity|molecular_function///GO:0044822|poly(A) RNA binding|molecular_function///GO:0006544|glycine metabolic process|biological_process///GO:0047865|dimethylglycine dehydrogenase activity|molecular_function			14.2747	1.60609	-3.15183	5e-05	0.00109134
ENSTGUG00000003808	ENSTGUT00000003970	100220417	|GATS-like protein 1-like	chr19:3403200-3525096				39.2287	13.3176	-1.55858	5e-05	0.00109134
ENSTGUG00000003840	ENSTGUT00000003996	100226115	COMMD4|COMM domain containing 4	chr10:1788210-1791858	GO:0005737|cytoplasm|cellular_component///GO:0005515|protein binding|molecular_function			88.9043	50.86	-0.805722	0.0439	0.208024
ENSTGUG00000003845	ENSTGUT00000004034		RGL1|	chr8:2970752-3022902	GO:0008321|Ral guanyl-nucleotide exchange factor activity|molecular_function///GO:0007165|signal transduction|biological_process///GO:0043547|positive regulation of GTPase activity|biological_process///GO:0005085|guanyl-nucleotide exchange factor activity|molecular_function///GO:0007264|small GTPase mediated signal transduction|biological_process///GO:0005622|intracellular|cellular_component			35.2567	12.4347	-1.50353	5e-05	0.00109134
ENSTGUG00000003854	ENSTGUT00000004005	100220641	POMGNT2|glycosyltransferase-like domain containing 2	chr2:61561620-61563357	GO:0005515|protein binding|molecular_function///GO:0016757|transferase activity, transferring glycosyl groups|molecular_function///GO:0035269|protein O-linked mannosylation|biological_process///GO:0001764|neuron migration|biological_process///GO:0005783|endoplasmic reticulum|cellular_component///GO:0008375|acetylglucosaminyltransferase activity|molecular_function///GO:0006493|protein O-linked gly…			8.04797	3.49602	-1.20291	0.0064	0.0549031
ENSTGUG00000003855	ENSTGUT00000004015	100229886	PPCDC|phosphopantothenoylcysteine decarboxylase	chr10:1857215-1868935	GO:0003824|catalytic activity|molecular_function///GO:0008152|metabolic process|biological_process///GO:0005515|protein binding|molecular_function///GO:0015937|coenzyme A biosynthetic process|biological_process///GO:0004633|phosphopantothenoylcysteine decarboxylase activity|molecular_function			43.8836	23.7785	-0.884028	0.02965	0.161708
ENSTGUG00000003861	ENSTGUT00000004018	100231735	|putative methyltransferase DDB_G0268948-like	chr7:3439527-3443767	GO:0032259|methylation|biological_process///GO:0008168|methyltransferase activity|molecular_function///GO:0008152|metabolic process|biological_process			8.2101	3.38718	-1.27732	0.0246	0.142148
ENSTGUG00000003884	ENSTGUT00000004033		SPP2|	chr7:3463996-3629792	GO:0046849|bone remodeling|biological_process///GO:0005576|extracellular region|cellular_component///GO:0070062|extracellular exosome|cellular_component			2212.49	46.0864	-5.58519	0.01045	0.0781793
ENSTGUG00000003902	ENSTGUT00000004064		ENTPD3|	chr2:61623664-61630546	GO:0016787|hydrolase activity|molecular_function///GO:0005515|protein binding|molecular_function///GO:0005886|plasma membrane|cellular_component///GO:0017110|nucleoside-diphosphatase activity|molecular_function///GO:0017111|nucleoside-triphosphatase activity|molecular_function///GO:0009143|nucleoside triphosphate catabolic process|biological_process///GO:0009134|nucleoside diphosphate catabolic p…			2.50245	0.668308	-1.90476	0.0098	0.0745815
ENSTGUG00000003905	ENSTGUT00000004058		FAM219B|	chr10:1904524-1905930				38.0068	18.4366	-1.04369	0.03645	0.185956
ENSTGUG00000003930	ENSTGUT00000004081	100221597	|GIMAP family P-loop NTPase domain containing 1	chr4:22769186-22771011	GO:0005525|GTP binding|molecular_function			50.8455	2.66008	-4.25658	5e-05	0.00109134
ENSTGUG00000003977	ENSTGUT00000004161	100230890	|cytochrome P450 1A5-like	chr10:1956117-1959298	GO:0070330|aromatase activity|molecular_function///GO:0016712|oxidoreductase activity, acting on paired donors, with incorporation or reduction of molecular oxygen, reduced flavin or flavoprotein as one donor, and incorporation of one atom of oxygen|molecular_function///GO:0016705|oxidoreductase activity, acting on paired donors, with incorporation or reduction of molecular oxygen|molecular_funct…			60.6457	2.17589	-4.80073	5e-05	0.00109134
ENSTGUG00000003980	ENSTGUT00000004137		RAB43|	chr12:1682638-1695324	GO:0007165|signal transduction|biological_process///GO:0006913|nucleocytoplasmic transport|biological_process///GO:0006886|intracellular protein transport|biological_process///GO:0007264|small GTPase mediated signal transduction|biological_process///GO:0003924|GTPase activity|molecular_function///GO:0015031|protein transport|biological_process///GO:0005525|GTP binding|molecular_function///GO:0005…			18.1051	8.96867	-1.01343	0.0432	0.205998
ENSTGUG00000003987	ENSTGUT00000004154	100224677	|TGF-beta receptor type-2-like	chr7:3766880-3797304	GO:0040008|regulation of growth|biological_process///GO:0043235|receptor complex|cellular_component///GO:0005026|transforming growth factor beta receptor activity, type II|molecular_function///GO:0030154|cell differentiation|biological_process///GO:0007178|transmembrane receptor protein serine/threonine kinase signaling pathway|biological_process///GO:0023014|signal transduction by protein phosph…			6.79718	2.07723	-1.71028	0.0019	0.0224982
ENSTGUG00000003994	ENSTGUT00000004235			chr18:2118345-2142337	GO:0016887|ATPase activity|molecular_function///GO:0016021|integral component of membrane|cellular_component///GO:0005215|transporter activity|molecular_function///GO:0008152|metabolic process|biological_process///GO:0006810|transport|biological_process///GO:0005524|ATP binding|molecular_function///GO:0000166|nucleotide binding|molecular_function			3.80481	1.48862	-1.35385	0.0071	0.0591816
ENSTGUG00000004000	ENSTGUT00000004164	100221641	SNX4|sorting nexin 4	chr7:3807257-3839216	GO:0035091|phosphatidylinositol binding|molecular_function///GO:0005737|cytoplasm|cellular_component///GO:0032456|endocytic recycling|biological_process///GO:0005886|plasma membrane|cellular_component///GO:0016020|membrane|cellular_component///GO:0015031|protein transport|biological_process///GO:0005158|insulin receptor binding|molecular_function///GO:0005868|cytoplasmic dynein complex|cellular_c…			77.0978	39.4457	-0.966823	0.0051	0.0467029
ENSTGUG00000004004	ENSTGUT00000004166	100231239	HADH|hydroxyacyl-CoA dehydrogenase	chr4:23217262-23234175	GO:0003857|3-hydroxyacyl-CoA dehydrogenase activity|molecular_function///GO:0070403|NAD+ binding|molecular_function///GO:0006631|fatty acid metabolic process|biological_process///GO:0050660|flavin adenine dinucleotide binding|molecular_function///GO:0005743|mitochondrial inner membrane|cellular_component///GO:0005739|mitochondrion|cellular_component///GO:0055114|oxidation-reduction process|biolog…			162.501	99.506	-0.707597	0.04195	0.201856
ENSTGUG00000004009	ENSTGUT00000004181	100228293	|tetraspanin 15	chr6:1861247-1878205	GO:0016021|integral component of membrane|cellular_component///GO:0016020|membrane|cellular_component			47.4646	19.5719	-1.27807	0.0017	0.0203577
ENSTGUG00000004030	ENSTGUT00000004255		COL13A1|	chr6:1977114-2115299	GO:0001958|endochondral ossification|biological_process///GO:0001763|morphogenesis of a branching structure|biological_process///GO:0005911|cell-cell junction|cellular_component///GO:0007160|cell-matrix adhesion|biological_process///GO:0016337|single organismal cell-cell adhesion|biological_process///GO:0008201|heparin binding|molecular_function///GO:0005515|protein binding|molecular_function			53.5617	20.3022	-1.39957	0.00025	0.00433142
ENSTGUG00000004047	ENSTGUT00000004228	100219070	NPL|N-acetylneuraminate pyruvate lyase (dihydrodipicolinate synthase)	chr8:3299153-3306974	GO:0016829|lyase activity|molecular_function///GO:0003824|catalytic activity|molecular_function///GO:0008747|N-acetylneuraminate lyase activity|molecular_function///GO:0008152|metabolic process|biological_process///GO:0005515|protein binding|molecular_function			91.7214	43.5554	-1.07441	0.00645	0.0551532
ENSTGUG00000004062	ENSTGUT00000004275	100222654	ITGB5|integrin, beta 5	chr7:4061746-4116095	GO:0008305|integrin complex|cellular_component///GO:0016021|integral component of membrane|cellular_component///GO:0007229|integrin-mediated signaling pathway|biological_process///GO:0004872|receptor activity|molecular_function///GO:0007155|cell adhesion|biological_process///GO:0007160|cell-matrix adhesion|biological_process///GO:0090136|epithelial cell-cell adhesion|biological_process///GO:00059…			10.6892	5.91128	-0.854606	0.0388	0.192834
ENSTGUG00000004067	ENSTGUT00000004245	101234009	|alanine-glyoxylate aminotransferase 2-like 1	chr4:23552329-23565543	GO:0008483|transaminase activity|molecular_function///GO:0030170|pyridoxal phosphate binding|molecular_function///GO:0003824|catalytic activity|molecular_function///GO:0008152|metabolic process|biological_process			83.5864	9.58307	-3.12471	5e-05	0.00109134
ENSTGUG00000004077	ENSTGUT00000004246		SERPINC1|	chr8:3352493-3356133	GO:2000266|regulation of blood coagulation, intrinsic pathway|biological_process///GO:0004867|serine-type endopeptidase inhibitor activity|molecular_function///GO:0008201|heparin binding|molecular_function///GO:0005615|extracellular space|cellular_component///GO:0010951|negative regulation of endopeptidase activity|biological_process///GO:0005515|protein binding|molecular_function///GO:0072562|bl…			627.835	14.2954	-5.45677	5e-05	0.00109134
ENSTGUG00000004079	ENSTGUT00000004304		PKN3|	chr17:5760468-5775482	GO:0005515|protein binding|molecular_function///GO:0004713|protein tyrosine kinase activity|molecular_function///GO:0007165|signal transduction|biological_process///GO:0004674|protein serine/threonine kinase activity|molecular_function///GO:0016772|transferase activity, transferring phosphorus-containing groups|molecular_function///GO:0006468|protein phosphorylation|biological_process///GO:000467…			12.1727	6.38068	-0.931865	0.0197	0.1216
ENSTGUG00000004080	ENSTGUT00000004243		FAM20A|	chr18:2185768-2195139	GO:0001934|positive regulation of protein phosphorylation|biological_process///GO:0005783|endoplasmic reticulum|cellular_component///GO:0005623|cell|cellular_component///GO:0005794|Golgi apparatus|cellular_component///GO:0005515|protein binding|molecular_function///GO:0070062|extracellular exosome|cellular_component///GO:0031214|biomineral tissue development|biological_process///GO:0055074|calciu…			10.0743	2.07465	-2.27974	0.00105	0.0140168
ENSTGUG00000004115	ENSTGUT00000004349	100228909	PLXNB2|plexin B2	chr1A:19717669-19802562	GO:0005515|protein binding|molecular_function///GO:0016021|integral component of membrane|cellular_component///GO:0007165|signal transduction|biological_process///GO:0016020|membrane|cellular_component///GO:0070062|extracellular exosome|cellular_component///GO:0009986|cell surface|cellular_component///GO:0005887|integral component of plasma membrane|cellular_component///GO:0043087|regulation of G…			16.9304	8.26743	-1.0341	0.0021	0.0242163
ENSTGUG00000004124	ENSTGUT00000004284			chr11:25975-45725	GO:0035335|peptidyl-tyrosine dephosphorylation|biological_process///GO:0016791|phosphatase activity|molecular_function///GO:0008138|protein tyrosine/serine/threonine phosphatase activity|molecular_function///GO:0006470|protein dephosphorylation|biological_process///GO:0004725|protein tyrosine phosphatase activity|molecular_function///GO:0016311|dephosphorylation|biological_process///GO:0016787|hy…			59.2283	10.0244	-2.56277	5e-05	0.00109134
ENSTGUG00000004151	ENSTGUT00000004318		GLRX2|	chr8:3473673-3481065	GO:0015035|protein disulfide oxidoreductase activity|molecular_function///GO:0009055|electron carrier activity|molecular_function///GO:0045454|cell redox homeostasis|biological_process///GO:0055114|oxidation-reduction process|biological_process///GO:0005739|mitochondrion|cellular_component///GO:0005634|nucleus|cellular_component///GO:0005654|nucleoplasm|cellular_component///GO:0043231|intracellul…			160.227	77.7688	-1.04286	0.0087	0.0685765
ENSTGUG00000004160	ENSTGUT00000004327	100227070	ADRA1A|adrenoceptor alpha 1A	chr22:1321710-1331853	GO:0071875|adrenergic receptor signaling pathway|biological_process///GO:0055117|regulation of cardiac muscle contraction|biological_process///GO:0019229|regulation of vasoconstriction|biological_process///GO:0006937|regulation of muscle contraction|biological_process///GO:0004937|alpha1-adrenergic receptor activity|molecular_function///GO:0004935|adrenergic receptor activity|molecular_function//…			2.3372	0.701843	-1.73556	0.01345	0.0930599
ENSTGUG00000004171	ENSTGUT00000004344		CFI|	chr4:24045532-24058196	GO:0005515|protein binding|molecular_function///GO:0005044|scavenger receptor activity|molecular_function///GO:0006898|receptor-mediated endocytosis|biological_process///GO:0004252|serine-type endopeptidase activity|molecular_function///GO:0008236|serine-type peptidase activity|molecular_function///GO:0008233|peptidase activity|molecular_function///GO:0006508|proteolysis|biological_process///GO:0…			119.527	4.65106	-4.68363	5e-05	0.00109134
ENSTGUG00000004174	ENSTGUT00000004351			chr11:717748-739063	GO:0043401|steroid hormone mediated signaling pathway|biological_process///GO:0003707|steroid hormone receptor activity|molecular_function///GO:0043565|sequence-specific DNA binding|molecular_function///GO:0008270|zinc ion binding|molecular_function///GO:0006351|transcription, DNA-templated|biological_process///GO:0003677|DNA binding|molecular_function///GO:0046872|metal ion binding|molecular_fun…			20.1369	1.14535	-4.13598	5e-05	0.00109134
ENSTGUG00000004186	ENSTGUT00000004384	100219139	KCNT2|potassium channel, subfamily T, member 2	chr8:4242066-4327480	GO:0015269|calcium-activated potassium channel activity|molecular_function///GO:0071805|potassium ion transmembrane transport|biological_process///GO:0006813|potassium ion transport|biological_process///GO:0016020|membrane|cellular_component			1.77159	0.586359	-1.59519	0.00875	0.068868
ENSTGUG00000004195	ENSTGUT00000004368			chr10:2676072-2702463	GO:0005515|protein binding|molecular_function///GO:0035058|nonmotile primary cilium assembly|biological_process///GO:0034464|BBSome|cellular_component			41.111	23.5435	-0.804195	0.0464	0.216574
ENSTGUG00000004212	ENSTGUT00000004393	100226378	CCBL1|cysteine conjugate-beta lyase, cytoplasmic	chr17:5833448-5840908	GO:0030170|pyridoxal phosphate binding|molecular_function///GO:0009058|biosynthetic process|biological_process///GO:0003824|catalytic activity|molecular_function///GO:0005737|cytoplasm|cellular_component///GO:0005654|nucleoplasm|cellular_component			31.5819	9.38294	-1.75099	0.0002	0.00360681
ENSTGUG00000004224	ENSTGUT00000004400			chr8:4368596-4391517				80.9511	4.58163	-4.14312	5e-05	0.00109134
ENSTGUG00000004239	ENSTGUT00000004418	100227913	|apolipoprotein H (beta-2-glycoprotein I)	chr18:2692002-2699298				5547.86	127.145	-5.44738	0.00135	0.0170742
ENSTGUG00000004240	ENSTGUT00000004405	100231220	ELOVL6|ELOVL fatty acid elongase 6	chr4:24219655-24243853	GO:0006631|fatty acid metabolic process|biological_process///GO:0016021|integral component of membrane|cellular_component///GO:0006629|lipid metabolic process|biological_process///GO:0006633|fatty acid biosynthetic process|biological_process///GO:0016740|transferase activity|molecular_function///GO:0005783|endoplasmic reticulum|cellular_component///GO:0005515|protein binding|molecular_function///…			163.005	43.9879	-1.88974	5e-05	0.00109134
ENSTGUG00000004241	ENSTGUT00000004408		F13B|	chr8:4394394-4401761				9.82476	0.944188	-3.37928	5e-05	0.00109134
ENSTGUG00000004242	ENSTGUT00000004407		C10orf54|	chr6:2220160-2368703	GO:0005515|protein binding|molecular_function///GO:0002725|negative regulation of T cell cytokine production|biological_process///GO:2000738|positive regulation of stem cell differentiation|biological_process///GO:2000562|negative regulation of CD4-positive, alpha-beta T cell proliferation|biological_process///GO:0030509|BMP signaling pathway|biological_process///GO:0030513|positive regulation of…			233.688	91.3723	-1.35475	0.00065	0.0095701
ENSTGUG00000004244	ENSTGUT00000004436	100228361	ENPEP|glutamyl aminopeptidase (aminopeptidase A)	chr4:24370220-24407061	GO:0008237|metallopeptidase activity|molecular_function///GO:0006508|proteolysis|biological_process///GO:0008270|zinc ion binding|molecular_function///GO:0032835|glomerulus development|biological_process///GO:0005903|brush border|cellular_component///GO:0045177|apical part of cell|cellular_component///GO:0016324|apical plasma membrane|cellular_component///GO:0001525|angiogenesis|biological_proces…			2.46537	0.469122	-2.39377	0.0001	0.0019824
ENSTGUG00000004268	ENSTGUT00000004443		CFAP45|	chr25:609051-611366	GO:0005654|nucleoplasm|cellular_component			8.08337	3.26237	-1.30904	0.0115	0.082985
ENSTGUG00000004276	ENSTGUT00000004492	100228869	WASL|Wiskott-Aldrich syndrome-like	chr1A:21474305-21524036	GO:2000601|positive regulation of Arp2/3 complex-mediated actin nucleation|biological_process///GO:0003779|actin binding|molecular_function///GO:0007015|actin filament organization|biological_process///GO:0051653|spindle localization|biological_process///GO:0034629|cellular protein complex localization|biological_process///GO:0009617|response to bacterium|biological_process///GO:0030478|actin cap…			15.9984	8.95473	-0.837209	0.0359	0.184663
ENSTGUG00000004330	ENSTGUT00000004501			chr6:2775540-2776712	GO:0008124|4-alpha-hydroxytetrahydrobiopterin dehydratase activity|molecular_function///GO:0006729|tetrahydrobiopterin biosynthetic process|biological_process			493.016	27.1007	-4.18523	5e-05	0.00109134
ENSTGUG00000004333	ENSTGUT00000004530	100224512	SGPL1|sphingosine-1-phosphate lyase 1	chr6:2781271-2798989	GO:0016831|carboxy-lyase activity|molecular_function///GO:0030170|pyridoxal phosphate binding|molecular_function///GO:0019752|carboxylic acid metabolic process|biological_process///GO:0016829|lyase activity|molecular_function///GO:0003824|catalytic activity|molecular_function///GO:0008152|metabolic process|biological_process///GO:0006631|fatty acid metabolic process|biological_process///GO:000578…			161.94	72.6517	-1.1564	0.00085	0.0117622
ENSTGUG00000004345	ENSTGUT00000004532	100231511	ADCK3|aarF domain containing kinase 3	chr3:19138467-19170068	GO:0016772|transferase activity, transferring phosphorus-containing groups|molecular_function///GO:0008152|metabolic process|biological_process///GO:0005739|mitochondrion|cellular_component///GO:0016301|kinase activity|molecular_function///GO:0016310|phosphorylation|biological_process///GO:0005515|protein binding|molecular_function///GO:0006744|ubiquinone biosynthetic process|biological_process//…			38.4812	22.8362	-0.75283	0.04	0.196128
ENSTGUG00000004353	ENSTGUT00000004525	100224285	|RAB, member RAS oncogene family-like 5-like	chr19:4511174-4513721	GO:0007264|small GTPase mediated signal transduction|biological_process///GO:0005525|GTP binding|molecular_function///GO:0005622|intracellular|cellular_component///GO:0000166|nucleotide binding|molecular_function			156.418	75.3196	-1.05431	0.00335	0.0340664
ENSTGUG00000004356	ENSTGUT00000004529		DOLPP1|	chr17:5970060-5974994	GO:0003824|catalytic activity|molecular_function///GO:0016020|membrane|cellular_component///GO:0030176|integral component of endoplasmic reticulum membrane|cellular_component///GO:0006487|protein N-linked glycosylation|biological_process///GO:0047874|dolichyldiphosphatase activity|molecular_function			57.4342	32.9542	-0.801448	0.0397	0.19529
ENSTGUG00000004359	ENSTGUT00000004541	100223510	CSGALNACT1|chondroitin sulfate N-acetylgalactosaminyltransferase 1	chr4:25227324-25240837	GO:0032580|Golgi cisterna membrane|cellular_component///GO:0008376|acetylgalactosaminyltransferase activity|molecular_function///GO:0030204|chondroitin sulfate metabolic process|biological_process///GO:0001958|endochondral ossification|biological_process///GO:0051216|cartilage development|biological_process///GO:0030198|extracellular matrix organization|biological_process///GO:0015020|glucuronosy…			10.2121	4.47734	-1.18957	0.00825	0.0661625
ENSTGUG00000004363	ENSTGUT00000004531		NUDT13|	chr6:2849908-2855505	GO:0046872|metal ion binding|molecular_function///GO:0016787|hydrolase activity|molecular_function///GO:0008152|metabolic process|biological_process///GO:0005739|mitochondrion|cellular_component			3.87374	0.400347	-3.2744	0.00125	0.01602
ENSTGUG00000004379	ENSTGUT00000004547		SULT1E1|	chr4:25265289-25266198	GO:0008146|sulfotransferase activity|molecular_function///GO:0016740|transferase activity|molecular_function///GO:0005515|protein binding|molecular_function///GO:0050294|steroid sulfotransferase activity|molecular_function///GO:0051923|sulfation|biological_process///GO:0045600|positive regulation of fat cell differentiation|biological_process///GO:0008210|estrogen metabolic process|biological_pro…			111.151	5.12642	-4.43843	5e-05	0.00109134
ENSTGUG00000004380	ENSTGUT00000004581	100190592	SULT1B1|sulfotransferase family cytosolic 1B member 1-like	chr4:25267975-25270406	GO:0008146|sulfotransferase activity|molecular_function///GO:0016740|transferase activity|molecular_function///GO:0006805|xenobiotic metabolic process|biological_process///GO:0005515|protein binding|molecular_function///GO:0030855|epithelial cell differentiation|biological_process///GO:0051923|sulfation|biological_process///GO:0009812|flavonoid metabolic process|biological_process///GO:0018958|ph…			110.901	54.9153	-1.014	0.00855	0.067798
ENSTGUG00000004382	ENSTGUT00000004554	100225095	|arylamine N-acetyltransferase, pineal gland isozyme NAT-10-like	chr11:2095488-2096361	GO:0016407|acetyltransferase activity|molecular_function///GO:0016746|transferase activity, transferring acyl groups|molecular_function///GO:0016740|transferase activity|molecular_function///GO:0008152|metabolic process|biological_process			20.2673	9.46207	-1.09893	0.0118	0.0844019
ENSTGUG00000004387	ENSTGUT00000004555	100222183	|arylamine N-acetyltransferase, pineal gland isozyme NAT-3-like	chr11:2113929-2114802	GO:0016407|acetyltransferase activity|molecular_function///GO:0016746|transferase activity, transferring acyl groups|molecular_function///GO:0016740|transferase activity|molecular_function///GO:0008152|metabolic process|biological_process			112.342	40.0135	-1.48934	0.0005	0.00764884
ENSTGUG00000004388	ENSTGUT00000004567	100228039	|hydroxysteroid (17-beta) dehydrogenase 2	chr11:2150457-2160336	GO:0008152|metabolic process|biological_process///GO:0055114|oxidation-reduction process|biological_process///GO:0016491|oxidoreductase activity|molecular_function			3.26661	0.752231	-2.11855	0.01035	0.0776507
ENSTGUG00000004413	ENSTGUT00000004582	100225467	PLA2G12B|phospholipase A2, group XIIB	chr6:2903858-2912021	GO:0004623|phospholipase A2 activity|molecular_function///GO:0016042|lipid catabolic process|biological_process///GO:0005576|extracellular region|cellular_component///GO:0005509|calcium ion binding|molecular_function			23.0285	1.25486	-4.19782	0.0004	0.00633892
ENSTGUG00000004414	ENSTGUT00000004618			chr4:25279840-25288611	GO:0030259|lipid glycosylation|biological_process///GO:0016758|transferase activity, transferring hexosyl groups|molecular_function///GO:0030246|carbohydrate binding|molecular_function///GO:0016757|transferase activity, transferring glycosyl groups|molecular_function///GO:0016740|transferase activity|molecular_function///GO:0008152|metabolic process|biological_process///GO:0005975|carbohydrate me…			37.2304	1.57217	-4.56565	5e-05	0.00109134
ENSTGUG00000004415	ENSTGUT00000004595	100222582	|oncoprotein induced transcript 3	chr6:2916265-2933578	GO:0005515|protein binding|molecular_function///GO:0005509|calcium ion binding|molecular_function			33.1649	5.97754	-2.47203	5e-05	0.00109134
ENSTGUG00000004419	ENSTGUT00000004605	100227775	NR5A2|nuclear receptor subfamily 5, group A, member 2	chr8:5439642-5530285	GO:0043401|steroid hormone mediated signaling pathway|biological_process///GO:0003707|steroid hormone receptor activity|molecular_function///GO:0043565|sequence-specific DNA binding|molecular_function///GO:0008270|zinc ion binding|molecular_function///GO:0006351|transcription, DNA-templated|biological_process///GO:0003677|DNA binding|molecular_function///GO:0061113|pancreas morphogenesis|biologic…			9.39439	1.6665	-2.49497	0.00045	0.00697467
ENSTGUG00000004420	ENSTGUT00000004607	100232327	IQCB1|IQ motif containing B1	chr7:5863786-5886138	GO:0005515|protein binding|molecular_function///GO:0042384|cilium assembly|biological_process///GO:0005516|calmodulin binding|molecular_function///GO:0005654|nucleoplasm|cellular_component///GO:0005813|centrosome|cellular_component///GO:0045494|photoreceptor cell maintenance|biological_process///GO:0015630|microtubule cytoskeleton|cellular_component///GO:0070062|extracellular exosome|cellular_com…			20.5265	9.31303	-1.14016	0.00445	0.0424012
ENSTGUG00000004421	ENSTGUT00000004601			chrZ:58402156-58438123	GO:0005515|protein binding|molecular_function			2.48422	0.738096	-1.75091	0.0032	0.0331136
ENSTGUG00000004435	ENSTGUT00000004626			chrZ:58464966-58569133	GO:0008237|metallopeptidase activity|molecular_function///GO:0005578|proteinaceous extracellular matrix|cellular_component///GO:0006508|proteolysis|biological_process///GO:0008270|zinc ion binding|molecular_function			3.05122	0.795137	-1.94011	0.00115	0.015011
ENSTGUG00000004440	ENSTGUT00000004608			chr7:5926785-5934036				2.83107	0.920446	-1.62094	0.0307	0.165406
ENSTGUG00000004450	ENSTGUT00000004746	100222890	XDH|xanthine dehydrogenase	chr3:19418665-19467193	GO:0043546|molybdopterin cofactor binding|molecular_function///GO:0016614|oxidoreductase activity, acting on CH-OH group of donors|molecular_function///GO:0008762|UDP-N-acetylmuramate dehydrogenase activity|molecular_function///GO:0004855|xanthine oxidase activity|molecular_function///GO:0004854|xanthine dehydrogenase activity|molecular_function///GO:0030151|molybdenum ion binding|molecular_funct…			59.9077	10.2896	-2.54156	5e-05	0.00109134
ENSTGUG00000004480	ENSTGUT00000004710	100226841	SGK2|serum/glucocorticoid regulated kinase 2	chr20:4475404-4482386	GO:0004713|protein tyrosine kinase activity|molecular_function///GO:0004674|protein serine/threonine kinase activity|molecular_function///GO:0016772|transferase activity, transferring phosphorus-containing groups|molecular_function///GO:0006468|protein phosphorylation|biological_process///GO:0004672|protein kinase activity|molecular_function///GO:0016310|phosphorylation|biological_process///GO:00…			4.3199	0.232533	-4.21549	0.0179	0.113399
ENSTGUG00000004482	ENSTGUT00000004660	100221613	BNC2|basonuclin 2	chrZ:59418865-59531606	GO:0046872|metal ion binding|molecular_function///GO:0005634|nucleus|cellular_component///GO:0005737|cytoplasm|cellular_component///GO:0005886|plasma membrane|cellular_component///GO:0003677|DNA binding|molecular_function///GO:0043586|tongue development|biological_process///GO:0060021|palate development|biological_process///GO:0060485|mesenchyme development|biological_process///GO:0003416|endocho…			6.49417	2.94128	-1.1427	0.00885	0.0693971
ENSTGUG00000004496	ENSTGUT00000004711///ENSTGUT00000004716	100222251	AASS|aminoadipate-semialdehyde synthase	chr1A:22114110-22153557	GO:0055114|oxidation-reduction process|biological_process///GO:0016491|oxidoreductase activity|molecular_function///GO:0005739|mitochondrion|cellular_component///GO:0043231|intracellular membrane-bounded organelle|cellular_component///GO:0047130|saccharopine dehydrogenase (NADP+, L-lysine-forming) activity|molecular_function///GO:0047131|saccharopine dehydrogenase (NAD+, L-glutamate-forming) acti…			25.3779	0.799906	-4.9876	5e-05	0.00109134
ENSTGUG00000004507	ENSTGUT00000004682	100219731	|chemokine (C-C motif) receptor 5	chr2:63211334-63212387	GO:0090026|positive regulation of monocyte chemotaxis|biological_process///GO:0016493|C-C chemokine receptor activity|molecular_function///GO:0070098|chemokine-mediated signaling pathway|biological_process///GO:0006935|chemotaxis|biological_process///GO:0004950|chemokine receptor activity|molecular_function///GO:0004930|G-protein coupled receptor activity|molecular_function///GO:0016021|integral …			56.1014	32.3479	-0.794365	0.0465	0.216659
ENSTGUG00000004509	ENSTGUT00000004703	100228904	BCO1|beta-carotene 15,15'-monooxygenase 1	chr11:2486221-2500189	GO:0001523|retinoid metabolic process|biological_process///GO:0003834|beta-carotene 15,15'-monooxygenase activity|molecular_function///GO:0042574|retinal metabolic process|biological_process///GO:1901810|beta-carotene metabolic process|biological_process			110.989	25.8522	-2.10206	5e-05	0.00109134
ENSTGUG00000004520	ENSTGUT00000004697		FYCO1|	chr2:63309225-63342652	GO:0016021|integral component of membrane|cellular_component///GO:0046872|metal ion binding|molecular_function///GO:0005764|lysosome|cellular_component///GO:0043231|intracellular membrane-bounded organelle|cellular_component///GO:0016020|membrane|cellular_component///GO:0005515|protein binding|molecular_function///GO:0005770|late endosome|cellular_component///GO:0005776|autophagosome|cellular_com…			21.7934	12.0841	-0.850777	0.01355	0.0936294
ENSTGUG00000004538	ENSTGUT00000004756	100223930	|syntaxin binding protein 3	chr8:5890257-5909275	GO:0006904|vesicle docking involved in exocytosis|biological_process///GO:0016192|vesicle-mediated transport|biological_process///GO:0005623|cell|cellular_component			22.2894	12.6047	-0.822397	0.03	0.163196
ENSTGUG00000004540	ENSTGUT00000004719///ENSTGUT00000004720		KIAA0556|	chr14:3169642-3207271	GO:0005634|nucleus|cellular_component///GO:0005615|extracellular space|cellular_component///GO:0005654|nucleoplasm|cellular_component///GO:0005886|plasma membrane|cellular_component			6.5325	3.45374	-0.919477	0.03705	0.187751
ENSTGUG00000004561	ENSTGUT00000004750			chr11:2544164-2551338	GO:0019464|glycine decarboxylation via glycine cleavage system|biological_process///GO:0005960|glycine cleavage complex|cellular_component			43.9108	7.97015	-2.4619	5e-05	0.00109134
ENSTGUG00000004570	ENSTGUT00000004776	101233392	SLC17A6|solute carrier family 17 (sodium-dependent inorganic phosphate cotransporter), member 6	chr5:568694-595623	GO:0016021|integral component of membrane|cellular_component///GO:0055085|transmembrane transport|biological_process			2.01096	0.580758	-1.79188	0.00855	0.067798
ENSTGUG00000004583	ENSTGUT00000004793		FREM1|	chrZ:60083063-60140812	GO:0007154|cell communication|biological_process///GO:0016021|integral component of membrane|cellular_component///GO:0005509|calcium ion binding|molecular_function///GO:0097094|craniofacial suture morphogenesis|biological_process///GO:0016020|membrane|cellular_component///GO:0007160|cell-matrix adhesion|biological_process///GO:0005604|basement membrane|cellular_component			3.15394	1.27702	-1.30437	0.00675	0.0570731
ENSTGUG00000004588	ENSTGUT00000004820	100227828	PFKFB4|6-phosphofructo-2-kinase/fructose-2,6-biphosphatase 4	chr12:3670713-3703707	GO:0006003|fructose 2,6-bisphosphate metabolic process|biological_process///GO:0006000|fructose metabolic process|biological_process///GO:0003873|6-phosphofructo-2-kinase activity|molecular_function///GO:0046835|carbohydrate phosphorylation|biological_process///GO:0003824|catalytic activity|molecular_function///GO:0008152|metabolic process|biological_process///GO:0005524|ATP binding|molecular_fun…			41.3333	24.818	-0.735917	0.0494	0.225409
ENSTGUG00000004599	ENSTGUT00000004800	100221648	|GLI family zinc finger 2	chr7:6299435-6436398	GO:0046872|metal ion binding|molecular_function///GO:0003676|nucleic acid binding|molecular_function			5.56195	1.19009	-2.22452	5e-05	0.00109134
ENSTGUG00000004610	ENSTGUT00000004789		MAF|	chr11:3349720-3362495	GO:0043565|sequence-specific DNA binding|molecular_function///GO:0006351|transcription, DNA-templated|biological_process///GO:0003677|DNA binding|molecular_function///GO:0006355|regulation of transcription, DNA-templated|biological_process///GO:0005634|nucleus|cellular_component///GO:0003700|transcription factor activity, sequence-specific DNA binding|molecular_function///GO:0005515|protein bindi…			4.46993	1.44591	-1.62828	0.0115	0.082985
ENSTGUG00000004611	ENSTGUT00000004827	100224473	ABAT|4-aminobutyrate aminotransferase	chr14:5274800-5300346	GO:0009448|gamma-aminobutyric acid metabolic process|biological_process///GO:0003867|4-aminobutyrate transaminase activity|molecular_function///GO:0008483|transaminase activity|molecular_function///GO:0030170|pyridoxal phosphate binding|molecular_function///GO:0003824|catalytic activity|molecular_function///GO:0005739|mitochondrion|cellular_component///GO:0070062|extracellular exosome|cellular_co…			38.445	6.80271	-2.49861	5e-05	0.00109134
ENSTGUG00000004633	ENSTGUT00000004856		EPB41L5|	chr7:6821198-6864610	GO:0005912|adherens junction|cellular_component///GO:0019898|extrinsic component of membrane|cellular_component///GO:0008092|cytoskeletal protein binding|molecular_function///GO:0005856|cytoskeleton|cellular_component///GO:0005737|cytoplasm|cellular_component///GO:0005634|nucleus|cellular_component///GO:0005886|plasma membrane|cellular_component///GO:0048319|axial mesoderm morphogenesis|biologica…			10.9173	5.59268	-0.965001	0.02845	0.157352
ENSTGUG00000004639	ENSTGUT00000004855	100221557	NFIB|nuclear factor I/B	chrZ:60304640-60468466	GO:0006260|DNA replication|biological_process///GO:0006351|transcription, DNA-templated|biological_process///GO:0003677|DNA binding|molecular_function///GO:0005622|intracellular|cellular_component///GO:0005634|nucleus|cellular_component///GO:0005730|nucleolus|cellular_component///GO:0000122|negative regulation of transcription from RNA polymerase II promoter|biological_process///GO:0045944|positi…			24.562	8.5383	-1.52441	0.0003	0.005025
ENSTGUG00000004652	ENSTGUT00000004841	100223597	PMM2|phosphomannomutase 2	chr14:5305247-5310766	GO:0019307|mannose biosynthetic process|biological_process///GO:0004615|phosphomannomutase activity|molecular_function///GO:0009298|GDP-mannose biosynthetic process|biological_process///GO:0016853|isomerase activity|molecular_function///GO:0005737|cytoplasm|cellular_component///GO:0003824|catalytic activity|molecular_function///GO:0008152|metabolic process|biological_process///GO:0005515|protein …			96.0419	37.0549	-1.374	0.00065	0.0095701
ENSTGUG00000004657	ENSTGUT00000004870	100219500	POR|P450 (cytochrome) oxidoreductase	chr19:5453836-5469754	GO:0010181|FMN binding|molecular_function///GO:0003958|NADPH-hemoprotein reductase activity|molecular_function///GO:0005506|iron ion binding|molecular_function///GO:0016491|oxidoreductase activity|molecular_function///GO:0055114|oxidation-reduction process|biological_process///GO:0043231|intracellular membrane-bounded organelle|cellular_component///GO:0016020|membrane|cellular_component///GO:0005…			156.179	71.7706	-1.12174	0.00245	0.0272148
ENSTGUG00000004659	ENSTGUT00000004847	100219897	ADGRD1|G protein-coupled receptor 133	chr15:278414-395554	GO:0007166|cell surface receptor signaling pathway|biological_process///GO:0004888|transmembrane signaling receptor activity|molecular_function///GO:0004930|G-protein coupled receptor activity|molecular_function///GO:0016021|integral component of membrane|cellular_component///GO:0007186|G-protein coupled receptor signaling pathway|biological_process///GO:0016020|membrane|cellular_component///GO:0…			7.34624	2.08691	-1.81564	0.00025	0.00433142
ENSTGUG00000004679	ENSTGUT00000004866///ENSTGUT00000004877		MPDZ|	chrZ:60801577-60831734	GO:0005515|protein binding|molecular_function///GO:0043220|Schmidt-Lanterman incisure|cellular_component///GO:0016324|apical plasma membrane|cellular_component///GO:0005923|bicellular tight junction|cellular_component///GO:0007155|cell adhesion|biological_process///GO:0031410|cytoplasmic vesicle|cellular_component///GO:0005737|cytoplasm|cellular_component///GO:0008022|protein C-terminus binding|m…			3.54573	1.59958	-1.14839	0.02855	0.157576
ENSTGUG00000004680	ENSTGUT00000004865			chr7:6874542-6890434	GO:0005515|protein binding|molecular_function///GO:0035335|peptidyl-tyrosine dephosphorylation|biological_process///GO:0016791|phosphatase activity|molecular_function///GO:0006470|protein dephosphorylation|biological_process///GO:0004725|protein tyrosine phosphatase activity|molecular_function///GO:0016311|dephosphorylation|biological_process///GO:0004721|phosphoprotein phosphatase activity|molec…			27.7427	12.611	-1.13743	0.0032	0.0331136
ENSTGUG00000004689	ENSTGUT00000004900			chr7:6890434-6959825	GO:0019898|extrinsic component of membrane|cellular_component///GO:0008092|cytoskeletal protein binding|molecular_function///GO:0005856|cytoskeleton|cellular_component///GO:0005737|cytoplasm|cellular_component			15.4872	6.13035	-1.33704	0.0033	0.0336874
ENSTGUG00000004734	ENSTGUT00000004942	100226453	SORD|sorbitol dehydrogenase	chr10:3458345-3478029	GO:0008270|zinc ion binding|molecular_function///GO:0046872|metal ion binding|molecular_function///GO:0055114|oxidation-reduction process|biological_process///GO:0016491|oxidoreductase activity|molecular_function///GO:0016020|membrane|cellular_component///GO:0051287|NAD binding|molecular_function///GO:0070062|extracellular exosome|cellular_component///GO:0046370|fructose biosynthetic process|biol…			287.229	22.5665	-3.66994	0.00015	0.00283554
ENSTGUG00000004737	ENSTGUT00000004995		PLCG1|	chr20:5914462-5958118	GO:0005515|protein binding|molecular_function///GO:0009395|phospholipid catabolic process|biological_process///GO:0004435|phosphatidylinositol phospholipase C activity|molecular_function///GO:0016042|lipid catabolic process|biological_process///GO:0008081|phosphoric diester hydrolase activity|molecular_function///GO:0004871|signal transducer activity|molecular_function///GO:0007165|signal transdu…			5.70912	2.93422	-0.96029	0.019	0.118663
ENSTGUG00000004746	ENSTGUT00000004938	100222525	|carbonyl reductase 1	chr1:642776-650745	GO:0008152|metabolic process|biological_process///GO:0055114|oxidation-reduction process|biological_process///GO:0016491|oxidoreductase activity|molecular_function			223.53	127.417	-0.810912	0.0227	0.134472
ENSTGUG00000004775	ENSTGUT00000004985		LAMC3|	chr17:6727382-6750713	GO:0005515|protein binding|molecular_function///GO:0014002|astrocyte development|biological_process///GO:0000904|cell morphogenesis involved in differentiation|biological_process///GO:0060041|retina development in camera-type eye|biological_process///GO:0005604|basement membrane|cellular_component///GO:0007601|visual perception|biological_process			3.29585	1.16085	-1.50547	0.0056	0.0501536
ENSTGUG00000004827	ENSTGUT00000005050		PHKA1|	chr4A:15562687-15593666	GO:0005977|glycogen metabolic process|biological_process///GO:0005516|calmodulin binding|molecular_function///GO:0003824|catalytic activity|molecular_function			8.65734	4.83256	-0.841138	0.0307	0.165406
ENSTGUG00000004830	ENSTGUT00000005025	100224723	GLT1D1|glycosyltransferase 1 domain containing 1	chr15:900565-951756	GO:0009058|biosynthetic process|biological_process///GO:0005737|cytoplasm|cellular_component			32.3809	9.15172	-1.82303	0.00015	0.00283554
ENSTGUG00000004865	ENSTGUT00000005062			chr10:3599647-3608782	GO:0004197|cysteine-type endopeptidase activity|molecular_function///GO:0006508|proteolysis|biological_process			9.16987	3.31922	-1.46606	0.01935	0.12014
ENSTGUG00000004873	ENSTGUT00000005064		GYPC|	chr7:8425622-8454523	GO:0030863|cortical cytoskeleton|cellular_component///GO:0016020|membrane|cellular_component///GO:0005515|protein binding|molecular_function			69.644	36.5879	-0.928635	0.0195	0.120859
ENSTGUG00000004884	ENSTGUT00000005144			chr10:3658223-3665706	GO:1901642|nucleoside transmembrane transport|biological_process///GO:0005415|nucleoside:sodium symporter activity|molecular_function///GO:0001882|nucleoside binding|molecular_function///GO:0016021|integral component of membrane|cellular_component///GO:0006810|transport|biological_process///GO:0016020|membrane|cellular_component			4.90118	0.131423	-5.22084	0.0083	0.0664125
ENSTGUG00000004885	ENSTGUT00000005126	100231195	GLDC|glycine dehydrogenase (decarboxylating)	chrZ:63521366-63560668	GO:0006546|glycine catabolic process|biological_process///GO:0006544|glycine metabolic process|biological_process///GO:0004375|glycine dehydrogenase (decarboxylating) activity|molecular_function///GO:0006520|cellular amino acid metabolic process|biological_process///GO:0030170|pyridoxal phosphate binding|molecular_function///GO:0016829|lyase activity|molecular_function///GO:0003824|catalytic acti…			28.4696	1.72283	-4.04657	5e-05	0.00109134
ENSTGUG00000004887	ENSTGUT00000005107			chr19:5656506-5662336	GO:0003678|DNA helicase activity|molecular_function///GO:0008094|DNA-dependent ATPase activity|molecular_function///GO:0006260|DNA replication|biological_process///GO:0006281|DNA repair|biological_process///GO:0003677|DNA binding|molecular_function///GO:0005524|ATP binding|molecular_function///GO:0000166|nucleotide binding|molecular_function			53.3536	31.8909	-0.742439	0.04485	0.211484
ENSTGUG00000004888	ENSTGUT00000005092	100229788	RAD54L2|RAD54-like 2 (S. cerevisiae)	chr12:4653807-4698809	GO:0003677|DNA binding|molecular_function///GO:0005524|ATP binding|molecular_function///GO:0005515|protein binding|molecular_function			1.62738	0.673935	-1.27187	0.0206	0.124755
ENSTGUG00000004899	ENSTGUT00000005086	100217662	FAM78A|family with sequence similarity 78, member A	chr17:6819191-6826634				15.9675	8.08069	-0.982584	0.03665	0.186348
ENSTGUG00000004901	ENSTGUT00000005089	100230120	PLPP7|phosphatidic acid phosphatase type 2 domain containing 3	chr17:6832005-6845888	GO:0003824|catalytic activity|molecular_function///GO:0008152|metabolic process|biological_process///GO:0016020|membrane|cellular_component///GO:0010832|negative regulation of myotube differentiation|biological_process///GO:0005635|nuclear envelope|cellular_component			8.34453	2.74807	-1.60241	0.00325	0.0333054
ENSTGUG00000004908	ENSTGUT00000005134	100231447	|acetoacetyl-CoA synthetase	chr15:1734139-1769382	GO:0030729|acetoacetate-CoA ligase activity|molecular_function///GO:0006629|lipid metabolic process|biological_process///GO:0003824|catalytic activity|molecular_function///GO:0008152|metabolic process|biological_process			156.339	41.4429	-1.91548	5e-05	0.00109134
ENSTGUG00000004911	ENSTGUT00000005101	100218709	PPP1R3B|protein phosphatase 1, regulatory subunit 3B	chr4:26499923-26500784	GO:0005515|protein binding|molecular_function///GO:0019888|protein phosphatase regulator activity|molecular_function///GO:0005981|regulation of glycogen catabolic process|biological_process///GO:0000164|protein phosphatase type 1 complex|cellular_component///GO:0005977|glycogen metabolic process|biological_process///GO:0050790|regulation of catalytic activity|biological_process///GO:0005975|carbo…			69.7555	9.42937	-2.88708	5e-05	0.00109134
ENSTGUG00000004939	ENSTGUT00000005169	100221491	POMT1|protein-O-mannosyltransferase 1	chr17:6910122-6922208	GO:0006493|protein O-linked glycosylation|biological_process///GO:0000030|mannosyltransferase activity|molecular_function///GO:0097502|mannosylation|biological_process///GO:0016020|membrane|cellular_component///GO:0005789|endoplasmic reticulum membrane|cellular_component///GO:0001669|acrosomal vesicle|cellular_component///GO:0030198|extracellular matrix organization|biological_process///GO:001652…			49.7198	30.1258	-0.722819	0.04335	0.206527
ENSTGUG00000004974	ENSTGUT00000005184		DOK4|	chr11:4322595-4325236	GO:0005158|insulin receptor binding|molecular_function///GO:0005515|protein binding|molecular_function///GO:0005622|intracellular|cellular_component///GO:0007169|transmembrane receptor protein tyrosine kinase signaling pathway|biological_process///GO:0007399|nervous system development|biological_process///GO:0000165|MAPK cascade|biological_process///GO:0005057|receptor signaling protein activity|…			16.6266	4.60734	-1.85148	0.00055	0.00829387
ENSTGUG00000004978	ENSTGUT00000005179	100190168///101233924	|40S ribosomal protein S27-like///|ribosomal protein S27-like	chr10:3777150-3781216	GO:0006412|translation|biological_process///GO:0005622|intracellular|cellular_component///GO:0003735|structural constituent of ribosome|molecular_function///GO:0046872|metal ion binding|molecular_function///GO:0030529|intracellular ribonucleoprotein complex|cellular_component///GO:0005840|ribosome|cellular_component			1137.85	425.85	-1.41789	0.0035	0.0351861
ENSTGUG00000004988	ENSTGUT00000005212	100222818	SCARB1|scavenger receptor class B, member 1	chr15:1818381-1833367	GO:0016021|integral component of membrane|cellular_component///GO:0007155|cell adhesion|biological_process///GO:0070508|cholesterol import|biological_process///GO:0010899|regulation of phosphatidylcholine catabolic process|biological_process///GO:0034185|apolipoprotein binding|molecular_function///GO:0008035|high-density lipoprotein particle binding|molecular_function///GO:0034375|high-density li…			13.5117	5.06827	-1.41465	0.0021	0.0242163
ENSTGUG00000005000	ENSTGUT00000005231	100231172	|leucyl-tRNA synthetase 2, mitochondrial	chr2:64967988-65049947	GO:0006450|regulation of translational fidelity|biological_process///GO:0006429|leucyl-tRNA aminoacylation|biological_process///GO:0006418|tRNA aminoacylation for protein translation|biological_process///GO:0004823|leucine-tRNA ligase activity|molecular_function///GO:0002161|aminoacyl-tRNA editing activity|molecular_function///GO:0004812|aminoacyl-tRNA ligase activity|molecular_function///GO:0016…			32.3869	20.0228	-0.693768	0.04155	0.200936
ENSTGUG00000005014	ENSTGUT00000005263		XRCC5|	chr7:8995037-9045339	GO:0043564|Ku70:Ku80 complex|cellular_component///GO:0042162|telomeric DNA binding|molecular_function///GO:0006303|double-strand break repair via nonhomologous end joining|biological_process///GO:0004003|ATP-dependent DNA helicase activity|molecular_function///GO:0032508|DNA duplex unwinding|biological_process///GO:0016817|hydrolase activity, acting on acid anhydrides|molecular_function///GO:0003…			69.5184	43.2293	-0.685384	0.03325	0.175291
ENSTGUG00000005032	ENSTGUT00000005227			chr18:3940194-3965903	GO:0008146|sulfotransferase activity|molecular_function///GO:0016740|transferase activity|molecular_function///GO:0008152|metabolic process|biological_process			5.57142	1.44267	-1.9493	0.0085	0.0676041
ENSTGUG00000005048	ENSTGUT00000005256	100225117	MINPP1|multiple inositol-polyphosphate phosphatase 1	chr6:3753834-3769928	GO:0003993|acid phosphatase activity|molecular_function///GO:0016311|dephosphorylation|biological_process///GO:0070062|extracellular exosome|cellular_component///GO:0034417|bisphosphoglycerate 3-phosphatase activity|molecular_function			14.8653	3.70797	-2.00325	0.00085	0.0117622
ENSTGUG00000005087	ENSTGUT00000005307	100228043	CETP|cholesteryl ester transfer protein, plasma	chr11:4410122-4418567	GO:0034364|high-density lipoprotein particle|cellular_component///GO:0017127|cholesterol transporter activity|molecular_function///GO:0043691|reverse cholesterol transport|biological_process///GO:0008289|lipid binding|molecular_function///GO:0005615|extracellular space|cellular_component///GO:0006869|lipid transport|biological_process///GO:0005319|lipid transporter activity|molecular_function///G…			886.552	331.746	-1.41813	0.00175	0.0209091
ENSTGUG00000005090	ENSTGUT00000005315	100231854	A1CF|APOBEC1 complementation factor	chr6:3907769-3929273	GO:0003676|nucleic acid binding|molecular_function///GO:0000166|nucleotide binding|molecular_function///GO:0005654|nucleoplasm|cellular_component///GO:0005737|cytoplasm|cellular_component///GO:0005634|nucleus|cellular_component///GO:0005515|protein binding|molecular_function///GO:0016554|cytidine to uridine editing|biological_process///GO:0016556|mRNA modification|biological_process///GO:0010609|…			12.3951	1.11221	-3.47827	5e-05	0.00109134
ENSTGUG00000005091	ENSTGUT00000005333	100222407	CLSTN2|calsyntenin 2	chr9:114258-200146	GO:0007156|homophilic cell adhesion via plasma membrane adhesion molecules|biological_process///GO:0005509|calcium ion binding|molecular_function///GO:0050806|positive regulation of synaptic transmission|biological_process///GO:0097481|neuronal postsynaptic density|cellular_component///GO:0051965|positive regulation of synapse assembly|biological_process///GO:0045211|postsynaptic membrane|cellula…			1.47487	0.575661	-1.3573	0.02085	0.125909
ENSTGUG00000005121	ENSTGUT00000005347			chr8:8088175-8095280	GO:0016746|transferase activity, transferring acyl groups|molecular_function///GO:0016740|transferase activity|molecular_function///GO:0008152|metabolic process|biological_process			7.05004	1.80411	-1.96635	0.0014	0.0175805
ENSTGUG00000005145	ENSTGUT00000005342	100190518	CISD1|CDGSH iron sulfur domain 1	chr6:4512012-4524378	GO:0043231|intracellular membrane-bounded organelle|cellular_component///GO:0051537|2 iron, 2 sulfur cluster binding|molecular_function///GO:0005739|mitochondrion|cellular_component///GO:0070062|extracellular exosome|cellular_component///GO:0043457|regulation of cellular respiration|biological_process///GO:0005741|mitochondrial outer membrane|cellular_component			767.606	291.841	-1.39519	0.0035	0.0351861
ENSTGUG00000005146	ENSTGUT00000005403		PEX6|	chr3:20116764-20129188	GO:0005524|ATP binding|molecular_function///GO:0005737|cytoplasm|cellular_component///GO:0016887|ATPase activity|molecular_function///GO:0006625|protein targeting to peroxisome|biological_process///GO:0008022|protein C-terminus binding|molecular_function///GO:0005829|cytosol|cellular_component///GO:0005515|protein binding|molecular_function///GO:0005777|peroxisome|cellular_component///GO:0042623|…			8.32535	2.76504	-1.59021	0.0006	0.00894592
ENSTGUG00000005147	ENSTGUT00000005343		IGSF5|	chr1:2269603-2271130	GO:0005515|protein binding|molecular_function			27.6	6.60388	-2.06328	0.0102	0.0767429
ENSTGUG00000005150	ENSTGUT00000005344			chr1:2380774-2380943				5156.95	2203.68	-1.22661	0.0017	0.0203577
ENSTGUG00000005157	ENSTGUT00000005351		IDO2|	chr22:3016840-3018000	GO:0020037|heme binding|molecular_function///GO:0004833|tryptophan 2,3-dioxygenase activity|molecular_function///GO:0019441|tryptophan catabolic process to kynurenine|biological_process///GO:0033754|indoleamine 2,3-dioxygenase activity|molecular_function///GO:0005737|cytoplasm|cellular_component			136.61	4.34131	-4.97579	5e-05	0.00109134
ENSTGUG00000005166	ENSTGUT00000005385		PPFIBP2|	chr5:4613714-4676226	GO:0005515|protein binding|molecular_function///GO:0005615|extracellular space|cellular_component			13.6695	2.38746	-2.51741	5e-05	0.00109134
ENSTGUG00000005187	ENSTGUT00000005417		AMT|	chr12:4985355-4987445	GO:0004047|aminomethyltransferase activity|molecular_function///GO:0006546|glycine catabolic process|biological_process///GO:0008483|transaminase activity|molecular_function///GO:0032259|methylation|biological_process///GO:0016740|transferase activity|molecular_function///GO:0005739|mitochondrion|cellular_component			18.2206	1.90551	-3.25732	5e-05	0.00109134
ENSTGUG00000005192	ENSTGUT00000005409	100226232	|NADH-cytochrome b5 reductase 2-like	chr5:4677809-4684491	GO:0055114|oxidation-reduction process|biological_process///GO:0016491|oxidoreductase activity|molecular_function			40.87	12.9434	-1.65883	0.00065	0.0095701
ENSTGUG00000005196	ENSTGUT00000005419	100226447	|AVL9 homolog (S. cerevisiase)	chr2:65186957-65208536				31.7633	15.5579	-1.02971	0.0054	0.0487751
ENSTGUG00000005200	ENSTGUT00000005433	100229215	|dihydrolipoamide branched chain transacylase E2	chr8:8127421-8134808	GO:0016746|transferase activity, transferring acyl groups|molecular_function///GO:0016740|transferase activity|molecular_function///GO:0008152|metabolic process|biological_process			23.4392	4.42245	-2.40601	5e-05	0.00109134
ENSTGUG00000005210	ENSTGUT00000005411		GNMT|	chr3:20130538-20132429	GO:0032259|methylation|biological_process///GO:0017174|glycine N-methyltransferase activity|molecular_function///GO:0008168|methyltransferase activity|molecular_function///GO:0008152|metabolic process|biological_process///GO:0005737|cytoplasm|cellular_component///GO:0005515|protein binding|molecular_function///GO:0016594|glycine binding|molecular_function///GO:0051289|protein homotetramerization|…			82.0829	18.337	-2.16233	0.00015	0.00283554
ENSTGUG00000005221	ENSTGUT00000005478	100228268	|tuberous sclerosis 1	chr17:7515531-7532117	GO:0005488|binding|molecular_function			35.1469	20.2746	-0.793727	0.0261	0.148306
ENSTGUG00000005224	ENSTGUT00000005422			chr10:4073672-4075007	GO:0005515|protein binding|molecular_function			14.4053	7.53194	-0.935507	0.0476	0.21937
ENSTGUG00000005248	ENSTGUT00000005475	100223598	FGB|fibrinogen beta chain	chr4:28106151-28112227	GO:0030168|platelet activation|biological_process///GO:0005577|fibrinogen complex|cellular_component///GO:0007165|signal transduction|biological_process///GO:0051258|protein polymerization|biological_process///GO:0030674|protein binding, bridging|molecular_function///GO:0005102|receptor binding|molecular_function///GO:0005938|cell cortex|cellular_component///GO:0005615|extracellular space|cellula…			2655.97	183.314	-3.85685	0.0179	0.113399
ENSTGUG00000005254	ENSTGUT00000005471	100230558	DHCR7|7-dehydrocholesterol reductase	chr5:4777084-4782141	GO:0016628|oxidoreductase activity, acting on the CH-CH group of donors, NAD or NADP as acceptor|molecular_function///GO:0055114|oxidation-reduction process|biological_process///GO:0016020|membrane|cellular_component///GO:0005783|endoplasmic reticulum|cellular_component///GO:0006695|cholesterol biosynthetic process|biological_process///GO:0005640|nuclear outer membrane|cellular_component///GO:004…			2.98811	1.23075	-1.27969	0.03015	0.163592
ENSTGUG00000005275	ENSTGUT00000005527	100219124	NADSYN1|NAD synthetase 1	chr5:4784791-4797446	GO:0003952|NAD+ synthase (glutamine-hydrolyzing) activity|molecular_function///GO:0009435|NAD biosynthetic process|biological_process///GO:0006807|nitrogen compound metabolic process|biological_process///GO:0016810|hydrolase activity, acting on carbon-nitrogen (but not peptide) bonds|molecular_function///GO:0005737|cytoplasm|cellular_component///GO:0005515|protein binding|molecular_function///GO:…			38.9778	21.6198	-0.850299	0.0198	0.122075
ENSTGUG00000005279	ENSTGUT00000005495	100220680	FGG|fibrinogen gamma chain	chr4:28126114-28131906	GO:0030168|platelet activation|biological_process///GO:0005577|fibrinogen complex|cellular_component///GO:0007165|signal transduction|biological_process///GO:0051258|protein polymerization|biological_process///GO:0030674|protein binding, bridging|molecular_function///GO:0005102|receptor binding|molecular_function///GO:0005615|extracellular space|cellular_component///GO:0005198|structural molecule…			2417.13	222.937	-3.43859	0.0408	0.198305
ENSTGUG00000005296	ENSTGUT00000005507		TMEM26|	chr6:5393473-5406439				24.1017	10.799	-1.15824	0.0171	0.110244
ENSTGUG00000005305	ENSTGUT00000005505		LRAT|	chr4:28208043-28209138	GO:0032370|positive regulation of lipid transport|biological_process///GO:0006776|vitamin A metabolic process|biological_process///GO:0042572|retinol metabolic process|biological_process///GO:0008374|O-acyltransferase activity|molecular_function			6.28954	0	-9.51031	5e-05	0.00109134
ENSTGUG00000005330	ENSTGUT00000005564	100223563	GUCY1A3|guanylate cyclase 1, soluble, alpha 3	chr4:28572989-28585046	GO:0016849|phosphorus-oxygen lyase activity|molecular_function///GO:0009190|cyclic nucleotide biosynthetic process|biological_process///GO:0006182|cGMP biosynthetic process|biological_process///GO:0004383|guanylate cyclase activity|molecular_function///GO:0016829|lyase activity|molecular_function///GO:0035556|intracellular signal transduction|biological_process///GO:0020037|heme binding|molecular…			103.48	44.3254	-1.22314	0.00295	0.0311043
ENSTGUG00000005336	ENSTGUT00000005604	100217722	AGL|amylo-alpha-1, 6-glucosidase, 4-alpha-glucanotransferase	chr8:8300805-8332611	GO:0005980|glycogen catabolic process|biological_process///GO:0004135|amylo-alpha-1,6-glucosidase activity|molecular_function///GO:0004134|4-alpha-glucanotransferase activity|molecular_function///GO:0005978|glycogen biosynthetic process|biological_process///GO:0003824|catalytic activity|molecular_function///GO:0005975|carbohydrate metabolic process|biological_process///GO:0005737|cytoplasm|cellul…			1.86955	0.918507	-1.02533	0.046	0.215182
ENSTGUG00000005348	ENSTGUT00000005623			chr1:3311302-3329958	GO:0005515|protein binding|molecular_function///GO:0005044|scavenger receptor activity|molecular_function///GO:0006898|receptor-mediated endocytosis|biological_process///GO:0004252|serine-type endopeptidase activity|molecular_function///GO:0008236|serine-type peptidase activity|molecular_function///GO:0008233|peptidase activity|molecular_function///GO:0006508|proteolysis|biological_process///GO:0…			15.0572	0.535082	-4.81455	5e-05	0.00109134
ENSTGUG00000005365	ENSTGUT00000005594	100223544	|guanylate cyclase 1, soluble, beta 3	chr4:28611236-28632876	GO:0016849|phosphorus-oxygen lyase activity|molecular_function///GO:0009190|cyclic nucleotide biosynthetic process|biological_process///GO:0006182|cGMP biosynthetic process|biological_process///GO:0004383|guanylate cyclase activity|molecular_function///GO:0016829|lyase activity|molecular_function///GO:0035556|intracellular signal transduction|biological_process///GO:0020037|heme binding|molecular…			85.5663	30.3124	-1.49713	5e-05	0.00109134
ENSTGUG00000005376	ENSTGUT00000005619	100219381	EXOC3L1|exocyst complex component 3-like 1	chr11:4807182-4813680	GO:0000145|exocyst|cellular_component///GO:0006887|exocytosis|biological_process///GO:0030072|peptide hormone secretion|biological_process///GO:0030141|secretory granule|cellular_component///GO:0005515|protein binding|molecular_function			12.5977	5.31072	-1.24619	0.00315	0.0327563
ENSTGUG00000005385	ENSTGUT00000005659		ANO1|	chr5:5481438-5519906	GO:0016021|integral component of membrane|cellular_component///GO:0005886|plasma membrane|cellular_component///GO:0098655|cation transmembrane transport|biological_process///GO:0006821|chloride transport|biological_process///GO:0006812|cation transport|biological_process///GO:1902476|chloride transmembrane transport|biological_process///GO:0005515|protein binding|molecular_function///GO:0005227|c…			14.1386	6.75552	-1.06549	0.0135	0.0933449
ENSTGUG00000005400	ENSTGUT00000005611		SLC2A10|	chr20:6917511-6920736	GO:0022891|substrate-specific transmembrane transporter activity|molecular_function///GO:0022857|transmembrane transporter activity|molecular_function///GO:0016021|integral component of membrane|cellular_component///GO:0005215|transporter activity|molecular_function///GO:0055085|transmembrane transport|biological_process///GO:0006810|transport|biological_process///GO:0016020|membrane|cellular_com…			32.8739	13.4323	-1.29123	0.0012	0.0155676
ENSTGUG00000005403	ENSTGUT00000005636	100220652	TDO2|tryptophan 2,3-dioxygenase	chr4:28675526-28687522	GO:0004833|tryptophan 2,3-dioxygenase activity|molecular_function///GO:0051213|dioxygenase activity|molecular_function///GO:0006569|tryptophan catabolic process|biological_process///GO:0019441|tryptophan catabolic process to kynurenine|biological_process///GO:0020037|heme binding|molecular_function///GO:0046872|metal ion binding|molecular_function///GO:0055114|oxidation-reduction process|biologic…			576.7	24.8528	-4.53634	5e-05	0.00109134
ENSTGUG00000005423	ENSTGUT00000005645	100222620	PALMD|palmdelphin	chr8:8362938-8386168	GO:0008360|regulation of cell shape|biological_process///GO:0016020|membrane|cellular_component			52.318	27.1954	-0.943943	0.00975	0.0744686
ENSTGUG00000005427	ENSTGUT00000005633		LSMEM1|	chr1A:26329248-26334398	GO:0005737|cytoplasm|cellular_component///GO:0005515|protein binding|molecular_function			5.44298	1.14399	-2.25032	0.042	0.202005
ENSTGUG00000005428	ENSTGUT00000005708		ELMO3|	chr11:4827917-4834507	GO:0005488|binding|molecular_function///GO:0016477|cell migration|biological_process///GO:0005515|protein binding|molecular_function			12.4232	7.23488	-0.779993	0.04475	0.211107
ENSTGUG00000005434	ENSTGUT00000005662	100228948	AP3M2|adaptor-related protein complex 3, mu 2 subunit	chr22:3314719-3320788	GO:0005515|protein binding|molecular_function///GO:0030131|clathrin adaptor complex|cellular_component///GO:0006886|intracellular protein transport|biological_process///GO:0016192|vesicle-mediated transport|biological_process///GO:0015031|protein transport|biological_process///GO:0006810|transport|biological_process///GO:0016020|membrane|cellular_component///GO:0008089|anterograde axon cargo tran…			50.4723	25.9884	-0.95762	0.008	0.064598
ENSTGUG00000005474	ENSTGUT00000005764	100230234	TRPM1|transient receptor potential cation channel, subfamily M, member 1	chr10:5333550-5369636	GO:0071482|cellular response to light stimulus|biological_process///GO:0007216|G-protein coupled glutamate receptor signaling pathway|biological_process///GO:0005261|cation channel activity|molecular_function///GO:0098655|cation transmembrane transport|biological_process///GO:0006812|cation transport|biological_process///GO:0016021|integral component of membrane|cellular_component///GO:0035841|ne…			4.25739	2.0809	-1.03276	0.02045	0.124273
ENSTGUG00000005495	ENSTGUT00000005768		DPYD|	chr8:8944757-9180702	GO:0017150|tRNA dihydrouridine synthase activity|molecular_function///GO:0016627|oxidoreductase activity, acting on the CH-CH group of donors|molecular_function///GO:0051536|iron-sulfur cluster binding|molecular_function///GO:0050660|flavin adenine dinucleotide binding|molecular_function///GO:0008033|tRNA processing|biological_process///GO:0005737|cytoplasm|cellular_component///GO:0003824|catalyt…			32.1558	2.83316	-3.5046	5e-05	0.00109134
ENSTGUG00000005501	ENSTGUT00000005710///ENSTGUT00000005712			chr9:2339405-2350951	GO:0005923|bicellular tight junction|cellular_component///GO:0030054|cell junction|cellular_component///GO:0016021|integral component of membrane|cellular_component///GO:0005198|structural molecule activity|molecular_function///GO:0016020|membrane|cellular_component///GO:0005886|plasma membrane|cellular_component			240.613	6.09311	-5.30339	5e-05	0.00109134
ENSTGUG00000005505	ENSTGUT00000005728	100219633	|surfeit 4	chr17:7682660-7693000	GO:0016021|integral component of membrane|cellular_component			333.021	182.963	-0.864067	0.02205	0.131431
ENSTGUG00000005519	ENSTGUT00000005765		LCAT|	chr11:4853673-4859108	GO:0008374|O-acyltransferase activity|molecular_function///GO:0006629|lipid metabolic process|biological_process///GO:0090107|regulation of high-density lipoprotein particle assembly|biological_process///GO:0004607|phosphatidylcholine-sterol O-acyltransferase activity|molecular_function///GO:0042158|lipoprotein biosynthetic process|biological_process///GO:0008203|cholesterol metabolic process|bio…			318.421	32.5639	-3.28959	5e-05	0.00109134
ENSTGUG00000005527	ENSTGUT00000005751	100230906	|solute carrier family 16, member 9 (monocarboxylic acid transporter 9)	chr6:6071298-6084897	GO:0016021|integral component of membrane|cellular_component///GO:0055085|transmembrane transport|biological_process			21.9118	10.3044	-1.08846	0.00595	0.0525327
ENSTGUG00000005531	ENSTGUT00000005757		KANK1|	chrZ:65420198-65444596	GO:0005515|protein binding|molecular_function///GO:0005634|nucleus|cellular_component///GO:0005737|cytoplasm|cellular_component///GO:0005886|plasma membrane|cellular_component///GO:0008013|beta-catenin binding|molecular_function///GO:2000114|regulation of establishment of cell polarity|biological_process///GO:0030837|negative regulation of actin filament polymerization|biological_process///GO:190…			11.7355	5.25319	-1.15961	0.01125	0.0818505
ENSTGUG00000005546	ENSTGUT00000005861			chr12:5713440-5722175				67.9241	2.63746	-4.6867	5e-05	0.00109134
ENSTGUG00000005549	ENSTGUT00000005759			chrZ:65444784-65467691				12.1176	4.64905	-1.3821	0.0062	0.0537977
ENSTGUG00000005555	ENSTGUT00000005786	100221619	MTMR10|myotubularin related protein 10	chr10:5392511-5410963				21.5824	9.57506	-1.1725	0.00225	0.0255838
ENSTGUG00000005563	ENSTGUT00000005784	100225481	TMEM144|transmembrane protein 144	chr4:29596355-29607581	GO:0034219|carbohydrate transmembrane transport|biological_process///GO:0015144|carbohydrate transmembrane transporter activity|molecular_function///GO:0016021|integral component of membrane|cellular_component			22.0009	12.2591	-0.84371	0.039	0.193284
ENSTGUG00000005564	ENSTGUT00000005777	100223250	|C-factor-like	chr11:4871847-4876953	GO:0008152|metabolic process|biological_process///GO:0055114|oxidation-reduction process|biological_process///GO:0016491|oxidoreductase activity|molecular_function			72.0193	39.0059	-0.884692	0.039	0.193284
ENSTGUG00000005573	ENSTGUT00000005835	100222591	RXFP1|relaxin/insulin-like family peptide receptor 1	chr4:29679628-29708639	GO:0005515|protein binding|molecular_function///GO:0004930|G-protein coupled receptor activity|molecular_function///GO:0016021|integral component of membrane|cellular_component///GO:0007165|signal transduction|biological_process///GO:0007186|G-protein coupled receptor signaling pathway|biological_process///GO:0016020|membrane|cellular_component///GO:0007188|adenylate cyclase-modulating G-protein …			5.72895	1.90712	-1.58688	0.00385	0.0379833
ENSTGUG00000005587	ENSTGUT00000005845	100227332	|Rho guanine nucleotide exchange factor (GEF) 4	chr9:2707084-2833571	GO:0005515|protein binding|molecular_function///GO:0035023|regulation of Rho protein signal transduction|biological_process///GO:0005089|Rho guanyl-nucleotide exchange factor activity|molecular_function///GO:0043547|positive regulation of GTPase activity|biological_process///GO:0005085|guanyl-nucleotide exchange factor activity|molecular_function///GO:0035556|intracellular signal transduction|bio…			6.15139	1.20015	-2.3577	0.00055	0.00829387
ENSTGUG00000005590	ENSTGUT00000005804	100228915	LRRN3|leucine rich repeat neuronal 3	chr1A:26702219-27111994	GO:0005515|protein binding|molecular_function///GO:0051965|positive regulation of synapse assembly|biological_process			15.1638	2.884	-2.39449	0.00465	0.0436778
ENSTGUG00000005602	ENSTGUT00000005822	100221552	|transmembrane protein 56-B-like	chr8:9693284-9708374	GO:0016021|integral component of membrane|cellular_component///GO:0016020|membrane|cellular_component			12.472	2.66557	-2.22618	5e-05	0.00109134
ENSTGUG00000005608	ENSTGUT00000005824	100232142///100228381	|methylmalonyl-CoA epimerase, mitochondrial-like	chr10:5462538-5465003				81.3226	40.0739	-1.02099	0.00465	0.0436778
ENSTGUG00000005612	ENSTGUT00000005827			chr6:6499226-6503530	GO:0005515|protein binding|molecular_function			2.23451	0.843952	-1.40472	0.0406	0.197878
ENSTGUG00000005625	ENSTGUT00000005867	100232222	ETFDH|electron-transferring-flavoprotein dehydrogenase	chr4:29719093-29735699	GO:0004174|electron-transferring-flavoprotein dehydrogenase activity|molecular_function///GO:0055114|oxidation-reduction process|biological_process///GO:0016491|oxidoreductase activity|molecular_function///GO:0009055|electron carrier activity|molecular_function///GO:0031966|mitochondrial membrane|cellular_component///GO:0051539|4 iron, 4 sulfur cluster binding|molecular_function///GO:0048038|quin…			74.9226	39.6232	-0.919054	0.01325	0.0919767
ENSTGUG00000005630	ENSTGUT00000005929	100227089	NRCAM|neuronal cell adhesion molecule	chr1A:27938791-28002338	GO:0005515|protein binding|molecular_function///GO:0086080|protein binding involved in heterotypic cell-cell adhesion|molecular_function///GO:0034113|heterotypic cell-cell adhesion|biological_process///GO:0031290|retinal ganglion cell axon guidance|biological_process///GO:0008104|protein localization|biological_process///GO:0045162|clustering of voltage-gated sodium channels|biological_process///…			2.61453	0.840983	-1.6364	0.0017	0.0203577
ENSTGUG00000005641	ENSTGUT00000005874	100232323	CYP27A1|sterol 26-hydroxylase, mitochondrial-like	chr7:10252877-10255810	GO:0016705|oxidoreductase activity, acting on paired donors, with incorporation or reduction of molecular oxygen|molecular_function///GO:0004497|monooxygenase activity|molecular_function///GO:0020037|heme binding|molecular_function///GO:0005506|iron ion binding|molecular_function///GO:0046872|metal ion binding|molecular_function///GO:0055114|oxidation-reduction process|biological_process///GO:001…			27.8001	9.9975	-1.47545	0.0008	0.0113219
ENSTGUG00000005650	ENSTGUT00000005939			chr12:5732248-5746778	GO:0030212|hyaluronan metabolic process|biological_process///GO:0004867|serine-type endopeptidase inhibitor activity|molecular_function///GO:0010951|negative regulation of endopeptidase activity|biological_process			150.987	6.30826	-4.58104	5e-05	0.00109134
ENSTGUG00000005655	ENSTGUT00000005891			chr3:21620871-21652217	GO:0005515|protein binding|molecular_function///GO:0006897|endocytosis|biological_process///GO:0030131|clathrin adaptor complex|cellular_component///GO:0006886|intracellular protein transport|biological_process///GO:0016192|vesicle-mediated transport|biological_process///GO:0006367|transcription initiation from RNA polymerase II promoter|biological_process///GO:0005672|transcription factor TFIIA …			12.2271	3.37463	-1.85728	5e-05	0.00109134
ENSTGUG00000005660	ENSTGUT00000005894		SARDH|	chr17:7893694-7907526	GO:0055114|oxidation-reduction process|biological_process///GO:0016491|oxidoreductase activity|molecular_function///GO:0005739|mitochondrion|cellular_component			10.4087	0.272382	-5.25601	5e-05	0.00109134
ENSTGUG00000005676	ENSTGUT00000005901			chr18:4985542-5010885	GO:0030286|dynein complex|cellular_component///GO:0007018|microtubule-based movement|biological_process///GO:0003777|microtubule motor activity|molecular_function///GO:0008152|metabolic process|biological_process			1.52369	0.570462	-1.41736	0.0259	0.147645
ENSTGUG00000005683	ENSTGUT00000005948	100218017	AARS|alanyl-tRNA synthetase	chr11:5002169-5017469	GO:0006419|alanyl-tRNA aminoacylation|biological_process///GO:0004813|alanine-tRNA ligase activity|molecular_function///GO:0043039|tRNA aminoacylation|biological_process///GO:0016876|ligase activity, forming aminoacyl-tRNA and related compounds|molecular_function///GO:0000049|tRNA binding|molecular_function///GO:0004812|aminoacyl-tRNA ligase activity|molecular_function///GO:0016874|ligase activit…			73.6279	46.3371	-0.668084	0.0347	0.180597
ENSTGUG00000005687	ENSTGUT00000005913	100226021	OPN4|melanopsin-A-like	chr6:7946348-7961249	GO:0050896|response to stimulus|biological_process///GO:0018298|protein-chromophore linkage|biological_process///GO:0009881|photoreceptor activity|molecular_function///GO:0007602|phototransduction|biological_process///GO:0007601|visual perception|biological_process///GO:0004930|G-protein coupled receptor activity|molecular_function///GO:0016021|integral component of membrane|cellular_component///…			8.14597	2.06293	-1.98139	0.0052	0.0473321
ENSTGUG00000005697	ENSTGUT00000005943	100220008	FSHR|follicle stimulating hormone receptor	chr3:21774512-21856288	GO:0005515|protein binding|molecular_function///GO:0004963|follicle-stimulating hormone receptor activity|molecular_function///GO:0016500|protein-hormone receptor activity|molecular_function///GO:0004930|G-protein coupled receptor activity|molecular_function///GO:0016021|integral component of membrane|cellular_component///GO:0004871|signal transducer activity|molecular_function///GO:0007165|signa…			10.6421	5.2409	-1.02189	0.0141	0.0959888
ENSTGUG00000005703	ENSTGUT00000005926		LDB3|	chr6:8046484-8100090	GO:0008270|zinc ion binding|molecular_function///GO:0046872|metal ion binding|molecular_function///GO:0005856|cytoskeleton|cellular_component///GO:0005515|protein binding|molecular_function///GO:0008092|cytoskeletal protein binding|molecular_function///GO:0030018|Z disc|cellular_component///GO:0051371|muscle alpha-actinin binding|molecular_function///GO:0045214|sarcomere organization|biological_p…			4.13142	0.760675	-2.44129	5e-05	0.00109134
ENSTGUG00000005710	ENSTGUT00000005924		TLCD2|	chr19:6700672-6703844	GO:0016021|integral component of membrane|cellular_component///GO:0016020|membrane|cellular_component			85.0693	21.4628	-1.9868	5e-05	0.00109134
ENSTGUG00000005714	ENSTGUT00000005950	100223148	|bone morphogenetic protein receptor, type IA	chr6:8167010-8183966	GO:0007178|transmembrane receptor protein serine/threonine kinase signaling pathway|biological_process///GO:0004675|transmembrane receptor protein serine/threonine kinase activity|molecular_function///GO:0023014|signal transduction by protein phosphorylation|biological_process///GO:0004702|receptor signaling protein serine/threonine kinase activity|molecular_function///GO:0004713|protein tyrosine…			12.3221	6.67507	-0.8844	0.03925	0.193887
ENSTGUG00000005716	ENSTGUT00000005966	100223841	CAT|catalase	chr5:6271418-6285186	GO:0042744|hydrogen peroxide catabolic process|biological_process///GO:0004096|catalase activity|molecular_function///GO:0006979|response to oxidative stress|biological_process///GO:0004601|peroxidase activity|molecular_function///GO:0020037|heme binding|molecular_function///GO:0020027|hemoglobin metabolic process|biological_process///GO:0016684|oxidoreductase activity, acting on peroxide as acce…			30.7834	11.1454	-1.46571	0.00045	0.00697467
ENSTGUG00000005717	ENSTGUT00000005941	100224482	ZNF366|zinc finger protein 366	chrZ:66080529-66092711	GO:0046872|metal ion binding|molecular_function///GO:0003676|nucleic acid binding|molecular_function///GO:0005634|nucleus|cellular_component///GO:0003714|transcription corepressor activity|molecular_function///GO:0000122|negative regulation of transcription from RNA polymerase II promoter|biological_process///GO:0005515|protein binding|molecular_function///GO:0030331|estrogen receptor binding|mol…			56.5758	23.9493	-1.2402	0.00045	0.00697467
ENSTGUG00000005723	ENSTGUT00000005942	100190710	|transmembrane protein 14C-like	chr2:68325523-68329205	GO:0016020|membrane|cellular_component			234.483	56.8363	-2.0446	0.0001	0.0019824
ENSTGUG00000005737	ENSTGUT00000005958		SERPINF2|	chr19:6735292-6740337	GO:0005615|extracellular space|cellular_component///GO:0010951|negative regulation of endopeptidase activity|biological_process///GO:0004867|serine-type endopeptidase inhibitor activity|molecular_function///GO:0005577|fibrinogen complex|cellular_component///GO:0045944|positive regulation of transcription from RNA polymerase II promoter|biological_process///GO:0005515|protein binding|molecular_fun…			232.163	22.3078	-3.37952	5e-05	0.00109134
ENSTGUG00000005740	ENSTGUT00000005962	100228496	|ras-like protein family member 11A-like	chr4A:17429113-17439546	GO:0007165|signal transduction|biological_process///GO:0007264|small GTPase mediated signal transduction|biological_process///GO:0015031|protein transport|biological_process///GO:0005525|GTP binding|molecular_function///GO:0005622|intracellular|cellular_component///GO:0016020|membrane|cellular_component///GO:0000166|nucleotide binding|molecular_function			27.807	6.34145	-2.13257	5e-05	0.00109134
ENSTGUG00000005750	ENSTGUT00000006010	100222270	|glutamate dehydrogenase 1	chr6:8257638-8273712	GO:0016639|oxidoreductase activity, acting on the CH-NH2 group of donors, NAD or NADP as acceptor|molecular_function///GO:0006520|cellular amino acid metabolic process|biological_process///GO:0055114|oxidation-reduction process|biological_process///GO:0016491|oxidoreductase activity|molecular_function///GO:0005515|protein binding|molecular_function///GO:0005739|mitochondrion|cellular_component///…			57.2023	33.0236	-0.792574	0.02165	0.129925
ENSTGUG00000005767	ENSTGUT00000006009	100190615	ELOVL2|ELOVL fatty acid elongase 2	chr2:68413924-68464352	GO:0006631|fatty acid metabolic process|biological_process///GO:0016021|integral component of membrane|cellular_component///GO:0006629|lipid metabolic process|biological_process///GO:0006633|fatty acid biosynthetic process|biological_process///GO:0016740|transferase activity|molecular_function///GO:0016020|membrane|cellular_component///GO:0005783|endoplasmic reticulum|cellular_component///GO:0005…			91.5127	3.20303	-4.83646	5e-05	0.00109134
ENSTGUG00000005768	ENSTGUT00000005994		BBOX1|	chrZ:66198177-66286227	GO:0045329|carnitine biosynthetic process|biological_process///GO:0016706|oxidoreductase activity, acting on paired donors, with incorporation or reduction of molecular oxygen, 2-oxoglutarate as one donor, and incorporation of one atom each of oxygen into both donors|molecular_function///GO:0005506|iron ion binding|molecular_function///GO:0055114|oxidation-reduction process|biological_process///G…			82.4129	2.43462	-5.0811	0.01645	0.107427
ENSTGUG00000005770	ENSTGUT00000006000			chr11:5077117-5131243	GO:0035023|regulation of Rho protein signal transduction|biological_process///GO:0005089|Rho guanyl-nucleotide exchange factor activity|molecular_function///GO:0043547|positive regulation of GTPase activity|biological_process			5.67982	2.75423	-1.0442	0.0174	0.111163
ENSTGUG00000005781	ENSTGUT00000006079	100225746	|fatty acid desaturase 1	chr5:6347230-6354569	GO:0016021|integral component of membrane|cellular_component///GO:0006629|lipid metabolic process|biological_process///GO:0055114|oxidation-reduction process|biological_process///GO:0016491|oxidoreductase activity|molecular_function			100.044	15.2728	-2.7116	5e-05	0.00109134
ENSTGUG00000005786	ENSTGUT00000006014			chr4A:17562834-17569962	GO:0015349|thyroid hormone transmembrane transporter activity|molecular_function///GO:0016021|integral component of membrane|cellular_component///GO:0070327|thyroid hormone transport|biological_process///GO:0005887|integral component of plasma membrane|cellular_component///GO:0055085|transmembrane transport|biological_process			10.9147	0.831662	-3.71413	5e-05	0.00109134
ENSTGUG00000005790	ENSTGUT00000006041			chr1:4233371-4248961	GO:0019344|cysteine biosynthetic process|biological_process///GO:0019343|cysteine biosynthetic process via cystathionine|biological_process///GO:0006535|cysteine biosynthetic process from serine|biological_process///GO:0004122|cystathionine beta-synthase activity|molecular_function///GO:0008652|cellular amino acid biosynthetic process|biological_process///GO:0016829|lyase activity|molecular_funct…			25.8619	5.7141	-2.17823	5e-05	0.00109134
ENSTGUG00000005800	ENSTGUT00000006062	100231066	RXRA|retinoid X receptor, alpha	chr17:8320684-8355067	GO:0043401|steroid hormone mediated signaling pathway|biological_process///GO:0003707|steroid hormone receptor activity|molecular_function///GO:0043565|sequence-specific DNA binding|molecular_function///GO:0008270|zinc ion binding|molecular_function///GO:0006351|transcription, DNA-templated|biological_process///GO:0003677|DNA binding|molecular_function///GO:0046872|metal ion binding|molecular_fun…			132.231	55.4451	-1.25393	0.00015	0.00283554
ENSTGUG00000005827	ENSTGUT00000006072			chr8:10100877-10113707	GO:0016627|oxidoreductase activity, acting on the CH-CH group of donors|molecular_function///GO:0016021|integral component of membrane|cellular_component///GO:0006629|lipid metabolic process|biological_process///GO:0005737|cytoplasm|cellular_component///GO:0055114|oxidation-reduction process|biological_process///GO:0016020|membrane|cellular_component			20.5377	9.09947	-1.17442	0.0069	0.058017
ENSTGUG00000005840	ENSTGUT00000006059	100230883	TMEM171|transmembrane protein 171	chrZ:66407252-66412701	GO:0005515|protein binding|molecular_function			7.98857	3.39255	-1.23557	0.01625	0.10645
ENSTGUG00000005863	ENSTGUT00000006130			chr5:6362560-6374311	GO:0016021|integral component of membrane|cellular_component///GO:0006629|lipid metabolic process|biological_process///GO:0055114|oxidation-reduction process|biological_process///GO:0016491|oxidoreductase activity|molecular_function			76.372	17.2445	-2.14691	5e-05	0.00109134
ENSTGUG00000005886	ENSTGUT00000006116	100219682	BCAR3|breast cancer anti-estrogen resistance 3	chr8:10197078-10248442	GO:0007165|signal transduction|biological_process///GO:0043547|positive regulation of GTPase activity|biological_process///GO:0005085|guanyl-nucleotide exchange factor activity|molecular_function///GO:0007264|small GTPase mediated signal transduction|biological_process///GO:0005622|intracellular|cellular_component///GO:0005515|protein binding|molecular_function///GO:0002089|lens morphogenesis in …			21.786	12.0893	-0.849671	0.0208	0.125679
ENSTGUG00000005893	ENSTGUT00000006135	100224935	NT5DC2|5'-nucleotidase domain containing 2	chr12:5855754-5883795	GO:0046872|metal ion binding|molecular_function			9.74222	3.97729	-1.29247	0.0033	0.0336874
ENSTGUG00000005918	ENSTGUT00000006177///ENSTGUT00000006183		STAB1|	chr12:5885738-5931084	GO:0005515|protein binding|molecular_function///GO:0005540|hyaluronic acid binding|molecular_function///GO:0007155|cell adhesion|biological_process///GO:0005509|calcium ion binding|molecular_function///GO:0005044|scavenger receptor activity|molecular_function///GO:0005887|integral component of plasma membrane|cellular_component///GO:0042742|defense response to bacterium|biological_process///GO:00…			3.31086	1.69792	-0.963439	0.02495	0.143544
ENSTGUG00000005933	ENSTGUT00000006172	100228142	VTN|vitronectin	chr19:6994880-7000297	GO:0030247|polysaccharide binding|molecular_function///GO:0005044|scavenger receptor activity|molecular_function///GO:0006898|receptor-mediated endocytosis|biological_process///GO:0006955|immune response|biological_process///GO:0050840|extracellular matrix binding|molecular_function///GO:0010811|positive regulation of cell-substrate adhesion|biological_process///GO:0048709|oligodendrocyte differe…			4400.69	120.814	-5.18687	0.0021	0.0242163
ENSTGUG00000005943	ENSTGUT00000006181		PDXK|	chr1:4672911-4691006	GO:0009443|pyridoxal 5'-phosphate salvage|biological_process///GO:0008478|pyridoxal kinase activity|molecular_function///GO:0016310|phosphorylation|biological_process///GO:0005524|ATP binding|molecular_function///GO:0005634|nucleus|cellular_component///GO:0005737|cytoplasm|cellular_component///GO:0008270|zinc ion binding|molecular_function///GO:0005654|nucleoplasm|cellular_component///GO:0000287|…			73.2776	23.6617	-1.63082	5e-05	0.00109134
ENSTGUG00000005944	ENSTGUT00000006182	100225082	TWF1|twinfilin, actin-binding protein, homolog 1 (Drosophila)	chr1A:29384562-29403089	GO:0030837|negative regulation of actin filament polymerization|biological_process///GO:0003779|actin binding|molecular_function///GO:0005622|intracellular|cellular_component///GO:0005524|ATP binding|molecular_function///GO:0005737|cytoplasm|cellular_component///GO:0005925|focal adhesion|cellular_component///GO:0043538|regulation of actin phosphorylation|biological_process///GO:0048471|perinuclea…			24.2593	11.4681	-1.08091	0.0165	0.107555
ENSTGUG00000005952	ENSTGUT00000006186	100217549	SARM1|sterile alpha and TIR motif containing 1	chr19:7001449-7009175	GO:0005488|binding|molecular_function///GO:0005515|protein binding|molecular_function///GO:0007165|signal transduction|biological_process///GO:0005739|mitochondrion|cellular_component///GO:0005737|cytoplasm|cellular_component///GO:0015630|microtubule cytoskeleton|cellular_component///GO:0005874|microtubule|cellular_component///GO:0042981|regulation of apoptotic process|biological_process///GO:003…			2.13109	0.687401	-1.63237	0.01485	0.0997475
ENSTGUG00000005958	ENSTGUT00000006218	100225821	RRBP1|ribosome binding protein 1	chr3:23810067-23827009	GO:0030176|integral component of endoplasmic reticulum membrane|cellular_component///GO:0015031|protein transport|biological_process///GO:0016020|membrane|cellular_component///GO:0005783|endoplasmic reticulum|cellular_component///GO:0044822|poly(A) RNA binding|molecular_function///GO:0001649|osteoblast differentiation|biological_process			33.4268	14.2015	-1.23496	0.00085	0.0117622
ENSTGUG00000005961	ENSTGUT00000006203	100232777	AGPAT3|1-acylglycerol-3-phosphate O-acyltransferase 3	chr1:4825463-4838076	GO:0016746|transferase activity, transferring acyl groups|molecular_function///GO:0008152|metabolic process|biological_process///GO:0005886|plasma membrane|cellular_component///GO:0016020|membrane|cellular_component///GO:0005783|endoplasmic reticulum|cellular_component///GO:0042171|lysophosphatidic acid acyltransferase activity|molecular_function			27.0123	10.3532	-1.38354	0.00355	0.0355537
ENSTGUG00000005974	ENSTGUT00000006230	100231825	NELL2|protein NEL-like	chr1A:29636720-29751246	GO:0005515|protein binding|molecular_function///GO:0005509|calcium ion binding|molecular_function			7.26628	3.66664	-0.986759	0.03765	0.189592
ENSTGUG00000006005	ENSTGUT00000006251	100230806	SPOCK3|sparc/osteonectin, cwcv and kazal-like domains proteoglycan (testican) 3	chr4:32192510-32303853	GO:0005515|protein binding|molecular_function///GO:0005578|proteinaceous extracellular matrix|cellular_component///GO:0007165|signal transduction|biological_process///GO:0005509|calcium ion binding|molecular_function///GO:0005615|extracellular space|cellular_component///GO:0010951|negative regulation of endopeptidase activity|biological_process///GO:0031012|extracellular matrix|cellular_component…			7.58522	1.31347	-2.52981	0.0001	0.0019824
ENSTGUG00000006031	ENSTGUT00000006272	100229145	AGPAT2|1-acylglycerol-3-phosphate O-acyltransferase 2	chr17:8822060-8828757	GO:0003841|1-acylglycerol-3-phosphate O-acyltransferase activity|molecular_function///GO:0008654|phospholipid biosynthetic process|biological_process///GO:0006629|lipid metabolic process|biological_process///GO:0016746|transferase activity, transferring acyl groups|molecular_function///GO:0016740|transferase activity|molecular_function///GO:0005783|endoplasmic reticulum|cellular_component///GO:00…			61.3982	14.9688	-2.03623	0.0001	0.0019824
ENSTGUG00000006050	ENSTGUT00000006285		EGFL7|	chr17:8832675-8839228	GO:0005515|protein binding|molecular_function///GO:0005509|calcium ion binding|molecular_function///GO:0031012|extracellular matrix|cellular_component///GO:0001938|positive regulation of endothelial cell proliferation|biological_process///GO:0045746|negative regulation of Notch signaling pathway|biological_process			78.5883	34.2626	-1.19768	0.00235	0.0265214
ENSTGUG00000006058	ENSTGUT00000006298		APMAP|	chr3:24085883-24094601	GO:0016844|strictosidine synthase activity|molecular_function///GO:0009058|biosynthetic process|biological_process///GO:0016020|membrane|cellular_component///GO:0004064|arylesterase activity|molecular_function///GO:0070062|extracellular exosome|cellular_component///GO:0009986|cell surface|cellular_component			72.8312	9.066	-3.00602	5e-05	0.00109134
ENSTGUG00000006070	ENSTGUT00000006313	100222266	|AT rich interactive domain 2 (ARID, RFX-like)	chr1A:30087024-30178944	GO:0005488|binding|molecular_function///GO:0003677|DNA binding|molecular_function///GO:0046872|metal ion binding|molecular_function///GO:0006355|regulation of transcription, DNA-templated|biological_process///GO:0005634|nucleus|cellular_component			25.8569	12.6727	-1.02882	0.0052	0.0473321
ENSTGUG00000006085	ENSTGUT00000006321	100225160	CBR4|carbonyl reductase 4	chr4:32884020-32887745	GO:0008152|metabolic process|biological_process///GO:0055114|oxidation-reduction process|biological_process///GO:0016491|oxidoreductase activity|molecular_function///GO:0005739|mitochondrion|cellular_component///GO:0048038|quinone binding|molecular_function///GO:0005759|mitochondrial matrix|cellular_component///GO:0005515|protein binding|molecular_function///GO:0051289|protein homotetramerization…			32.532	17.2871	-0.912164	0.0408	0.198305
ENSTGUG00000006098	ENSTGUT00000006330	100220512	BOK|BCL2-related ovarian killer	chr9:4593517-4612651	GO:0042981|regulation of apoptotic process|biological_process///GO:0005634|nucleus|cellular_component///GO:0005737|cytoplasm|cellular_component///GO:0005739|mitochondrion|cellular_component///GO:0006919|activation of cysteine-type endopeptidase activity involved in apoptotic process|biological_process///GO:0006915|apoptotic process|biological_process///GO:0031966|mitochondrial membrane|cellular_c…			119.684	53.0525	-1.17374	0.00295	0.0311043
ENSTGUG00000006111	ENSTGUT00000006350	100224777	|4-hydroxyphenylpyruvate dioxygenase	chr15:3261447-3266122	GO:0016701|oxidoreductase activity, acting on single donors with incorporation of molecular oxygen|molecular_function///GO:0009072|aromatic amino acid family metabolic process|biological_process///GO:0003868|4-hydroxyphenylpyruvate dioxygenase activity|molecular_function///GO:0046872|metal ion binding|molecular_function///GO:0055114|oxidation-reduction process|biological_process			547.218	11.7246	-5.54451	5e-05	0.00109134
ENSTGUG00000006120	ENSTGUT00000006375		LIPC|	chr10:6644646-6659150	GO:0005515|protein binding|molecular_function///GO:0004806|triglyceride lipase activity|molecular_function///GO:0052689|carboxylic ester hydrolase activity|molecular_function///GO:0005576|extracellular region|cellular_component///GO:0006629|lipid metabolic process|biological_process///GO:0016787|hydrolase activity|molecular_function///GO:0005615|extracellular space|cellular_component///GO:0006633…			71.6029	3.38534	-4.40265	5e-05	0.00109134
ENSTGUG00000006129	ENSTGUT00000006366	100220330	|sirtuin 5	chr2:71296352-71304865	GO:0036055|protein-succinyllysine desuccinylase activity|molecular_function///GO:0036054|protein-malonyllysine demalonylase activity|molecular_function///GO:0036049|peptidyl-lysine desuccinylation|biological_process///GO:0036047|peptidyl-lysine demalonylation|biological_process///GO:0034979|NAD-dependent protein deacetylase activity|molecular_function///GO:0006476|protein deacetylation|biological…			85.1076	47.6682	-0.836261	0.0279	0.155365
ENSTGUG00000006134	ENSTGUT00000006381		FARP2|	chr9:4653465-4720093	GO:0035023|regulation of Rho protein signal transduction|biological_process///GO:0005089|Rho guanyl-nucleotide exchange factor activity|molecular_function///GO:0043547|positive regulation of GTPase activity|biological_process///GO:0005856|cytoskeleton|cellular_component///GO:0033623|regulation of integrin activation|biological_process///GO:0030316|osteoclast differentiation|biological_process///G…			24.8437	14.7815	-0.74909	0.0242	0.140682
ENSTGUG00000006153	ENSTGUT00000006400	100225516	AQP9|aquaporin 9	chr10:6747882-6771585	GO:0016021|integral component of membrane|cellular_component///GO:0005215|transporter activity|molecular_function///GO:0006810|transport|biological_process///GO:0016020|membrane|cellular_component///GO:0043231|intracellular membrane-bounded organelle|cellular_component///GO:0006833|water transport|biological_process///GO:0015250|water channel activity|molecular_function///GO:0015254|glycerol chan…			95.148	10.7738	-3.14264	5e-05	0.00109134
ENSTGUG00000006154	ENSTGUT00000006420	100231892	SLC38A4|solute carrier family 38, member 4	chr1A:30448887-30465833	GO:0016021|integral component of membrane|cellular_component///GO:0016020|membrane|cellular_component			231.959	10.4089	-4.47798	5e-05	0.00109134
ENSTGUG00000006156	ENSTGUT00000006384	100190480	SELU|selenoprotein U	chr6:10008716-10017666	GO:0005737|cytoplasm|cellular_component///GO:0055114|oxidation-reduction process|biological_process///GO:0098869|cellular oxidant detoxification|biological_process///GO:0016209|antioxidant activity|molecular_function///GO:0070062|extracellular exosome|cellular_component///GO:0045670|regulation of osteoclast differentiation|biological_process///GO:0005739|mitochondrion|cellular_component			276.04	127.604	-1.1132	0.0057	0.0507914
ENSTGUG00000006169	ENSTGUT00000006498	100223232	MAOB|monoamine oxidase B	chr1:5831327-5879858	GO:0050660|flavin adenine dinucleotide binding|molecular_function///GO:0055114|oxidation-reduction process|biological_process///GO:0016491|oxidoreductase activity|molecular_function///GO:0005739|mitochondrion|cellular_component///GO:0070062|extracellular exosome|cellular_component///GO:0021762|substantia nigra development|biological_process///GO:0005743|mitochondrial inner membrane|cellular_compo…			30.5175	3.20952	-3.24921	5e-05	0.00109134
ENSTGUG00000006178	ENSTGUT00000006448		ALDH1A2|	chr10:6786364-6838567	GO:0016620|oxidoreductase activity, acting on the aldehyde or oxo group of donors, NAD or NADP as acceptor|molecular_function///GO:0008152|metabolic process|biological_process///GO:0055114|oxidation-reduction process|biological_process///GO:0016491|oxidoreductase activity|molecular_function///GO:0005737|cytoplasm|cellular_component///GO:0021915|neural tube development|biological_process///GO:0008…			15.7592	2.54273	-2.63174	5e-05	0.00109134
ENSTGUG00000006186	ENSTGUT00000006414		TLCD1|	chr19:7189922-7191251	GO:0016021|integral component of membrane|cellular_component///GO:0016020|membrane|cellular_component			30.6599	10.9538	-1.48493	0.03005	0.163384
ENSTGUG00000006192	ENSTGUT00000006416			chr6:10073223-10073343				1712.44	107.884	-3.9885	5e-05	0.00109134
ENSTGUG00000006194	ENSTGUT00000006419			chr6:10096856-10097234				61.3693	10.5151	-2.54505	0.0014	0.0175805
ENSTGUG00000006216	ENSTGUT00000006442		MFAP3L|	chr4:33191934-33195741	GO:0005515|protein binding|molecular_function///GO:0005634|nucleus|cellular_component///GO:0005737|cytoplasm|cellular_component///GO:0005886|plasma membrane|cellular_component			2.0267	0.793741	-1.35239	0.0477	0.219544
ENSTGUG00000006219	ENSTGUT00000006456		AADAT|	chr4:33245074-33254413	GO:0030170|pyridoxal phosphate binding|molecular_function///GO:0009058|biosynthetic process|biological_process///GO:0003824|catalytic activity|molecular_function///GO:0042803|protein homodimerization activity|molecular_function///GO:0070189|kynurenine metabolic process|biological_process///GO:0006103|2-oxoglutarate metabolic process|biological_process///GO:0006536|glutamate metabolic process|biol…			9.1044	1.33202	-2.77295	5e-05	0.00109134
ENSTGUG00000006220	ENSTGUT00000006461	100231481	ST3GAL2|ST3 beta-galactoside alpha-2,3-sialyltransferase 2	chr11:5649729-5651745	GO:0097503|sialylation|biological_process///GO:0030173|integral component of Golgi membrane|cellular_component///GO:0008373|sialyltransferase activity|molecular_function///GO:0016021|integral component of membrane|cellular_component///GO:0006486|protein glycosylation|biological_process///GO:0005794|Golgi apparatus|cellular_component///GO:0016757|transferase activity, transferring glycosyl groups|…			7.80792	3.00574	-1.37722	0.0078	0.0635649
ENSTGUG00000006236	ENSTGUT00000006481	100223564	CCBL2|cysteine conjugate-beta lyase 2	chr8:11649527-11665638	GO:0030170|pyridoxal phosphate binding|molecular_function///GO:0009058|biosynthetic process|biological_process///GO:0003824|catalytic activity|molecular_function///GO:0044822|poly(A) RNA binding|molecular_function///GO:0070189|kynurenine metabolic process|biological_process///GO:0047315|kynurenine-glyoxylate transaminase activity|molecular_function///GO:0097052|L-kynurenine metabolic process|biol…			146.681	74.6229	-0.974987	0.01075	0.0794689
ENSTGUG00000006274	ENSTGUT00000006603	100221249	|monoamine oxidase A	chr1:5893847-5926789	GO:0050660|flavin adenine dinucleotide binding|molecular_function///GO:0055114|oxidation-reduction process|biological_process///GO:0016491|oxidoreductase activity|molecular_function			55.295	17.3545	-1.67184	5e-05	0.00109134
ENSTGUG00000006305	ENSTGUT00000006540///ENSTGUT00000006541	100219527	C2orf54|chromosome 9 open reading frame, human C2orf54	chr9:4849460-4882799				4.28289	0.165342	-4.69506	0.04905	0.224489
ENSTGUG00000006311	ENSTGUT00000006553	100229877	HPGD|hydroxyprostaglandin dehydrogenase 15-(NAD)	chr4:34825805-34849553	GO:0050662|coenzyme binding|molecular_function///GO:0006694|steroid biosynthetic process|biological_process///GO:0003854|3-beta-hydroxy-delta5-steroid dehydrogenase activity|molecular_function///GO:0016616|oxidoreductase activity, acting on the CH-OH group of donors, NAD or NADP as acceptor|molecular_function///GO:0003824|catalytic activity|molecular_function///GO:0008152|metabolic process|biolog…			34.2107	5.34426	-2.67838	5e-05	0.00109134
ENSTGUG00000006313	ENSTGUT00000006554		AGXT|	chr9:4884518-4891066	GO:0030170|pyridoxal phosphate binding|molecular_function///GO:0003824|catalytic activity|molecular_function///GO:0008152|metabolic process|biological_process///GO:0005102|receptor binding|molecular_function///GO:0005515|protein binding|molecular_function///GO:0005777|peroxisome|cellular_component///GO:0042803|protein homodimerization activity|molecular_function///GO:0008483|transaminase activity…			7.00924	0.643257	-3.44579	0.00045	0.00697467
ENSTGUG00000006336	ENSTGUT00000006577	100227082	TMEM38B|trimeric intracellular cation channel type B-A-like	chrZ:67788012-67800372	GO:0015672|monovalent inorganic cation transport|biological_process///GO:0005261|cation channel activity|molecular_function///GO:0098655|cation transmembrane transport|biological_process///GO:0005634|nucleus|cellular_component///GO:0016020|membrane|cellular_component			98.6621	47.534	-1.05354	0.0044	0.0420762
ENSTGUG00000006337	ENSTGUT00000006568	101233216	TMEM254|transmembrane protein 254	chr6:10780150-10785274				77.5713	24.0936	-1.68687	0.0009	0.0122776
ENSTGUG00000006352	ENSTGUT00000006600	100222248	ZNF462|zinc finger protein 462	chrZ:68167096-68215427	GO:0046872|metal ion binding|molecular_function///GO:0005634|nucleus|cellular_component///GO:0045944|positive regulation of transcription from RNA polymerase II promoter|biological_process///GO:0006325|chromatin organization|biological_process///GO:0043392|negative regulation of DNA binding|biological_process			1.39998	0.731191	-0.937084	0.0457	0.214252
ENSTGUG00000006360	ENSTGUT00000006655	100223530	NEDD4|neural precursor cell expressed, developmentally down-regulated 4, E3 ubiquitin protein ligase	chr10:7462014-7517457	GO:0005515|protein binding|molecular_function///GO:0004842|ubiquitin-protein transferase activity|molecular_function///GO:0016874|ligase activity|molecular_function///GO:0005737|cytoplasm|cellular_component///GO:0005886|plasma membrane|cellular_component///GO:0016567|protein ubiquitination|biological_process///GO:0005794|Golgi apparatus|cellular_component///GO:0034765|regulation of ion transmembr…			25.0877	8.47556	-1.5656	5e-05	0.00109134
ENSTGUG00000006369	ENSTGUT00000006601		CD5|	chr5:6680766-6684221	GO:0005044|scavenger receptor activity|molecular_function///GO:0006898|receptor-mediated endocytosis|biological_process///GO:0031295|T cell costimulation|biological_process///GO:0097190|apoptotic signaling pathway|biological_process///GO:0005515|protein binding|molecular_function///GO:0009897|external side of plasma membrane|cellular_component///GO:0005886|plasma membrane|cellular_component///GO:…			75.8465	29.1023	-1.38195	0.00045	0.00697467
ENSTGUG00000006384	ENSTGUT00000006622	100228824	ABHD14B|abhydrolase domain containing 14B	chr12:6687194-6688364	GO:0005634|nucleus|cellular_component///GO:0005737|cytoplasm|cellular_component///GO:0005730|nucleolus|cellular_component///GO:0016787|hydrolase activity|molecular_function///GO:0045944|positive regulation of transcription from RNA polymerase II promoter|biological_process///GO:0005829|cytosol|cellular_component///GO:0005515|protein binding|molecular_function///GO:0070062|extracellular exosome|ce…			73.2194	23.9015	-1.61513	0.00025	0.00433142
ENSTGUG00000006389	ENSTGUT00000006627		DCDC2|	chr2:73840788-73890830	GO:0035556|intracellular signal transduction|biological_process///GO:0005634|nucleus|cellular_component///GO:0005737|cytoplasm|cellular_component///GO:0007605|sensory perception of sound|biological_process///GO:0030111|regulation of Wnt signaling pathway|biological_process///GO:0005515|protein binding|molecular_function///GO:0072372|primary cilium|cellular_component///GO:0005930|axoneme|cellular_…			4.42562	1.13344	-1.96518	0.00425	0.0411248
ENSTGUG00000006398	ENSTGUT00000006629		RAD9B|	chr15:3539949-3545621	GO:0030896|checkpoint clamp complex|cellular_component///GO:0000075|cell cycle checkpoint|biological_process///GO:0000077|DNA damage checkpoint|biological_process///GO:0006281|DNA repair|biological_process			10.1613	3.68744	-1.4624	0.0062	0.0537977
ENSTGUG00000006410	ENSTGUT00000006644			chr5:6696318-6697980	GO:0005515|protein binding|molecular_function///GO:0005509|calcium ion binding|molecular_function			4.03542	0.410539	-3.29713	0.0295	0.161222
ENSTGUG00000006411	ENSTGUT00000006694			chr2:73918249-73938417	GO:0004621|glycosylphosphatidylinositol phospholipase D activity|molecular_function///GO:0005576|extracellular region|cellular_component///GO:0016788|hydrolase activity, acting on ester bonds|molecular_function///GO:0008152|metabolic process|biological_process			5.03474	1.22749	-2.0362	0.00035	0.00570894
ENSTGUG00000006420	ENSTGUT00000006666	100231609	HAO1|hydroxyacid oxidase (glycolate oxidase) 1	chr3:25544168-25565585	GO:0006537|glutamate biosynthetic process|biological_process///GO:0016638|oxidoreductase activity, acting on the CH-NH2 group of donors|molecular_function///GO:0015930|glutamate synthase activity|molecular_function///GO:0010181|FMN binding|molecular_function///GO:0003824|catalytic activity|molecular_function///GO:0055114|oxidation-reduction process|biological_process///GO:0016491|oxidoreductase a…			66.1698	2.30861	-4.84108	5e-05	0.00109134
ENSTGUG00000006433	ENSTGUT00000006670		GPR34|	chr1:6414403-6558869	GO:0004930|G-protein coupled receptor activity|molecular_function///GO:0016021|integral component of membrane|cellular_component///GO:0004871|signal transducer activity|molecular_function///GO:0007165|signal transduction|biological_process///GO:0007186|G-protein coupled receptor signaling pathway|biological_process			97.3848	33.0964	-1.55702	0.0352	0.18266
ENSTGUG00000006440	ENSTGUT00000006678	100218995	C12orf66|chromosome 1A open reading frame, human C12orf66	chr1A:32915446-32923564				27.5271	11.5651	-1.25107	0.00385	0.0379833
ENSTGUG00000006446	ENSTGUT00000006679	100218536	CLDN2|claudin 2	chr4A:19380058-19380754	GO:0005923|bicellular tight junction|cellular_component///GO:0030054|cell junction|cellular_component///GO:0016021|integral component of membrane|cellular_component///GO:0005198|structural molecule activity|molecular_function///GO:0016020|membrane|cellular_component///GO:0005886|plasma membrane|cellular_component///GO:0005515|protein binding|molecular_function///GO:0070062|extracellular exosome|c…			201.998	15.8665	-3.67029	5e-05	0.00109134
ENSTGUG00000006463	ENSTGUT00000006725		ALDH5A1|	chr2:73942104-73948738	GO:0009450|gamma-aminobutyric acid catabolic process|biological_process///GO:0009013|succinate-semialdehyde dehydrogenase [NAD(P)+] activity|molecular_function///GO:0016620|oxidoreductase activity, acting on the aldehyde or oxo group of donors, NAD or NADP as acceptor|molecular_function///GO:0008152|metabolic process|biological_process///GO:0055114|oxidation-reduction process|biological_process//…			2.58573	0.960787	-1.42828	0.03375	0.177045
ENSTGUG00000006479	ENSTGUT00000006745	100225815	TKFC|dihydroxyacetone kinase 2 homolog (S. cerevisiae)	chr5:6711990-6715260	GO:0006071|glycerol metabolic process|biological_process///GO:0004371|glycerone kinase activity|molecular_function///GO:0005634|nucleus|cellular_component///GO:0005515|protein binding|molecular_function///GO:0070062|extracellular exosome|cellular_component///GO:0046835|carbohydrate phosphorylation|biological_process///GO:0045088|regulation of innate immune response|biological_process///GO:0044262…			424.336	36.3188	-3.54642	0.00015	0.00283554
ENSTGUG00000006484	ENSTGUT00000006728			chrZ:68952568-68958490				39.919	10.0452	-1.99056	0.00635	0.0546069
ENSTGUG00000006489	ENSTGUT00000006731			chrZ:68971615-68973053	GO:0005515|protein binding|molecular_function///GO:0008270|zinc ion binding|molecular_function///GO:0046872|metal ion binding|molecular_function			27.2047	6.40967	-2.08553	0.0056	0.0501536
ENSTGUG00000006517	ENSTGUT00000006768		SLC38A3|	chr12:6773142-6775950	GO:0016021|integral component of membrane|cellular_component///GO:0061402|positive regulation of transcription from RNA polymerase II promoter in response to acidic pH|biological_process///GO:0051365|cellular response to potassium ion starvation|biological_process///GO:0015817|histidine transport|biological_process///GO:0015186|L-glutamine transmembrane transporter activity|molecular_function///G…			15.8455	0.504428	-4.97328	0.0002	0.00360681
ENSTGUG00000006567	ENSTGUT00000006844	100227865	|complement component 5	chr17:9561950-9580387	GO:0005515|protein binding|molecular_function///GO:0005615|extracellular space|cellular_component///GO:0005576|extracellular region|cellular_component///GO:0010951|negative regulation of endopeptidase activity|biological_process///GO:0004866|endopeptidase inhibitor activity|molecular_function			20.179	2.89273	-2.80235	5e-05	0.00109134
ENSTGUG00000006576	ENSTGUT00000006856	100231086	|ovotransferrin-like	chr9:4951680-5084503	GO:0055072|iron ion homeostasis|biological_process///GO:0005615|extracellular space|cellular_component///GO:0005576|extracellular region|cellular_component///GO:0046872|metal ion binding|molecular_function///GO:0006811|ion transport|biological_process///GO:0006810|transport|biological_process			13793.8	602.782	-4.51624	0.00015	0.00283554
ENSTGUG00000006581	ENSTGUT00000006829			chr8:13188316-13199925	GO:0006032|chitin catabolic process|biological_process///GO:0004568|chitinase activity|molecular_function///GO:0005975|carbohydrate metabolic process|biological_process///GO:0004553|hydrolase activity, hydrolyzing O-glycosyl compounds|molecular_function			21.4673	8.2557	-1.37868	0.00355	0.0355537
ENSTGUG00000006605	ENSTGUT00000006860	100231880	DNASE2B|deoxyribonuclease II beta	chr8:13254110-13263573	GO:0004531|deoxyribonuclease II activity|molecular_function///GO:0006259|DNA metabolic process|biological_process///GO:0005737|cytoplasm|cellular_component///GO:0005576|extracellular region|cellular_component///GO:0004520|endodeoxyribonuclease activity|molecular_function			258.188	109.92	-1.23197	0.0004	0.00633892
ENSTGUG00000006607	ENSTGUT00000006868		TEX264|	chr12:6820976-6857697	GO:0005515|protein binding|molecular_function///GO:0070062|extracellular exosome|cellular_component			85.516	44.1998	-0.952153	0.0119	0.084945
ENSTGUG00000006642	ENSTGUT00000006897	100224492	|family with sequence similarity 214, member A	chr10:8463461-8479660				8.05313	4.33324	-0.894105	0.02465	0.142359
ENSTGUG00000006658	ENSTGUT00000006925	100230888	ADK|adenosine kinase	chr6:13985576-14241848	GO:0006167|AMP biosynthetic process|biological_process///GO:0004001|adenosine kinase activity|molecular_function///GO:0006166|purine ribonucleoside salvage|biological_process///GO:0016773|phosphotransferase activity, alcohol group as acceptor|molecular_function///GO:0005737|cytoplasm|cellular_component///GO:0005654|nucleoplasm|cellular_component///GO:0044822|poly(A) RNA binding|molecular_function…			955.289	119.361	-3.00061	0.00015	0.00283554
ENSTGUG00000006660	ENSTGUT00000006927	100226617	GNAO1|guanine nucleotide binding protein (G protein), alpha activating activity polypeptide O	chr11:6165424-6305632	GO:0007188|adenylate cyclase-modulating G-protein coupled receptor signaling pathway|biological_process///GO:0031683|G-protein beta/gamma-subunit complex binding|molecular_function///GO:0019001|guanyl nucleotide binding|molecular_function///GO:0004871|signal transducer activity|molecular_function///GO:0007165|signal transduction|biological_process///GO:0007186|G-protein coupled receptor signaling…			6.00233	1.65991	-1.85442	0.00325	0.0333054
ENSTGUG00000006664	ENSTGUT00000006914	100228924	KCNG2|potassium voltage-gated channel, subfamily G, member 2	chr2:75388038-75408342	GO:0005515|protein binding|molecular_function///GO:0071805|potassium ion transmembrane transport|biological_process///GO:0034765|regulation of ion transmembrane transport|biological_process///GO:0008076|voltage-gated potassium channel complex|cellular_component///GO:0005267|potassium channel activity|molecular_function///GO:0005249|voltage-gated potassium channel activity|molecular_function///GO:…			18.7667	4.03354	-2.21806	5e-05	0.00109134
ENSTGUG00000006670	ENSTGUT00000006954	100228030	|tetraspanin 7	chr1:7555225-7658912	GO:0016021|integral component of membrane|cellular_component///GO:0016020|membrane|cellular_component			46.3479	22.0592	-1.07112	0.00485	0.0453552
ENSTGUG00000006694	ENSTGUT00000006946			chr3:26426079-26429183	GO:0007156|homophilic cell adhesion via plasma membrane adhesion molecules|biological_process///GO:0005509|calcium ion binding|molecular_function///GO:0016020|membrane|cellular_component			2.02451	0.436054	-2.21499	0.0331	0.174849
ENSTGUG00000006703	ENSTGUT00000006957			chr3:26439267-26448510	GO:0007156|homophilic cell adhesion via plasma membrane adhesion molecules|biological_process///GO:0007155|cell adhesion|biological_process///GO:0005509|calcium ion binding|molecular_function///GO:0016020|membrane|cellular_component///GO:0005886|plasma membrane|cellular_component			1.43659	0.600841	-1.25759	0.0408	0.198305
ENSTGUG00000006718	ENSTGUT00000007003		ACSL1|	chr4:38681716-38708329	GO:0003824|catalytic activity|molecular_function///GO:0033211|adiponectin-activated signaling pathway|biological_process///GO:0071902|positive regulation of protein serine/threonine kinase activity|biological_process///GO:0005739|mitochondrion|cellular_component///GO:0008152|metabolic process|biological_process///GO:0016020|membrane|cellular_component///GO:0001676|long-chain fatty acid metabolic …			79.0761	28.7337	-1.4605	0.00125	0.01602
ENSTGUG00000006726	ENSTGUT00000007006	100230911	TGFBR1|TGF-beta receptor type-1-like	chr2:75644137-75667046	GO:0042118|endothelial cell activation|biological_process///GO:0032924|activin receptor signaling pathway|biological_process///GO:0010717|regulation of epithelial to mesenchymal transition|biological_process///GO:0005025|transforming growth factor beta receptor activity, type I|molecular_function///GO:0001938|positive regulation of endothelial cell proliferation|biological_process///GO:0050431|tr…			12.81	5.51549	-1.21572	0.0082	0.0658613
ENSTGUG00000006730	ENSTGUT00000006996		PLAU|	chr6:14390892-14395866	GO:0005515|protein binding|molecular_function///GO:0004252|serine-type endopeptidase activity|molecular_function///GO:0008236|serine-type peptidase activity|molecular_function///GO:0008233|peptidase activity|molecular_function///GO:0006508|proteolysis|biological_process///GO:0016787|hydrolase activity|molecular_function///GO:0005615|extracellular space|cellular_component///GO:0005925|focal adhesi…			24.6399	5.74933	-2.09953	5e-05	0.00109134
ENSTGUG00000006734	ENSTGUT00000006997			chr10:8606053-8619600	GO:0005515|protein binding|molecular_function///GO:0016459|myosin complex|cellular_component///GO:0003774|motor activity|molecular_function///GO:0008152|metabolic process|biological_process///GO:0005524|ATP binding|molecular_function			3.85394	1.7891	-1.1071	0.01745	0.111348
ENSTGUG00000006751	ENSTGUT00000007027		ADGRL4|	chr8:15192470-15221056	GO:0007166|cell surface receptor signaling pathway|biological_process///GO:0004888|transmembrane signaling receptor activity|molecular_function///GO:0004930|G-protein coupled receptor activity|molecular_function///GO:0016021|integral component of membrane|cellular_component///GO:0007186|G-protein coupled receptor signaling pathway|biological_process///GO:0005509|calcium ion binding|molecular_func…			57.3717	29.5046	-0.959399	0.0057	0.0507914
ENSTGUG00000006768	ENSTGUT00000007045		HAGH|	chr14:9568015-9578608	GO:0004416|hydroxyacylglutathione hydrolase activity|molecular_function///GO:0006750|glutathione biosynthetic process|biological_process///GO:0008270|zinc ion binding|molecular_function///GO:0005737|cytoplasm|cellular_component///GO:0005759|mitochondrial matrix|cellular_component///GO:0005515|protein binding|molecular_function///GO:0070062|extracellular exosome|cellular_component			155.229	89.6155	-0.792577	0.0203	0.123859
ENSTGUG00000006773	ENSTGUT00000007038		SIGIRR|	chr5:7139560-7141560	GO:0005515|protein binding|molecular_function///GO:0007165|signal transduction|biological_process///GO:0016020|membrane|cellular_component///GO:0043433|negative regulation of sequence-specific DNA binding transcription factor activity|biological_process///GO:0045079|negative regulation of chemokine biosynthetic process|biological_process///GO:0006953|acute-phase response|biological_process///GO:0…			19.9684	0.938978	-4.41048	5e-05	0.00109134
ENSTGUG00000006804	ENSTGUT00000007109	100223153	SLC9A3|sodium/hydrogen exchanger 3-like	chr2:76045069-76096299	GO:0015385|sodium:proton antiporter activity|molecular_function///GO:0015299|solute:proton antiporter activity|molecular_function///GO:0015297|antiporter activity|molecular_function///GO:0006885|regulation of pH|biological_process///GO:0035725|sodium ion transmembrane transport|biological_process///GO:0006812|cation transport|biological_process///GO:0006814|sodium ion transport|biological_process…			1.89423	0.692945	-1.4508	0.0145	0.097956
ENSTGUG00000006807	ENSTGUT00000007113///ENSTGUT00000007115	100231365	DPP4|dipeptidyl-peptidase 4	chr7:11697671-11850323	GO:0004252|serine-type endopeptidase activity|molecular_function///GO:0008236|serine-type peptidase activity|molecular_function///GO:0006508|proteolysis|biological_process///GO:0036343|psychomotor behavior|biological_process///GO:0035641|locomotory exploration behavior|biological_process///GO:0046581|intercellular canaliculus|cellular_component///GO:0001662|behavioral fear response|biological_pro…			12.821	1.36404	-3.23255	5e-05	0.00109134
ENSTGUG00000006858	ENSTGUT00000007172			chr19:8131159-8139990	GO:0035590|purinergic nucleotide receptor signaling pathway|biological_process///GO:0033198|response to ATP|biological_process///GO:0004931|extracellular ATP-gated cation channel activity|molecular_function///GO:0001614|purinergic nucleotide receptor activity|molecular_function///GO:0098655|cation transmembrane transport|biological_process///GO:0016021|integral component of membrane|cellular_comp…			72.856	41.6047	-0.808301	0.027	0.151549
ENSTGUG00000006860	ENSTGUT00000007164	100220252	|N-deacetylase/N-sulfotransferase (heparan glucosaminyl) 2	chr6:14711337-14733671	GO:0015016|[heparan sulfate]-glucosamine N-sulfotransferase activity|molecular_function///GO:0008146|sulfotransferase activity|molecular_function///GO:0016787|hydrolase activity|molecular_function///GO:0008152|metabolic process|biological_process///GO:0002002|regulation of angiotensin levels in blood|biological_process///GO:0009987|cellular process|biological_process///GO:0019213|deacetylase acti…			4.54389	1.62753	-1.48124	0.0052	0.0473321
ENSTGUG00000006887	ENSTGUT00000007279	100228890	|dystrophin	chr1:9154707-10148444	GO:0005515|protein binding|molecular_function///GO:0016203|muscle attachment|biological_process///GO:0002162|dystroglycan binding|molecular_function///GO:0005200|structural constituent of cytoskeleton|molecular_function///GO:0003779|actin binding|molecular_function///GO:0016192|vesicle-mediated transport|biological_process///GO:0008270|zinc ion binding|molecular_function///GO:0016020|membrane|cel…			12.2064	7.6806	-0.66835	0.0434	0.206672
ENSTGUG00000006896	ENSTGUT00000007166///ENSTGUT00000007167		KY|	chr9:6194846-6207520				3.20678	0.77865	-2.04208	0.00245	0.0272148
ENSTGUG00000006900	ENSTGUT00000007165			chr15:4194545-4195273				59.237	14.2853	-2.05197	0.0002	0.00360681
ENSTGUG00000006904	ENSTGUT00000007188		CEP63|	chr9:6211765-6231291	GO:0007099|centriole replication|biological_process///GO:0005813|centrosome|cellular_component///GO:0005515|protein binding|molecular_function			16.1171	7.23565	-1.1554	0.0034	0.0344096
ENSTGUG00000006919	ENSTGUT00000007202	100223329	|cystinosin, lysosomal cystine transporter	chr19:8147852-8152774				96.6818	31.6709	-1.61009	5e-05	0.00109134
ENSTGUG00000006924	ENSTGUT00000007212		CYP4V2|	chr4:39337023-39344299	GO:0016705|oxidoreductase activity, acting on paired donors, with incorporation or reduction of molecular oxygen|molecular_function///GO:0004497|monooxygenase activity|molecular_function///GO:0020037|heme binding|molecular_function///GO:0005506|iron ion binding|molecular_function///GO:0046872|metal ion binding|molecular_function///GO:0055114|oxidation-reduction process|biological_process///GO:001…			148.65	29.6078	-2.32787	5e-05	0.00109134
ENSTGUG00000006947	ENSTGUT00000007240	100228027	|kallikrein B, plasma (Fletcher factor) 1	chr4:39354387-39366639	GO:0005515|protein binding|molecular_function///GO:0005576|extracellular region|cellular_component///GO:0004252|serine-type endopeptidase activity|molecular_function///GO:0008236|serine-type peptidase activity|molecular_function///GO:0008233|peptidase activity|molecular_function///GO:0006508|proteolysis|biological_process///GO:0016787|hydrolase activity|molecular_function			16.7551	0.635252	-4.72113	5e-05	0.00109134
ENSTGUG00000006973	ENSTGUT00000007256	100229171	|enoyl-CoA, hydratase/3-hydroxyacyl CoA dehydrogenase	chr9:6354347-6377288	GO:0003857|3-hydroxyacyl-CoA dehydrogenase activity|molecular_function///GO:0006631|fatty acid metabolic process|biological_process///GO:0003824|catalytic activity|molecular_function///GO:0008152|metabolic process|biological_process///GO:0055114|oxidation-reduction process|biological_process///GO:0016491|oxidoreductase activity|molecular_function			4.17398	1.16075	-1.84637	0.0095	0.0729804
ENSTGUG00000006985	ENSTGUT00000007253	101233626	|G-protein coupled receptor 1-like	chr11:7008007-7009846	GO:0004930|G-protein coupled receptor activity|molecular_function///GO:0007186|G-protein coupled receptor signaling pathway|biological_process///GO:0016021|integral component of membrane|cellular_component			92.248	35.3617	-1.38333	0.0007	0.0101788
ENSTGUG00000006986	ENSTGUT00000007273	100224706	ESRP2|epithelial splicing regulatory protein 2	chr11:7040733-7078056	GO:0003676|nucleic acid binding|molecular_function///GO:0000166|nucleotide binding|molecular_function///GO:0005634|nucleus|cellular_component///GO:0005654|nucleoplasm|cellular_component///GO:0043484|regulation of RNA splicing|biological_process///GO:0003729|mRNA binding|molecular_function///GO:0044822|poly(A) RNA binding|molecular_function			14.7587	1.98973	-2.89093	5e-05	0.00109134
ENSTGUG00000006989	ENSTGUT00000007259	100222503	C3orf70|chromosome 9 open reading frame, human C3orf70	chr9:6382718-6400368				11.269	4.36475	-1.36838	0.0484	0.222283
ENSTGUG00000007017	ENSTGUT00000007346			chr1:10339084-10360429	GO:0004370|glycerol kinase activity|molecular_function///GO:0006072|glycerol-3-phosphate metabolic process|biological_process///GO:0016773|phosphotransferase activity, alcohol group as acceptor|molecular_function///GO:0016310|phosphorylation|biological_process///GO:0016301|kinase activity|molecular_function///GO:0016740|transferase activity|molecular_function///GO:0005975|carbohydrate metabolic p…			127.077	58.1391	-1.12812	0.0172	0.110351
ENSTGUG00000007029	ENSTGUT00000007305	100230813	MYOZ1|myozenin 1	chr6:14937577-14950699	GO:0005515|protein binding|molecular_function///GO:0051373|FATZ binding|molecular_function///GO:0015629|actin cytoskeleton|cellular_component			2.02391	0.348665	-2.53723	0.0219	0.130831
ENSTGUG00000007060	ENSTGUT00000007333	100221194	ST6GALNAC3|ST6 (alpha-N-acetyl-neuraminyl-2,3-beta-galactosyl-1,3)-N-acetylgalactosaminide alpha-2,6-sialyltransferase 3	chr8:16048389-16159210	GO:0097503|sialylation|biological_process///GO:0008373|sialyltransferase activity|molecular_function///GO:0006486|protein glycosylation|biological_process///GO:0005794|Golgi apparatus|cellular_component///GO:0016757|transferase activity, transferring glycosyl groups|molecular_function///GO:0016740|transferase activity|molecular_function///GO:0016021|integral component of membrane|cellular_compone…			3.2337	0.210846	-3.93893	0.01735	0.11091
ENSTGUG00000007082	ENSTGUT00000007385	100228021	SHMT1|serine hydroxymethyltransferase 1 (soluble)	chr14:10294762-10298988	GO:0006563|L-serine metabolic process|biological_process///GO:0004372|glycine hydroxymethyltransferase activity|molecular_function///GO:0006544|glycine metabolic process|biological_process///GO:0035999|tetrahydrofolate interconversion|biological_process///GO:0006730|one-carbon metabolic process|biological_process///GO:0030170|pyridoxal phosphate binding|molecular_function///GO:0016740|transferase…			651.333	56.7054	-3.52184	0.00035	0.00570894
ENSTGUG00000007100	ENSTGUT00000007422	100231818	TIE1|tyrosine kinase with immunoglobulin-like and EGF-like domains 1	chr8:16355487-16366992	GO:0005515|protein binding|molecular_function///GO:0018108|peptidyl-tyrosine phosphorylation|biological_process///GO:0004713|protein tyrosine kinase activity|molecular_function///GO:0004866|endopeptidase inhibitor activity|molecular_function///GO:0016772|transferase activity, transferring phosphorus-containing groups|molecular_function///GO:0006468|protein phosphorylation|biological_process///GO:…			43.7041	19.4091	-1.17103	0.0006	0.00894592
ENSTGUG00000007104	ENSTGUT00000007411		TNS3|	chr2:76690453-76912687	GO:0005515|protein binding|molecular_function///GO:0016791|phosphatase activity|molecular_function///GO:0016311|dephosphorylation|biological_process///GO:0005737|cytoplasm|cellular_component///GO:0005925|focal adhesion|cellular_component///GO:0016477|cell migration|biological_process///GO:0008284|positive regulation of cell proliferation|biological_process///GO:0048286|lung alveolus development|b…			17.893	9.68281	-0.885902	0.0112	0.0815989
ENSTGUG00000007109	ENSTGUT00000007416		PCCB|	chr9:6648263-6669528	GO:0016874|ligase activity|molecular_function///GO:0008152|metabolic process|biological_process///GO:0005739|mitochondrion|cellular_component			20.4023	8.22774	-1.31016	0.0031	0.0324595
ENSTGUG00000007125	ENSTGUT00000007400			chr4A:19954231-19955079	GO:0030054|cell junction|cellular_component///GO:0007154|cell communication|biological_process///GO:0005922|connexon complex|cellular_component///GO:0005921|gap junction|cellular_component///GO:0016021|integral component of membrane|cellular_component///GO:0016020|membrane|cellular_component///GO:0005886|plasma membrane|cellular_component			70.4	1.17236	-5.90809	5e-05	0.00109134
ENSTGUG00000007127	ENSTGUT00000007405	100190749	GJB1|gap junction protein beta-like	chr4A:19956016-19956856	GO:0030054|cell junction|cellular_component///GO:0007154|cell communication|biological_process///GO:0005922|connexon complex|cellular_component///GO:0005921|gap junction|cellular_component///GO:0016021|integral component of membrane|cellular_component///GO:0016020|membrane|cellular_component///GO:0005886|plasma membrane|cellular_component///GO:0042803|protein homodimerization activity|molecular_f…			875.009	32.4966	-4.75094	5e-05	0.00109134
ENSTGUG00000007139	ENSTGUT00000007414		RAMP3|	chr2:77005999-77026499	GO:0008277|regulation of G-protein coupled receptor protein signaling pathway|biological_process///GO:0008565|protein transporter activity|molecular_function///GO:0006886|intracellular protein transport|biological_process///GO:0016021|integral component of membrane|cellular_component///GO:0005764|lysosome|cellular_component///GO:0005886|plasma membrane|cellular_component///GO:0005622|intracellula…			71.0255	34.2659	-1.05156	0.0319	0.169951
ENSTGUG00000007145	ENSTGUT00000007449		MTUS1|	chr4:41058912-41142353	GO:0005615|extracellular space|cellular_component			7.56039	2.1035	-1.84567	0.00035	0.00570894
ENSTGUG00000007177	ENSTGUT00000007485		LGR5|	chr1A:35647667-35698678	GO:0005515|protein binding|molecular_function///GO:0016500|protein-hormone receptor activity|molecular_function///GO:0004930|G-protein coupled receptor activity|molecular_function///GO:0007186|G-protein coupled receptor signaling pathway|biological_process///GO:0016021|integral component of membrane|cellular_component///GO:0004888|transmembrane signaling receptor activity|molecular_function///GO:…			3.79411	0.0926673	-5.35556	0.0049	0.0457017
ENSTGUG00000007182	ENSTGUT00000007490	100227076	SLC7A2|solute carrier family 7 (cationic amino acid transporter, y+ system), member 2	chr4:41181795-41197881	GO:0015171|amino acid transmembrane transporter activity|molecular_function///GO:0006865|amino acid transport|biological_process///GO:0003333|amino acid transmembrane transport|biological_process///GO:0016021|integral component of membrane|cellular_component///GO:0055085|transmembrane transport|biological_process///GO:0006810|transport|biological_process///GO:0016020|membrane|cellular_component//…			15.4891	2.30139	-2.75067	5e-05	0.00109134
ENSTGUG00000007190	ENSTGUT00000007476///ENSTGUT00000007477		ZP4|	chr6:15475369-15478399	GO:0004871|signal transducer activity|molecular_function///GO:0005622|intracellular|cellular_component///GO:0035556|intracellular signal transduction|biological_process///GO:0045860|positive regulation of protein kinase activity|biological_process///GO:0042102|positive regulation of T cell proliferation|biological_process///GO:0070528|protein kinase C signaling|biological_process///GO:2000344|pos…			1.41263	0	-9.51031	0.0043	0.0413816
ENSTGUG00000007207	ENSTGUT00000007493	100190172	|transmembrane protein 80-like	chr5:7497602-7505037				20.0907	10.7984	-0.895715	0.02205	0.131431
ENSTGUG00000007213	ENSTGUT00000007508	100220061	EPS8L2|EPS8-like 2	chr5:7527922-7557750	GO:0005515|protein binding|molecular_function///GO:0005737|cytoplasm|cellular_component///GO:0005886|plasma membrane|cellular_component///GO:0003779|actin binding|molecular_function///GO:0043547|positive regulation of GTPase activity|biological_process///GO:0005089|Rho guanyl-nucleotide exchange factor activity|molecular_function///GO:0035023|regulation of Rho protein signal transduction|biologic…			21.7833	12.1674	-0.840198	0.05	0.226908
ENSTGUG00000007224	ENSTGUT00000007709	100222172	PTPRF|protein tyrosine phosphatase, receptor type, F	chr8:16719789-16918792	GO:0005515|protein binding|molecular_function///GO:0016791|phosphatase activity|molecular_function///GO:0006470|protein dephosphorylation|biological_process///GO:0004725|protein tyrosine phosphatase activity|molecular_function///GO:0016311|dephosphorylation|biological_process///GO:0016787|hydrolase activity|molecular_function///GO:0035335|peptidyl-tyrosine dephosphorylation|biological_process///G…			5.41749	1.42321	-1.92848	0.0003	0.005025
ENSTGUG00000007240	ENSTGUT00000007534	100218940	TMEM19|transmembrane protein 19	chr1A:35780763-35790421	GO:0016021|integral component of membrane|cellular_component///GO:0005515|protein binding|molecular_function			33.3356	11.7581	-1.50341	0.00015	0.00283554
ENSTGUG00000007285	ENSTGUT00000007576			chr5:7706380-7707998				4.85276	1.95669	-1.31039	0.03545	0.183229
ENSTGUG00000007297	ENSTGUT00000007608	100221014	IVD|isovaleryl-CoA dehydrogenase	chr5:7766726-7777178	GO:0016627|oxidoreductase activity, acting on the CH-CH group of donors|molecular_function///GO:0003995|acyl-CoA dehydrogenase activity|molecular_function///GO:0050660|flavin adenine dinucleotide binding|molecular_function///GO:0008152|metabolic process|biological_process///GO:0055114|oxidation-reduction process|biological_process///GO:0016491|oxidoreductase activity|molecular_function///GO:00057…			4.26408	1.13106	-1.91456	0.00145	0.0181011
ENSTGUG00000007299	ENSTGUT00000007602	100227110	TOM1L2|target of myb1-like 2 (chicken)	chr14:10444719-10477146	GO:0006886|intracellular protein transport|biological_process///GO:0005622|intracellular|cellular_component///GO:0007165|signal transduction|biological_process///GO:0030276|clathrin binding|molecular_function///GO:0005515|protein binding|molecular_function///GO:0019901|protein kinase binding|molecular_function///GO:0070062|extracellular exosome|cellular_component///GO:0045839|negative regulation …			17.4187	6.57695	-1.40515	0.0018	0.0214581
ENSTGUG00000007300	ENSTGUT00000007624		TPH2|	chr1A:35882550-35924800	GO:0016714|oxidoreductase activity, acting on paired donors, with incorporation or reduction of molecular oxygen, reduced pteridine as one donor, and incorporation of one atom of oxygen|molecular_function///GO:0016597|amino acid binding|molecular_function///GO:0009072|aromatic amino acid family metabolic process|biological_process///GO:0004497|monooxygenase activity|molecular_function///GO:000550…			2.05738	0.750455	-1.45497	0.03425	0.17887
ENSTGUG00000007310	ENSTGUT00000007626	100227330	NGEF|neuronal guanine nucleotide exchange factor	chr9:6981653-7004362	GO:0005515|protein binding|molecular_function///GO:0035023|regulation of Rho protein signal transduction|biological_process///GO:0005089|Rho guanyl-nucleotide exchange factor activity|molecular_function///GO:0043547|positive regulation of GTPase activity|biological_process///GO:0005085|guanyl-nucleotide exchange factor activity|molecular_function			1.43495	0.414144	-1.79279	0.00635	0.0546069
ENSTGUG00000007335	ENSTGUT00000007633		NEU2|	chr9:7038423-7041268	GO:0004308|exo-alpha-sialidase activity|molecular_function///GO:0005515|protein binding|molecular_function///GO:0006689|ganglioside catabolic process|biological_process///GO:0009313|oligosaccharide catabolic process|biological_process///GO:0052794|exo-alpha-(2->3)-sialidase activity|molecular_function			2.58435	0.765667	-1.75501	0.0169	0.109421
ENSTGUG00000007337	ENSTGUT00000007681	100228546	MMP2|matrix metallopeptidase 2 (gelatinase A, 72kDa gelatinase, 72kDa type IV collagenase)	chr11:7465199-7493856	GO:0031012|extracellular matrix|cellular_component///GO:0004222|metalloendopeptidase activity|molecular_function///GO:0008237|metallopeptidase activity|molecular_function///GO:0008233|peptidase activity|molecular_function///GO:0006508|proteolysis|biological_process///GO:0008270|zinc ion binding|molecular_function///GO:0060346|bone trabecula formation|biological_process///GO:0001955|blood vessel m…			123.752	54.0505	-1.19507	0.00205	0.0237692
ENSTGUG00000007349	ENSTGUT00000007654	100230786	PEMT|phosphatidylethanolamine N-methyltransferase	chr14:10593933-10640462	GO:0008170|N-methyltransferase activity|molecular_function///GO:0006644|phospholipid metabolic process|biological_process///GO:0032259|methylation|biological_process///GO:1903955|positive regulation of protein targeting to mitochondrion|biological_process///GO:0005739|mitochondrion|cellular_component///GO:0005789|endoplasmic reticulum membrane|cellular_component			134.044	10.4077	-3.68699	5e-05	0.00109134
ENSTGUG00000007361	ENSTGUT00000007671		PCMTD2|	chr20:9307997-9314434	GO:0004719|protein-L-isoaspartate (D-aspartate) O-methyltransferase activity|molecular_function///GO:0006464|cellular protein modification process|biological_process///GO:0006479|protein methylation|biological_process///GO:0032259|methylation|biological_process			55.6028	24.3851	-1.18916	0.00365	0.0363489
ENSTGUG00000007374	ENSTGUT00000007732	100218532	DLG3|discs, large homolog 3 (Drosophila)	chr4A:20148614-20197922	GO:0005515|protein binding|molecular_function///GO:0032281|AMPA glutamate receptor complex|cellular_component///GO:0045197|establishment or maintenance of epithelial cell apical/basal polarity|biological_process///GO:0001736|establishment of planar polarity|biological_process///GO:0031625|ubiquitin protein ligase binding|molecular_function///GO:0005923|bicellular tight junction|cellular_component…			7.32475	3.74145	-0.96918	0.0246	0.142148
ENSTGUG00000007393	ENSTGUT00000007701	100225152	|phosphoribosylaminoimidazole carboxylase, phosphoribosylaminoimidazole succinocarboxamide synthetase	chr4:43005814-43014835	GO:0004639|phosphoribosylaminoimidazolesuccinocarboxamide synthase activity|molecular_function///GO:0006164|purine nucleotide biosynthetic process|biological_process///GO:0006189|'de novo' IMP biosynthetic process|biological_process///GO:0005524|ATP binding|molecular_function			1311.94	116.201	-3.49701	5e-05	0.00109134
ENSTGUG00000007410	ENSTGUT00000007705			chr4:43016934-43018111	GO:0004639|phosphoribosylaminoimidazolesuccinocarboxamide synthase activity|molecular_function///GO:0006164|purine nucleotide biosynthetic process|biological_process///GO:0005524|ATP binding|molecular_function			60.0928	6.08356	-3.3042	5e-05	0.00109134
ENSTGUG00000007413	ENSTGUT00000007725	100220341	|phosphoribosyl pyrophosphate amidotransferase	chr4:43025128-43066502	GO:0004044|amidophosphoribosyltransferase activity|molecular_function///GO:0009113|purine nucleobase biosynthetic process|biological_process///GO:0051536|iron-sulfur cluster binding|molecular_function///GO:0009116|nucleoside metabolic process|biological_process///GO:0016740|transferase activity|molecular_function///GO:0046872|metal ion binding|molecular_function///GO:0008152|metabolic process|bio…			54.6429	8.76955	-2.63946	5e-05	0.00109134
ENSTGUG00000007421	ENSTGUT00000007728	100229434	GLTP|glycolipid transfer protein	chr15:4631452-4633709	GO:0051861|glycolipid binding|molecular_function///GO:0046836|glycolipid transport|biological_process///GO:0017089|glycolipid transporter activity|molecular_function///GO:0005737|cytoplasm|cellular_component///GO:0008289|lipid binding|molecular_function///GO:0005515|protein binding|molecular_function///GO:0070062|extracellular exosome|cellular_component			144.77	63.7397	-1.18349	0.0017	0.0203577
ENSTGUG00000007429	ENSTGUT00000007759	100232084	SAG|S-antigen; retina and pineal gland (arrestin)	chr9:7155937-7170094	GO:0007165|signal transduction|biological_process///GO:0001917|photoreceptor inner segment|cellular_component///GO:0051219|phosphoprotein binding|molecular_function///GO:0001750|photoreceptor outer segment|cellular_component///GO:0002046|opsin binding|molecular_function			3.47749	1.23908	-1.48878	0.0176	0.112035
ENSTGUG00000007439	ENSTGUT00000007750	100231010	GDPD2|glycerophosphodiester phosphodiesterase domain containing 2	chr4A:20224616-20232295	GO:0008889|glycerophosphodiester phosphodiesterase activity|molecular_function///GO:0006071|glycerol metabolic process|biological_process///GO:0008081|phosphoric diester hydrolase activity|molecular_function///GO:0006629|lipid metabolic process|biological_process			5.12766	1.26565	-2.01843	0.0017	0.0203577
ENSTGUG00000007453	ENSTGUT00000007753	100228632	CHRNA4|cholinergic receptor, nicotinic, alpha 4 (neuronal)	chr20:9559991-9578878	GO:0098655|cation transmembrane transport|biological_process///GO:0045202|synapse|cellular_component///GO:0004889|acetylcholine-activated cation-selective channel activity|molecular_function///GO:0045211|postsynaptic membrane|cellular_component///GO:0030054|cell junction|cellular_component///GO:0060080|inhibitory postsynaptic potential|biological_process///GO:0051899|membrane depolarization|biolo…			2.25023	0.637723	-1.81907	0.0068	0.0573127
ENSTGUG00000007454	ENSTGUT00000007749		TNFRSF13B|	chr14:10809755-10812808	GO:0005887|integral component of plasma membrane|cellular_component///GO:0005515|protein binding|molecular_function///GO:0030889|negative regulation of B cell proliferation|biological_process///GO:0001782|B cell homeostasis|biological_process///GO:0002244|hematopoietic progenitor cell differentiation|biological_process///GO:0009897|external side of plasma membrane|cellular_component			76.9938	33.8652	-1.18494	0.00295	0.0311043
ENSTGUG00000007458	ENSTGUT00000007807	100221912	|collagen, type XX, alpha 1	chr20:9591955-9649314	GO:0005515|protein binding|molecular_function			3.13045	0.870233	-1.8469	0.00125	0.01602
ENSTGUG00000007463	ENSTGUT00000007774	100223089	ABHD6|abhydrolase domain containing 6	chr12:9062704-9070761	GO:0046889|positive regulation of lipid biosynthetic process|biological_process///GO:2000124|regulation of endocannabinoid signaling pathway|biological_process///GO:0046464|acylglycerol catabolic process|biological_process///GO:0032281|AMPA glutamate receptor complex|cellular_component///GO:0004620|phospholipase activity|molecular_function///GO:0047372|acylglycerol lipase activity|molecular_funct…			141.083	80.3377	-0.812397	0.023	0.135416
ENSTGUG00000007490	ENSTGUT00000007805		NCKIPSD|	chr12:9137687-9191621	GO:0005488|binding|molecular_function///GO:0005515|protein binding|molecular_function///GO:0010976|positive regulation of neuron projection development|biological_process///GO:0008180|COP9 signalosome|cellular_component			9.36376	4.81421	-0.959789	0.03015	0.163592
ENSTGUG00000007510	ENSTGUT00000007817	100231143	PROC|protein C (inactivator of coagulation factors Va and VIIIa)	chr9:7233458-7240820	GO:0005515|protein binding|molecular_function///GO:0007596|blood coagulation|biological_process///GO:0005576|extracellular region|cellular_component///GO:0004252|serine-type endopeptidase activity|molecular_function///GO:0008236|serine-type peptidase activity|molecular_function///GO:0008233|peptidase activity|molecular_function///GO:0006508|proteolysis|biological_process///GO:0005509|calcium ion …			219.332	7.22946	-4.92308	5e-05	0.00109134
ENSTGUG00000007511	ENSTGUT00000007814	100231559	|DEP domain-containing mTOR-interacting protein-like	chr20:9655639-9666436	GO:0005515|protein binding|molecular_function///GO:0035556|intracellular signal transduction|biological_process///GO:0005622|intracellular|cellular_component			39.0561	5.95929	-2.71233	5e-05	0.00109134
ENSTGUG00000007514	ENSTGUT00000007813	100229475	SALL1|sal-like 1 (Drosophila)	chr11:9790179-9802832	GO:0046872|metal ion binding|molecular_function///GO:0003676|nucleic acid binding|molecular_function///GO:0005634|nucleus|cellular_component///GO:0005737|cytoplasm|cellular_component///GO:0000122|negative regulation of transcription from RNA polymerase II promoter|biological_process///GO:0045944|positive regulation of transcription from RNA polymerase II promoter|biological_process///GO:0045892|n…			5.75008	2.69735	-1.09204	0.00655	0.0558279
ENSTGUG00000007538	ENSTGUT00000007849		CXorf23|	chr1:14695976-14718526				3.95075	1.93382	-1.03067	0.02735	0.152946
ENSTGUG00000007541	ENSTGUT00000007842			chr14:11068035-11069248				2.51252	0.822218	-1.61155	0.04315	0.205852
ENSTGUG00000007597	ENSTGUT00000007922	100224553	|glycine amidinotransferase, mitochondrial-like	chr10:10689785-10699997				427.437	78.831	-2.43888	0.0031	0.0324595
ENSTGUG00000007617	ENSTGUT00000007957	100232273	ABCB11|ATP-binding cassette, sub-family B (MDR/TAP), member 11	chr7:14120886-14159051	GO:0015721|bile acid and bile salt transport|biological_process///GO:0042626|ATPase activity, coupled to transmembrane movement of substances|molecular_function///GO:0016887|ATPase activity|molecular_function///GO:0016021|integral component of membrane|cellular_component///GO:0055085|transmembrane transport|biological_process///GO:0008152|metabolic process|biological_process///GO:0070062|extracel…			15.394	0.509703	-4.91657	5e-05	0.00109134
ENSTGUG00000007622	ENSTGUT00000007932	100229490	|carboxymethylenebutenolidase homolog-like	chr2:83189849-83197379	GO:0008236|serine-type peptidase activity|molecular_function///GO:0006508|proteolysis|biological_process///GO:0016787|hydrolase activity|molecular_function///GO:0008152|metabolic process|biological_process			213.44	12.1224	-4.13808	5e-05	0.00109134
ENSTGUG00000007626	ENSTGUT00000007939	100223221	KPNA7|importin subunit alpha-1-like	chr14:11215412-11220689	GO:0005488|binding|molecular_function///GO:0005515|protein binding|molecular_function///GO:0006606|protein import into nucleus|biological_process///GO:0008565|protein transporter activity|molecular_function///GO:0005737|cytoplasm|cellular_component///GO:0005634|nucleus|cellular_component			6.77213	3.29375	-1.03988	0.0261	0.148306
ENSTGUG00000007633	ENSTGUT00000007940	100226491	FN3K|fructosamine 3 kinase	chr18:6574623-6580544	GO:0016772|transferase activity, transferring phosphorus-containing groups|molecular_function///GO:0030855|epithelial cell differentiation|biological_process///GO:0030387|fructosamine-3-kinase activity|molecular_function///GO:0030389|fructosamine metabolic process|biological_process			22.4314	2.15014	-3.38302	5e-05	0.00109134
ENSTGUG00000007649	ENSTGUT00000007952		TMEM53|	chr8:17697381-17699680	GO:0005634|nucleus|cellular_component			9.64698	2.42871	-1.98989	0.00225	0.0255838
ENSTGUG00000007661	ENSTGUT00000007967		FAM173B|	chr2:83245835-83253593				48.7391	25.8003	-0.917691	0.0377	0.189592
ENSTGUG00000007665	ENSTGUT00000008066	100218649	EPHA4|EPH receptor A4	chr9:8512998-8616591	GO:0005515|protein binding|molecular_function///GO:0048681|negative regulation of axon regeneration|biological_process///GO:0046875|ephrin receptor binding|molecular_function///GO:0021957|corticospinal tract morphogenesis|biological_process///GO:0005005|transmembrane-ephrin receptor activity|molecular_function///GO:0048013|ephrin receptor signaling pathway|biological_process///GO:0005003|ephrin r…			2.1321	0.274255	-2.95869	0.00055	0.00829387
ENSTGUG00000007680	ENSTGUT00000008022		OTOGL|	chr1A:39135460-39219032	GO:0046556|alpha-L-arabinofuranosidase activity|molecular_function///GO:0046373|L-arabinose metabolic process|biological_process///GO:0007605|sensory perception of sound|biological_process			1.89101	0.971351	-0.961091	0.0311	0.166696
ENSTGUG00000007683	ENSTGUT00000008009	100229833	SCD|stearoyl-CoA desaturase (delta-9-desaturase)	chr6:16521191-16538097	GO:0016717|oxidoreductase activity, acting on paired donors, with oxidation of a pair of donors resulting in the reduction of molecular oxygen to two molecules of water|molecular_function///GO:0006629|lipid metabolic process|biological_process///GO:0006633|fatty acid biosynthetic process|biological_process///GO:0016021|integral component of membrane|cellular_component///GO:0055114|oxidation-reduc…			626.577	32.7312	-4.25875	0.0001	0.0019824
ENSTGUG00000007693	ENSTGUT00000008011		RNFT1|	chr19:9028793-9034353	GO:0005515|protein binding|molecular_function///GO:0008270|zinc ion binding|molecular_function///GO:0046872|metal ion binding|molecular_function			35.7116	18.9844	-0.91158	0.0212	0.127586
ENSTGUG00000007695	ENSTGUT00000008041			chr1:15176372-15225921	GO:0005977|glycogen metabolic process|biological_process///GO:0005516|calmodulin binding|molecular_function///GO:0003824|catalytic activity|molecular_function			18.5351	9.72002	-0.931227	0.0141	0.0959888
ENSTGUG00000007712	ENSTGUT00000008020		CIDEC|	chr11:11145229-11146973	GO:0006915|apoptotic process|biological_process///GO:0005622|intracellular|cellular_component			14.3407	2.58319	-2.47289	0.0056	0.0501536
ENSTGUG00000007733	ENSTGUT00000008050		TNRC6C|	chr18:7408507-7447283	GO:0005515|protein binding|molecular_function///GO:0003676|nucleic acid binding|molecular_function///GO:0035195|gene silencing by miRNA|biological_process///GO:0060213|positive regulation of nuclear-transcribed mRNA poly(A) tail shortening|biological_process///GO:1900153|positive regulation of nuclear-transcribed mRNA catabolic process, deadenylation-dependent decay|biological_process///GO:000016…			22.2976	12.0829	-0.883921	0.01175	0.084215
ENSTGUG00000007742	ENSTGUT00000008071	100227038	|ATP-binding cassette sub-family G member 2-like	chr6:16596274-16612204	GO:0042626|ATPase activity, coupled to transmembrane movement of substances|molecular_function///GO:0016887|ATPase activity|molecular_function///GO:0016021|integral component of membrane|cellular_component///GO:0055085|transmembrane transport|biological_process///GO:0008152|metabolic process|biological_process///GO:0016020|membrane|cellular_component///GO:0005524|ATP binding|molecular_function///…			42.8374	20.4025	-1.07012	0.0051	0.0467029
ENSTGUG00000007763	ENSTGUT00000008083	100227635	ACSS3|acyl-CoA synthetase short-chain family member 3	chr1A:39498161-39565399	GO:0003824|catalytic activity|molecular_function///GO:0008152|metabolic process|biological_process///GO:0005739|mitochondrion|cellular_component			4.169	1.06161	-1.97345	0.001	0.0134682
ENSTGUG00000007772	ENSTGUT00000008127	100224142	|cytochrome P450 2H1-like	chr6:16622821-16629453	GO:0016712|oxidoreductase activity, acting on paired donors, with incorporation or reduction of molecular oxygen, reduced flavin or flavoprotein as one donor, and incorporation of one atom of oxygen|molecular_function///GO:0016705|oxidoreductase activity, acting on paired donors, with incorporation or reduction of molecular oxygen|molecular_function///GO:0004497|monooxygenase activity|molecular_f…			118.778	4.77284	-4.63728	5e-05	0.00109134
ENSTGUG00000007785	ENSTGUT00000008106	100217885	MFSD11|major facilitator superfamily domain containing 11	chr18:7705846-7719816	GO:0016021|integral component of membrane|cellular_component///GO:0055085|transmembrane transport|biological_process			34.3494	18.9653	-0.856924	0.02525	0.144719
ENSTGUG00000007790	ENSTGUT00000008218	100226034	|cytochrome P450 3A13-like	chr14:11686194-11698265	GO:0016712|oxidoreductase activity, acting on paired donors, with incorporation or reduction of molecular oxygen, reduced flavin or flavoprotein as one donor, and incorporation of one atom of oxygen|molecular_function///GO:0016705|oxidoreductase activity, acting on paired donors, with incorporation or reduction of molecular oxygen|molecular_function///GO:0004497|monooxygenase activity|molecular_f…			56.9991	23.452	-1.28123	0.01205	0.0857267
ENSTGUG00000007811	ENSTGUT00000008137		ACSF3|	chr11:11339923-11392119	GO:0003824|catalytic activity|molecular_function///GO:0008152|metabolic process|biological_process///GO:0005739|mitochondrion|cellular_component///GO:0006631|fatty acid metabolic process|biological_process///GO:0006633|fatty acid biosynthetic process|biological_process///GO:0016878|acid-thiol ligase activity|molecular_function///GO:0090409|malonyl-CoA synthetase activity|molecular_function///GO:0…			51.1714	23.8687	-1.10022	0.00295	0.0311043
ENSTGUG00000007819	ENSTGUT00000008142	100224588	ST6GALNAC2|ST6 (alpha-N-acetyl-neuraminyl-2,3-beta-galactosyl-1,3)-N-acetylgalactosaminide alpha-2,6-sialyltransferase 2	chr18:7751041-7828425	GO:0097503|sialylation|biological_process///GO:0030173|integral component of Golgi membrane|cellular_component///GO:0008373|sialyltransferase activity|molecular_function///GO:0006486|protein glycosylation|biological_process///GO:0005794|Golgi apparatus|cellular_component///GO:0016757|transferase activity, transferring glycosyl groups|molecular_function///GO:0016740|transferase activity|molecular_…			29.0931	14.4911	-1.00551	0.0154	0.102338
ENSTGUG00000007844	ENSTGUT00000008164	100223612	SAXO2|family with sequence similarity 154, member B	chr10:11508189-11511430				2.71419	0.601744	-2.1733	0.01105	0.0810078
ENSTGUG00000007852	ENSTGUT00000008175	100224652	CYGB|cytoglobin	chr18:7864711-7876137	GO:0020037|heme binding|molecular_function///GO:0019825|oxygen binding|molecular_function///GO:0015671|oxygen transport|biological_process///GO:0005506|iron ion binding|molecular_function///GO:0005344|oxygen transporter activity|molecular_function///GO:0005515|protein binding|molecular_function///GO:0006810|transport|biological_process///GO:0043025|neuronal cell body|cellular_component///GO:00430…			85.1776	10.5156	-3.01794	5e-05	0.00109134
ENSTGUG00000007885	ENSTGUT00000008203			chr8:18023109-18024675	GO:0008430|selenium binding|molecular_function			808.936	27.5025	-4.87839	5e-05	0.00109134
ENSTGUG00000007888	ENSTGUT00000008251	100227658	|solute carrier family 2, facilitated glucose transporter member 11-like	chr15:5693008-5701724	GO:0022891|substrate-specific transmembrane transporter activity|molecular_function///GO:0022857|transmembrane transporter activity|molecular_function///GO:0005215|transporter activity|molecular_function///GO:0016021|integral component of membrane|cellular_component///GO:0055085|transmembrane transport|biological_process///GO:0006810|transport|biological_process///GO:0016020|membrane|cellular_com…			50.3046	25.0722	-1.0046	0.0053	0.0481182
ENSTGUG00000007902	ENSTGUT00000008236	100226039	|sarcoglycan, beta (43kDa dystrophin-associated glycoprotein)	chr4:44659700-44662769	GO:0007517|muscle organ development|biological_process///GO:0016012|sarcoglycan complex|cellular_component///GO:0016021|integral component of membrane|cellular_component			43.1624	25.3089	-0.77013	0.04925	0.224821
ENSTGUG00000007908	ENSTGUT00000008227	100231398	RASSF9|Ras association (RalGDS/AF-6) domain family (N-terminal) member 9	chr1A:41430373-41454577	GO:0007165|signal transduction|biological_process///GO:0005829|cytosol|cellular_component///GO:0005768|endosome|cellular_component///GO:0005515|protein binding|molecular_function///GO:0070062|extracellular exosome|cellular_component///GO:0012510|trans-Golgi network transport vesicle membrane|cellular_component			8.95031	4.17887	-1.09882	0.0398	0.195691
ENSTGUG00000007909	ENSTGUT00000008300		CDH4|	chr20:10993719-11156314	GO:0007156|homophilic cell adhesion via plasma membrane adhesion molecules|biological_process///GO:0007155|cell adhesion|biological_process///GO:0005509|calcium ion binding|molecular_function///GO:0016021|integral component of membrane|cellular_component///GO:0005886|plasma membrane|cellular_component///GO:0016020|membrane|cellular_component///GO:0005887|integral component of plasma membrane|cell…			1.55031	0.445304	-1.79969	0.00355	0.0355537
ENSTGUG00000007959	ENSTGUT00000008307	100232642	SEC61A1|Sec61 alpha 1 subunit (S. cerevisiae)	chr12:9864239-9872128	GO:0015031|protein transport|biological_process///GO:0016021|integral component of membrane|cellular_component///GO:0016020|membrane|cellular_component///GO:0016049|cell growth|biological_process///GO:0006614|SRP-dependent cotranslational protein targeting to membrane|biological_process///GO:0007029|endoplasmic reticulum organization|biological_process///GO:0005515|protein binding|molecular_funct…			310.396	172.884	-0.844303	0.0183	0.115312
ENSTGUG00000007966	ENSTGUT00000008329		CEMIP|	chr10:12164208-12221006	GO:0005737|cytoplasm|cellular_component///GO:0005886|plasma membrane|cellular_component///GO:0007605|sensory perception of sound|biological_process///GO:0005783|endoplasmic reticulum|cellular_component///GO:0005540|hyaluronic acid binding|molecular_function///GO:0005515|protein binding|molecular_function///GO:0030335|positive regulation of cell migration|biological_process///GO:0090314|positive r…			8.51275	2.91877	-1.54426	0.00105	0.0140168
ENSTGUG00000007974	ENSTGUT00000008312	100220269	TMEM27|transmembrane protein 27	chr1:16785213-16807536	GO:0008241|peptidyl-dipeptidase activity|molecular_function///GO:0008237|metallopeptidase activity|molecular_function///GO:0006508|proteolysis|biological_process///GO:0016020|membrane|cellular_component///GO:0005737|cytoplasm|cellular_component///GO:0045956|positive regulation of calcium ion-dependent exocytosis|biological_process///GO:0005515|protein binding|molecular_function///GO:0070062|extra…			8.2867	0.356616	-4.53835	0.0104	0.0778603
ENSTGUG00000007987	ENSTGUT00000008313	100226920	KBTBD12|kelch repeat and BTB (POZ) domain containing 12	chr12:9880248-9919274	GO:0005515|protein binding|molecular_function			6.10936	0.249025	-4.61666	0.03385	0.177482
ENSTGUG00000007991	ENSTGUT00000008325	100224028	MGLL|monoglyceride lipase	chr12:9945309-10005513	GO:0006629|lipid metabolic process|biological_process			79.8549	39.909	-1.00067	0.0068	0.0573127
ENSTGUG00000007999	ENSTGUT00000008340		FHOD3|	chr2:88300264-88450404	GO:0005488|binding|molecular_function///GO:0007015|actin filament organization|biological_process///GO:0005515|protein binding|molecular_function///GO:0030837|negative regulation of actin filament polymerization|biological_process///GO:0055003|cardiac myofibril assembly|biological_process///GO:0045214|sarcomere organization|biological_process///GO:0030017|sarcomere|cellular_component///GO:0051639…			6.9784	1.44621	-2.27062	5e-05	0.00109134
ENSTGUG00000008034	ENSTGUT00000008374		CDH1|	chr11:11663148-11665377	GO:0050678|regulation of epithelial cell proliferation|biological_process///GO:0005912|adherens junction|cellular_component///GO:0007156|homophilic cell adhesion via plasma membrane adhesion molecules|biological_process///GO:0007155|cell adhesion|biological_process///GO:0005509|calcium ion binding|molecular_function///GO:0005737|cytoplasm|cellular_component///GO:0016021|integral component of memb…			17.0386	4.15442	-2.03609	0.0001	0.0019824
ENSTGUG00000008037	ENSTGUT00000008458	100223411	|dedicator of cytokinesis 10	chr9:9611357-9760928	GO:0005488|binding|molecular_function///GO:0043547|positive regulation of GTPase activity|biological_process///GO:0005085|guanyl-nucleotide exchange factor activity|molecular_function///GO:0007264|small GTPase mediated signal transduction|biological_process///GO:0005622|intracellular|cellular_component			36.6872	20.2813	-0.855128	0.0158	0.104146
ENSTGUG00000008046	ENSTGUT00000008396	100225499	FAH|fumarylacetoacetate hydrolase (fumarylacetoacetase)	chr10:12530381-12546441	GO:0004334|fumarylacetoacetase activity|molecular_function///GO:0009072|aromatic amino acid family metabolic process|biological_process///GO:0003824|catalytic activity|molecular_function///GO:0008152|metabolic process|biological_process///GO:0005515|protein binding|molecular_function///GO:0070062|extracellular exosome|cellular_component///GO:0006527|arginine catabolic process|biological_process			137.109	4.37753	-4.96906	5e-05	0.00109134
ENSTGUG00000008074	ENSTGUT00000008570		ACACA|	chr19:10154217-10261835	GO:0008716|D-alanine-D-alanine ligase activity|molecular_function///GO:0004075|biotin carboxylase activity|molecular_function///GO:0003989|acetyl-CoA carboxylase activity|molecular_function///GO:0006633|fatty acid biosynthetic process|biological_process///GO:0016874|ligase activity|molecular_function///GO:0005623|cell|cellular_component///GO:0003824|catalytic activity|molecular_function///GO:0046…			15.6239	2.12421	-2.87875	5e-05	0.00109134
ENSTGUG00000008080	ENSTGUT00000008424	100227068	FIGF|vascular endothelial growth factor D-like	chr1:16956278-16985864	GO:0051781|positive regulation of cell division|biological_process///GO:0008083|growth factor activity|molecular_function///GO:0050918|positive chemotaxis|biological_process///GO:0042056|chemoattractant activity|molecular_function///GO:0050930|induction of positive chemotaxis|biological_process///GO:0005172|vascular endothelial growth factor receptor binding|molecular_function///GO:0060754|positi…			55.3748	28.7039	-0.947982	0.0212	0.127586
ENSTGUG00000008107	ENSTGUT00000008437	100226480	PEX11A|peroxisomal biogenesis factor 11 alpha	chr10:12843470-12846138	GO:0016559|peroxisome fission|biological_process///GO:0005779|integral component of peroxisomal membrane|cellular_component///GO:0050873|brown fat cell differentiation|biological_process///GO:0007165|signal transduction|biological_process///GO:0005515|protein binding|molecular_function///GO:0005777|peroxisome|cellular_component///GO:0042803|protein homodimerization activity|molecular_function///G…			10.2465	3.23675	-1.66251	0.0067	0.0567864
ENSTGUG00000008110	ENSTGUT00000008482	100226268	|protein tyrosine phosphatase, non-receptor type 3	chr2:89689675-89779145	GO:0005515|protein binding|molecular_function///GO:0008092|cytoskeletal protein binding|molecular_function///GO:0035335|peptidyl-tyrosine dephosphorylation|biological_process///GO:0016791|phosphatase activity|molecular_function///GO:0008138|protein tyrosine/serine/threonine phosphatase activity|molecular_function///GO:0006470|protein dephosphorylation|biological_process///GO:0004725|protein tyros…			6.77387	3.05467	-1.14896	0.01215	0.0862642
ENSTGUG00000008117	ENSTGUT00000008455	100221245	|ankyrin repeat and SOCS box containing 9	chr1:17041997-17054412	GO:0005515|protein binding|molecular_function///GO:0016567|protein ubiquitination|biological_process///GO:0035556|intracellular signal transduction|biological_process///GO:0005622|intracellular|cellular_component			35.145	10.1386	-1.79346	5e-05	0.00109134
ENSTGUG00000008126	ENSTGUT00000008475	100230840	MOSPD2|motile sperm domain containing 2	chr1:17238793-17269279	GO:0016020|membrane|cellular_component			42.0075	23.3919	-0.844635	0.0204	0.124273
ENSTGUG00000008151	ENSTGUT00000008489///ENSTGUT00000008490		MOCOS|	chr2:89895830-90087999	GO:0008265|Mo-molybdopterin cofactor sulfurase activity|molecular_function///GO:0030170|pyridoxal phosphate binding|molecular_function///GO:0006777|Mo-molybdopterin cofactor biosynthetic process|biological_process///GO:0003824|catalytic activity|molecular_function///GO:0008152|metabolic process|biological_process///GO:0005515|protein binding|molecular_function///GO:0043545|molybdopterin cofactor …			1.68105	0.537309	-1.64554	0.0085	0.0676041
ENSTGUG00000008168	ENSTGUT00000008513	100222212	SNX8|sorting nexin 8	chr14:12637543-12646081	GO:0034498|early endosome to Golgi transport|biological_process///GO:0031901|early endosome membrane|cellular_component///GO:0006886|intracellular protein transport|biological_process///GO:0035091|phosphatidylinositol binding|molecular_function///GO:0043231|intracellular membrane-bounded organelle|cellular_component///GO:0005515|protein binding|molecular_function///GO:0042802|identical protein bi…			25.2102	13.1378	-0.940279	0.0268	0.150987
ENSTGUG00000008199	ENSTGUT00000008547	100229791	SLC41A3|solute carrier family 41 member 1-like	chr12:10937661-10957323	GO:0008324|cation transmembrane transporter activity|molecular_function///GO:0098655|cation transmembrane transport|biological_process///GO:0006812|cation transport|biological_process///GO:0005515|protein binding|molecular_function			21.2229	4.9131	-2.11092	5e-05	0.00109134
ENSTGUG00000008209	ENSTGUT00000008565	100228934	TMEM184A|transmembrane protein 184A	chr14:13171070-13175360				2.45412	1.06175	-1.20876	0.03795	0.190127
ENSTGUG00000008214	ENSTGUT00000008552		KLF15|	chr12:11092611-11093655	GO:0046872|metal ion binding|molecular_function///GO:0003676|nucleic acid binding|molecular_function///GO:0005634|nucleus|cellular_component///GO:0045944|positive regulation of transcription from RNA polymerase II promoter|biological_process///GO:0005515|protein binding|molecular_function///GO:2000757|negative regulation of peptidyl-lysine acetylation|biological_process///GO:0003700|transcription…			25.1736	3.91616	-2.6844	5e-05	0.00109134
ENSTGUG00000008215	ENSTGUT00000008553			chr15:7331648-7332946				2.33697	0.465457	-2.32792	0.02265	0.134251
ENSTGUG00000008226	ENSTGUT00000008628	100227509	DYNC1I2|dynein, cytoplasmic 1, intermediate chain 2	chr7:15123642-15149586	GO:0005515|protein binding|molecular_function///GO:0005868|cytoplasmic dynein complex|cellular_component///GO:0007018|microtubule-based movement|biological_process///GO:0005813|centrosome|cellular_component///GO:0005874|microtubule|cellular_component///GO:0031982|vesicle|cellular_component			57.9531	34.2471	-0.758903	0.0245	0.141803
ENSTGUG00000008227	ENSTGUT00000008591			chr12:11157252-11194560	GO:0016153|urocanate hydratase activity|molecular_function///GO:0008152|metabolic process|biological_process			65.3623	1.59286	-5.35877	5e-05	0.00109134
ENSTGUG00000008242	ENSTGUT00000008579	100189973	CXCL12|stromal cell derived factor 1-like	chr6:18108718-18117563	GO:0005576|extracellular region|cellular_component///GO:0008009|chemokine activity|molecular_function///GO:0006955|immune response|biological_process///GO:0060326|cell chemotaxis|biological_process///GO:0070098|chemokine-mediated signaling pathway|biological_process///GO:0070062|extracellular exosome|cellular_component///GO:0090026|positive regulation of monocyte chemotaxis|biological_process///G…			750.809	399.801	-0.909162	0.0181	0.11446
ENSTGUG00000008257	ENSTGUT00000008599		PRPS2|	chr1:18358741-18372009	GO:0044249|cellular biosynthetic process|biological_process///GO:0009156|ribonucleoside monophosphate biosynthetic process|biological_process///GO:0004749|ribose phosphate diphosphokinase activity|molecular_function///GO:0000287|magnesium ion binding|molecular_function///GO:0009165|nucleotide biosynthetic process|biological_process///GO:0009116|nucleoside metabolic process|biological_process///GO…			912.143	24.566	-5.21453	5e-05	0.00109134
ENSTGUG00000008261	ENSTGUT00000008602	100230080	|thiamine transporter 2-like	chr9:10710578-10715760	GO:0016021|integral component of membrane|cellular_component///GO:0055085|transmembrane transport|biological_process///GO:0006810|transport|biological_process///GO:0016020|membrane|cellular_component			2.16794	0.444751	-2.28525	0.0044	0.0420762
ENSTGUG00000008293	ENSTGUT00000008674		SLC25A12|	chr7:15152788-15197844	GO:0005509|calcium ion binding|molecular_function///GO:0016021|integral component of membrane|cellular_component///GO:0055085|transmembrane transport|biological_process///GO:0006810|transport|biological_process///GO:0016020|membrane|cellular_component///GO:0005739|mitochondrion|cellular_component///GO:0005313|L-glutamate transmembrane transporter activity|molecular_function///GO:0089711|L-glutama…			30.9836	15.2494	-1.02275	0.00505	0.0464056
ENSTGUG00000008316	ENSTGUT00000008703		TRIP12|	chr9:11364005-11406303	GO:0005488|binding|molecular_function///GO:0005634|nucleus|cellular_component///GO:0005654|nucleoplasm|cellular_component///GO:0004842|ubiquitin-protein transferase activity|molecular_function///GO:0006974|cellular response to DNA damage stimulus|biological_process///GO:0005515|protein binding|molecular_function///GO:0042787|protein ubiquitination involved in ubiquitin-dependent protein catabolic…			38.8278	23.8417	-0.7036	0.04495	0.211861
ENSTGUG00000008319	ENSTGUT00000008658///ENSTGUT00000008659	100218384	|fatty-acid amide hydrolase 1-like	chr8:18761675-18771832	GO:0016884|carbon-nitrogen ligase activity, with glutamine as amido-N-donor|molecular_function///GO:0008152|metabolic process|biological_process			59.1192	1.32286	-5.4819	5e-05	0.00109134
ENSTGUG00000008323	ENSTGUT00000008689	100230788	FAAH|fatty-acid amide hydrolase 1-like	chr8:18791841-18799899	GO:0017064|fatty acid amide hydrolase activity|molecular_function///GO:0009062|fatty acid catabolic process|biological_process///GO:0016884|carbon-nitrogen ligase activity, with glutamine as amido-N-donor|molecular_function///GO:0047372|acylglycerol lipase activity|molecular_function///GO:0005515|protein binding|molecular_function			17.9803	3.97434	-2.17763	5e-05	0.00109134
ENSTGUG00000008341	ENSTGUT00000008686			chr15:7746321-7760629	GO:0042135|neurotransmitter catabolic process|biological_process///GO:0016206|catechol O-methyltransferase activity|molecular_function///GO:0006584|catecholamine metabolic process|biological_process///GO:0008171|O-methyltransferase activity|molecular_function///GO:0000287|magnesium ion binding|molecular_function///GO:0032259|methylation|biological_process			277.049	168.933	-0.713691	0.0419	0.201856
ENSTGUG00000008351	ENSTGUT00000008688	100220335	GPR146|G protein-coupled receptor 146	chr14:13463984-13590394	GO:0004930|G-protein coupled receptor activity|molecular_function///GO:0007186|G-protein coupled receptor signaling pathway|biological_process///GO:0016021|integral component of membrane|cellular_component			132.407	51.746	-1.35546	0.01565	0.103609
ENSTGUG00000008358	ENSTGUT00000008722	100225134	|MAP kinase-interacting serine/threonine-protein kinase 1-like	chr8:19006194-19020882	GO:0004713|protein tyrosine kinase activity|molecular_function///GO:0016773|phosphotransferase activity, alcohol group as acceptor|molecular_function///GO:0016772|transferase activity, transferring phosphorus-containing groups|molecular_function///GO:0006468|protein phosphorylation|biological_process///GO:0004672|protein kinase activity|molecular_function///GO:0016020|membrane|cellular_component/…			20.1044	7.4289	-1.43629	0.00195	0.0229363
ENSTGUG00000008362	ENSTGUT00000008711			chr6:18489702-18506479	GO:0015937|coenzyme A biosynthetic process|biological_process///GO:0004594|pantothenate kinase activity|molecular_function///GO:0016310|phosphorylation|biological_process///GO:0005524|ATP binding|molecular_function			72.8463	5.53886	-3.7172	5e-05	0.00109134
ENSTGUG00000008374	ENSTGUT00000008728	100230394	TAT|tyrosine aminotransferase	chr11:12527268-12535215	GO:0009074|aromatic amino acid family catabolic process|biological_process///GO:0004838|L-tyrosine:2-oxoglutarate aminotransferase activity|molecular_function///GO:0009072|aromatic amino acid family metabolic process|biological_process///GO:0008483|transaminase activity|molecular_function///GO:0006520|cellular amino acid metabolic process|biological_process///GO:0030170|pyridoxal phosphate bindin…			1045.64	21.7756	-5.58552	5e-05	0.00109134
ENSTGUG00000008377	ENSTGUT00000008721	100222595	KIF26B|kinesin family member 26B	chr3:33048741-33240080	GO:0007018|microtubule-based movement|biological_process///GO:0005871|kinesin complex|cellular_component///GO:0003777|microtubule motor activity|molecular_function///GO:0005874|microtubule|cellular_component///GO:0008017|microtubule binding|molecular_function///GO:0008152|metabolic process|biological_process///GO:0005524|ATP binding|molecular_function///GO:0000166|nucleotide binding|molecular_fun…			2.93157	1.40204	-1.06415	0.0219	0.130831
ENSTGUG00000008389	ENSTGUT00000008737	100190165	LMO1|LIM domain only 1-like	chr5:9709438-9764054	GO:0008270|zinc ion binding|molecular_function///GO:0046013|regulation of T cell homeostatic proliferation|biological_process///GO:0000122|negative regulation of transcription from RNA polymerase II promoter|biological_process///GO:0045944|positive regulation of transcription from RNA polymerase II promoter|biological_process///GO:0005515|protein binding|molecular_function///GO:0005634|nucleus|ce…			2.66902	0.701445	-1.92791	0.0071	0.0591816
ENSTGUG00000008391	ENSTGUT00000008731		CHST4|	chr11:12549093-12550107	GO:0008146|sulfotransferase activity|molecular_function///GO:0000139|Golgi membrane|cellular_component///GO:0016740|transferase activity|molecular_function///GO:0005975|carbohydrate metabolic process|biological_process///GO:0005802|trans-Golgi network|cellular_component///GO:0006044|N-acetylglucosamine metabolic process|biological_process///GO:0001517|N-acetylglucosamine 6-O-sulfotransferase acti…			5.4489	1.45007	-1.90984	0.003	0.0315686
ENSTGUG00000008411	ENSTGUT00000008749			chr15:8031783-8031903				679.321	270.54	-1.32825	0.0224	0.132918
ENSTGUG00000008412	ENSTGUT00000008783	100220874	SEPT5|septin 5	chr15:8032892-8045037	GO:0017157|regulation of exocytosis|biological_process///GO:0008021|synaptic vesicle|cellular_component///GO:0003924|GTPase activity|molecular_function///GO:0005525|GTP binding|molecular_function///GO:0043195|terminal bouton|cellular_component///GO:0045202|synapse|cellular_component///GO:0043679|axon terminus|cellular_component///GO:0005938|cell cortex|cellular_component///GO:0005515|protein bind…			56.9498	26.3962	-1.10936	0.0029	0.0307609
ENSTGUG00000008415	ENSTGUT00000008753	100229063	DYNLL2|dynein, light chain, LC8-type 2	chr19:10425411-10427712	GO:0007017|microtubule-based process|biological_process///GO:0005875|microtubule associated complex|cellular_component///GO:0030286|dynein complex|cellular_component///GO:0016459|myosin complex|cellular_component///GO:0005515|protein binding|molecular_function///GO:0005634|nucleus|cellular_component///GO:0005813|centrosome|cellular_component///GO:0016020|membrane|cellular_component			306.107	186.349	-0.716031	0.0263	0.148883
ENSTGUG00000008418	ENSTGUT00000008867	100231862	|cytochrome P450 4B1-like	chr8:19098677-19109889	GO:0016705|oxidoreductase activity, acting on paired donors, with incorporation or reduction of molecular oxygen|molecular_function///GO:0004497|monooxygenase activity|molecular_function///GO:0020037|heme binding|molecular_function///GO:0005506|iron ion binding|molecular_function///GO:0046872|metal ion binding|molecular_function///GO:0055114|oxidation-reduction process|biological_process///GO:001…			53.909	1.65854	-5.02254	5e-05	0.00109134
ENSTGUG00000008461	ENSTGUT00000008808			chr11:12595284-12600004	GO:0060563|neuroepithelial cell differentiation|biological_process///GO:0035869|ciliary transition zone|cellular_component///GO:0001944|vasculature development|biological_process///GO:0042733|embryonic digit morphogenesis|biological_process///GO:0032880|regulation of protein localization|biological_process///GO:0036038|TCTN-B9D complex|cellular_component///GO:0043010|camera-type eye development|b…			144.655	78.3154	-0.885253	0.01155	0.0832323
ENSTGUG00000008462	ENSTGUT00000008811	100227011	YIPF7|Yip1 domain family, member 7	chr4:46323073-46336220	GO:0016021|integral component of membrane|cellular_component///GO:0016020|membrane|cellular_component			12.5381	4.3102	-1.54049	0.00445	0.0424012
ENSTGUG00000008491	ENSTGUT00000008843	100231055	AMDHD1|amidohydrolase domain containing 1	chr1A:45033012-45040745	GO:0019556|histidine catabolic process to glutamate and formamide|biological_process///GO:0016812|hydrolase activity, acting on carbon-nitrogen (but not peptide) bonds, in cyclic amides|molecular_function///GO:0016810|hydrolase activity, acting on carbon-nitrogen (but not peptide) bonds|molecular_function///GO:0005737|cytoplasm|cellular_component///GO:0016787|hydrolase activity|molecular_function			22.7767	2.35634	-3.27294	5e-05	0.00109134
ENSTGUG00000008503	ENSTGUT00000008883	100227237	|histidine ammonia-lyase-like	chr1A:45043394-45054006	GO:0019557|histidine catabolic process to glutamate and formate|biological_process///GO:0016841|ammonia-lyase activity|molecular_function///GO:0006548|histidine catabolic process|biological_process///GO:0006547|histidine metabolic process|biological_process///GO:0004397|histidine ammonia-lyase activity|molecular_function///GO:0019556|histidine catabolic process to glutamate and formamide|biologic…			13.9105	0.601813	-4.53072	5e-05	0.00109134
ENSTGUG00000008508	ENSTGUT00000008851	100232417	PPP1R3C|protein phosphatase 1, regulatory subunit 3C	chr6:18933360-18934317	GO:0005515|protein binding|molecular_function///GO:0019888|protein phosphatase regulator activity|molecular_function///GO:0050790|regulation of catalytic activity|biological_process///GO:0019903|protein phosphatase binding|molecular_function///GO:0005978|glycogen biosynthetic process|biological_process///GO:0005977|glycogen metabolic process|biological_process			53.3051	14.3411	-1.89411	0.0004	0.00633892
ENSTGUG00000008513	ENSTGUT00000008885	100218846	PDK1|pyruvate dehydrogenase kinase, isozyme 1	chr7:15433885-15444289	GO:0004672|protein kinase activity|molecular_function///GO:0006468|protein phosphorylation|biological_process///GO:0005515|protein binding|molecular_function///GO:0008283|cell proliferation|biological_process///GO:0098779|mitophagy in response to mitochondrial depolarization|biological_process///GO:0008631|intrinsic apoptotic signaling pathway in response to oxidative stress|biological_process///…			80.7091	15.5545	-2.3754	5e-05	0.00109134
ENSTGUG00000008523	ENSTGUT00000008891	101232869	LLGL2|lethal giant larvae homolog 2 (Drosophila)	chr18:8496379-8521857	GO:0005515|protein binding|molecular_function///GO:0005737|cytoplasm|cellular_component///GO:0005654|nucleoplasm|cellular_component///GO:0043231|intracellular membrane-bounded organelle|cellular_component///GO:0030165|PDZ domain binding|molecular_function///GO:0032878|regulation of establishment or maintenance of cell polarity|biological_process			5.60714	1.35826	-2.0455	0.0008	0.0113219
ENSTGUG00000008524	ENSTGUT00000008877	100228937	|cytochrome P450 4B1-like	chr8:19115129-19120910	GO:0016705|oxidoreductase activity, acting on paired donors, with incorporation or reduction of molecular oxygen|molecular_function///GO:0004497|monooxygenase activity|molecular_function///GO:0020037|heme binding|molecular_function///GO:0005506|iron ion binding|molecular_function///GO:0046872|metal ion binding|molecular_function///GO:0055114|oxidation-reduction process|biological_process///GO:001…			1.45553	0.0952762	-3.93328	0.04275	0.204682
ENSTGUG00000008535	ENSTGUT00000008888		FAM20C|	chr14:14161727-14215260	GO:0051174|regulation of phosphorus metabolic process|biological_process///GO:0036179|osteoclast maturation|biological_process///GO:0071895|odontoblast differentiation|biological_process///GO:0045669|positive regulation of osteoblast differentiation|biological_process///GO:0030501|positive regulation of bone mineralization|biological_process///GO:0040036|regulation of fibroblast growth factor rec…			4.45974	1.11827	-1.9957	0.0062	0.0537977
ENSTGUG00000008550	ENSTGUT00000008896		BCAS1|	chr20:13675994-13679706	GO:0070062|extracellular exosome|cellular_component			18.9098	2.76742	-2.77252	0.00325	0.0333054
ENSTGUG00000008587	ENSTGUT00000008966			chr1A:45087440-45097640	GO:0019557|histidine catabolic process to glutamate and formate|biological_process///GO:0016841|ammonia-lyase activity|molecular_function///GO:0006548|histidine catabolic process|biological_process///GO:0006547|histidine metabolic process|biological_process///GO:0004397|histidine ammonia-lyase activity|molecular_function///GO:0019556|histidine catabolic process to glutamate and formamide|biologic…			8.8476	0.176544	-5.64719	0.00115	0.015011
ENSTGUG00000008599	ENSTGUT00000008952		NR2F2|	chr10:16269223-16276151	GO:0043401|steroid hormone mediated signaling pathway|biological_process///GO:0030522|intracellular receptor signaling pathway|biological_process///GO:0004879|RNA polymerase II transcription factor activity, ligand-activated sequence-specific DNA binding|molecular_function///GO:0003707|steroid hormone receptor activity|molecular_function///GO:0043565|sequence-specific DNA binding|molecular_functi…			101.119	50.495	-1.00184	0.00335	0.0340664
ENSTGUG00000008622	ENSTGUT00000008979		FAM169B|	chr10:17119105-17143565				17.5073	6.42804	-1.4455	0.0029	0.0307609
ENSTGUG00000008652	ENSTGUT00000009011	100224219	BAIAP2L1|BAI1-associated protein 2-like 1	chr14:14875622-14910700	GO:0005515|protein binding|molecular_function///GO:0046626|regulation of insulin receptor signaling pathway|biological_process///GO:0007009|plasma membrane organization|biological_process///GO:0030833|regulation of actin filament polymerization|biological_process///GO:0005737|cytoplasm|cellular_component///GO:0005654|nucleoplasm|cellular_component///GO:0005886|plasma membrane|cellular_component//…			14.4399	3.15103	-2.19617	5e-05	0.00109134
ENSTGUG00000008654	ENSTGUT00000009005	100220326	CDKN2C|cyclin-dependent kinase inhibitor 2C (p18, inhibits CDK4)	chr8:21434871-21438896	GO:0005515|protein binding|molecular_function///GO:0005634|nucleus|cellular_component///GO:0005737|cytoplasm|cellular_component///GO:0007050|cell cycle arrest|biological_process///GO:0008285|negative regulation of cell proliferation|biological_process///GO:0000079|regulation of cyclin-dependent protein serine/threonine kinase activity|biological_process///GO:0019901|protein kinase binding|molecul…			20.7615	7.35113	-1.49787	0.007	0.0586714
ENSTGUG00000008658	ENSTGUT00000009034	100224212	TTC39A|tetratricopeptide repeat domain 39A	chr8:21514891-21546874	GO:0005515|protein binding|molecular_function			5.60094	1.41791	-1.9819	0.0015	0.0185937
ENSTGUG00000008668	ENSTGUT00000009017		SLC35G1|	chr6:19273643-19273808	GO:0005886|plasma membrane|cellular_component///GO:0005829|cytosol|cellular_component///GO:0005789|endoplasmic reticulum membrane|cellular_component///GO:0005515|protein binding|molecular_function///GO:0051480|cytosolic calcium ion homeostasis|biological_process///GO:1990034|calcium ion export from cell|biological_process			18.6488	0	-9.51031	0.00045	0.00697467
ENSTGUG00000008675	ENSTGUT00000009048	100219963	APBB2|amyloid beta (A4) precursor protein-binding, family B, member 2	chr4:47540892-47625988	GO:0005515|protein binding|molecular_function///GO:0005737|cytoplasm|cellular_component///GO:0005634|nucleus|cellular_component///GO:0006355|regulation of transcription, DNA-templated|biological_process///GO:0008134|transcription factor binding|molecular_function///GO:0007411|axon guidance|biological_process///GO:0043066|negative regulation of apoptotic process|biological_process///GO:0007050|cel…			7.07304	3.13405	-1.1743	0.01885	0.117935
ENSTGUG00000008677	ENSTGUT00000009033		KCNJ11|	chr5:11528939-11531361	GO:0015272|ATP-activated inward rectifier potassium channel activity|molecular_function///GO:0005242|inward rectifier potassium channel activity|molecular_function///GO:0034765|regulation of ion transmembrane transport|biological_process///GO:0005244|voltage-gated ion channel activity|molecular_function///GO:0006813|potassium ion transport|biological_process///GO:0016021|integral component of mem…			3.4337	0.353355	-3.28057	0.01515	0.101249
ENSTGUG00000008712	ENSTGUT00000009067	100229519	CHRNA9|cholinergic receptor, nicotinic, alpha 9 (neuronal)	chr4:47793751-47800114	GO:0098655|cation transmembrane transport|biological_process///GO:0045202|synapse|cellular_component///GO:0004889|acetylcholine-activated cation-selective channel activity|molecular_function///GO:0045211|postsynaptic membrane|cellular_component///GO:0030054|cell junction|cellular_component///GO:0016021|integral component of membrane|cellular_component///GO:0005230|extracellular ligand-gated ion c…			5.75473	2.10024	-1.45419	0.0122	0.0863297
ENSTGUG00000008752	ENSTGUT00000009105	100232023	MSANTD3|Myb/SANT-like DNA-binding domain containing 3	chr2:94300362-94302489	GO:0042802|identical protein binding|molecular_function			1.69771	0.541143	-1.64951	0.03835	0.191406
ENSTGUG00000008768	ENSTGUT00000009132	100228614	RBP4|retinol binding protein 4, plasma	chr6:19376453-19379088	GO:0030682|evasion or tolerance of host defense response|biological_process///GO:0036094|small molecule binding|molecular_function///GO:0005501|retinoid binding|molecular_function///GO:0005576|extracellular region|cellular_component///GO:0005215|transporter activity|molecular_function///GO:0006810|transport|biological_process///GO:0005615|extracellular space|cellular_component///GO:0042572|retino…			13088.3	330.982	-5.30538	0.00285	0.0304134
ENSTGUG00000008791	ENSTGUT00000009153		SERPIND1|	chr15:8783335-8839371	GO:0005615|extracellular space|cellular_component///GO:0070062|extracellular exosome|cellular_component			371.315	18.2918	-4.34337	0.0111	0.0810936
ENSTGUG00000008799	ENSTGUT00000009172///ENSTGUT00000009173	100229403	|HID1 domain containing	chr18:8918773-8943765				12.8437	7.14787	-0.845477	0.04375	0.207685
ENSTGUG00000008805	ENSTGUT00000009175	100227448	RMDN2|regulator of microtubule dynamics 2	chr3:35963612-36008541	GO:0005739|mitochondrion|cellular_component			15.0717	5.73286	-1.39452	0.0051	0.0467029
ENSTGUG00000008820	ENSTGUT00000009180	100231157	CDC42EP3|CDC42 effector protein (Rho GTPase binding) 3	chr3:36102117-36102879	GO:0005515|protein binding|molecular_function///GO:0015629|actin cytoskeleton|cellular_component			25.5207	7.81685	-1.70701	0.0002	0.00360681
ENSTGUG00000008832	ENSTGUT00000009203	100225697	GPT2|glutamic pyruvate transaminase (alanine aminotransferase) 2	chr11:13902466-13926401	GO:0030170|pyridoxal phosphate binding|molecular_function///GO:0009058|biosynthetic process|biological_process///GO:0003824|catalytic activity|molecular_function///GO:0006103|2-oxoglutarate metabolic process|biological_process///GO:0004021|L-alanine:2-oxoglutarate aminotransferase activity|molecular_function///GO:0042851|L-alanine metabolic process|biological_process///GO:0005739|mitochondrion|ce…			13.8177	0.566014	-4.60953	5e-05	0.00109134
ENSTGUG00000008842	ENSTGUT00000009200	100224975	AGTR1|angiotensin II receptor, type 1	chr9:13981273-13982353	GO:0004945|angiotensin type II receptor activity|molecular_function///GO:0019229|regulation of vasoconstriction|biological_process///GO:0004930|G-protein coupled receptor activity|molecular_function///GO:0004871|signal transducer activity|molecular_function///GO:0007165|signal transduction|biological_process///GO:0007186|G-protein coupled receptor signaling pathway|biological_process///GO:0016021…			1.81406	0.594862	-1.60859	0.046	0.215182
ENSTGUG00000008870	ENSTGUT00000009234	100225630	SLC25A1|solute carrier family 25 (mitochondrial carrier; citrate transporter), member 1	chr15:8903388-8916241	GO:0016021|integral component of membrane|cellular_component///GO:0055085|transmembrane transport|biological_process///GO:0006810|transport|biological_process///GO:0016020|membrane|cellular_component///GO:0005634|nucleus|cellular_component///GO:0070062|extracellular exosome|cellular_component///GO:0005739|mitochondrion|cellular_component///GO:0005743|mitochondrial inner membrane|cellular_component			13.2888	4.31966	-1.62122	0.00505	0.0464056
ENSTGUG00000008871	ENSTGUT00000009247	100223073	MFI2|antigen p97 (melanoma associated) identified by monoclonal antibodies 133.2 and 96.5	chr9:14046742-14064763	GO:0097286|iron ion import|biological_process///GO:0055072|iron ion homeostasis|biological_process///GO:0005615|extracellular space|cellular_component///GO:0005576|extracellular region|cellular_component///GO:0005506|iron ion binding|molecular_function///GO:0046872|metal ion binding|molecular_function///GO:0006811|ion transport|biological_process///GO:0006810|transport|biological_process///GO:000…			17.8511	1.759	-3.34319	5e-05	0.00109134
ENSTGUG00000008889	ENSTGUT00000009255	100226601	TMEM104|transmembrane protein 104	chr18:9053681-9100335	GO:0016021|integral component of membrane|cellular_component///GO:0016020|membrane|cellular_component			24.5865	14.0013	-0.812308	0.03655	0.186273
ENSTGUG00000008897	ENSTGUT00000009256	100227570	KLB|klotho beta	chr4:48147387-48163595	GO:0005975|carbohydrate metabolic process|biological_process///GO:0004553|hydrolase activity, hydrolyzing O-glycosyl compounds|molecular_function///GO:0005104|fibroblast growth factor receptor binding|molecular_function///GO:0005515|protein binding|molecular_function///GO:0017134|fibroblast growth factor binding|molecular_function///GO:0090080|positive regulation of MAPKKK cascade by fibroblast g…			4.48295	0.973111	-2.20377	0.00055	0.00829387
ENSTGUG00000008899	ENSTGUT00000009261		TXNDC12|	chr8:21784698-21792372	GO:0045454|cell redox homeostasis|biological_process///GO:0005623|cell|cellular_component///GO:0005515|protein binding|molecular_function///GO:0005788|endoplasmic reticulum lumen|cellular_component///GO:1902236|negative regulation of endoplasmic reticulum stress-induced intrinsic apoptotic signaling pathway|biological_process///GO:0015037|peptide disulfide oxidoreductase activity|molecular_functi…			141.989	83.8025	-0.76071	0.0172	0.110351
ENSTGUG00000008905	ENSTGUT00000009283			chr15:8956551-8995087	GO:0005515|protein binding|molecular_function			6.73376	2.86181	-1.23449	0.01535	0.102198
ENSTGUG00000008910	ENSTGUT00000009292	100223320	SLC13A5|solute carrier family 13 (sodium-dependent citrate transporter), member 5	chr19:11447859-11460411	GO:0006814|sodium ion transport|biological_process///GO:0005215|transporter activity|molecular_function///GO:0016021|integral component of membrane|cellular_component///GO:0055085|transmembrane transport|biological_process///GO:0016020|membrane|cellular_component///GO:0071422|succinate transmembrane transport|biological_process///GO:0035674|tricarboxylic acid transmembrane transport|biological_pr…			2.88571	0.67288	-2.10051	0.00205	0.0237692
ENSTGUG00000008934	ENSTGUT00000009300	100190401	MED31|mediator complex subunit SOH1-like	chr19:11468301-11470202	GO:0016592|mediator complex|cellular_component///GO:0006366|transcription from RNA polymerase II promoter|biological_process///GO:0006357|regulation of transcription from RNA polymerase II promoter|biological_process///GO:0001104|RNA polymerase II transcription cofactor activity|molecular_function///GO:0048147|negative regulation of fibroblast proliferation|biological_process///GO:0060173|limb de…			615.204	323.242	-0.92845	0.00975	0.0744686
ENSTGUG00000008960	ENSTGUT00000009323			chr15:9037942-9040393	GO:0005515|protein binding|molecular_function			7122.74	3204.28	-1.15243	0.01735	0.11091
ENSTGUG00000008961	ENSTGUT00000009352	100218915	WDR19|WD repeat domain 19	chr4:48204114-48240398	GO:0005488|binding|molecular_function///GO:0005515|protein binding|molecular_function///GO:0061055|myotome development|biological_process///GO:0060830|ciliary receptor clustering involved in smoothened signaling pathway|biological_process///GO:0055123|digestive system development|biological_process///GO:0060831|smoothened signaling pathway involved in dorsal/ventral neural tube patterning|biologi…			11.6551	3.87451	-1.58887	5e-05	0.00109134
ENSTGUG00000008963	ENSTGUT00000009324		IGSF6|	chr14:15305480-15319291	GO:0005515|protein binding|molecular_function			122.879	27.0877	-2.18153	0.02025	0.123697
ENSTGUG00000008965	ENSTGUT00000009329			chr14:15332705-15345309				8.9991	3.7759	-1.25296	0.00775	0.0632548
ENSTGUG00000008977	ENSTGUT00000009361	100219563	NR1H4|nuclear receptor subfamily 1, group H, member 4	chr1A:46676845-46707462	GO:0004887|thyroid hormone receptor activity|molecular_function///GO:0043401|steroid hormone mediated signaling pathway|biological_process///GO:0003707|steroid hormone receptor activity|molecular_function///GO:0043565|sequence-specific DNA binding|molecular_function///GO:0008270|zinc ion binding|molecular_function///GO:0006351|transcription, DNA-templated|biological_process///GO:0003677|DNA bindi…			10.7548	1.87395	-2.52082	5e-05	0.00109134
ENSTGUG00000008981	ENSTGUT00000009347		TMEM86A|	chr5:12396701-12400880	GO:0016021|integral component of membrane|cellular_component			151.36	16.0236	-3.23971	5e-05	0.00109134
ENSTGUG00000008988	ENSTGUT00000009372	100226622	CPEB3|cytoplasmic polyadenylation element binding protein 3	chr6:19839063-19908699	GO:0003676|nucleic acid binding|molecular_function///GO:0000166|nucleotide binding|molecular_function///GO:0005634|nucleus|cellular_component///GO:0005737|cytoplasm|cellular_component///GO:0003723|RNA binding|molecular_function///GO:0006412|translation|biological_process///GO:0000122|negative regulation of transcription from RNA polymerase II promoter|biological_process///GO:0017148|negative regu…			18.6105	7.27013	-1.35606	0.0012	0.0155676
ENSTGUG00000009014	ENSTGUT00000009395		ANKDD1A|	chr10:18296786-18305324	GO:0005515|protein binding|molecular_function///GO:0007165|signal transduction|biological_process			4.9004	1.7027	-1.52508	0.0062	0.0537977
ENSTGUG00000009015	ENSTGUT00000009409	100229237	RASGRP3|RAS guanyl releasing protein 3 (calcium and DAG-regulated)	chr3:36815298-36843283	GO:0043087|regulation of GTPase activity|biological_process///GO:0005096|GTPase activator activity|molecular_function///GO:0043547|positive regulation of GTPase activity|biological_process///GO:0005085|guanyl-nucleotide exchange factor activity|molecular_function///GO:0007265|Ras protein signal transduction|biological_process///GO:0007264|small GTPase mediated signal transduction|biological_proce…			63.7402	35.7586	-0.833912	0.02125	0.127814
ENSTGUG00000009021	ENSTGUT00000009467			chr1:25825192-25942265	GO:0005515|protein binding|molecular_function///GO:0035023|regulation of Rho protein signal transduction|biological_process///GO:0005089|Rho guanyl-nucleotide exchange factor activity|molecular_function///GO:0043547|positive regulation of GTPase activity|biological_process///GO:0005085|guanyl-nucleotide exchange factor activity|molecular_function///GO:0035556|intracellular signal transduction|bio…			11.5736	1.8289	-2.66179	5e-05	0.00109134
ENSTGUG00000009022	ENSTGUT00000009418	100217815	SPATA20|spermatogenesis associated 20	chr18:9242997-9252199	GO:0003824|catalytic activity|molecular_function///GO:0005515|protein binding|molecular_function///GO:0008152|metabolic process|biological_process			66.0977	33.3006	-0.98905	0.0048	0.0449671
ENSTGUG00000009029	ENSTGUT00000009415	100231124	|dpy-19-like 3 (C. elegans)	chr11:16031763-16068497	GO:0016021|integral component of membrane|cellular_component			18.3386	10.781	-0.766383	0.043	0.2056
ENSTGUG00000009034	ENSTGUT00000009402	100190082	ACOT13|thioesterase superfamily member 2-like	chr2:95598722-95605056	GO:0005739|mitochondrion|cellular_component///GO:0005634|nucleus|cellular_component///GO:0070062|extracellular exosome|cellular_component///GO:0047617|acyl-CoA hydrolase activity|molecular_function///GO:0051289|protein homotetramerization|biological_process			133.699	69.544	-0.942989	0.0105	0.0783319
ENSTGUG00000009082	ENSTGUT00000009472		ABCC10|	chr3:36913901-36929379	GO:0042626|ATPase activity, coupled to transmembrane movement of substances|molecular_function///GO:0016887|ATPase activity|molecular_function///GO:0016021|integral component of membrane|cellular_component///GO:0055085|transmembrane transport|biological_process///GO:0008152|metabolic process|biological_process///GO:0006810|transport|biological_process///GO:0005524|ATP binding|molecular_function//…			12.6756	6.77814	-0.903094	0.0167	0.108458
ENSTGUG00000009087	ENSTGUT00000009460			chr10:18359602-18361220	GO:0015721|bile acid and bile salt transport|biological_process///GO:0046982|protein heterodimerization activity|molecular_function///GO:0005215|transporter activity|molecular_function///GO:0005886|plasma membrane|cellular_component			179.182	8.31869	-4.42892	5e-05	0.00109134
ENSTGUG00000009098	ENSTGUT00000009496			chr1:25958301-25975807	GO:0005515|protein binding|molecular_function///GO:0007596|blood coagulation|biological_process///GO:0005576|extracellular region|cellular_component///GO:0004252|serine-type endopeptidase activity|molecular_function///GO:0008236|serine-type peptidase activity|molecular_function///GO:0008233|peptidase activity|molecular_function///GO:0006508|proteolysis|biological_process///GO:0005509|calcium ion …			110.094	53.2411	-1.04812	0.00725	0.0601477
ENSTGUG00000009101	ENSTGUT00000009503	100223795	ADGRA1|probable G-protein coupled receptor 125-like	chr6:20670608-20831969	GO:0005515|protein binding|molecular_function///GO:0007166|cell surface receptor signaling pathway|biological_process///GO:0004888|transmembrane signaling receptor activity|molecular_function///GO:0004930|G-protein coupled receptor activity|molecular_function///GO:0004871|signal transducer activity|molecular_function///GO:0007165|signal transduction|biological_process///GO:0007186|G-protein coupl…			3.06933	1.27892	-1.263	0.00535	0.0484475
ENSTGUG00000009104	ENSTGUT00000009491	100221642	SLC25A20|solute carrier family 25 (carnitine/acylcarnitine translocase), member 20	chr12:12319702-12328599	GO:0016021|integral component of membrane|cellular_component///GO:0006810|transport|biological_process///GO:0016020|membrane|cellular_component///GO:0005737|cytoplasm|cellular_component///GO:0005739|mitochondrion|cellular_component///GO:0005743|mitochondrial inner membrane|cellular_component			46.9368	22.4413	-1.06456	0.0111	0.0810936
ENSTGUG00000009108	ENSTGUT00000009513	100221811	PGM2|phosphoglucomutase 2	chr4:48696237-48710643	GO:0071704|organic substance metabolic process|biological_process///GO:0016868|intramolecular transferase activity, phosphotransferases|molecular_function///GO:0000287|magnesium ion binding|molecular_function///GO:0046872|metal ion binding|molecular_function///GO:0005975|carbohydrate metabolic process|biological_process///GO:0005515|protein binding|molecular_function///GO:0070062|extracellular ex…			106.637	38.0753	-1.48578	0.0011	0.0145014
ENSTGUG00000009109	ENSTGUT00000009485	100227048	ANKS4B|ankyrin repeat and sterile alpha motif domain containing 4B	chr14:15545390-15549902	GO:0005515|protein binding|molecular_function///GO:0005886|plasma membrane|cellular_component///GO:0005789|endoplasmic reticulum membrane|cellular_component///GO:0034976|response to endoplasmic reticulum stress|biological_process			1.99231	0.567971	-1.81055	0.0196	0.121337
ENSTGUG00000009127	ENSTGUT00000009500			chr1:25984288-25985688	GO:0004252|serine-type endopeptidase activity|molecular_function///GO:0008236|serine-type peptidase activity|molecular_function///GO:0008233|peptidase activity|molecular_function///GO:0006508|proteolysis|biological_process///GO:0016787|hydrolase activity|molecular_function			69.847	15.4452	-2.17703	0.0001	0.0019824
ENSTGUG00000009129	ENSTGUT00000009507		PROZ|	chr1:26000798-26010913	GO:0005515|protein binding|molecular_function///GO:0007596|blood coagulation|biological_process///GO:0005576|extracellular region|cellular_component///GO:0004252|serine-type endopeptidase activity|molecular_function///GO:0006508|proteolysis|biological_process///GO:0005509|calcium ion binding|molecular_function///GO:0070062|extracellular exosome|cellular_component			35.8889	1.88329	-4.25221	5e-05	0.00109134
ENSTGUG00000009137	ENSTGUT00000009523	100219626	VAT1L|vesicle amine transport protein 1 homolog (T. californica)-like	chr11:16273886-16326782	GO:0008270|zinc ion binding|molecular_function///GO:0055114|oxidation-reduction process|biological_process///GO:0016491|oxidoreductase activity|molecular_function///GO:0005515|protein binding|molecular_function			5.77454	1.82822	-1.65927	0.0052	0.0473321
ENSTGUG00000009166	ENSTGUT00000009548	100228221	CYB5A|cytochrome b5-like	chr2:97322111-97335770	GO:0020037|heme binding|molecular_function///GO:0046872|metal ion binding|molecular_function///GO:0005737|cytoplasm|cellular_component///GO:0043231|intracellular membrane-bounded organelle|cellular_component///GO:0016020|membrane|cellular_component///GO:0070062|extracellular exosome|cellular_component///GO:0019899|enzyme binding|molecular_function///GO:0005739|mitochondrion|cellular_component			930.193	377.756	-1.30008	0.03545	0.183229
ENSTGUG00000009169	ENSTGUT00000009555	100231475	CPN1|carboxypeptidase N, polypeptide 1	chr6:21100144-21111125	GO:0004181|metallocarboxypeptidase activity|molecular_function///GO:0004180|carboxypeptidase activity|molecular_function///GO:0005615|extracellular space|cellular_component///GO:0006508|proteolysis|biological_process///GO:0008270|zinc ion binding|molecular_function			23.0484	3.03899	-2.92301	5e-05	0.00109134
ENSTGUG00000009173	ENSTGUT00000009553		TIMM21|	chr2:97374148-97379471	GO:0030150|protein import into mitochondrial matrix|biological_process///GO:0005744|mitochondrial inner membrane presequence translocase complex|cellular_component///GO:0005515|protein binding|molecular_function///GO:0033617|mitochondrial respiratory chain complex IV assembly|biological_process///GO:0032981|mitochondrial respiratory chain complex I assembly|biological_process///GO:0005739|mitocho…			9.70546	3.32122	-1.54708	0.00455	0.0430441
ENSTGUG00000009178	ENSTGUT00000009564	100231126	FBXO15|F-box protein 15	chr2:97386833-97406131	GO:0005515|protein binding|molecular_function			3.5454	1.04712	-1.75952	0.0041	0.0398921
ENSTGUG00000009179	ENSTGUT00000009567	100231264	|pyruvate dehydrogenase (lipoamide) beta	chr12:12476300-12480810	GO:0006086|acetyl-CoA biosynthetic process from pyruvate|biological_process///GO:0004739|pyruvate dehydrogenase (acetyl-transferring) activity|molecular_function///GO:0003824|catalytic activity|molecular_function///GO:0008152|metabolic process|biological_process///GO:0055114|oxidation-reduction process|biological_process			17.9532	9.62523	-0.899349	0.0371	0.187914
ENSTGUG00000009182	ENSTGUT00000009582	100219701///100223136	|von Willebrand factor A domain-containing protein 9-like///|von Willebrand factor A domain containing 9	chr10:18697726-18706330				51.6006	31.4925	-0.712379	0.0393	0.194044
ENSTGUG00000009186	ENSTGUT00000009735		ABCC2|	chr6:21159438-21177018	GO:0042626|ATPase activity, coupled to transmembrane movement of substances|molecular_function///GO:0016887|ATPase activity|molecular_function///GO:0005215|transporter activity|molecular_function///GO:0016021|integral component of membrane|cellular_component///GO:0055085|transmembrane transport|biological_process///GO:0008152|metabolic process|biological_process///GO:0006810|transport|biological_…			4.44391	0.331141	-3.74631	5e-05	0.00109134
ENSTGUG00000009192	ENSTGUT00000009632	100228411	ACOX2|acyl-CoA oxidase 2, branched chain	chr12:12496211-12512594	GO:0006635|fatty acid beta-oxidation|biological_process///GO:0003997|acyl-CoA oxidase activity|molecular_function///GO:0005777|peroxisome|cellular_component///GO:0016627|oxidoreductase activity, acting on the CH-CH group of donors|molecular_function///GO:0003995|acyl-CoA dehydrogenase activity|molecular_function///GO:0006631|fatty acid metabolic process|biological_process///GO:0050660|flavin aden…			78.1404	17.1931	-2.18424	0.0001	0.0019824
ENSTGUG00000009224	ENSTGUT00000009617	100227392	|epoxide hydrolase 1-like	chr3:37073765-37083060	GO:0033961|cis-stilbene-oxide hydrolase activity|molecular_function///GO:0003824|catalytic activity|molecular_function///GO:0008152|metabolic process|biological_process			364.656	106.813	-1.77145	0.00635	0.0546069
ENSTGUG00000009238	ENSTGUT00000009619	100224586	TOB1|transducer of ERBB2, 1	chr18:9543823-9544795	GO:0008285|negative regulation of cell proliferation|biological_process///GO:0017148|negative regulation of translation|biological_process///GO:0005515|protein binding|molecular_function///GO:0030014|CCR4-NOT complex|cellular_component///GO:0060213|positive regulation of nuclear-transcribed mRNA poly(A) tail shortening|biological_process///GO:1900153|positive regulation of nuclear-transcribed mRN…			218.592	100.766	-1.11723	0.0016	0.0195359
ENSTGUG00000009240	ENSTGUT00000009649			chr3:37090556-37099890				186.487	4.93999	-5.23842	5e-05	0.00109134
ENSTGUG00000009248	ENSTGUT00000009629	100217647	SMCO3|chromosome 1A open reading frame, human C12orf69	chr1A:47420740-47421418	GO:0005515|protein binding|molecular_function			2.77748	0.81616	-1.76685	0.02625	0.148759
ENSTGUG00000009251	ENSTGUT00000009635	100222656	FAM107A|family with sequence similarity 107, member A	chr12:12519736-12532544	GO:0005634|nucleus|cellular_component///GO:0001558|regulation of cell growth|biological_process///GO:0005515|protein binding|molecular_function///GO:0043005|neuron projection|cellular_component			5.42792	0.367002	-3.88654	0.00785	0.0637271
ENSTGUG00000009252	ENSTGUT00000009633	100221081	MB21D2|Mab-21 domain containing 2	chr9:15029215-15087899	GO:0032403|protein complex binding|molecular_function			19.0988	6.00579	-1.66906	0.0002	0.00360681
ENSTGUG00000009254	ENSTGUT00000009673	100226082	|acyl-coenzyme A synthetase ACSM3, mitochondrial-like	chr14:15629215-15820023	GO:0003824|catalytic activity|molecular_function///GO:0008152|metabolic process|biological_process			13.2695	0.510792	-4.69924	0.0302	0.163779
ENSTGUG00000009280	ENSTGUT00000009717			chr12:13785208-13876051	GO:0005515|protein binding|molecular_function///GO:0035335|peptidyl-tyrosine dephosphorylation|biological_process///GO:0016791|phosphatase activity|molecular_function///GO:0006470|protein dephosphorylation|biological_process///GO:0004725|protein tyrosine phosphatase activity|molecular_function///GO:0016311|dephosphorylation|biological_process///GO:0016787|hydrolase activity|molecular_function			16.0201	3.71886	-2.10695	0.00015	0.00283554
ENSTGUG00000009281	ENSTGUT00000009756		CDH8|	chr11:17141696-17282516	GO:0007156|homophilic cell adhesion via plasma membrane adhesion molecules|biological_process///GO:0007155|cell adhesion|biological_process///GO:0005509|calcium ion binding|molecular_function///GO:0016021|integral component of membrane|cellular_component///GO:0016020|membrane|cellular_component///GO:0005886|plasma membrane|cellular_component///GO:0007268|synaptic transmission|biological_process//…			1.48329	0.536316	-1.46765	0.03075	0.165406
ENSTGUG00000009311	ENSTGUT00000009697	100226365	HIST2H2AA4|histone H2A.J-like	chr1A:47484817-47485225	GO:0046982|protein heterodimerization activity|molecular_function///GO:0005694|chromosome|cellular_component///GO:0000786|nucleosome|cellular_component///GO:0043565|sequence-specific DNA binding|molecular_function///GO:0003677|DNA binding|molecular_function///GO:0005622|intracellular|cellular_component///GO:0005634|nucleus|cellular_component///GO:0070062|extracellular exosome|cellular_component			94.4117	50.5914	-0.900074	0.03635	0.185804
ENSTGUG00000009316	ENSTGUT00000009722		ZNF385B|	chr7:18384583-18536778	GO:0008270|zinc ion binding|molecular_function///GO:0046872|metal ion binding|molecular_function///GO:0003676|nucleic acid binding|molecular_function///GO:0005634|nucleus|cellular_component///GO:0002039|p53 binding|molecular_function///GO:0072332|intrinsic apoptotic signaling pathway by p53 class mediator|biological_process			20.8749	8.36515	-1.3193	0.00125	0.01602
ENSTGUG00000009345	ENSTGUT00000009762	100224069	P3H2|leprecan-like 1	chr9:15920437-15936052	GO:0031418|L-ascorbic acid binding|molecular_function///GO:0016706|oxidoreductase activity, acting on paired donors, with incorporation or reduction of molecular oxygen, 2-oxoglutarate as one donor, and incorporation of one atom each of oxygen into both donors|molecular_function///GO:0016705|oxidoreductase activity, acting on paired donors, with incorporation or reduction of molecular oxygen|mole…			4.63199	1.97932	-1.22663	0.01855	0.116333
ENSTGUG00000009375	ENSTGUT00000009788	100229146	|rhophilin, Rho GTPase binding protein 2	chr11:18250360-18269600	GO:0005515|protein binding|molecular_function///GO:0007165|signal transduction|biological_process			22.0827	5.33203	-2.05016	0.0001	0.0019824
ENSTGUG00000009418	ENSTGUT00000009814		GOT1|	chr6:21241197-21243889	GO:0080130|L-phenylalanine:2-oxoglutarate aminotransferase activity|molecular_function///GO:0004069|L-aspartate:2-oxoglutarate aminotransferase activity|molecular_function///GO:0008483|transaminase activity|molecular_function///GO:0006520|cellular amino acid metabolic process|biological_process///GO:0030170|pyridoxal phosphate binding|molecular_function///GO:0009058|biosynthetic process|biologica…			367.097	88.3016	-2.05565	0.0001	0.0019824
ENSTGUG00000009419	ENSTGUT00000009809	100221479	|heme binding protein 1	chr1A:47649597-47653020				313.435	131.07	-1.25782	0.00225	0.0255838
ENSTGUG00000009427	ENSTGUT00000009839	100228430	|carbonic anhydrase X	chr18:9768710-9888958				20.1553	10.673	-0.917191	0.0312	0.167063
ENSTGUG00000009433	ENSTGUT00000009859	100231782	|mannan-binding lectin serine peptidase 1 (C4/C2 activating component of Ra-reactive factor)	chr9:16898315-16920614	GO:0005515|protein binding|molecular_function///GO:0006956|complement activation|biological_process///GO:0005576|extracellular region|cellular_component///GO:0004252|serine-type endopeptidase activity|molecular_function///GO:0008233|peptidase activity|molecular_function///GO:0006508|proteolysis|biological_process///GO:0005509|calcium ion binding|molecular_function///GO:0016787|hydrolase activity|…			6.66756	1.77712	-1.90762	0.00405	0.0394782
ENSTGUG00000009443	ENSTGUT00000009836		MC5R|	chr2:101920998-101921856	GO:0004977|melanocortin receptor activity|molecular_function///GO:0004930|G-protein coupled receptor activity|molecular_function///GO:0004871|signal transducer activity|molecular_function///GO:0007165|signal transduction|biological_process///GO:0007186|G-protein coupled receptor signaling pathway|biological_process///GO:0016021|integral component of membrane|cellular_component///GO:0016020|membra…			17.0529	5.79308	-1.55762	0.00805	0.0648533
ENSTGUG00000009445	ENSTGUT00000009877	100227949	ACOT11|acyl-CoA thioesterase 11	chr8:22914729-22922838	GO:0008289|lipid binding|molecular_function///GO:0070062|extracellular exosome|cellular_component///GO:0009409|response to cold|biological_process///GO:0009266|response to temperature stimulus|biological_process			41.4678	15.3211	-1.43647	5e-05	0.00109134
ENSTGUG00000009499	ENSTGUT00000009899		SLC51A|	chr9:16975382-16977446	GO:0005886|plasma membrane|cellular_component///GO:0005215|transporter activity|molecular_function///GO:0006810|transport|biological_process///GO:0016021|integral component of membrane|cellular_component///GO:0043234|protein complex|cellular_component///GO:0046982|protein heterodimerization activity|molecular_function///GO:0005515|protein binding|molecular_function///GO:0005789|endoplasmic reticu…			131.78	22.8824	-2.52582	5e-05	0.00109134
ENSTGUG00000009501	ENSTGUT00000009955		PDE1A|	chr7:19362030-19397622	GO:0008081|phosphoric diester hydrolase activity|molecular_function///GO:0004114|3',5'-cyclic-nucleotide phosphodiesterase activity|molecular_function///GO:0007165|signal transduction|biological_process///GO:0046872|metal ion binding|molecular_function///GO:0016787|hydrolase activity|molecular_function///GO:0008152|metabolic process|biological_process			3.92633	1.70377	-1.20445	0.0236	0.137875
ENSTGUG00000009527	ENSTGUT00000009921	100190041	C15orf61|uncharacterized LOC100190041	chr10:19692363-19695202				4.97898	1.75786	-1.50203	0.01275	0.0895036
ENSTGUG00000009542	ENSTGUT00000009964	100227239	KIAA0355|KIAA0355 ortholog	chr11:19382654-19409968				23.9157	13.7691	-0.796525	0.0378	0.189735
ENSTGUG00000009563	ENSTGUT00000009958	100229899	CCR6|chemokine (C-C motif) receptor 6	chr3:40215768-40216791	GO:0016493|C-C chemokine receptor activity|molecular_function///GO:0042119|neutrophil activation|biological_process///GO:0070098|chemokine-mediated signaling pathway|biological_process///GO:0016494|C-X-C chemokine receptor activity|molecular_function///GO:0006935|chemotaxis|biological_process///GO:0004950|chemokine receptor activity|molecular_function///GO:0004930|G-protein coupled receptor activ…			10.1038	4.81035	-1.07069	0.039	0.193284
ENSTGUG00000009567	ENSTGUT00000009969	100224203	UNC93A|protein unc-93 homolog A-like	chr3:40270950-40289579	GO:0005886|plasma membrane|cellular_component			2.44832	0.372509	-2.71644	0.0018	0.0214581
ENSTGUG00000009572	ENSTGUT00000009988	100231122	GPI|glucose-6-phosphate isomerase	chr11:19459479-19491917	GO:0004347|glucose-6-phosphate isomerase activity|molecular_function///GO:0006096|glycolytic process|biological_process///GO:0006094|gluconeogenesis|biological_process///GO:0016853|isomerase activity|molecular_function///GO:0005737|cytoplasm|cellular_component///GO:0005654|nucleoplasm|cellular_component///GO:0005886|plasma membrane|cellular_component///GO:0016020|membrane|cellular_component///GO:…			371.636	185.86	-0.999676	0.02845	0.157352
ENSTGUG00000009578	ENSTGUT00000010036	100227101	MLLT4|myeloid/lymphoid or mixed-lineage leukemia (trithorax homolog, Drosophila); translocated to, 4	chr3:40484219-40598138	GO:0005515|protein binding|molecular_function///GO:0007165|signal transduction|biological_process///GO:0034334|adherens junction maintenance|biological_process///GO:0060563|neuroepithelial cell differentiation|biological_process///GO:0021537|telencephalon development|biological_process///GO:0060019|radial glial cell differentiation|biological_process///GO:0050839|cell adhesion molecule binding|mo…			7.72472	3.88655	-0.990992	0.00775	0.0632548
ENSTGUG00000009598	ENSTGUT00000010012	100225119	C8A|complement component 8, alpha polypeptide	chr8:23595642-23613073	GO:0005515|protein binding|molecular_function///GO:0005579|membrane attack complex|cellular_component///GO:0006955|immune response|biological_process///GO:0006956|complement activation|biological_process///GO:0072562|blood microparticle|cellular_component///GO:0070062|extracellular exosome|cellular_component			27.2194	1.97038	-3.78809	5e-05	0.00109134
ENSTGUG00000009616	ENSTGUT00000010023	100227596	MORN4|MORN repeat containing 4	chr6:21492878-21493667	GO:0005515|protein binding|molecular_function			44.4565	17.4079	-1.35265	0.00285	0.0304134
ENSTGUG00000009617	ENSTGUT00000010039	100222207	C8B|complement component 8, beta polypeptide	chr8:23619429-23644926	GO:0005515|protein binding|molecular_function///GO:0005579|membrane attack complex|cellular_component///GO:0006955|immune response|biological_process///GO:0070062|extracellular exosome|cellular_component///GO:1903561|extracellular vesicle|cellular_component			82.6132	3.18569	-4.6967	5e-05	0.00109134
ENSTGUG00000009624	ENSTGUT00000010035		HOGA1|	chr6:21495097-21497938	GO:0016829|lyase activity|molecular_function///GO:0003824|catalytic activity|molecular_function///GO:0005739|mitochondrion|cellular_component///GO:0008152|metabolic process|biological_process///GO:0070062|extracellular exosome|cellular_component///GO:0042803|protein homodimerization activity|molecular_function///GO:0019470|4-hydroxyproline catabolic process|biological_process///GO:0046487|glyoxyl…			12.5362	0.190347	-6.04133	0.034	0.178004
ENSTGUG00000009625	ENSTGUT00000010040	100232403	LCORL|ligand dependent nuclear receptor corepressor-like	chr4:55198953-55251280	GO:0003677|DNA binding|molecular_function///GO:0005515|protein binding|molecular_function///GO:0006357|regulation of transcription from RNA polymerase II promoter|biological_process///GO:0006366|transcription from RNA polymerase II promoter|biological_process			19.181	10.9454	-0.809351	0.04265	0.204388
ENSTGUG00000009626	ENSTGUT00000010080	100228259///100225383	|fatty acyl-CoA hydrolase precursor, medium chain-like	chr11:19676586-19684342	GO:0016787|hydrolase activity|molecular_function///GO:0008152|metabolic process|biological_process			206.782	67.2027	-1.62152	0.00165	0.019894
ENSTGUG00000009630	ENSTGUT00000010044	100228408	|monocarboxylate transporter 2-like	chr12:15741264-15767232	GO:0015718|monocarboxylic acid transport|biological_process///GO:0008028|monocarboxylic acid transmembrane transporter activity|molecular_function///GO:0016021|integral component of membrane|cellular_component///GO:0055085|transmembrane transport|biological_process			14.7128	0.464366	-4.98567	5e-05	0.00109134
ENSTGUG00000009635	ENSTGUT00000010046		KIF25|	chr3:40605847-40647971	GO:0007018|microtubule-based movement|biological_process///GO:0005871|kinesin complex|cellular_component///GO:0003777|microtubule motor activity|molecular_function///GO:0005874|microtubule|cellular_component///GO:0008017|microtubule binding|molecular_function///GO:0008152|metabolic process|biological_process///GO:0005524|ATP binding|molecular_function///GO:0000166|nucleotide binding|molecular_fun…			2.48068	0.979633	-1.34042	0.0261	0.148306
ENSTGUG00000009644	ENSTGUT00000010079	100220748	IDH1|isocitrate dehydrogenase 1 (NADP+), soluble	chr7:19638834-19651835	GO:0006102|isocitrate metabolic process|biological_process///GO:0004450|isocitrate dehydrogenase (NADP+) activity|molecular_function///GO:0006099|tricarboxylic acid cycle|biological_process///GO:0051287|NAD binding|molecular_function///GO:0016616|oxidoreductase activity, acting on the CH-OH group of donors, NAD or NADP as acceptor|molecular_function///GO:0000287|magnesium ion binding|molecular_fu…			95.2107	32.516	-1.54998	0.0001	0.0019824
ENSTGUG00000009646	ENSTGUT00000010056		FRMD1|	chr3:40665156-40692995	GO:0005856|cytoskeleton|cellular_component			2.26419	0.700593	-1.69235	0.00615	0.0536276
ENSTGUG00000009653	ENSTGUT00000010059			chr2:102664601-102671320	GO:0006915|apoptotic process|biological_process///GO:0005622|intracellular|cellular_component			919.859	62.7001	-3.87487	0.0002	0.00360681
ENSTGUG00000009654	ENSTGUT00000010064		SERHL2|	chr1A:48572302-48575990	GO:0005739|mitochondrion|cellular_component///GO:0016023|cytoplasmic membrane-bounded vesicle|cellular_component			43.1924	18.6609	-1.21076	0.0079	0.0640348
ENSTGUG00000009665	ENSTGUT00000010068		NFAM1|	chr1A:48624401-48628319	GO:0016021|integral component of membrane|cellular_component///GO:0005622|intracellular|cellular_component///GO:0035556|intracellular signal transduction|biological_process///GO:0007165|signal transduction|biological_process///GO:0004888|transmembrane signaling receptor activity|molecular_function///GO:0051091|positive regulation of sequence-specific DNA binding transcription factor activity|biol…			210.435	91.1131	-1.20765	0.00085	0.0117622
ENSTGUG00000009666	ENSTGUT00000010097		SULT1C3|	chr1:27409747-27415463	GO:0008146|sulfotransferase activity|molecular_function///GO:0016740|transferase activity|molecular_function///GO:0004062|aryl sulfotransferase activity|molecular_function///GO:0006790|sulfur compound metabolic process|biological_process///GO:0005737|cytoplasm|cellular_component///GO:0004027|alcohol sulfotransferase activity|molecular_function			59.9898	2.40638	-4.63978	5e-05	0.00109134
ENSTGUG00000009673	ENSTGUT00000010104	100229483	HNF1A|HNF1 homeobox A	chr15:11172671-11186993	GO:0045893|positive regulation of transcription, DNA-templated|biological_process///GO:0003677|DNA binding|molecular_function///GO:0005654|nucleoplasm|cellular_component///GO:0005634|nucleus|cellular_component///GO:0005737|cytoplasm|cellular_component///GO:0003700|transcription factor activity, sequence-specific DNA binding|molecular_function///GO:0006355|regulation of transcription, DNA-template…			9.61939	0.574735	-4.06498	5e-05	0.00109134
ENSTGUG00000009674	ENSTGUT00000010102			chr1A:48805732-48811820	GO:0016712|oxidoreductase activity, acting on paired donors, with incorporation or reduction of molecular oxygen, reduced flavin or flavoprotein as one donor, and incorporation of one atom of oxygen|molecular_function///GO:0016705|oxidoreductase activity, acting on paired donors, with incorporation or reduction of molecular oxygen|molecular_function///GO:0004497|monooxygenase activity|molecular_f…			166.141	15.369	-3.43431	5e-05	0.00109134
ENSTGUG00000009675	ENSTGUT00000010084			chr3:40921967-40925278	GO:0008146|sulfotransferase activity|molecular_function///GO:0016740|transferase activity|molecular_function///GO:0008152|metabolic process|biological_process			96.0278	3.40295	-4.81859	5e-05	0.00109134
ENSTGUG00000009678	ENSTGUT00000010083			chr11:19707903-19712022				148.021	5.52037	-4.74489	5e-05	0.00109134
ENSTGUG00000009682	ENSTGUT00000010108	100224213	SMOC2|SPARC related modular calcium binding 2	chr3:40960153-41093121	GO:0005515|protein binding|molecular_function///GO:0005578|proteinaceous extracellular matrix|cellular_component///GO:0007165|signal transduction|biological_process///GO:0005509|calcium ion binding|molecular_function///GO:0010811|positive regulation of cell-substrate adhesion|biological_process///GO:0005539|glycosaminoglycan binding|molecular_function///GO:0005614|interstitial matrix|cellular_com…			19.3663	2.66009	-2.86401	5e-05	0.00109134
ENSTGUG00000009687	ENSTGUT00000010112	100220845	QDPR|quinoid dihydropteridine reductase	chr4:55383766-55394644	GO:0008152|metabolic process|biological_process///GO:0055114|oxidation-reduction process|biological_process///GO:0016491|oxidoreductase activity|molecular_function///GO:0005737|cytoplasm|cellular_component///GO:0070062|extracellular exosome|cellular_component///GO:0004155|6,7-dihydropteridine reductase activity|molecular_function///GO:0005739|mitochondrion|cellular_component			291.973	75.4001	-1.9532	5e-05	0.00109134
ENSTGUG00000009688	ENSTGUT00000010093			chr2:102723381-102730954	GO:0060271|cilium morphogenesis|biological_process///GO:0005813|centrosome|cellular_component///GO:0005634|nucleus|cellular_component			14.7901	7.47019	-0.985416	0.032	0.170142
ENSTGUG00000009695	ENSTGUT00000010103	100227097	FGGY|FGGY carbohydrate kinase domain containing	chr8:24407013-24498750	GO:0016773|phosphotransferase activity, alcohol group as acceptor|molecular_function///GO:0005975|carbohydrate metabolic process|biological_process///GO:0070050|neuron cellular homeostasis|biological_process			31.846	10.9824	-1.53592	0.00025	0.00433142
ENSTGUG00000009701	ENSTGUT00000010114///ENSTGUT00000010115		C12orf43|	chr15:11189747-11192477				27.5218	12.1824	-1.17578	0.0345	0.179821
ENSTGUG00000009705	ENSTGUT00000010138	100221289	THBS2|thrombospondin 2	chr3:41356644-41384975	GO:0005515|protein binding|molecular_function///GO:0016525|negative regulation of angiogenesis|biological_process///GO:0031012|extracellular matrix|cellular_component///GO:0008201|heparin binding|molecular_function///GO:0005576|extracellular region|cellular_component///GO:0007155|cell adhesion|biological_process///GO:0005509|calcium ion binding|molecular_function///GO:0031091|platelet alpha granu…			2.8866	0.574395	-2.32926	0.0001	0.0019824
ENSTGUG00000009706	ENSTGUT00000010124	100219624	CA7|carbonic anhydrase VII	chr11:19863663-19871498	GO:0004089|carbonate dehydratase activity|molecular_function///GO:0006730|one-carbon metabolic process|biological_process///GO:0008270|zinc ion binding|molecular_function///GO:0046872|metal ion binding|molecular_function///GO:2001225|regulation of chloride transport|biological_process///GO:0032849|positive regulation of cellular pH reduction|biological_process///GO:0032230|positive regulation of …			3.55668	0.448488	-2.98739	0.0053	0.0481182
ENSTGUG00000009708	ENSTGUT00000010125	100217998	LDB2|LIM domain binding 2	chr4:55574116-55787115	GO:0030274|LIM domain binding|molecular_function///GO:0000989|transcription factor activity, transcription factor binding|molecular_function///GO:0003712|transcription cofactor activity|molecular_function///GO:0006357|regulation of transcription from RNA polymerase II promoter|biological_process///GO:0005634|nucleus|cellular_component///GO:0044089|positive regulation of cellular component biogene…			34.1051	9.47498	-1.84779	5e-05	0.00109134
ENSTGUG00000009744	ENSTGUT00000010164	100230506	TSPAN4|tetraspanin 4	chr5:15183210-15254210	GO:0005515|protein binding|molecular_function///GO:0016021|integral component of membrane|cellular_component///GO:0016020|membrane|cellular_component///GO:0005886|plasma membrane|cellular_component///GO:0005925|focal adhesion|cellular_component///GO:0006461|protein complex assembly|biological_process///GO:0003823|antigen binding|molecular_function///GO:0031982|vesicle|cellular_component///GO:0005…			180.524	106.983	-0.754805	0.02885	0.158653
ENSTGUG00000009745	ENSTGUT00000010179	100221182	NFIA|nuclear factor I/A	chr8:24945851-25164582	GO:0006260|DNA replication|biological_process///GO:0006351|transcription, DNA-templated|biological_process///GO:0003677|DNA binding|molecular_function///GO:0005622|intracellular|cellular_component///GO:0005634|nucleus|cellular_component///GO:0005654|nucleoplasm|cellular_component///GO:0008134|transcription factor binding|molecular_function///GO:0045944|positive regulation of transcription from RN…			52.8041	30.1433	-0.808812	0.027	0.151549
ENSTGUG00000009758	ENSTGUT00000010174		APCDD1|	chr2:103709207-103732880	GO:0043615|astrocyte cell migration|biological_process///GO:0005887|integral component of plasma membrane|cellular_component///GO:0030178|negative regulation of Wnt signaling pathway|biological_process///GO:0017147|Wnt-protein binding|molecular_function			3.18656	1.34855	-1.24059	0.02015	0.123442
ENSTGUG00000009763	ENSTGUT00000010173	100218041	|fibroblast growth factor binding protein 1	chr4:56018023-56018713				15.8198	4.64214	-1.76887	0.0149	0.10002
ENSTGUG00000009771	ENSTGUT00000010187	100218433	TM2D1|TM2 domain containing 1	chr8:25217025-25230050	GO:0097190|apoptotic signaling pathway|biological_process///GO:0001540|beta-amyloid binding|molecular_function///GO:0004930|G-protein coupled receptor activity|molecular_function///GO:0007186|G-protein coupled receptor signaling pathway|biological_process///GO:0005887|integral component of plasma membrane|cellular_component///GO:0005654|nucleoplasm|cellular_component			79.6599	43.6582	-0.867599	0.0122	0.0863297
ENSTGUG00000009813	ENSTGUT00000010254	100222426	CDH5|cadherin 5, type 2 (vascular endothelium)	chr11:20167785-20179526	GO:0001955|blood vessel maturation|biological_process///GO:0007156|homophilic cell adhesion via plasma membrane adhesion molecules|biological_process///GO:0007155|cell adhesion|biological_process///GO:0005509|calcium ion binding|molecular_function///GO:2000114|regulation of establishment of cell polarity|biological_process///GO:0019903|protein phosphatase binding|molecular_function///GO:0005923|b…			73.9568	30.0793	-1.29791	0.0003	0.005025
ENSTGUG00000009819	ENSTGUT00000010232	100227634	|C1q and tumor necrosis factor related protein 7	chr4:56198023-56199614	GO:0005515|protein binding|molecular_function///GO:0005581|collagen trimer|cellular_component///GO:0005576|extracellular region|cellular_component			9.31978	0.784745	-3.57	0.0009	0.0122776
ENSTGUG00000009825	ENSTGUT00000010247			chr9:17766164-17769100	GO:0004035|alkaline phosphatase activity|molecular_function///GO:0016791|phosphatase activity|molecular_function///GO:0016311|dephosphorylation|biological_process///GO:0003824|catalytic activity|molecular_function///GO:0016787|hydrolase activity|molecular_function///GO:0008152|metabolic process|biological_process			1.45673	0.199968	-2.86489	0.03035	0.164256
ENSTGUG00000009849	ENSTGUT00000010321	100219561	CDH11|cadherin 11, type 2, OB-cadherin (osteoblast)	chr11:20919975-20944825	GO:0007156|homophilic cell adhesion via plasma membrane adhesion molecules|biological_process///GO:0007155|cell adhesion|biological_process///GO:0005509|calcium ion binding|molecular_function///GO:0016021|integral component of membrane|cellular_component///GO:0070062|extracellular exosome|cellular_component///GO:0016020|membrane|cellular_component///GO:0005886|plasma membrane|cellular_component//…			34.5027	14.5468	-1.24601	0.00185	0.0219799
ENSTGUG00000009853	ENSTGUT00000010283	100224739	RAB28|RAB28, member RAS oncogene family	chr4:56927059-56997511	GO:0007165|signal transduction|biological_process///GO:0006913|nucleocytoplasmic transport|biological_process///GO:0006886|intracellular protein transport|biological_process///GO:0007264|small GTPase mediated signal transduction|biological_process///GO:0003924|GTPase activity|molecular_function///GO:0015031|protein transport|biological_process///GO:0005525|GTP binding|molecular_function///GO:0005…			49.5689	20.7991	-1.25291	0.00065	0.0095701
ENSTGUG00000009857	ENSTGUT00000010275///ENSTGUT00000010279	100231529	RASSF7|Ras association (RalGDS/AF-6) domain family (N-terminal) member 7	chr5:15910284-15914504	GO:0007165|signal transduction|biological_process///GO:0005515|protein binding|molecular_function			9.10193	2.19014	-2.05515	0.00105	0.0140168
ENSTGUG00000009858	ENSTGUT00000010297	100190350	NDUFV2|NADH dehydrogenase flavoprotein 2-like	chr2:104101015-104113145	GO:0051537|2 iron, 2 sulfur cluster binding|molecular_function///GO:0051536|iron-sulfur cluster binding|molecular_function///GO:0046872|metal ion binding|molecular_function///GO:0055114|oxidation-reduction process|biological_process///GO:0016491|oxidoreductase activity|molecular_function///GO:0043209|myelin sheath|cellular_component///GO:0005739|mitochondrion|cellular_component///GO:0007399|nervo…			324.937	196.225	-0.727655	0.0472	0.218383
ENSTGUG00000009881	ENSTGUT00000010308	100220817	|interleukin 1 receptor, type I	chr1:29821832-29836830	GO:0005515|protein binding|molecular_function///GO:0070498|interleukin-1-mediated signaling pathway|biological_process///GO:0004909|interleukin-1, Type I, activating receptor activity|molecular_function///GO:0004908|interleukin-1 receptor activity|molecular_function///GO:0019221|cytokine-mediated signaling pathway|biological_process///GO:0007165|signal transduction|biological_process			67.6341	33.1404	-1.02916	0.02355	0.137735
ENSTGUG00000009882	ENSTGUT00000010327	100226004	ECEL1|endothelin converting enzyme-like 1	chr9:17779878-17786515	GO:0004222|metalloendopeptidase activity|molecular_function///GO:0008237|metallopeptidase activity|molecular_function///GO:0006508|proteolysis|biological_process///GO:0007218|neuropeptide signaling pathway|biological_process///GO:0003016|respiratory system process|biological_process			6.33136	2.51612	-1.33132	0.01905	0.118905
ENSTGUG00000009884	ENSTGUT00000010314	100231151	PMM1|phosphomannomutase 1	chr1A:49038671-49047011	GO:0019307|mannose biosynthetic process|biological_process///GO:0004615|phosphomannomutase activity|molecular_function///GO:0009298|GDP-mannose biosynthetic process|biological_process///GO:0016853|isomerase activity|molecular_function///GO:0005737|cytoplasm|cellular_component///GO:0003824|catalytic activity|molecular_function///GO:0008152|metabolic process|biological_process///GO:0005515|protein …			16.7437	5.25173	-1.67276	0.00215	0.0246319
ENSTGUG00000009891	ENSTGUT00000010325	100222762	|solute carrier family 2 (facilitated glucose transporter), member 9	chr4:57924896-58006637	GO:0022891|substrate-specific transmembrane transporter activity|molecular_function///GO:0022857|transmembrane transporter activity|molecular_function///GO:0005215|transporter activity|molecular_function///GO:0016021|integral component of membrane|cellular_component///GO:0055085|transmembrane transport|biological_process///GO:0006810|transport|biological_process///GO:0016020|membrane|cellular_com…			4.2101	0.999564	-2.07448	0.0004	0.00633892
ENSTGUG00000009917	ENSTGUT00000010362	100222163	|phosphoglucomutase 1	chr8:25832061-25855324	GO:0071704|organic substance metabolic process|biological_process///GO:0016868|intramolecular transferase activity, phosphotransferases|molecular_function///GO:0000287|magnesium ion binding|molecular_function///GO:0046872|metal ion binding|molecular_function///GO:0005975|carbohydrate metabolic process|biological_process			137.47	48.8497	-1.4927	5e-05	0.00109134
ENSTGUG00000009946	ENSTGUT00000010389	100226279	ZC3H7B|zinc finger CCCH-type containing 7B	chr1A:49173906-49212340	GO:0005515|protein binding|molecular_function///GO:0046872|metal ion binding|molecular_function///GO:0044822|poly(A) RNA binding|molecular_function			66.4409	38.2354	-0.79716	0.03075	0.165406
ENSTGUG00000009957	ENSTGUT00000010384	100226022	AGT|angiotensinogen (serpin peptidase inhibitor, clade A, member 8)	chr3:42299535-42304075	GO:0003081|regulation of systemic arterial blood pressure by renin-angiotensin|biological_process///GO:0005615|extracellular space|cellular_component///GO:0007186|G-protein coupled receptor signaling pathway|biological_process///GO:0045893|positive regulation of transcription, DNA-templated|biological_process///GO:0008217|regulation of blood pressure|biological_process///GO:0061098|positive regul…			331.02	12.9571	-4.6751	5e-05	0.00109134
ENSTGUG00000009964	ENSTGUT00000010394		ARHGAP28|	chr2:105119225-105150047	GO:0007165|signal transduction|biological_process///GO:0005654|nucleoplasm|cellular_component///GO:0030054|cell junction|cellular_component			17.1638	9.69367	-0.824257	0.03945	0.194512
ENSTGUG00000009984	ENSTGUT00000010405	100227663	GNAZ|guanine nucleotide binding protein (G protein), alpha z polypeptide	chr15:11545136-11617949	GO:0007188|adenylate cyclase-modulating G-protein coupled receptor signaling pathway|biological_process///GO:0031683|G-protein beta/gamma-subunit complex binding|molecular_function///GO:0019001|guanyl nucleotide binding|molecular_function///GO:0004871|signal transducer activity|molecular_function///GO:0007165|signal transduction|biological_process///GO:0007186|G-protein coupled receptor signaling…			3.79465	1.34306	-1.49844	0.0191	0.119077
ENSTGUG00000010019	ENSTGUT00000010464	100230459	|sperm antigen with calponin homology and coiled-coil domains 1-like	chr15:11764821-11807204	GO:0005515|protein binding|molecular_function///GO:0046983|protein dimerization activity|molecular_function			9.45907	1.45826	-2.69745	5e-05	0.00109134
ENSTGUG00000010021	ENSTGUT00000010455	100227856	CAPN10|calpain 10	chr9:17928137-17939886	GO:0032869|cellular response to insulin stimulus|biological_process///GO:0004198|calcium-dependent cysteine-type endopeptidase activity|molecular_function///GO:0008234|cysteine-type peptidase activity|molecular_function///GO:0008233|peptidase activity|molecular_function///GO:0006508|proteolysis|biological_process///GO:0005622|intracellular|cellular_component///GO:0016787|hydrolase activity|molecu…			12.5359	6.88804	-0.863903	0.02685	0.151028
ENSTGUG00000010031	ENSTGUT00000010496		MYOM1|	chr2:106498416-106564062	GO:0005515|protein binding|molecular_function///GO:0042802|identical protein binding|molecular_function///GO:0098792|xenophagy|biological_process///GO:0098779|mitophagy in response to mitochondrial depolarization|biological_process///GO:0002230|positive regulation of defense response to virus by host|biological_process///GO:0030017|sarcomere|cellular_component///GO:0006936|muscle contraction|biol…			2.06667	0.98866	-1.06376	0.0169	0.109421
ENSTGUG00000010045	ENSTGUT00000010481	100231376	WFS1|Wolfram syndrome 1 (wolframin)	chr4:59138807-59151583	GO:0055074|calcium ion homeostasis|biological_process///GO:0005783|endoplasmic reticulum|cellular_component///GO:0031625|ubiquitin protein ligase binding|molecular_function///GO:0007605|sensory perception of sound|biological_process///GO:0000122|negative regulation of transcription from RNA polymerase II promoter|biological_process///GO:0030433|ER-associated ubiquitin-dependent protein catabolic …			20.9321	10.293	-1.02405	0.01	0.0755603
ENSTGUG00000010048	ENSTGUT00000010521	100224018	|ATP-binding cassette, sub-family C (CFTR/MRP), member 5	chr9:17968903-18017449	GO:0015711|organic anion transport|biological_process///GO:0008514|organic anion transmembrane transporter activity|molecular_function///GO:0042626|ATPase activity, coupled to transmembrane movement of substances|molecular_function///GO:0016887|ATPase activity|molecular_function///GO:0016021|integral component of membrane|cellular_component///GO:0055085|transmembrane transport|biological_process/…			18.2376	8.74043	-1.06114	0.006	0.052798
ENSTGUG00000010054	ENSTGUT00000010495	100224765	UPB1|ureidopropionase, beta	chr15:11870196-11882834	GO:0006807|nitrogen compound metabolic process|biological_process///GO:0016810|hydrolase activity, acting on carbon-nitrogen (but not peptide) bonds|molecular_function///GO:0070062|extracellular exosome|cellular_component///GO:0003837|beta-ureidopropionase activity|molecular_function			119.225	14.049	-3.08515	5e-05	0.00109134
ENSTGUG00000010062	ENSTGUT00000010490		FZD5|	chr7:21383281-21384847	GO:0005515|protein binding|molecular_function///GO:0007166|cell surface receptor signaling pathway|biological_process///GO:0004888|transmembrane signaling receptor activity|molecular_function///GO:0007275|multicellular organismal development|biological_process///GO:0016020|membrane|cellular_component///GO:0031625|ubiquitin protein ligase binding|molecular_function///GO:0045944|positive regulation…			2.36515	0.0932232	-4.6651	0.0399	0.195819
ENSTGUG00000010077	ENSTGUT00000010518	100232423	SEMA4G|sema domain, immunoglobulin domain (Ig), transmembrane domain (TM) and short cytoplasmic domain, (semaphorin) 4G	chr6:22521868-22528805	GO:0005515|protein binding|molecular_function///GO:0016020|membrane|cellular_component			12.0206	5.36769	-1.16314	0.0097	0.0742474
ENSTGUG00000010096	ENSTGUT00000010527		DISC1|	chr3:43204848-43385568	GO:0005515|protein binding|molecular_function///GO:0005739|mitochondrion|cellular_component///GO:0005813|centrosome|cellular_component///GO:0000226|microtubule cytoskeleton organization|biological_process///GO:0035058|nonmotile primary cilium assembly|biological_process///GO:0097546|ciliary base|cellular_component///GO:0030177|positive regulation of Wnt signaling pathway|biological_process///GO:0…			5.49501	2.46288	-1.15777	0.02515	0.144459
ENSTGUG00000010104	ENSTGUT00000010542	100228598	GGT5|gamma-glutamyltransferase 5-like	chr15:11969644-11984289	GO:0003840|gamma-glutamyltransferase activity|molecular_function///GO:0006749|glutathione metabolic process|biological_process///GO:0005886|plasma membrane|cellular_component///GO:0006954|inflammatory response|biological_process///GO:0019370|leukotriene biosynthetic process|biological_process			190.464	95.2952	-0.999044	0.0088	0.0691587
ENSTGUG00000010111	ENSTGUT00000010552	100220571	|adenylosuccinate lyase	chr1A:49665775-49682628	GO:0070626|(S)-2-(5-amino-1-(5-phospho-D-ribosyl)imidazole-4-carboxamido)succinate AMP-lyase (fumarate-forming) activity|molecular_function///GO:0009152|purine ribonucleotide biosynthetic process|biological_process///GO:0004018|N6-(1,2-dicarboxyethyl)AMP AMP-lyase (fumarate-forming) activity|molecular_function///GO:0044208|'de novo' AMP biosynthetic process|biological_process///GO:0006164|purine …			578.598	112.72	-2.35982	0.0158	0.104146
ENSTGUG00000010116	ENSTGUT00000010541	100222916	LDLRAD3|low density lipoprotein receptor class A domain containing 3	chr5:17396253-17463060	GO:0005515|protein binding|molecular_function///GO:0030054|cell junction|cellular_component///GO:0005886|plasma membrane|cellular_component///GO:0016020|membrane|cellular_component///GO:0006898|receptor-mediated endocytosis|biological_process///GO:0001540|beta-amyloid binding|molecular_function///GO:0070613|regulation of protein processing|biological_process			10.9593	3.92242	-1.48233	0.0052	0.0473321
ENSTGUG00000010143	ENSTGUT00000010620		PCNXL2|	chr3:43855594-43971713	GO:0016021|integral component of membrane|cellular_component			3.44096	0.877783	-1.97088	0.00045	0.00697467
ENSTGUG00000010150	ENSTGUT00000010585	100225028	ADCYAP1|glucagon family neuropeptides-like	chr2:107400821-107405076	GO:0046887|positive regulation of hormone secretion|biological_process///GO:0042756|drinking behavior|biological_process///GO:0040011|locomotion|biological_process///GO:0002118|aggressive behavior|biological_process///GO:0035176|social behavior|biological_process///GO:0005576|extracellular region|cellular_component///GO:0005179|hormone activity|molecular_function///GO:0005623|cell|cellular_compon…			81.9379	8.94411	-3.19552	5e-05	0.00109134
ENSTGUG00000010152	ENSTGUT00000010580		C11orf74|	chr5:17609827-17659159				62.573	32.2344	-0.95694	0.01	0.0755603
ENSTGUG00000010159	ENSTGUT00000010598	100222116	YES1|v-yes-1 Yamaguchi sarcoma viral oncogene homolog 1	chr2:107491639-107505566	GO:0005515|protein binding|molecular_function///GO:0004715|non-membrane spanning protein tyrosine kinase activity|molecular_function///GO:0018108|peptidyl-tyrosine phosphorylation|biological_process///GO:0004713|protein tyrosine kinase activity|molecular_function///GO:0016772|transferase activity, transferring phosphorus-containing groups|molecular_function///GO:0006468|protein phosphorylation|bi…			28.3102	16.2469	-0.80116	0.03325	0.175291
ENSTGUG00000010160	ENSTGUT00000010587			chr8:26741845-26741992	GO:0005576|extracellular region|cellular_component///GO:0005179|hormone activity|molecular_function			24.5161	0	-9.51031	0.0038	0.0375951
ENSTGUG00000010189	ENSTGUT00000010637	100219961	AFAP1|actin filament associated protein 1	chr4:60240234-60302148	GO:0051493|regulation of cytoskeleton organization|biological_process///GO:0009966|regulation of signal transduction|biological_process///GO:0005925|focal adhesion|cellular_component			31.0388	6.31886	-2.29634	5e-05	0.00109134
ENSTGUG00000010196	ENSTGUT00000010666	100225656	INPP4A|type I inositol 3,4-bisphosphate 4-phosphatase-like	chr1:31528137-31570414	GO:0005515|protein binding|molecular_function			64.0566	32.6073	-0.974153	0.0036	0.0359864
ENSTGUG00000010202	ENSTGUT00000010635	100232742	KCNK1|potassium channel, subfamily K, member 1	chr3:44150004-44175387	GO:0071805|potassium ion transmembrane transport|biological_process///GO:0005267|potassium channel activity|molecular_function///GO:0016021|integral component of membrane|cellular_component///GO:0035725|sodium ion transmembrane transport|biological_process///GO:0005887|integral component of plasma membrane|cellular_component///GO:0005272|sodium channel activity|molecular_function///GO:0022841|pot…			17.6902	5.81324	-1.60554	0.00435	0.0417868
ENSTGUG00000010211	ENSTGUT00000010663		ABLIM2|	chr4:60364835-60460400	GO:0007010|cytoskeleton organization|biological_process///GO:0003779|actin binding|molecular_function///GO:0008270|zinc ion binding|molecular_function///GO:0030036|actin cytoskeleton organization|biological_process///GO:0006351|transcription, DNA-templated|biological_process///GO:0046872|metal ion binding|molecular_function///GO:0015629|actin cytoskeleton|cellular_component			10.633	3.523	-1.59367	0.00675	0.0570731
ENSTGUG00000010219	ENSTGUT00000010652///ENSTGUT00000010656			chr6:22934486-22935862	GO:0016705|oxidoreductase activity, acting on paired donors, with incorporation or reduction of molecular oxygen|molecular_function///GO:0020037|heme binding|molecular_function///GO:0005506|iron ion binding|molecular_function///GO:0055114|oxidation-reduction process|biological_process			6.07392	0.835596	-2.86175	0.00495	0.0459252
ENSTGUG00000010233	ENSTGUT00000010672		AS3MT|	chr6:22941177-22943377	GO:0030791|arsenite methyltransferase activity|molecular_function///GO:0004719|protein-L-isoaspartate (D-aspartate) O-methyltransferase activity|molecular_function///GO:0006464|cellular protein modification process|biological_process///GO:0032259|methylation|biological_process///GO:0008168|methyltransferase activity|molecular_function///GO:0005829|cytosol|cellular_component///GO:0008152|metabolic…			34.4683	4.99981	-2.78532	5e-05	0.00109134
ENSTGUG00000010236	ENSTGUT00000010681	100218029	|SH3 domain and tetratricopeptide repeats 1	chr4:60526371-60544284	GO:0005515|protein binding|molecular_function			22.5184	9.06779	-1.31228	0.00075	0.0107874
ENSTGUG00000010262	ENSTGUT00000010710			chr4:60658501-60688840	GO:0006635|fatty acid beta-oxidation|biological_process///GO:0003997|acyl-CoA oxidase activity|molecular_function///GO:0005777|peroxisome|cellular_component///GO:0016627|oxidoreductase activity, acting on the CH-CH group of donors|molecular_function///GO:0003995|acyl-CoA dehydrogenase activity|molecular_function///GO:0006631|fatty acid metabolic process|biological_process///GO:0050660|flavin aden…			23.8376	13.0946	-0.864273	0.0171	0.110244
ENSTGUG00000010266	ENSTGUT00000010706	100232398	CTH|cystathionine gamma-lyase-like	chr8:26984159-26990906	GO:0030170|pyridoxal phosphate binding|molecular_function///GO:0009058|biosynthetic process|biological_process///GO:0003824|catalytic activity|molecular_function///GO:0008152|metabolic process|biological_process///GO:0005634|nucleus|cellular_component///GO:0005737|cytoplasm|cellular_component///GO:0005515|protein binding|molecular_function///GO:0070062|extracellular exosome|cellular_component///G…			315.314	63.0914	-2.32127	5e-05	0.00109134
ENSTGUG00000010294	ENSTGUT00000010730			chr2:108003559-108013661				6.42783	2.38876	-1.42807	0.0182	0.114887
ENSTGUG00000010295	ENSTGUT00000010736	100232590	SYT13|synaptotagmin XIII	chr5:20799914-20814090	GO:0005515|protein binding|molecular_function///GO:0016192|vesicle-mediated transport|biological_process///GO:0005887|integral component of plasma membrane|cellular_component///GO:0043231|intracellular membrane-bounded organelle|cellular_component///GO:0030133|transport vesicle|cellular_component			1.43303	0.282467	-2.34292	0.02365	0.138015
ENSTGUG00000010323	ENSTGUT00000010799		CLCN2|	chr9:18220890-18224881	GO:0005247|voltage-gated chloride channel activity|molecular_function///GO:1903959|regulation of anion transmembrane transport|biological_process///GO:0016021|integral component of membrane|cellular_component///GO:0055085|transmembrane transport|biological_process///GO:0006821|chloride transport|biological_process///GO:0034220|ion transmembrane transport|biological_process///GO:0005216|ion channe…			1.8867	0.220344	-3.09803	0.00405	0.0394782
ENSTGUG00000010341	ENSTGUT00000010775		C1QTNF4|	chr5:21313172-21314105	GO:0005515|protein binding|molecular_function			5.38927	1.0542	-2.35394	0.00255	0.0281191
ENSTGUG00000010360	ENSTGUT00000010796///ENSTGUT00000010798		HGFAC|	chr4:61720315-61732433	GO:0004252|serine-type endopeptidase activity|molecular_function///GO:0006508|proteolysis|biological_process///GO:0005737|cytoplasm|cellular_component///GO:0005791|rough endoplasmic reticulum|cellular_component			92.5635	4.22205	-4.45443	5e-05	0.00109134
ENSTGUG00000010373	ENSTGUT00000010822		CABLES1|	chr2:108602904-108637073	GO:0051726|regulation of cell cycle|biological_process///GO:0005829|cytosol|cellular_component///GO:0005515|protein binding|molecular_function			3.37869	0.712464	-2.24558	0.0041	0.0398921
ENSTGUG00000010380	ENSTGUT00000010825	100224391	|DMC1 dosage suppressor of mck1 homolog, meiosis-specific homologous recombination (yeast)	chr1A:50570139-50580032	GO:0009432|SOS response|biological_process///GO:0007131|reciprocal meiotic recombination|biological_process///GO:0008094|DNA-dependent ATPase activity|molecular_function///GO:0006259|DNA metabolic process|biological_process///GO:0003697|single-stranded DNA binding|molecular_function///GO:0006281|DNA repair|biological_process///GO:0003677|DNA binding|molecular_function///GO:0005634|nucleus|cellula…			2.82459	0.780731	-1.85514	0.02305	0.135635
ENSTGUG00000010402	ENSTGUT00000010842	100226702	CRYZ|crystallin, zeta (quinone reductase)	chr8:27725799-27732213	GO:0008270|zinc ion binding|molecular_function///GO:0055114|oxidation-reduction process|biological_process///GO:0016491|oxidoreductase activity|molecular_function///GO:0005737|cytoplasm|cellular_component///GO:0005829|cytosol|cellular_component///GO:0070062|extracellular exosome|cellular_component///GO:0051289|protein homotetramerization|biological_process///GO:0003730|mRNA 3'-UTR binding|molecul…			33.5574	5.84708	-2.52084	5e-05	0.00109134
ENSTGUG00000010407	ENSTGUT00000010846	100224465	KDELR3|KDEL (Lys-Asp-Glu-Leu) endoplasmic reticulum protein retention receptor 3	chr1A:50602994-50608254	GO:0046923|ER retention sequence binding|molecular_function///GO:0006621|protein retention in ER lumen|biological_process///GO:0005789|endoplasmic reticulum membrane|cellular_component///GO:0005783|endoplasmic reticulum|cellular_component///GO:0015031|protein transport|biological_process///GO:0016021|integral component of membrane|cellular_component///GO:0006810|transport|biological_process///GO:…			21.4089	10.3126	-1.05381	0.0419	0.201856
ENSTGUG00000010409	ENSTGUT00000010896	100217503	AOX1|aldehyde oxidase 1	chr7:22256291-22293463	GO:0016614|oxidoreductase activity, acting on CH-OH group of donors|molecular_function///GO:0008762|UDP-N-acetylmuramate dehydrogenase activity|molecular_function///GO:0051287|NAD binding|molecular_function///GO:0051537|2 iron, 2 sulfur cluster binding|molecular_function///GO:0051536|iron-sulfur cluster binding|molecular_function///GO:0009055|electron carrier activity|molecular_function///GO:0050…			8.92856	3.83818	-1.218	0.00245	0.0272148
ENSTGUG00000010427	ENSTGUT00000010915	100230708	NPC1|Niemann-Pick disease, type C1	chr2:108764876-108806310	GO:0030301|cholesterol transport|biological_process///GO:0008158|hedgehog receptor activity|molecular_function///GO:0007165|signal transduction|biological_process///GO:0016021|integral component of membrane|cellular_component///GO:0016020|membrane|cellular_component///GO:0006486|protein glycosylation|biological_process///GO:0048471|perinuclear region of cytoplasm|cellular_component///GO:0005783|e…			76.2819	40.4663	-0.914621	0.01375	0.0944565
ENSTGUG00000010428	ENSTGUT00000010866			chr4:62005043-62016547	GO:0005737|cytoplasm|cellular_component///GO:0005634|nucleus|cellular_component			1.40964	0	-9.51031	0.0091	0.0707807
ENSTGUG00000010437	ENSTGUT00000010877	101233214	AHSG|alpha-2-HS-glycoprotein	chr9:18507861-18514955	GO:0004869|cysteine-type endopeptidase inhibitor activity|molecular_function///GO:0010951|negative regulation of endopeptidase activity|biological_process///GO:0006953|acute-phase response|biological_process///GO:0050727|regulation of inflammatory response|biological_process///GO:0072562|blood microparticle|cellular_component///GO:0070062|extracellular exosome|cellular_component///GO:0050766|posi…			4097.05	136.347	-4.90923	0.0098	0.0745815
ENSTGUG00000010441	ENSTGUT00000010887		FETUB|	chr9:18519114-18528335	GO:0005615|extracellular space|cellular_component///GO:0004869|cysteine-type endopeptidase inhibitor activity|molecular_function///GO:0010951|negative regulation of endopeptidase activity|biological_process///GO:0070062|extracellular exosome|cellular_component///GO:0007338|single fertilization|biological_process///GO:0008191|metalloendopeptidase inhibitor activity|molecular_function///GO:0007339|…			111.182	4.64485	-4.58114	5e-05	0.00109134
ENSTGUG00000010443	ENSTGUT00000010900	100218051	|acyl-CoA dehydrogenase, C-4 to C-12 straight chain	chr8:27881484-27895798	GO:0016627|oxidoreductase activity, acting on the CH-CH group of donors|molecular_function///GO:0003995|acyl-CoA dehydrogenase activity|molecular_function///GO:0050660|flavin adenine dinucleotide binding|molecular_function///GO:0008152|metabolic process|biological_process///GO:0055114|oxidation-reduction process|biological_process///GO:0016491|oxidoreductase activity|molecular_function			237.993	132.404	-0.845973	0.03355	0.176521
ENSTGUG00000010450	ENSTGUT00000010888		HRG|	chr9:18535568-18540313	GO:0004869|cysteine-type endopeptidase inhibitor activity|molecular_function///GO:0010951|negative regulation of endopeptidase activity|biological_process///GO:0008270|zinc ion binding|molecular_function///GO:0046872|metal ion binding|molecular_function///GO:0005576|extracellular region|cellular_component///GO:0020037|heme binding|molecular_function///GO:0043395|heparan sulfate proteoglycan bindi…			639.06	13.2574	-5.59108	5e-05	0.00109134
ENSTGUG00000010451	ENSTGUT00000010889		KNG1|	chr9:18548072-18556276	GO:0006952|defense response|biological_process///GO:0005576|extracellular region|cellular_component///GO:0004869|cysteine-type endopeptidase inhibitor activity|molecular_function///GO:0010951|negative regulation of endopeptidase activity|biological_process///GO:0005615|extracellular space|cellular_component///GO:0005102|receptor binding|molecular_function///GO:0005829|cytosol|cellular_component//…			880.381	20.8186	-5.40218	5e-05	0.00109134
ENSTGUG00000010464	ENSTGUT00000010906		NIPSNAP1|	chr15:12767613-12768459	GO:0005515|protein binding|molecular_function///GO:0016020|membrane|cellular_component///GO:0005739|mitochondrion|cellular_component///GO:0005743|mitochondrial inner membrane|cellular_component///GO:0097060|synaptic membrane|cellular_component///GO:0019233|sensory perception of pain|biological_process///GO:0042165|neurotransmitter binding|molecular_function			30.5603	2.87019	-3.41244	5e-05	0.00109134
ENSTGUG00000010481	ENSTGUT00000010952		LAMA3|	chr2:108821211-108972418	GO:0005515|protein binding|molecular_function///GO:0045995|regulation of embryonic development|biological_process///GO:0030155|regulation of cell adhesion|biological_process///GO:0030334|regulation of cell migration|biological_process///GO:0007155|cell adhesion|biological_process///GO:0016192|vesicle-mediated transport|biological_process///GO:0005102|receptor binding|molecular_function///GO:00700…			1.61981	0.68046	-1.25124	0.0111	0.0810936
ENSTGUG00000010497	ENSTGUT00000010954			chr5:21773431-21781142	GO:0005515|protein binding|molecular_function///GO:0097320|membrane tubulation|biological_process			36.0373	20.249	-0.831642	0.0208	0.125679
ENSTGUG00000010506	ENSTGUT00000010956	100221068	MCCC1|methylcrotonoyl-CoA carboxylase 1 (alpha)	chr9:18805204-18821780	GO:0008716|D-alanine-D-alanine ligase activity|molecular_function///GO:0004075|biotin carboxylase activity|molecular_function///GO:0016874|ligase activity|molecular_function///GO:0003824|catalytic activity|molecular_function///GO:0046872|metal ion binding|molecular_function///GO:0008152|metabolic process|biological_process///GO:0005739|mitochondrion|cellular_component///GO:0005515|protein binding…			11.4241	4.62703	-1.30392	0.00425	0.0411248
ENSTGUG00000010511	ENSTGUT00000010960		GCAT|	chr1A:50877965-50882642	GO:0008890|glycine C-acetyltransferase activity|molecular_function///GO:0006567|threonine catabolic process|biological_process///GO:0030170|pyridoxal phosphate binding|molecular_function///GO:0009058|biosynthetic process|biological_process///GO:0016740|transferase activity|molecular_function///GO:0003824|catalytic activity|molecular_function///GO:0005743|mitochondrial inner membrane|cellular_comp…			19.5329	5.07724	-1.94379	0.00085	0.0117622
ENSTGUG00000010525	ENSTGUT00000010990	100223128	OSBPL1A|oxysterol binding protein-like 1A	chr2:109039837-109118777	GO:0005515|protein binding|molecular_function///GO:0006869|lipid transport|biological_process///GO:0006810|transport|biological_process///GO:0005634|nucleus|cellular_component///GO:0005737|cytoplasm|cellular_component///GO:0005654|nucleoplasm|cellular_component///GO:0015485|cholesterol binding|molecular_function///GO:0070062|extracellular exosome|cellular_component///GO:0005770|late endosome|cell…			24.348	13.2738	-0.87522	0.02045	0.124273
ENSTGUG00000010545	ENSTGUT00000010985	101233722	C4orf48|neuropeptide-like protein C4orf48 homolog	chr4:63076375-63085784				59.7411	13.0403	-2.19575	5e-05	0.00109134
ENSTGUG00000010572	ENSTGUT00000011014		RTN4R|	chr15:13632340-13692224	GO:0005515|protein binding|molecular_function///GO:0005783|endoplasmic reticulum|cellular_component///GO:0070062|extracellular exosome|cellular_component///GO:0009986|cell surface|cellular_component///GO:0038131|neuregulin receptor activity|molecular_function///GO:0044295|axonal growth cone|cellular_component///GO:0023041|neuronal signal transduction|biological_process///GO:0030517|negative regul…			3.01592	1.21169	-1.31558	0.03835	0.191406
ENSTGUG00000010575	ENSTGUT00000011023		ZNF521|	chr2:109385527-109589336	GO:0046872|metal ion binding|molecular_function///GO:0003676|nucleic acid binding|molecular_function///GO:0005634|nucleus|cellular_component///GO:0019904|protein domain specific binding|molecular_function///GO:0048663|neuron fate commitment|biological_process			15.1771	9.1154	-0.73552	0.049	0.224357
ENSTGUG00000010580	ENSTGUT00000011032	100220988	F2|coagulation factor II (thrombin)	chr5:22064019-22073583	GO:0007599|hemostasis|biological_process///GO:0006953|acute-phase response|biological_process///GO:0007596|blood coagulation|biological_process///GO:0005576|extracellular region|cellular_component///GO:0004252|serine-type endopeptidase activity|molecular_function///GO:0008236|serine-type peptidase activity|molecular_function///GO:0008233|peptidase activity|molecular_function///GO:0006508|proteoly…			485.738	15.1053	-5.00705	5e-05	0.00109134
ENSTGUG00000010582	ENSTGUT00000011022			chr4:63420153-63420289				20.9017	0	-9.51031	0.01545	0.102606
ENSTGUG00000010583	ENSTGUT00000011053	100218924	FGFR3|fibroblast growth factor receptor 3	chr4:63421364-63473379	GO:0005515|protein binding|molecular_function///GO:0001501|skeletal system development|biological_process///GO:0005007|fibroblast growth factor-activated receptor activity|molecular_function///GO:0008543|fibroblast growth factor receptor signaling pathway|biological_process///GO:0004714|transmembrane receptor protein tyrosine kinase activity|molecular_function///GO:0004713|protein tyrosine kinase…			1.425	0.620117	-1.20035	0.04405	0.208455
ENSTGUG00000010588	ENSTGUT00000011041		CARD10|	chr1A:51042864-51056183	GO:0042981|regulation of apoptotic process|biological_process///GO:0005515|protein binding|molecular_function///GO:0007250|activation of NF-kappaB-inducing kinase activity|biological_process			2.26652	1.07606	-1.07472	0.0355	0.183229
ENSTGUG00000010593	ENSTGUT00000011043	100230582	ARHGAP1|Rho GTPase activating protein 1	chr5:22086200-22103395	GO:0007165|signal transduction|biological_process///GO:0007264|small GTPase mediated signal transduction|biological_process///GO:0005096|GTPase activator activity|molecular_function///GO:0043547|positive regulation of GTPase activity|biological_process///GO:0005515|protein binding|molecular_function///GO:0070062|extracellular exosome|cellular_component			38.239	18.6943	-1.03245	0.0096	0.0735884
ENSTGUG00000010597	ENSTGUT00000011044	100190597	|DGCR6-like	chr15:14095901-14103856				133.734	71.493	-0.903495	0.0086	0.0680924
ENSTGUG00000010607	ENSTGUT00000011059		FGD5|	chr12:21463944-21534876	GO:0035023|regulation of Rho protein signal transduction|biological_process///GO:0005089|Rho guanyl-nucleotide exchange factor activity|molecular_function///GO:0043547|positive regulation of GTPase activity|biological_process///GO:0046872|metal ion binding|molecular_function///GO:0005515|protein binding|molecular_function			15.2617	9.11664	-0.743338	0.04725	0.218518
ENSTGUG00000010609	ENSTGUT00000011054	100217989	RP2|retinitis pigmentosa 2 (X-linked recessive)	chr1:33583173-33599544	GO:0000902|cell morphogenesis|biological_process///GO:0005096|GTPase activator activity|molecular_function///GO:0006241|CTP biosynthetic process|biological_process///GO:0006228|UTP biosynthetic process|biological_process///GO:0006183|GTP biosynthetic process|biological_process///GO:0006165|nucleoside diphosphate phosphorylation|biological_process///GO:0004550|nucleoside diphosphate kinase activit…			31.894	9.36512	-1.76792	0.0001	0.0019824
ENSTGUG00000010616	ENSTGUT00000011093	100217633	|cytohesin 4	chr1A:51211413-51222159	GO:0032012|regulation of ARF protein signal transduction|biological_process///GO:0005086|ARF guanyl-nucleotide exchange factor activity|molecular_function///GO:0043547|positive regulation of GTPase activity|biological_process			83.5811	35.2857	-1.24409	0.00115	0.015011
ENSTGUG00000010624	ENSTGUT00000011076	100230441	RGN|regucalcin (senescence marker protein-30)	chr1:33680805-33692011	GO:0030234|enzyme regulator activity|molecular_function///GO:0050790|regulation of catalytic activity|biological_process///GO:0005509|calcium ion binding|molecular_function///GO:0005634|nucleus|cellular_component///GO:0008270|zinc ion binding|molecular_function///GO:0005654|nucleoplasm|cellular_component///GO:0004341|gluconolactonase activity|molecular_function///GO:0019853|L-ascorbic acid biosyn…			436.16	16.907	-4.68916	5e-05	0.00109134
ENSTGUG00000010671	ENSTGUT00000011117	100232108	|spondin 2, extracellular matrix protein	chr4:65008299-65012901				54.947	12.7037	-2.11279	0.0001	0.0019824
ENSTGUG00000010681	ENSTGUT00000011131		PPP2R3B|	chr1:33820548-33870298	GO:0005509|calcium ion binding|molecular_function///GO:0005515|protein binding|molecular_function			7.60491	3.65232	-1.05812	0.01715	0.110298
ENSTGUG00000010689	ENSTGUT00000011149	100226779	|glycosyltransferase-like 1B	chr5:22603250-22608433	GO:0016757|transferase activity, transferring glycosyl groups|molecular_function///GO:0008152|metabolic process|biological_process			23.2833	9.83797	-1.24287	0.002	0.0233687
ENSTGUG00000010709	ENSTGUT00000011170///ENSTGUT00000011177	100222783	|glycerol-3-phosphate acyltransferase, mitochondrial	chr6:26481618-26513704	GO:0004366|glycerol-3-phosphate O-acyltransferase activity|molecular_function///GO:0044255|cellular lipid metabolic process|biological_process///GO:0008374|O-acyltransferase activity|molecular_function///GO:0008654|phospholipid biosynthetic process|biological_process///GO:0016746|transferase activity, transferring acyl groups|molecular_function///GO:0008152|metabolic process|biological_process///…			21.0486	2.70135	-2.96197	5e-05	0.00109134
ENSTGUG00000010712	ENSTGUT00000011165	100223904	MAPK8IP1|mitogen-activated protein kinase 8 interacting protein 1	chr5:22633387-22657931	GO:0005515|protein binding|molecular_function///GO:0005737|cytoplasm|cellular_component///GO:0009967|positive regulation of signal transduction|biological_process///GO:0019894|kinesin binding|molecular_function///GO:0005078|MAP-kinase scaffold activity|molecular_function///GO:0006355|regulation of transcription, DNA-templated|biological_process///GO:0007165|signal transduction|biological_process/…			1.62739	0.384866	-2.08013	0.00555	0.0498746
ENSTGUG00000010718	ENSTGUT00000011171		ASMTL|	chr1:34665768-34689874	GO:0008171|O-methyltransferase activity|molecular_function///GO:0032259|methylation|biological_process///GO:0008168|methyltransferase activity|molecular_function///GO:0005737|cytoplasm|cellular_component///GO:0005515|protein binding|molecular_function			151.465	56.2329	-1.4295	0.00035	0.00570894
ENSTGUG00000010727	ENSTGUT00000011173	100221812	P2RY8|purinergic receptor P2Y, G-protein coupled, 8	chr1:34704645-34705722	GO:0045028|G-protein coupled purinergic nucleotide receptor activity|molecular_function///GO:0035589|G-protein coupled purinergic nucleotide receptor signaling pathway|biological_process///GO:0070493|thrombin receptor signaling pathway|biological_process///GO:0015057|thrombin receptor activity|molecular_function///GO:0007596|blood coagulation|biological_process///GO:0004930|G-protein coupled rece…			169.909	83.0153	-1.03332	0.00445	0.0424012
ENSTGUG00000010734	ENSTGUT00000011180	100226992	|transthyretin-like	chr2:111948433-111954759	GO:0005576|extracellular region|cellular_component///GO:0070327|thyroid hormone transport|biological_process///GO:0070324|thyroid hormone binding|molecular_function///GO:0042572|retinol metabolic process|biological_process			18314.5	391.034	-5.54955	0.0048	0.0449671
ENSTGUG00000010742	ENSTGUT00000011237	100217956	ACSL5|acyl-CoA synthetase long-chain family member 5	chr6:26599726-26610590	GO:0003824|catalytic activity|molecular_function///GO:0008152|metabolic process|biological_process///GO:0005634|nucleus|cellular_component///GO:0005730|nucleolus|cellular_component///GO:0005739|mitochondrion|cellular_component///GO:0016020|membrane|cellular_component///GO:0005783|endoplasmic reticulum|cellular_component///GO:0001676|long-chain fatty acid metabolic process|biological_process///GO:…			207.919	5.01968	-5.37228	5e-05	0.00109134
ENSTGUG00000010753	ENSTGUT00000011205		GYG2|	chr1:35295350-35306675	GO:0016757|transferase activity, transferring glycosyl groups|molecular_function///GO:0008152|metabolic process|biological_process///GO:0008466|glycogenin glucosyltransferase activity|molecular_function			3.77233	0.738785	-2.35223	0.00325	0.0333054
ENSTGUG00000010758	ENSTGUT00000011216		MEP1B|	chr2:112187279-112206503	GO:0005515|protein binding|molecular_function///GO:0004222|metalloendopeptidase activity|molecular_function///GO:0008237|metallopeptidase activity|molecular_function///GO:0008233|peptidase activity|molecular_function///GO:0006508|proteolysis|biological_process///GO:0008270|zinc ion binding|molecular_function///GO:1901998|toxin transport|biological_process///GO:0016020|membrane|cellular_component/…			2.83867	0.91807	-1.62854	0.00625	0.0540985
ENSTGUG00000010772	ENSTGUT00000011223	100230573	|ras homolog family member V	chr5:23078063-23082375	GO:0007165|signal transduction|biological_process///GO:0007264|small GTPase mediated signal transduction|biological_process///GO:0015031|protein transport|biological_process///GO:0005525|GTP binding|molecular_function///GO:0005622|intracellular|cellular_component///GO:0016020|membrane|cellular_component///GO:0000166|nucleotide binding|molecular_function			4.32813	0.535188	-3.01563	0.01175	0.084215
ENSTGUG00000010797	ENSTGUT00000011265			chr2:113297511-113382174	GO:0008270|zinc ion binding|molecular_function///GO:0005737|cytoplasm|cellular_component			3.11139	1.35141	-1.20309	0.0212	0.127586
ENSTGUG00000010815	ENSTGUT00000011281	100223786	|hyaluronan binding protein 2	chr6:27404783-27411766	GO:0005515|protein binding|molecular_function///GO:0004252|serine-type endopeptidase activity|molecular_function///GO:0008236|serine-type peptidase activity|molecular_function///GO:0008233|peptidase activity|molecular_function///GO:0006508|proteolysis|biological_process///GO:0005509|calcium ion binding|molecular_function///GO:0016787|hydrolase activity|molecular_function			67.074	2.13981	-4.9702	5e-05	0.00109134
ENSTGUG00000010841	ENSTGUT00000011298		CD8A|	chr4:65914165-65917423	GO:0005515|protein binding|molecular_function///GO:0009897|external side of plasma membrane|cellular_component///GO:0009986|cell surface|cellular_component///GO:0042803|protein homodimerization activity|molecular_function///GO:0051607|defense response to virus|biological_process///GO:0007166|cell surface receptor signaling pathway|biological_process///GO:0002456|T cell mediated immunity|biologica…			252.721	143.178	-0.819734	0.0342	0.178698
ENSTGUG00000010845	ENSTGUT00000011305	100220304	MAP7|microtubule-associated protein 7	chr3:50003393-50048988	GO:0015630|microtubule cytoskeleton|cellular_component///GO:0000226|microtubule cytoskeleton organization|biological_process			10.8195	1.86939	-2.533	5e-05	0.00109134
ENSTGUG00000010846	ENSTGUT00000011314	100223475	TOM1|target of myb1 (chicken)	chr1A:51989417-52009481	GO:0006886|intracellular protein transport|biological_process///GO:0005622|intracellular|cellular_component///GO:0005737|cytoplasm|cellular_component///GO:0016020|membrane|cellular_component///GO:0005829|cytosol|cellular_component///GO:0005768|endosome|cellular_component///GO:0005769|early endosome|cellular_component///GO:0030276|clathrin binding|molecular_function///GO:0005515|protein binding|mo…			58.0865	31.01	-0.905469	0.0127	0.0892118
ENSTGUG00000010847	ENSTGUT00000011302	100231108	CD8B|CD8b molecule	chr4:65930110-65936135	GO:0005515|protein binding|molecular_function///GO:0009986|cell surface|cellular_component///GO:0009897|external side of plasma membrane|cellular_component			88.2501	47.0068	-0.908728	0.026	0.148056
ENSTGUG00000010853	ENSTGUT00000011312	100227137	HIBCH|3-hydroxyisobutyryl-CoA hydrolase	chr7:25925935-25962298	GO:0003824|catalytic activity|molecular_function///GO:0005739|mitochondrion|cellular_component///GO:0008152|metabolic process|biological_process///GO:0070062|extracellular exosome|cellular_component///GO:0003860|3-hydroxyisobutyryl-CoA hydrolase activity|molecular_function			68.9486	38.9516	-0.823836	0.0298	0.162359
ENSTGUG00000010860	ENSTGUT00000011315	100227345	FABP1|fatty acid binding protein 1, liver	chr4:65999958-66002928	GO:0008289|lipid binding|molecular_function///GO:0005215|transporter activity|molecular_function///GO:0005737|cytoplasm|cellular_component///GO:0005654|nucleoplasm|cellular_component///GO:0098869|cellular oxidant detoxification|biological_process///GO:0043066|negative regulation of apoptotic process|biological_process///GO:0016209|antioxidant activity|molecular_function///GO:0005515|protein bindi…			433.942	110.592	-1.97225	0.0042	0.0407527
ENSTGUG00000010864	ENSTGUT00000011317	100219608	THNSL2|threonine synthase-like 2 (S. cerevisiae)	chr4:66013758-66021437	GO:0030170|pyridoxal phosphate binding|molecular_function///GO:0016311|dephosphorylation|biological_process///GO:0070905|serine binding|molecular_function///GO:0009071|serine family amino acid catabolic process|biological_process///GO:0046360|2-oxobutyrate biosynthetic process|biological_process			14.9763	4.31981	-1.79364	0.00055	0.00829387
ENSTGUG00000010881	ENSTGUT00000011335		IL20RA|	chr3:50300779-50308184	GO:0005515|protein binding|molecular_function///GO:2001244|positive regulation of intrinsic apoptotic signaling pathway|biological_process///GO:0042015|interleukin-20 binding|molecular_function///GO:0045124|regulation of bone resorption|biological_process///GO:0019221|cytokine-mediated signaling pathway|biological_process			31.154	15.6591	-0.992416	0.03075	0.165406
ENSTGUG00000010898	ENSTGUT00000011356		RPIA|	chr4:66225229-66236411	GO:0009052|pentose-phosphate shunt, non-oxidative branch|biological_process///GO:0004751|ribose-5-phosphate isomerase activity|molecular_function///GO:0005515|protein binding|molecular_function			16.5971	4.90208	-1.75946	0.0002	0.00360681
ENSTGUG00000010907	ENSTGUT00000011366	100223748	TMTC4|transmembrane and tetratricopeptide repeat containing 4	chr1:39072395-39120895	GO:0005515|protein binding|molecular_function			4.09257	1.58827	-1.36555	0.00855	0.067798
ENSTGUG00000010913	ENSTGUT00000011370	100230411	GGACT|gamma-glutamylamine cyclotransferase	chr1:39152997-39153465	GO:0005515|protein binding|molecular_function///GO:0003839|gamma-glutamylcyclotransferase activity|molecular_function///GO:0070062|extracellular exosome|cellular_component///GO:0042219|cellular modified amino acid catabolic process|biological_process			46.6654	4.52517	-3.36631	5e-05	0.00109134
ENSTGUG00000010915	ENSTGUT00000011378	100227594	PCCA|propionyl CoA carboxylase, alpha polypeptide	chr1:39156019-39416319	GO:0008716|D-alanine-D-alanine ligase activity|molecular_function///GO:0004075|biotin carboxylase activity|molecular_function///GO:0016874|ligase activity|molecular_function///GO:0003824|catalytic activity|molecular_function///GO:0046872|metal ion binding|molecular_function///GO:0008152|metabolic process|biological_process///GO:0019899|enzyme binding|molecular_function///GO:0005524|ATP binding|mo…			12.5131	5.87272	-1.09134	0.0138	0.0947385
ENSTGUG00000010920	ENSTGUT00000011379			chr9:22742794-22748903	GO:0022891|substrate-specific transmembrane transporter activity|molecular_function///GO:0015758|glucose transport|biological_process///GO:0005355|glucose transmembrane transporter activity|molecular_function///GO:0022857|transmembrane transporter activity|molecular_function///GO:0005215|transporter activity|molecular_function///GO:0016021|integral component of membrane|cellular_component///GO:00…			13.9111	0.562172	-4.62908	5e-05	0.00109134
ENSTGUG00000010921	ENSTGUT00000011375		C8orf22|	chr2:114426209-114428077				268.586	30.2627	-3.14977	5e-05	0.00109134
ENSTGUG00000010925	ENSTGUT00000011388	100190216	CLYBL|citrate lyase beta like	chr1:39518283-39690605	GO:0003824|catalytic activity|molecular_function///GO:0046872|metal ion binding|molecular_function///GO:0008152|metabolic process|biological_process///GO:0000287|magnesium ion binding|molecular_function///GO:0004474|malate synthase activity|molecular_function///GO:0005739|mitochondrion|cellular_component			42.1355	24.8613	-0.761137	0.04	0.196128
ENSTGUG00000010957	ENSTGUT00000011429	100227100	ADGRG6|G protein-coupled receptor 126	chr3:52314497-52414649	GO:0007166|cell surface receptor signaling pathway|biological_process///GO:0004888|transmembrane signaling receptor activity|molecular_function///GO:0004930|G-protein coupled receptor activity|molecular_function///GO:0007186|G-protein coupled receptor signaling pathway|biological_process///GO:0016021|integral component of membrane|cellular_component///GO:0016020|membrane|cellular_component///GO:0…			62.9169	32.1523	-0.968526	0.00505	0.0464056
ENSTGUG00000010986	ENSTGUT00000011445	100221286	AIG1|androgen-induced 1	chr3:52668349-52793149	GO:0016021|integral component of membrane|cellular_component///GO:0005515|protein binding|molecular_function			49.5083	16.1917	-1.61242	0.00035	0.00570894
ENSTGUG00000010988	ENSTGUT00000011448			chr4:69117866-69122500				2.99329	1.19525	-1.32442	0.01995	0.122643
ENSTGUG00000011004	ENSTGUT00000011466	100219606	SLC4A11|solute carrier family 4, sodium borate transporter, member 11	chr4:69354469-69429580	GO:0008509|anion transmembrane transporter activity|molecular_function///GO:0005452|inorganic anion exchanger activity|molecular_function///GO:0006820|anion transport|biological_process///GO:0005215|transporter activity|molecular_function///GO:0016021|integral component of membrane|cellular_component///GO:0006810|transport|biological_process///GO:0016020|membrane|cellular_component///GO:0046983|p…			16.5608	8.76993	-0.917132	0.0222	0.132102
ENSTGUG00000011021	ENSTGUT00000011493	100224059	|lysophospholipase I	chr2:116364853-116379219	GO:0016787|hydrolase activity|molecular_function///GO:0008152|metabolic process|biological_process			159.821	92.5101	-0.78877	0.03085	0.165692
ENSTGUG00000011033	ENSTGUT00000011500			chr4:69704641-69708606				4.43618	1.05339	-2.07428	0.0032	0.0331136
ENSTGUG00000011059	ENSTGUT00000011545			chr4:69736921-69766176	GO:0005488|binding|molecular_function///GO:0043547|positive regulation of GTPase activity|biological_process///GO:0005085|guanyl-nucleotide exchange factor activity|molecular_function///GO:0007264|small GTPase mediated signal transduction|biological_process///GO:0005622|intracellular|cellular_component			30.6261	14.7643	-1.05265	0.00465	0.0436778
ENSTGUG00000011088	ENSTGUT00000011553	100229708	BCHE|butyrylcholinesterase	chr9:24365807-24393209	GO:0004104|cholinesterase activity|molecular_function///GO:0016787|hydrolase activity|molecular_function///GO:0008152|metabolic process|biological_process///GO:0042802|identical protein binding|molecular_function///GO:0072562|blood microparticle|cellular_component///GO:0005783|endoplasmic reticulum|cellular_component///GO:0005641|nuclear envelope lumen|cellular_component///GO:0003990|acetylcholin…			37.9299	4.3904	-3.11091	5e-05	0.00109134
ENSTGUG00000011128	ENSTGUT00000011597	100225999	CYP7A1|cholesterol 7-alpha-monooxygenase-like	chr2:118101446-118107442	GO:0071333|cellular response to glucose stimulus|biological_process///GO:0042632|cholesterol homeostasis|biological_process///GO:0008123|cholesterol 7-alpha-monooxygenase activity|molecular_function///GO:0006707|cholesterol catabolic process|biological_process///GO:0006699|bile acid biosynthetic process|biological_process///GO:0016705|oxidoreductase activity, acting on paired donors, with incorpo…			48.5159	5.27769	-3.20048	5e-05	0.00109134
ENSTGUG00000011130	ENSTGUT00000011600			chr5:24761341-24839118	GO:0005515|protein binding|molecular_function///GO:0007018|microtubule-based movement|biological_process///GO:0005871|kinesin complex|cellular_component///GO:0003777|microtubule motor activity|molecular_function///GO:0005874|microtubule|cellular_component///GO:0008017|microtubule binding|molecular_function///GO:0008152|metabolic process|biological_process///GO:0005524|ATP binding|molecular_functi…			2.54777	1.19293	-1.09473	0.0202	0.123534
ENSTGUG00000011147	ENSTGUT00000011618	100227133	RASSF6|ras association domain-containing protein 6-like	chr7:27601755-27613073	GO:0007165|signal transduction|biological_process///GO:0005515|protein binding|molecular_function			7.84702	0.982264	-2.99796	0.0007	0.0101788
ENSTGUG00000011176	ENSTGUT00000011647	100230764	CA8|carbonic anhydrase VIII	chr2:118798438-118847422	GO:0004089|carbonate dehydratase activity|molecular_function///GO:0006730|one-carbon metabolic process|biological_process///GO:0008270|zinc ion binding|molecular_function///GO:0046872|metal ion binding|molecular_function///GO:0005515|protein binding|molecular_function///GO:0048015|phosphatidylinositol-mediated signaling|biological_process///GO:0005737|cytoplasm|cellular_component			30.2359	6.1169	-2.30539	5e-05	0.00109134
ENSTGUG00000011180	ENSTGUT00000011646	100232026	C12orf73|chromosome 1A open reading frame, human C12orf73	chr1A:54669633-54671278				825.474	458.888	-0.84708	0.0382	0.191108
ENSTGUG00000011184	ENSTGUT00000011654	100223986	IFT80|intraflagellar transport 80 homolog (Chlamydomonas)	chr9:25564236-25592329	GO:0005515|protein binding|molecular_function///GO:2000051|negative regulation of non-canonical Wnt signaling pathway|biological_process///GO:0060349|bone morphogenesis|biological_process///GO:0050680|negative regulation of epithelial cell proliferation|biological_process///GO:0045880|positive regulation of smoothened signaling pathway|biological_process///GO:0035058|nonmotile primary cilium asse…			8.31255	4.23436	-0.973147	0.0215	0.129171
ENSTGUG00000011204	ENSTGUT00000011686	100222327	|kynurenine 3-monooxygenase (kynurenine 3-hydroxylase)	chr7:28418114-28427777	GO:0004502|kynurenine 3-monooxygenase activity|molecular_function///GO:0043420|anthranilate metabolic process|biological_process///GO:0034354|'de novo' NAD biosynthetic process from tryptophan|biological_process///GO:0019805|quinolinate biosynthetic process|biological_process///GO:0019363|pyridine nucleotide biosynthetic process|biological_process///GO:0006569|tryptophan catabolic process|biologi…			93.5199	2.17276	-5.42767	5e-05	0.00109134
ENSTGUG00000011211	ENSTGUT00000011680		MLF1|	chr9:25801404-25811124	GO:0005634|nucleus|cellular_component///GO:0005737|cytoplasm|cellular_component///GO:0007050|cell cycle arrest|biological_process///GO:0019904|protein domain specific binding|molecular_function///GO:0005515|protein binding|molecular_function			145.348	74.0897	-0.972161	0.008	0.064598
ENSTGUG00000011216	ENSTGUT00000011719	100223402	|stabilin 2	chr1A:54724991-54792189	GO:0005515|protein binding|molecular_function///GO:0005540|hyaluronic acid binding|molecular_function///GO:0007155|cell adhesion|biological_process///GO:0005509|calcium ion binding|molecular_function			7.06858	4.24014	-0.737308	0.04675	0.217345
ENSTGUG00000011228	ENSTGUT00000011743	100223379	FGFR2|fibroblast growth factor receptor 2	chr6:31316474-31392609	GO:0005515|protein binding|molecular_function///GO:0048701|embryonic cranial skeleton morphogenesis|biological_process///GO:0005007|fibroblast growth factor-activated receptor activity|molecular_function///GO:0008543|fibroblast growth factor receptor signaling pathway|biological_process///GO:0004714|transmembrane receptor protein tyrosine kinase activity|molecular_function///GO:0004713|protein ty…			4.2468	0.954843	-2.15304	0.0001	0.0019824
ENSTGUG00000011230	ENSTGUT00000011700///ENSTGUT00000011704		PAPLN|	chr5:25350290-25377503	GO:0005515|protein binding|molecular_function///GO:0004867|serine-type endopeptidase inhibitor activity|molecular_function///GO:0010951|negative regulation of endopeptidase activity|biological_process///GO:0008233|peptidase activity|molecular_function///GO:0006508|proteolysis|biological_process///GO:0031012|extracellular matrix|cellular_component///GO:0004222|metalloendopeptidase activity|molecul…			3.01936	1.43204	-1.07617	0.03985	0.195819
ENSTGUG00000011241	ENSTGUT00000011713	100229723	TTPA|tocopherol (alpha) transfer protein	chr2:119977439-119991331	GO:0005622|intracellular|cellular_component///GO:0005215|transporter activity|molecular_function///GO:0006810|transport|biological_process///GO:0005515|protein binding|molecular_function///GO:0051180|vitamin transport|biological_process///GO:0005546|phosphatidylinositol-4,5-bisphosphate binding|molecular_function///GO:0043325|phosphatidylinositol-3,4-bisphosphate binding|molecular_function///GO:0…			14.1583	1.93938	-2.86798	0.00085	0.0117622
ENSTGUG00000011249	ENSTGUT00000011730	751998	ESR1|estrogen receptor 1	chr3:56300103-56405816	GO:0030284|estrogen receptor activity|molecular_function///GO:0010628|positive regulation of gene expression|biological_process///GO:0005496|steroid binding|molecular_function///GO:0043401|steroid hormone mediated signaling pathway|biological_process///GO:0003707|steroid hormone receptor activity|molecular_function///GO:0043565|sequence-specific DNA binding|molecular_function///GO:0008270|zinc io…			12.0365	1.95486	-2.62227	5e-05	0.00109134
ENSTGUG00000011250	ENSTGUT00000011720			chr1A:54796208-54797293				37.967	9.78611	-1.95594	0.0166	0.108007
ENSTGUG00000011254	ENSTGUT00000011739	100229122	PAH|phenylalanine hydroxylase	chr1A:55010462-55052759	GO:0006559|L-phenylalanine catabolic process|biological_process///GO:0004505|phenylalanine 4-monooxygenase activity|molecular_function///GO:0016714|oxidoreductase activity, acting on paired donors, with incorporation or reduction of molecular oxygen, reduced pteridine as one donor, and incorporation of one atom of oxygen|molecular_function///GO:0016597|amino acid binding|molecular_function///GO:0…			391.002	12.7116	-4.94296	5e-05	0.00109134
ENSTGUG00000011256	ENSTGUT00000011740	100227486	GMPS|guanine monphosphate synthetase	chr9:26239241-26272484	GO:0003922|GMP synthase (glutamine-hydrolyzing) activity|molecular_function///GO:0006177|GMP biosynthetic process|biological_process///GO:0016462|pyrophosphatase activity|molecular_function///GO:0006164|purine nucleotide biosynthetic process|biological_process///GO:0006529|asparagine biosynthetic process|biological_process///GO:0004066|asparagine synthase (glutamine-hydrolyzing) activity|molecula…			87.635	52.3773	-0.742565	0.03605	0.185165
ENSTGUG00000011258	ENSTGUT00000011729	100190071	S100B|S100 calcium binding protein beta (neural)-like	chr7:28599275-28601675	GO:0005509|calcium ion binding|molecular_function///GO:0008270|zinc ion binding|molecular_function///GO:0046872|metal ion binding|molecular_function///GO:0005634|nucleus|cellular_component///GO:0005737|cytoplasm|cellular_component///GO:0043231|intracellular membrane-bounded organelle|cellular_component///GO:0048471|perinuclear region of cytoplasm|cellular_component///GO:0043123|positive regulatio…			3.52002	1.34293	-1.3902	0.02925	0.160186
ENSTGUG00000011265	ENSTGUT00000011736			chr1:45613838-45621242	GO:0007165|signal transduction|biological_process			3.90873	1.02435	-1.932	0.01225	0.08651
ENSTGUG00000011279	ENSTGUT00000011760	100226283	IGF1|insulin-like growth factor 1 (somatomedin C)	chr1A:55215462-55262602	GO:1990418|response to insulin-like growth factor stimulus|biological_process///GO:0090277|positive regulation of peptide hormone secretion|biological_process///GO:0046676|negative regulation of insulin secretion|biological_process///GO:0045732|positive regulation of protein catabolic process|biological_process///GO:0005615|extracellular space|cellular_component///GO:0005576|extracellular region|…			11.7042	0.813081	-3.84748	0.0002	0.00360681
ENSTGUG00000011285	ENSTGUT00000011757	100222045	ADHFE1|alcohol dehydrogenase, iron containing, 1	chr2:121329613-121343808	GO:0055114|oxidation-reduction process|biological_process///GO:0016491|oxidoreductase activity|molecular_function///GO:0046872|metal ion binding|molecular_function///GO:0015993|molecular hydrogen transport|biological_process///GO:0047988|hydroxyacid-oxoacid transhydrogenase activity|molecular_function///GO:0005739|mitochondrion|cellular_component			17.4761	7.20676	-1.27796	0.0036	0.0359864
ENSTGUG00000011315	ENSTGUT00000011790	100232047	CRYL1|crystallin, lambda 1	chr1:46263931-46310256	GO:0003857|3-hydroxyacyl-CoA dehydrogenase activity|molecular_function///GO:0070403|NAD+ binding|molecular_function///GO:0006631|fatty acid metabolic process|biological_process///GO:0055114|oxidation-reduction process|biological_process///GO:0016491|oxidoreductase activity|molecular_function///GO:0005634|nucleus|cellular_component///GO:0005737|cytoplasm|cellular_component///GO:0005730|nucleolus|c…			32.8791	12.945	-1.34477	0.0025	0.0276541
ENSTGUG00000011323	ENSTGUT00000011796	100219876	IYD|iodotyrosine deiodinase	chr3:56992736-57004293	GO:0055114|oxidation-reduction process|biological_process///GO:0016491|oxidoreductase activity|molecular_function///GO:0005515|protein binding|molecular_function///GO:0098869|cellular oxidant detoxification|biological_process///GO:0004447|iodide peroxidase activity|molecular_function			7.1946	1.13592	-2.66306	0.00255	0.0281191
ENSTGUG00000011330	ENSTGUT00000011806			chr9:26500092-26529654	GO:0005515|protein binding|molecular_function///GO:0035023|regulation of Rho protein signal transduction|biological_process///GO:0005089|Rho guanyl-nucleotide exchange factor activity|molecular_function///GO:0043547|positive regulation of GTPase activity|biological_process			4.4199	0.823396	-2.42435	0.0002	0.00360681
ENSTGUG00000011350	ENSTGUT00000011826			chr9:26786355-26789024	GO:0052689|carboxylic ester hydrolase activity|molecular_function///GO:0016787|hydrolase activity|molecular_function///GO:0016021|integral component of membrane|cellular_component///GO:0008152|metabolic process|biological_process			2.3013	0.163498	-3.8151	0.02215	0.131878
ENSTGUG00000011376	ENSTGUT00000011853		FNDC1|	chr3:57345920-57384687	GO:0005515|protein binding|molecular_function///GO:0005654|nucleoplasm|cellular_component			1.96024	0.83535	-1.23058	0.01685	0.109298
ENSTGUG00000011387	ENSTGUT00000011868	100221884	|desumoylating isopeptidase 2-like	chr5:26692443-26711451				19.0288	2.69493	-2.81987	0.00045	0.00697467
ENSTGUG00000011404	ENSTGUT00000011883	100224772	ACAT2|acetyl-CoA acetyltransferase 2	chr3:57572256-57580615	GO:0016747|transferase activity, transferring acyl groups other than amino-acyl groups|molecular_function///GO:0003824|catalytic activity|molecular_function///GO:0008152|metabolic process|biological_process///GO:0005634|nucleus|cellular_component///GO:0005737|cytoplasm|cellular_component///GO:0005730|nucleolus|cellular_component///GO:0005515|protein binding|molecular_function///GO:0070062|extrace…			24.0041	6.39116	-1.90913	0.0008	0.0113219
ENSTGUG00000011408	ENSTGUT00000011893	100229110	SGCG|sarcoglycan, gamma (35kDa dystrophin-associated glycoprotein)	chr1:47477965-47529003	GO:0016012|sarcoglycan complex|cellular_component///GO:0016021|integral component of membrane|cellular_component///GO:0005515|protein binding|molecular_function///GO:0042383|sarcolemma|cellular_component///GO:0016011|dystroglycan complex|cellular_component			56.3108	30.9127	-0.865211	0.02055	0.124595
ENSTGUG00000011416	ENSTGUT00000011906	100190595///101232951	|myosin light chain 1, skeletal muscle isoform-like///|myosin light polypeptide 1-like	chr7:29273967-29292276	GO:0005509|calcium ion binding|molecular_function			9.81057	4.78757	-1.03504	0.0262	0.148556
ENSTGUG00000011422	ENSTGUT00000011900	100230341	TM4SF4|transmembrane 4 L six family member 4	chr9:27096209-27101635	GO:0016021|integral component of membrane|cellular_component///GO:0005515|protein binding|molecular_function			104.037	6.71707	-3.95312	5e-05	0.00109134
ENSTGUG00000011423	ENSTGUT00000011907	100221434	CHST15|carbohydrate (N-acetylgalactosamine 4-sulfate 6-O) sulfotransferase 15	chr6:32463694-32486327	GO:0008146|sulfotransferase activity|molecular_function///GO:0008270|zinc ion binding|molecular_function///GO:0016740|transferase activity|molecular_function///GO:0003676|nucleic acid binding|molecular_function///GO:0050656|3'-phosphoadenosine 5'-phosphosulfate binding|molecular_function///GO:0019319|hexose biosynthetic process|biological_process///GO:0050659|N-acetylgalactosamine 4-sulfate 6-O-s…			273.271	56.4439	-2.27544	5e-05	0.00109134
ENSTGUG00000011424	ENSTGUT00000011911	100230091	TNFRSF19|tumor necrosis factor receptor superfamily, member 19	chr1:47646908-47686571	GO:0005515|protein binding|molecular_function///GO:0043123|positive regulation of I-kappaB kinase/NF-kappaB signaling|biological_process			26.9394	8.52513	-1.65992	0.00055	0.00829387
ENSTGUG00000011430	ENSTGUT00000011909	100219805	TM4SF18|transmembrane 4 L six family member 18	chr9:27133141-27137025	GO:0016021|integral component of membrane|cellular_component			101.361	58.1831	-0.800826	0.0392	0.193887
ENSTGUG00000011434	ENSTGUT00000011919	100218552	LANCL1|LanC lantibiotic synthetase component C-like 1 (bacterial)	chr7:29314386-29330055	GO:0003824|catalytic activity|molecular_function///GO:0008152|metabolic process|biological_process///GO:0008270|zinc ion binding|molecular_function///GO:0005515|protein binding|molecular_function///GO:0070062|extracellular exosome|cellular_component///GO:0017124|SH3 domain binding|molecular_function///GO:0043295|glutathione binding|molecular_function///GO:0050750|low-density lipoprotein particle …			77.5585	40.308	-0.944217	0.00885	0.0693971
ENSTGUG00000011435	ENSTGUT00000011922	100218872	CP|ceruloplasmin (ferroxidase)	chr9:27141986-27158630	GO:0006825|copper ion transport|biological_process///GO:0004322|ferroxidase activity|molecular_function///GO:0005507|copper ion binding|molecular_function///GO:0006879|cellular iron ion homeostasis|biological_process///GO:0055114|oxidation-reduction process|biological_process///GO:0016491|oxidoreductase activity|molecular_function///GO:0046872|metal ion binding|molecular_function///GO:0005615|ext…			76.3681	13.547	-2.495	5e-05	0.00109134
ENSTGUG00000011447	ENSTGUT00000011937	100232307	HPS3|Hermansky-Pudlak syndrome 3	chr9:27161724-27180851	GO:0005515|protein binding|molecular_function///GO:0031084|BLOC-2 complex|cellular_component///GO:0005737|cytoplasm|cellular_component///GO:0043473|pigmentation|biological_process///GO:0006996|organelle organization|biological_process			58.1619	31.4748	-0.88588	0.0067	0.0567864
[truncated: 250 more rows]
