# Supplementary material for: Transcriptomic analysis of immune response to bacterial lipopolysaccharide in zebra finch (Taeniopygia guttata)
Source: BMC Genomics. 2019 Aug 14;20:647. doi: 10.1186/s12864-019-6016-3 (PMC6693190; doi:10.1186/s12864-019-6016-3)
Supplement: Supplementary file 6 — Downregulated DEGs in red blood cells. Raw DEG data for downregulated genes in red blood cells. (XLSX 26 kb) [file 12864_2019_6016_MOESM6_ESM.xlsx]

## Sheet: ZF_RBC_LPS_vs_ZF_RBC_SAL_DEG_DN
ENSEMBL GENE	ENSEMBL TRANSCRIPT	ENTREZ ID	GENE SYMBOL|DESCRIPTION	LOCUS	Gene Ontology	KEGG	Unipathway	ZF_RBC_SAL	ZF_RBC_LPS	log2FC(ZF_RBC_LPS/ZF_RBC_SAL)	p_value	q_value
ENSTGUG00000000180	ENSTGUT00000000186		PCSK7|	chr24:895719-902238	GO:0004252|serine-type endopeptidase activity|molecular_function///GO:0006508|proteolysis|biological_process///GO:0008233|peptidase activity|molecular_function///GO:0030173|integral component of Golgi membrane|cellular_component///GO:0016485|protein processing|biological_process			87.6479	20.2456	-2.11411	0.0001	0.00643571
ENSTGUG00000000273	ENSTGUT00000000286		FNTA|	chrZ:3834273-3842912	GO:0018342|protein prenylation|biological_process///GO:0008318|protein prenyltransferase activity|molecular_function///GO:0008017|microtubule binding|molecular_function///GO:0043014|alpha-tubulin binding|molecular_function///GO:0005515|protein binding|molecular_function///GO:0005875|microtubule associated complex|cellular_component///GO:0005965|protein farnesyltransferase complex|cellular_compone…			68.4141	22.309	-1.61667	0.00015	0.00844688
ENSTGUG00000000535	ENSTGUT00000000559	100218543	CLTB|clathrin, light chain B	chr13:3689834-3694849	GO:0030132|clathrin coat of coated pit|cellular_component///GO:0030130|clathrin coat of trans-Golgi network vesicle|cellular_component///GO:0006886|intracellular protein transport|biological_process///GO:0005198|structural molecule activity|molecular_function///GO:0016192|vesicle-mediated transport|biological_process///GO:0005737|cytoplasm|cellular_component///GO:0005886|plasma membrane|cellular_…			85.5389	21.6855	-1.97985	5e-05	0.00384573
ENSTGUG00000000548	ENSTGUT00000000567	100228165	KIAA1191|KIAA1191 ortholog	chr13:3701364-3706684	GO:0005515|protein binding|molecular_function///GO:0005737|cytoplasm|cellular_component			156.724	39.6244	-1.98376	5e-05	0.00384573
ENSTGUG00000000773	ENSTGUT00000000804		RPUSD4|	chr24:7446210-7449486	GO:0009982|pseudouridine synthase activity|molecular_function///GO:0009451|RNA modification|biological_process///GO:0001522|pseudouridine synthesis|biological_process///GO:0003723|RNA binding|molecular_function///GO:0005515|protein binding|molecular_function///GO:0044822|poly(A) RNA binding|molecular_function///GO:0005739|mitochondrion|cellular_component			11.3988	1.96318	-2.53762	0.0003	0.0150167
ENSTGUG00000000793	ENSTGUT00000000826	100222491	ANXA1|annexin A1 isoform p37-like	chrZ:16087102-16099268	GO:0004859|phospholipase inhibitor activity|molecular_function///GO:0043086|negative regulation of catalytic activity|biological_process///GO:0005544|calcium-dependent phospholipid binding|molecular_function///GO:0005509|calcium ion binding|molecular_function///GO:0005634|nucleus|cellular_component///GO:0005737|cytoplasm|cellular_component///GO:0005615|extracellular space|cellular_component///GO:…			26.8174	3.39034	-2.98367	0.0001	0.00643571
ENSTGUG00000001283	ENSTGUT00000001341			chr23:3787286-3820921	GO:0005515|protein binding|molecular_function///GO:0016055|Wnt signaling pathway|biological_process///GO:0016887|ATPase activity|molecular_function///GO:0003779|actin binding|molecular_function///GO:0008017|microtubule binding|molecular_function///GO:0007050|cell cycle arrest|biological_process///GO:0005509|calcium ion binding|molecular_function///GO:0008152|metabolic process|biological_process			48.5047	15.1205	-1.68162	0.0001	0.00643571
ENSTGUG00000001298	ENSTGUT00000001356	100226733	VIM|vimentin	chr2:21904423-21912867	GO:0005882|intermediate filament|cellular_component///GO:0005198|structural molecule activity|molecular_function///GO:0016192|vesicle-mediated transport|biological_process///GO:0005623|cell|cellular_component///GO:0005737|cytoplasm|cellular_component///GO:0005886|plasma membrane|cellular_component///GO:0005200|structural constituent of cytoskeleton|molecular_function///GO:0005856|cytoskeleton|cel…			1332.22	502.119	-1.40773	0.00025	0.0127157
ENSTGUG00000001418	ENSTGUT00000001474			chr23:4190118-4191996	GO:0004713|protein tyrosine kinase activity|molecular_function///GO:0016772|transferase activity, transferring phosphorus-containing groups|molecular_function///GO:0006468|protein phosphorylation|biological_process///GO:0004672|protein kinase activity|molecular_function///GO:0005524|ATP binding|molecular_function			1.79388	0	-8.9848	0.0001	0.00643571
ENSTGUG00000001578	ENSTGUT00000001640	100225590	C18orf25|chromosome Z open reading frame, human C18orf25	chrZ:32718601-32746254	GO:0005515|protein binding|molecular_function			30.2613	9.63405	-1.65126	0.00045	0.0202725
ENSTGUG00000001664	ENSTGUT00000001730	100226213	PINLYP|phospholipase A2 inhibitor subunit gamma B-like	chrZ:37825608-37830917	GO:0004859|phospholipase inhibitor activity|molecular_function///GO:0005576|extracellular region|cellular_component///GO:0043086|negative regulation of catalytic activity|biological_process			1.71573	0	-8.9848	5e-05	0.00384573
ENSTGUG00000001782	ENSTGUT00000001858			chr26:4431662-4436074				318.2	87.7563	-1.85836	5e-05	0.00384573
ENSTGUG00000001885	ENSTGUT00000001973		SLC4A1|	chr27:194935-203285	GO:0008509|anion transmembrane transporter activity|molecular_function///GO:0005452|inorganic anion exchanger activity|molecular_function///GO:0016021|integral component of membrane|cellular_component///GO:0006820|anion transport|biological_process///GO:0005215|transporter activity|molecular_function///GO:0015108|chloride transmembrane transporter activity|molecular_function///GO:0030863|cortical…			402.903	143.213	-1.49227	0.00015	0.00844688
ENSTGUG00000001952	ENSTGUT00000002031	100189951	LIMD2|uncharacterized LOC100189951	chr27:428912-439905	GO:0008270|zinc ion binding|molecular_function///GO:0046872|metal ion binding|molecular_function///GO:0005515|protein binding|molecular_function			11.0983	1.91454	-2.53527	0.0002	0.0107812
ENSTGUG00000002039	ENSTGUT00000002126		ZBTB17|	chr21:109798-116290	GO:0005515|protein binding|molecular_function///GO:0007398|ectoderm development|biological_process///GO:0001702|gastrulation with mouth forming second|biological_process///GO:0045893|positive regulation of transcription, DNA-templated|biological_process///GO:0003677|DNA binding|molecular_function///GO:0005634|nucleus|cellular_component///GO:0046872|metal ion binding|molecular_function///GO:000367…			19.7217	4.96871	-1.98884	0.00085	0.0311683
ENSTGUG00000002049	ENSTGUT00000002148	100224841	INTU|inturned planar cell polarity effector homolog (Drosophila)	chr4:7195172-7224984	GO:0005515|protein binding|molecular_function///GO:0021513|spinal cord dorsal/ventral patterning|biological_process///GO:1903887|motile primary cilium assembly|biological_process///GO:0030278|regulation of ossification|biological_process///GO:0051782|negative regulation of cell division|biological_process///GO:0008589|regulation of smoothened signaling pathway|biological_process///GO:0042733|embr…			3.06234	0.519978	-2.55811	0.00075	0.0286682
ENSTGUG00000002081	ENSTGUT00000002169	100219643	|DNA-damage inducible 1 homolog 2 (S. cerevisiae)	chr21:272925-285054	GO:0005515|protein binding|molecular_function///GO:0004190|aspartic-type endopeptidase activity|molecular_function///GO:0006508|proteolysis|biological_process			112.855	32.2162	-1.80861	0.0013	0.0412015
ENSTGUG00000002085	ENSTGUT00000002186	100232145	|dolichyl-diphosphooligosaccharide--protein glycosyltransferase	chr21:286657-292177	GO:0018279|protein N-linked glycosylation via asparagine|biological_process///GO:0016021|integral component of membrane|cellular_component///GO:0005789|endoplasmic reticulum membrane|cellular_component///GO:0004579|dolichyl-diphosphooligosaccharide-protein glycotransferase activity|molecular_function///GO:0005783|endoplasmic reticulum|cellular_component///GO:0006486|protein glycosylation|biologic…			108.485	34.9226	-1.63526	0.00015	0.00844688
ENSTGUG00000002261	ENSTGUT00000002352		PSMD3|	chr27:1859998-1863843	GO:0005634|nucleus|cellular_component///GO:0005737|cytoplasm|cellular_component///GO:0005654|nucleoplasm|cellular_component///GO:0016020|membrane|cellular_component///GO:0000502|proteasome complex|cellular_component///GO:0005515|protein binding|molecular_function///GO:0070062|extracellular exosome|cellular_component///GO:0022624|proteasome accessory complex|cellular_component///GO:0005838|proteas…			31.267	8.51234	-1.87702	0.00055	0.0226722
ENSTGUG00000002305	ENSTGUT00000002394	100228619	LY86|lymphocyte antigen 86	chr2:44580221-44606126	GO:0031666|positive regulation of lipopolysaccharide-mediated signaling pathway|biological_process			47.7614	2.34492	-4.34823	0.00015	0.00844688
ENSTGUG00000003114	ENSTGUT00000003251	100230169	CCNL2|cyclin-L1-like	chr21:4192975-4201904	GO:0019901|protein kinase binding|molecular_function///GO:0000079|regulation of cyclin-dependent protein serine/threonine kinase activity|biological_process///GO:0005515|protein binding|molecular_function///GO:0006355|regulation of transcription, DNA-templated|biological_process///GO:0005634|nucleus|cellular_component///GO:0005654|nucleoplasm|cellular_component///GO:0043231|intracellular membrane…			44.0362	14.8483	-1.56839	0.0011	0.0372995
ENSTGUG00000003332	ENSTGUT00000003553		IREB2|	chr10:539149-559202	GO:0030371|translation repressor activity|molecular_function///GO:0030350|iron-responsive element binding|molecular_function///GO:0017148|negative regulation of translation|biological_process///GO:0006879|cellular iron ion homeostasis|biological_process///GO:0006826|iron ion transport|biological_process///GO:0005737|cytoplasm|cellular_component///GO:0008152|metabolic process|biological_process///…			136.839	53.4379	-1.35654	0.00025	0.0127157
ENSTGUG00000004131	ENSTGUT00000004296		STAMBP|	chr22:715308-726052	GO:0005515|protein binding|molecular_function///GO:0005737|cytoplasm|cellular_component///GO:0005654|nucleoplasm|cellular_component///GO:0005886|plasma membrane|cellular_component///GO:0016579|protein deubiquitination|biological_process///GO:0004843|ubiquitin-specific protease activity|molecular_function///GO:0000281|mitotic cytokinesis|biological_process///GO:0019904|protein domain specific bind…			32.8509	10.8005	-1.60483	0.00095	0.033661
ENSTGUG00000004464	ENSTGUT00000004664		NEFL|	chr22:1891978-1899862	GO:0005883|neurofilament|cellular_component///GO:0005882|intermediate filament|cellular_component///GO:0005198|structural molecule activity|molecular_function///GO:0005200|structural constituent of cytoskeleton|molecular_function///GO:0008022|protein C-terminus binding|molecular_function///GO:0005515|protein binding|molecular_function///GO:0042802|identical protein binding|molecular_function///GO…			299.069	89.7597	-1.73634	5e-05	0.00384573
ENSTGUG00000004604	ENSTGUT00000004790	100221006	FAM102B|family with sequence similarity 102, member B	chr8:5960642-5983914				53.3229	19.0902	-1.48192	0.0004	0.0186874
ENSTGUG00000004742	ENSTGUT00000004927		C16orf72|	chr14:5508112-5521182	GO:0005515|protein binding|molecular_function			360.778	87.0915	-2.05051	5e-05	0.00384573
ENSTGUG00000005128	ENSTGUT00000005371	100225485	KIAA0922|KIAA0922 ortholog	chr4:27632459-27704864	GO:0005737|cytoplasm|cellular_component///GO:0005886|plasma membrane|cellular_component///GO:0090090|negative regulation of canonical Wnt signaling pathway|biological_process///GO:0033088|negative regulation of immature T cell proliferation in thymus|biological_process			84.0019	31.4913	-1.41547	5e-05	0.00384573
ENSTGUG00000005137	ENSTGUT00000005362		MST1|	chr12:4926887-4928977	GO:1904036|negative regulation of epithelial cell apoptotic process|biological_process///GO:0010758|regulation of macrophage chemotaxis|biological_process///GO:0005773|vacuole|cellular_component///GO:0046425|regulation of JAK-STAT cascade|biological_process///GO:0010628|positive regulation of gene expression|biological_process			13.9343	2.74714	-2.34264	0.00085	0.0311683
ENSTGUG00000005194	ENSTGUT00000005439	100190692	CHCHD2|coiled-coil-helix-coiled-coil-helix domain containing 2-like	chr19:6142897-6145315	GO:0005634|nucleus|cellular_component///GO:0005739|mitochondrion|cellular_component///GO:0043565|sequence-specific DNA binding|molecular_function///GO:0008134|transcription factor binding|molecular_function///GO:0045944|positive regulation of transcription from RNA polymerase II promoter|biological_process///GO:0005515|protein binding|molecular_function///GO:1900037|regulation of cellular respons…			422.166	143.571	-1.55605	0.00045	0.0202725
ENSTGUG00000005235	ENSTGUT00000005445		IP6K1|	chr12:5040072-5046243	GO:0008440|inositol-1,4,5-trisphosphate 3-kinase activity|molecular_function///GO:0005634|nucleus|cellular_component///GO:0005730|nucleolus|cellular_component///GO:0046854|phosphatidylinositol phosphorylation|biological_process///GO:0005737|cytoplasm|cellular_component			46.4286	13.2459	-1.80947	0.00055	0.0226722
ENSTGUG00000005370	ENSTGUT00000005610	100220607	ANXA2|annexin A2	chr10:4739256-4760084	GO:0004859|phospholipase inhibitor activity|molecular_function///GO:0008092|cytoskeletal protein binding|molecular_function///GO:0043086|negative regulation of catalytic activity|biological_process///GO:0005544|calcium-dependent phospholipid binding|molecular_function///GO:0005509|calcium ion binding|molecular_function///GO:0005634|nucleus|cellular_component///GO:0005615|extracellular space|cellu…			24.1009	5.16238	-2.22297	5e-05	0.00384573
ENSTGUG00000005725	ENSTGUT00000005947		CNPPD1|	chr7:10496758-10500942	GO:0019901|protein kinase binding|molecular_function///GO:0000079|regulation of cyclin-dependent protein serine/threonine kinase activity|biological_process			176.781	52.6273	-1.74808	0.00025	0.0127157
ENSTGUG00000006464	ENSTGUT00000006738		SEMA3F|	chr12:6731882-6748989	GO:0005515|protein binding|molecular_function///GO:0016020|membrane|cellular_component///GO:0007411|axon guidance|biological_process///GO:0045499|chemorepellent activity|molecular_function///GO:1902287|semaphorin-plexin signaling pathway involved in axon guidance|biological_process///GO:0050919|negative chemotaxis|biological_process///GO:0021612|facial nerve structural organization|biological_pro…			6.67892	0.962891	-2.79417	0.00095	0.033661
ENSTGUG00000006631	ENSTGUT00000006878	100190660	GPX1|glutathione peroxidase 1	chr12:6899240-6900245	GO:0006979|response to oxidative stress|biological_process///GO:0004602|glutathione peroxidase activity|molecular_function///GO:0004601|peroxidase activity|molecular_function///GO:0055114|oxidation-reduction process|biological_process///GO:0016491|oxidoreductase activity|molecular_function///GO:0005737|cytoplasm|cellular_component///GO:0005739|mitochondrion|cellular_component///GO:0045454|cell re…			987.668	323.691	-1.60941	0.00055	0.0226722
ENSTGUG00000006939	ENSTGUT00000007220	100190208	ISCU|IscU iron-sulfur cluster scaffold-like	chr15:4238286-4240890	GO:0016226|iron-sulfur cluster assembly|biological_process///GO:0051536|iron-sulfur cluster binding|molecular_function///GO:0005506|iron ion binding|molecular_function///GO:0005737|cytoplasm|cellular_component///GO:0005739|mitochondrion|cellular_component///GO:0032947|protein complex scaffold|molecular_function///GO:0005829|cytosol|cellular_component///GO:0005515|protein binding|molecular_function			7114.45	1842.57	-1.94903	5e-05	0.00384573
ENSTGUG00000007002	ENSTGUT00000007274	100220989	CLP1|cleavage and polyadenylation factor I subunit 1	chr5:7313509-7315438	GO:0051736|ATP-dependent polyribonucleotide 5'-hydroxyl-kinase activity|molecular_function///GO:0051733|polydeoxyribonucleotide kinase activity|molecular_function///GO:0046404|ATP-dependent polydeoxyribonucleotide 5'-hydroxyl-kinase activity|molecular_function///GO:0035087|siRNA loading onto RISC involved in RNA interference|biological_process///GO:0031124|mRNA 3'-end processing|biological_proces…			123.571	40.2555	-1.61808	0.00105	0.035991
ENSTGUG00000007119	ENSTGUT00000007429	100221088	PSMB7|proteasome (prosome, macropain) subunit, beta type, 7	chr17:10570508-10589683	GO:0051603|proteolysis involved in cellular protein catabolic process|biological_process///GO:0008233|peptidase activity|molecular_function///GO:0006508|proteolysis|biological_process///GO:0005839|proteasome core complex|cellular_component///GO:0004298|threonine-type endopeptidase activity|molecular_function///GO:0004175|endopeptidase activity|molecular_function///GO:0000502|proteasome complex|ce…			1167.59	345.065	-1.75859	5e-05	0.00384573
ENSTGUG00000007505	ENSTGUT00000007809	100222295	YPEL2|yippee-like 2 (Drosophila)	chr19:8840444-8856510				163.773	43.053	-1.92751	0.00095	0.033661
ENSTGUG00000007695	ENSTGUT00000008041			chr1:15176372-15225921	GO:0005977|glycogen metabolic process|biological_process///GO:0005516|calmodulin binding|molecular_function///GO:0003824|catalytic activity|molecular_function			9.76872	0.453721	-4.42829	5e-05	0.00384573
ENSTGUG00000007703	ENSTGUT00000008030		NDUFV1|	chr5:8059468-8061306	GO:0010181|FMN binding|molecular_function///GO:0051539|4 iron, 4 sulfur cluster binding|molecular_function///GO:0008137|NADH dehydrogenase (ubiquinone) activity|molecular_function///GO:0055114|oxidation-reduction process|biological_process///GO:0005747|mitochondrial respiratory chain complex I|cellular_component///GO:0005743|mitochondrial inner membrane|cellular_component///GO:0005739|mitochondri…			193.513	73.6969	-1.39276	0.0012	0.0390124
ENSTGUG00000007986	ENSTGUT00000008392	100226619	ULK1|unc-51-like kinase 1 (C. elegans)	chr15:5894479-5951696	GO:0004713|protein tyrosine kinase activity|molecular_function///GO:0016773|phosphotransferase activity, alcohol group as acceptor|molecular_function///GO:0004674|protein serine/threonine kinase activity|molecular_function///GO:0016772|transferase activity, transferring phosphorus-containing groups|molecular_function///GO:0006468|protein phosphorylation|biological_process///GO:0004672|protein kin…			34.6405	14.7706	-1.22973	0.00145	0.0446105
ENSTGUG00000008090	ENSTGUT00000008423///ENSTGUT00000008425		TERF2|	chr11:11695136-11700063	GO:0031848|protection from non-homologous end joining at telomere|biological_process///GO:0042162|telomeric DNA binding|molecular_function///GO:0000784|nuclear chromosome, telomeric region|cellular_component///GO:0000723|telomere maintenance|biological_process///GO:0003682|chromatin binding|molecular_function///GO:0042803|protein homodimerization activity|molecular_function///GO:0003677|DNA bindi…			49.2554	17.3778	-1.50303	0.00125	0.040019
ENSTGUG00000008416	ENSTGUT00000008759		SRSF1|	chr19:10445806-10446810	GO:0048024|regulation of mRNA splicing, via spliceosome|biological_process///GO:0043488|regulation of mRNA stability|biological_process///GO:0003729|mRNA binding|molecular_function///GO:0006417|regulation of translation|biological_process///GO:0003676|nucleic acid binding|molecular_function///GO:0006355|regulation of transcription, DNA-templated|biological_process///GO:0000166|nucleotide binding|…			148.012	43.9097	-1.7531	0.00045	0.0202725
ENSTGUG00000008739	ENSTGUT00000009107	100228205	|solute carrier family 25 (mitochondrial carrier; phosphate carrier), member 3	chr1A:46013028-46022654	GO:0016021|integral component of membrane|cellular_component///GO:0006810|transport|biological_process///GO:0016020|membrane|cellular_component			214.794	74.1622	-1.5342	5e-05	0.00384573
ENSTGUG00000008857	ENSTGUT00000009266	100223581	ARFGEF2|ADP-ribosylation factor guanine nucleotide-exchange factor 2 (brefeldin A-inhibited)	chr20:15312255-15343827	GO:0005488|binding|molecular_function///GO:0032012|regulation of ARF protein signal transduction|biological_process///GO:0005086|ARF guanyl-nucleotide exchange factor activity|molecular_function///GO:0043547|positive regulation of GTPase activity|biological_process///GO:0016020|membrane|cellular_component///GO:0005815|microtubule organizing center|cellular_component///GO:0035556|intracellular sig…			22.3223	8.35062	-1.41853	0.00145	0.0446105
ENSTGUG00000008995	ENSTGUT00000009374	100224165	PRPF38A|PRP38 pre-mRNA processing factor 38 (yeast) domain containing A	chr8:21930186-21934037	GO:0005634|nucleus|cellular_component///GO:0031965|nuclear membrane|cellular_component///GO:0005515|protein binding|molecular_function///GO:0044822|poly(A) RNA binding|molecular_function			49.4497	14.9646	-1.72441	0.0006	0.0239506
ENSTGUG00000009290	ENSTGUT00000009681	100231116	|histone H2B 7-like	chr1A:47449509-47449890	GO:0046982|protein heterodimerization activity|molecular_function///GO:0005694|chromosome|cellular_component///GO:0000786|nucleosome|cellular_component///GO:0043565|sequence-specific DNA binding|molecular_function///GO:0003677|DNA binding|molecular_function///GO:0005622|intracellular|cellular_component///GO:0005634|nucleus|cellular_component			179.524	43.3492	-2.0501	0.00115	0.0383759
ENSTGUG00000009428	ENSTGUT00000009840	100232592	|cathepsin D	chr5:13996265-14137033	GO:0004190|aspartic-type endopeptidase activity|molecular_function///GO:0008233|peptidase activity|molecular_function///GO:0006508|proteolysis|biological_process///GO:0000045|autophagosome assembly|biological_process///GO:0005764|lysosome|cellular_component///GO:0005739|mitochondrion|cellular_component///GO:0016787|hydrolase activity|molecular_function			213.241	69.1677	-1.62431	5e-05	0.00384573
ENSTGUG00000009446	ENSTGUT00000009842	100218633	EMP1|epithelial membrane protein 1	chr1A:47740525-47742583	GO:0016049|cell growth|biological_process///GO:0016021|integral component of membrane|cellular_component///GO:0016020|membrane|cellular_component///GO:0005886|plasma membrane|cellular_component///GO:0005515|protein binding|molecular_function///GO:0008219|cell death|biological_process///GO:0032060|bleb assembly|biological_process			1.58879	0	-8.9848	5e-05	0.00384573
ENSTGUG00000009499	ENSTGUT00000009899		SLC51A|	chr9:16975382-16977446	GO:0005886|plasma membrane|cellular_component///GO:0005215|transporter activity|molecular_function///GO:0006810|transport|biological_process///GO:0016021|integral component of membrane|cellular_component///GO:0043234|protein complex|cellular_component///GO:0046982|protein heterodimerization activity|molecular_function///GO:0005515|protein binding|molecular_function///GO:0005789|endoplasmic reticu…			302.77	114.606	-1.40155	0.0007	0.0274217
ENSTGUG00000010071	ENSTGUT00000010500		MRPL43|	chr6:22511789-22519226	GO:0005515|protein binding|molecular_function///GO:0044822|poly(A) RNA binding|molecular_function			177.127	36.6445	-2.27312	5e-05	0.00384573
ENSTGUG00000010521	ENSTGUT00000010961		H1F0|	chr1A:50885797-50886265	GO:0006334|nucleosome assembly|biological_process///GO:0005694|chromosome|cellular_component///GO:0000786|nucleosome|cellular_component///GO:0003677|DNA binding|molecular_function///GO:0005634|nucleus|cellular_component///GO:0005794|Golgi apparatus|cellular_component///GO:0015629|actin cytoskeleton|cellular_component///GO:0005515|protein binding|molecular_function///GO:0044822|poly(A) RNA binding…			56280.9	11315.4	-2.31436	0.00035	0.0168508
ENSTGUG00000010598	ENSTGUT00000011039			chr6:25585787-25631132	GO:0046983|protein dimerization activity|molecular_function			588.282	275.794	-1.09292	0.0016	0.0478256
ENSTGUG00000010632	ENSTGUT00000011087	100227335	AIFM3|apoptosis-inducing factor, mitochondrion-associated, 3	chr15:14135685-14173323	GO:0051537|2 iron, 2 sulfur cluster binding|molecular_function///GO:0051536|iron-sulfur cluster binding|molecular_function///GO:0050660|flavin adenine dinucleotide binding|molecular_function///GO:0045454|cell redox homeostasis|biological_process///GO:0005739|mitochondrion|cellular_component///GO:0046872|metal ion binding|molecular_function///GO:0055114|oxidation-reduction process|biological_proce…			7.47267	0	-8.9848	5e-05	0.00384573
ENSTGUG00000010928	ENSTGUT00000011391	100222130	EIF5A2|eukaryotic translation initiation factor 5A2	chr9:22762571-22767595	GO:0045905|positive regulation of translational termination|biological_process///GO:0045901|positive regulation of translational elongation|biological_process///GO:0006452|translational frameshifting|biological_process///GO:0003746|translation elongation factor activity|molecular_function///GO:0043022|ribosome binding|molecular_function///GO:0006412|translation|biological_process///GO:0003723|RNA…			51.9942	18.7689	-1.47	0.0008	0.0298556
ENSTGUG00000011567	ENSTGUT00000012051	100223261	|STEAP family member 3, metalloreductase	chr7:30449603-30460097				58.8222	17.0498	-1.78661	0.0001	0.00643571
ENSTGUG00000011710	ENSTGUT00000012200		ALOX5AP|	chr1:50296759-50299864	GO:0006691|leukotriene metabolic process|biological_process///GO:0043085|positive regulation of catalytic activity|biological_process///GO:0008047|enzyme activator activity|molecular_function///GO:0002540|leukotriene production involved in inflammatory response|biological_process///GO:0019370|leukotriene biosynthetic process|biological_process///GO:0005515|protein binding|molecular_function///GO:…			1.71703	0	-8.9848	0.0002	0.0107812
ENSTGUG00000011725	ENSTGUT00000012224		B3GLCT|	chr1:50425218-50454892	GO:0016757|transferase activity, transferring glycosyl groups|molecular_function///GO:0008152|metabolic process|biological_process///GO:0016020|membrane|cellular_component			1.48694	0	-8.9848	5e-05	0.00384573
ENSTGUG00000012661	ENSTGUT00000013181	100190212	RPLP1|60S acidic ribosomal protein P1-like	chr2:152588825-152590143	GO:0006414|translational elongation|biological_process///GO:0005622|intracellular|cellular_component///GO:0003735|structural constituent of ribosome|molecular_function///GO:0030529|intracellular ribonucleoprotein complex|cellular_component///GO:0005840|ribosome|cellular_component///GO:0005737|cytoplasm|cellular_component///GO:0005925|focal adhesion|cellular_component///GO:0005515|protein binding|…			1076.3	410.523	-1.39054	0.00015	0.00844688
ENSTGUG00000012705	ENSTGUT00000013227	100190327	CREBL2|cAMP responsive element binding protein-like 2-like	chr1A:73368598-73380712	GO:0043565|sequence-specific DNA binding|molecular_function///GO:0006355|regulation of transcription, DNA-templated|biological_process///GO:0003700|transcription factor activity, sequence-specific DNA binding|molecular_function			1258.72	466.608	-1.43167	0.00015	0.00844688
ENSTGUG00000012805	ENSTGUT00000013333			chr2:156380242-156383055				367.418	111.242	-1.72371	0.00055	0.0226722
ENSTGUG00000012807	ENSTGUT00000013334			chr2:156388209-156392808	GO:0016772|transferase activity, transferring phosphorus-containing groups|molecular_function///GO:0006468|protein phosphorylation|biological_process///GO:0004672|protein kinase activity|molecular_function///GO:0005524|ATP binding|molecular_function			338.698	87.5331	-1.9521	0.0001	0.00643571
ENSTGUG00000012882	ENSTGUT00000013418	100190204	|glutathione S-transferase class-alpha-like	chr3:90760573-90769559	GO:0005515|protein binding|molecular_function///GO:0004364|glutathione transferase activity|molecular_function///GO:0016740|transferase activity|molecular_function///GO:0008152|metabolic process|biological_process			11.6024	1.02116	-3.50615	0.00115	0.0383759
ENSTGUG00000013569	ENSTGUT00000014129///ENSTGUT00000014130	100230502	WDR73|WD repeat-containing protein 73-like	chr1:113600922-113608776	GO:0005515|protein binding|molecular_function			24.0805	2.80588	-3.10134	0.00015	0.00844688
ENSTGUG00000013570	ENSTGUT00000014131	100227693	ARRB1|arrestin, beta 1	chr1:113613379-113619896	GO:0007165|signal transduction|biological_process///GO:0005634|nucleus|cellular_component///GO:0005737|cytoplasm|cellular_component///GO:0005654|nucleoplasm|cellular_component///GO:0005096|GTPase activator activity|molecular_function///GO:0043547|positive regulation of GTPase activity|biological_process///GO:0044212|transcription regulatory region DNA binding|molecular_function///GO:0016567|prote…			20.1887	2.99315	-2.75381	5e-05	0.00384573
ENSTGUG00000013573	ENSTGUT00000014134		STARD10|	chr1:113720211-113720567	GO:0005515|protein binding|molecular_function///GO:0016020|membrane|cellular_component///GO:0005829|cytosol|cellular_component///GO:0005902|microvillus|cellular_component///GO:0035360|positive regulation of peroxisome proliferator activated receptor signaling pathway|biological_process///GO:0046581|intercellular canaliculus|cellular_component///GO:0032782|bile acid secretion|biological_process			3.88779	0	-8.9848	0.0001	0.00643571
ENSTGUG00000018197	ENSTGUT00000019010		RSC1A1|	chr21:265964-267815	GO:0005515|protein binding|molecular_function///GO:0005634|nucleus|cellular_component///GO:0005654|nucleoplasm|cellular_component///GO:0005886|plasma membrane|cellular_component///GO:0043231|intracellular membrane-bounded organelle|cellular_component///GO:0005794|Golgi apparatus|cellular_component///GO:0030054|cell junction|cellular_component///GO:0051051|negative regulation of transport|biologic…			16.0347	3.96519	-2.01574	0.00015	0.00844688
ENSTGUG00000018420	ENSTGUT00000019084	100219421///100231909	NDUFB3|NADH dehydrogenase (ubiquinone) 1 beta subcomplex, 3, 12kDa///NDUFB3|NADH dehydrogenase [ubiquinone] 1 beta subcomplex subunit 3-like	chr7:22139115-22140223	GO:0022900|electron transport chain|biological_process///GO:0005747|mitochondrial respiratory chain complex I|cellular_component///GO:0005739|mitochondrion|cellular_component			410.058	35.5243	-3.52895	5e-05	0.00384573
